# Supplementary material for: Fifteen 4-(2-meth­oxy­phen­yl)piperazin-1-ium salts containing organic anions: supra­molecular assembly in zero, one, two and three dimensions
Source: Acta Crystallogr E Crystallogr Commun. 2020 Oct 30;76(Pt 11):1779–93. doi: 10.1107/S2056989020014097 (PMC7643239; doi:10.1107/S2056989020014097)
Supplement: Supplementary file 1 [file e-76-01779-sup1.cif]

##############################################################################
#                                                                            #
# This CIF contains the data in a paper accepted for publication in          #
# Acta Crystallographica Section E. It conforms to the requirements of       #
# Notes for Authors for Acta Crystallographica Section E, and has been       #
# peer reviewed under the auspices of the IUCr Commission on Journals.       #
#                                                                            #
# Full details of the Crystallographic Information File format               #
# are given in the paper "The Crystallographic Information File (CIF):       #
# a New Standard Archive File for Crystallography" by S. R. Hall, F. H.      #
# Allen and I. D. Brown [Acta Cryst. (1991), A47, 655-685].                  #
#                                                                            #
# The current version of the core CIF dictionary is obtainable from          #
# ftp://ftp.iucr.org/pub/cif_core.dic.                                       #
#                                                                            #
# Software is freely available for graphical display of the structure(s)     #
# in this CIF. For information consult the CIF software page                 #
# http://www.iucr.org/resources/cif/software.                                #
#                                                                            #
# This file may be used for bona fide research purposes within the           #
# scientific community so long as proper attribution is given to the journal # 
# article from which it was obtained.                                        #
#                                                                            #
##############################################################################
data_global
_audit_creation_method     'from SHELXL-2014'
_journal_date_recd_electronic     2020-10-20
_journal_date_accepted     2020-10-21
_journal_name_full     'Acta Crystallographica, Section E'
_journal_year     2020
_journal_volume     76
_journal_issue     11
_journal_page_first     1779
_journal_page_last     1793
_journal_paper_category     GO
_journal_paper_doi     10.1107/S2056989020014097
_journal_coeditor_code     HB7950
loop_
    _publ_contact_author_name
    _publ_contact_author_address
    _publ_contact_author_email
    'Yathirajan, Hemmige S.'
;  Department of Studies in Chemistry,
University of Mysore,
Manasagangotri, Mysuru-570 006,
India
;
 yathirajan@hotmail.com
_publ_contact_author_fax     ?
_publ_contact_author_phone     ?
_publ_section_title
;
Fifteen 4-(2-methoxyphenyl)piperazin-1-ium salts containing organic anions:
supramolecular assembly in zero, one, two and three dimensions
;
loop_
    _publ_author_name
    _publ_author_footnote
    _publ_author_address
    'Harish Chinthal, Chayanna' .
;  Department of Studies in Chemistry,
University of Mysore,
Manasagangotri, Mysuru-570 006,
India
;
    'Kavitha, Channappa N.' .
;  Department of Chemistry,
Maharani's Science College for Women,
Mysuru-570 001,
India
;
    'Yathirajan, Hemmige S.' .
;  Department of Studies in Chemistry,
University of Mysore,
Manasagangotri, Mysuru-570 006,
India
;
    'Foro, Sabine' .
; Institute of Materials Science,
Darmstadt University of Technology,
Alarich-Weiss-Strasse 2,
D-64287 Darmstadt,
Germany
;
    'Rathore, Ravindranath S.' .
; Department of Bioinformatics,
  School of Earth, Biological and Environmental Sciences
  Central University of South Bihar,
  Gaya 824236,
  India
;
    'Glidewell, Christopher' .
;    School of Chemistry, University of St Andrews,
     St Andrews, Fife KY16 9ST, UK
;
_publ_section_synopsis
;
Fifteen 4-(2-methoxyphenyl)piperazin-1-ium salts with organic anions exhibit a
range of hydrogen-bonded supramolecular assemblies in the form of finite
aggregates, a chain of rings, ribbons, sheets and three-dimensional networks.
;
data_I
_audit_creation_method     SHELXL-2014
_chemical_name_systematic
;
4-(2-Methoxyphenyl)piperazin-1-ium 4-chlorobenzoate
;
_chemical_name_common     ?
_chemical_formula_moiety     'C11 H17 N2 O +, C7 H4 Cl O2 -'
_chemical_formula_sum     'C18 H21 Cl N2 O3'
_chemical_formula_iupac     'C11 H17 N2 O +, C7 H4 Cl O2 -'
_chemical_formula_weight     348.82
_chemical_melting_point     ?
_space_group_crystal_system     triclinic
_space_group_name_H-M_alt     'P -1'
_space_group_name_Hall     '-P 1'
loop_
    _space_group_symop_operation_xyz
    'x, y, z'
    '-x, -y, -z'
_cell_length_a     7.4010(10)
_cell_length_b     7.8880(10)
_cell_length_c     15.410(3)
_cell_angle_alpha     100.28(2)
_cell_angle_beta     94.400(10)
_cell_angle_gamma     94.140(10)
_cell_volume     879.2(2)
_cell_formula_units_Z     2
_cell_measurement_reflns_used     3770
_cell_measurement_theta_min     2.634
_cell_measurement_theta_max     27.769
_cell_measurement_temperature     296(2)
_exptl_crystal_description     plate
_exptl_crystal_colour     orange
_exptl_crystal_size_max     0.440
_exptl_crystal_size_mid     0.280
_exptl_crystal_size_min     0.160
_exptl_crystal_density_diffrn     1.318
_exptl_crystal_density_meas     ?
_exptl_crystal_density_method     ?
_exptl_crystal_F_000     368
_exptl_absorpt_coefficient_mu     0.235
_exptl_absorpt_correction_type     multi-scan
_exptl_absorpt_process_details
;
(CrysAlis RED; Oxford Diffraction, 2009)
;
_exptl_absorpt_correction_T_min     0.884
_exptl_absorpt_correction_T_max     0.963
_exptl_special_details
;
Empirical absorption correction using spherical harmonics,
implemented in SCALE3 ABSPACK scaling algorithm.
;
_diffrn_ambient_temperature     296(2)
_diffrn_source     'Enhance (Mo) X-ray Source'
_diffrn_radiation_type     MoK\a
_diffrn_radiation_wavelength     0.71073
_diffrn_radiation_monochromator     graphite
_diffrn_measurement_device_type
;
Oxford Diffraction Xcalibur with Sapphire CCD
;
_diffrn_measurement_method     '\w scans'
_diffrn_detector_area_resol_mean     ?
_diffrn_reflns_number     6241
_diffrn_reflns_av_R_equivalents     0.0191
_diffrn_reflns_av_unetI/netI     0.0415
_diffrn_reflns_theta_min     2.634
_diffrn_reflns_theta_max     27.517
_diffrn_reflns_theta_full     25.242
_diffrn_measured_fraction_theta_max     0.928
_diffrn_measured_fraction_theta_full     0.999
_diffrn_reflns_limit_h_min     -9
_diffrn_reflns_limit_h_max     8
_diffrn_reflns_limit_k_min     -10
_diffrn_reflns_limit_k_max     6
_diffrn_reflns_limit_l_min     -19
_diffrn_reflns_limit_l_max     19
_diffrn_standards_number     0
_diffrn_standards_interval_count     0
_diffrn_standards_interval_time     0
_diffrn_standards_decay_%     0
_refine_special_details     ?
_reflns_number_total     3763
_reflns_number_gt     2318
_reflns_threshold_expression     'I > 2\s(I)'
_refine_ls_structure_factor_coef     Fsqd
_refine_ls_matrix_type     full
_refine_ls_R_factor_all     0.0971
_refine_ls_R_factor_gt     0.0529
_refine_ls_wR_factor_gt     0.1115
_refine_ls_wR_factor_ref     0.1305
_refine_ls_goodness_of_fit_ref     1.013
_refine_ls_restrained_S_all     1.013
_refine_ls_number_reflns     3763
_refine_ls_number_parameters     224
_refine_ls_number_restraints     0
_refine_ls_hydrogen_treatment     mixed
_refine_ls_weighting_scheme     calc
_refine_ls_weighting_details
              'w=1/[\s^2^(Fo^2^)+(0.0498P)^2^+0.3034P] where P=(Fo^2^+2Fc^2^)/3'
_atom_sites_solution_hydrogens     mixed
_atom_sites_solution_primary     difmap
_atom_sites_solution_secondary     ?
_refine_ls_shift/su_max     0.000
_refine_ls_shift/su_mean     0.000
_refine_diff_density_max     0.193
_refine_diff_density_min     -0.270
_refine_ls_extinction_method     none
_refine_ls_extinction_coef     .
loop_
    _atom_type_symbol
    _atom_type_description
    _atom_type_scat_dispersion_real
    _atom_type_scat_dispersion_imag
    _atom_type_scat_source
    'C' 'C' 0.0033 0.0016
                         'International Tables Vol C Tables 4.2.6.8 and 6.1.1.4'
    'H' 'H' 0.0000 0.0000
                         'International Tables Vol C Tables 4.2.6.8 and 6.1.1.4'
    'N' 'N' 0.0061 0.0033
                         'International Tables Vol C Tables 4.2.6.8 and 6.1.1.4'
    'O' 'O' 0.0106 0.0060
                         'International Tables Vol C Tables 4.2.6.8 and 6.1.1.4'
    'Cl' 'Cl' 0.1484 0.1585
                         'International Tables Vol C Tables 4.2.6.8 and 6.1.1.4'
_computing_data_collection
;
CrysAlis CCD (Oxford Diffraction, 2009)
;
_computing_cell_refinement
;
CrysAlis RED (Oxford Diffraction, 2009)
;
_computing_data_reduction
;
CrysAlis RED (Oxford Diffraction, 2009)
;
_computing_structure_solution
;
SHELXT (Sheldrick, 2015a)
;
_computing_structure_refinement
;
SHELXL-2014 (Sheldrick, 2015b)
;
_computing_molecular_graphics
;
PLATON (Spek, 2020)
;
_computing_publication_material
;
SHELXL-2014 (Sheldrick, 2015b) and PLATON (Spek, 2020)
;
loop_
    _atom_site_type_symbol
    _atom_site_label
    _atom_site_fract_x
    _atom_site_fract_y
    _atom_site_fract_z
    _atom_site_U_iso_or_equiv
    _atom_site_adp_type
    _atom_site_calc_flag
    _atom_site_occupancy
    _atom_site_disorder_assembly
    _atom_site_disorder_group
    N N1 0.3863(3) 0.5719(3) 0.61980(13) 0.0537(6) Uani d 1 . .
    H H11 0.349(3) 0.654(3) 0.5787(16) 0.064 Uiso d 1 . .
    H H12 0.494(4) 0.526(3) 0.6072(17) 0.064 Uiso d 1 . .
    C C2 0.2453(4) 0.4243(3) 0.61032(16) 0.0595(7) Uani d 1 . .
    H H2A 0.2389 0.3567 0.5509 0.071 Uiso calc 1 . .
    H H2B 0.1276 0.4677 0.6194 0.071 Uiso calc 1 . .
    C C3 0.2901(4) 0.3104(3) 0.67711(14) 0.0492(6) Uani d 1 . .
    H H3A 0.1964 0.2154 0.6709 0.059 Uiso calc 1 . .
    H H3B 0.4051 0.2623 0.6665 0.059 Uiso calc 1 . .
    N N4 0.3016(3) 0.4131(2) 0.76645(11) 0.0417(5) Uani d 1 . .
    C C5 0.4446(3) 0.5568(3) 0.77727(15) 0.0456(6) Uani d 1 . .
    H H5A 0.5614 0.5111 0.7685 0.055 Uiso calc 1 . .
    H H5B 0.4511 0.6234 0.8369 0.055 Uiso calc 1 . .
    C C6 0.4046(4) 0.6728(3) 0.71121(15) 0.0489(6) Uani d 1 . .
    H H6A 0.2928 0.7261 0.7232 0.059 Uiso calc 1 . .
    H H6B 0.5023 0.7641 0.7173 0.059 Uiso calc 1 . .
    C C21 0.3080(3) 0.3202(3) 0.83759(14) 0.0402(5) Uani d 1 . .
    C C22 0.2709(3) 0.4034(3) 0.92205(14) 0.0401(5) Uani d 1 . .
    C C23 0.2740(3) 0.3164(3) 0.99224(16) 0.0500(6) Uani d 1 . .
    H H23 0.2531 0.3740 1.0482 0.060 Uiso calc 1 . .
    C C24 0.3080(4) 0.1439(3) 0.97981(17) 0.0565(7) Uani d 1 . .
    H H24 0.3088 0.0854 1.0272 0.068 Uiso calc 1 . .
    C C25 0.3405(4) 0.0595(3) 0.89756(18) 0.0588(7) Uani d 1 . .
    H H25 0.3615 -0.0569 0.8889 0.071 Uiso calc 1 . .
    C C26 0.3420(3) 0.1471(3) 0.82735(16) 0.0498(6) Uani d 1 . .
    H H26 0.3663 0.0889 0.7721 0.060 Uiso calc 1 . .
    O O22 0.2258(2) 0.5712(2) 0.92836(10) 0.0522(4) Uani d 1 . .
    C C27 0.2117(4) 0.6682(3) 1.01422(15) 0.0539(6) Uani d 1 . .
    H H27A 0.1780 0.7816 1.0093 0.081 Uiso calc 1 . .
    H H27B 0.3267 0.6779 1.0488 0.081 Uiso calc 1 . .
    H H27C 0.1207 0.6107 1.0426 0.081 Uiso calc 1 . .
    C C31 0.2111(3) 0.8543(3) 0.37936(15) 0.0450(6) Uani d 1 . .
    C C32 0.1780(4) 0.8004(3) 0.28892(17) 0.0597(7) Uani d 1 . .
    H H32 0.1867 0.6850 0.2643 0.072 Uiso calc 1 . .
    C C33 0.1321(4) 0.9151(4) 0.23404(17) 0.0622(7) Uani d 1 . .
    H H33 0.1104 0.8772 0.1732 0.075 Uiso calc 1 . .
    C C34 0.1190(3) 1.0848(3) 0.27049(16) 0.0498(6) Uani d 1 . .
    Cl Cl34 0.06196(11) 1.23102(10) 0.20197(5) 0.0724(3) Uani d 1 . .
    C C35 0.1471(5) 1.1410(3) 0.35980(18) 0.0712(9) Uani d 1 . .
    H H35 0.1353 1.2559 0.3843 0.085 Uiso calc 1 . .
    C C36 0.1932(5) 1.0247(3) 0.41347(17) 0.0697(9) Uani d 1 . .
    H H36 0.2127 1.0631 0.4744 0.084 Uiso calc 1 . .
    C C37 0.2650(4) 0.7306(3) 0.43954(18) 0.0529(6) Uani d 1 . .
    O O31 0.2833(4) 0.7908(3) 0.52081(13) 0.0955(8) Uani d 1 . .
    O O32 0.2879(3) 0.5797(2) 0.40612(13) 0.0704(6) Uani d 1 . .
loop_
    _atom_site_aniso_label
    _atom_site_aniso_U_11
    _atom_site_aniso_U_22
    _atom_site_aniso_U_33
    _atom_site_aniso_U_12
    _atom_site_aniso_U_13
    _atom_site_aniso_U_23
    N1 0.0757(16) 0.0508(13) 0.0397(12) 0.0186(11) 0.0112(11) 0.0142(10)
    C2 0.079(2) 0.0591(16) 0.0380(14) 0.0075(14) -0.0055(13) 0.0050(12)
    C3 0.0626(16) 0.0437(13) 0.0383(13) 0.0038(12) -0.0001(11) 0.0014(10)
    N4 0.0525(12) 0.0389(10) 0.0326(10) 0.0038(9) 0.0011(9) 0.0048(8)
    C5 0.0538(15) 0.0426(13) 0.0393(13) 0.0030(11) 0.0035(11) 0.0057(10)
    C6 0.0641(17) 0.0412(13) 0.0419(13) 0.0079(12) 0.0088(12) 0.0063(10)
    C21 0.0399(13) 0.0386(12) 0.0416(13) 0.0046(10) 0.0003(10) 0.0072(10)
    C22 0.0420(13) 0.0385(12) 0.0402(13) 0.0065(10) 0.0027(10) 0.0075(10)
    C23 0.0566(16) 0.0540(15) 0.0411(14) 0.0043(12) 0.0040(11) 0.0131(11)
    C24 0.0690(18) 0.0498(15) 0.0544(16) 0.0031(13) -0.0027(13) 0.0240(13)
    C25 0.0725(19) 0.0388(13) 0.0652(18) 0.0073(12) -0.0056(14) 0.0143(13)
    C26 0.0602(16) 0.0420(13) 0.0458(14) 0.0077(11) 0.0015(12) 0.0046(11)
    O22 0.0747(12) 0.0445(9) 0.0404(9) 0.0210(8) 0.0131(8) 0.0070(7)
    C27 0.0599(17) 0.0488(14) 0.0502(15) 0.0053(12) 0.0115(13) -0.0012(12)
    C31 0.0465(14) 0.0442(13) 0.0452(14) 0.0083(11) 0.0072(11) 0.0075(11)
    C32 0.0740(19) 0.0551(16) 0.0502(16) 0.0264(14) 0.0077(14) 0.0010(12)
    C33 0.0737(19) 0.0767(19) 0.0376(14) 0.0250(15) 0.0068(13) 0.0065(13)
    C34 0.0507(15) 0.0572(15) 0.0455(14) 0.0055(12) 0.0047(12) 0.0197(12)
    Cl34 0.0783(5) 0.0800(5) 0.0671(5) 0.0054(4) -0.0011(4) 0.0394(4)
    C35 0.119(3) 0.0433(15) 0.0511(17) 0.0156(16) -0.0029(16) 0.0085(12)
    C36 0.120(3) 0.0498(15) 0.0375(14) 0.0171(16) -0.0043(15) 0.0048(12)
    C37 0.0586(16) 0.0494(15) 0.0546(16) 0.0122(12) 0.0095(13) 0.0153(12)
    O31 0.175(2) 0.0646(13) 0.0529(13) 0.0405(14) -0.0007(14) 0.0189(10)
    O32 0.0899(15) 0.0484(11) 0.0781(13) 0.0266(10) 0.0171(11) 0.0138(10)
_geom_special_details
;
 All esds (except the esd in the dihedral angle between two l.s. planes)
 are estimated using the full covariance matrix.  The cell esds are taken
 into account individually in the estimation of esds in distances, angles
 and torsion angles; correlations between esds in cell parameters are only
 used when they are defined by crystal symmetry.  An approximate (isotropic)
 treatment of cell esds is used for estimating esds involving l.s. planes.
;
loop_
    _geom_bond_atom_site_label_1
    _geom_bond_atom_site_label_2
    _geom_bond_site_symmetry_2
    _geom_bond_distance
    _geom_bond_publ_flag
    N1 C6 . 1.481(3) ?
    N1 C2 . 1.485(3) ?
    N1 H11 . 1.02(3) ?
    N1 H12 . 0.92(3) ?
    C2 C3 . 1.516(3) ?
    C2 H2A . 0.9700 ?
    C2 H2B . 0.9700 ?
    C3 N4 . 1.461(3) ?
    C3 H3A . 0.9700 ?
    C3 H3B . 0.9700 ?
    N4 C21 . 1.423(3) ?
    N4 C5 . 1.471(3) ?
    C5 C6 . 1.512(3) ?
    C5 H5A . 0.9700 ?
    C5 H5B . 0.9700 ?
    C6 H6A . 0.9700 ?
    C6 H6B . 0.9700 ?
    C21 C26 . 1.389(3) ?
    C21 C22 . 1.406(3) ?
    C22 O22 . 1.377(2) ?
    C22 C23 . 1.380(3) ?
    C23 C24 . 1.384(3) ?
    C23 H23 . 0.9300 ?
    C24 C25 . 1.370(4) ?
    C24 H24 . 0.9300 ?
    C25 C26 . 1.385(3) ?
    C25 H25 . 0.9300 ?
    C26 H26 . 0.9300 ?
    O22 C27 . 1.421(3) ?
    C27 H27A . 0.9600 ?
    C27 H27B . 0.9600 ?
    C27 H27C . 0.9600 ?
    C31 C36 . 1.373(3) ?
    C31 C32 . 1.380(3) ?
    C31 C37 . 1.515(3) ?
    C32 C33 . 1.386(3) ?
    C32 H32 . 0.9300 ?
    C33 C34 . 1.369(4) ?
    C33 H33 . 0.9300 ?
    C34 C35 . 1.364(3) ?
    C34 Cl34 . 1.750(2) ?
    C35 C36 . 1.384(3) ?
    C35 H35 . 0.9300 ?
    C36 H36 . 0.9300 ?
    C37 O32 . 1.239(3) ?
    C37 O31 . 1.251(3) ?
loop_
    _geom_angle_atom_site_label_1
    _geom_angle_atom_site_label_2
    _geom_angle_atom_site_label_3
    _geom_angle_site_symmetry_1
    _geom_angle_site_symmetry_3
    _geom_angle
    _geom_angle_publ_flag
    C6 N1 C2 . . 110.65(19) ?
    C6 N1 H11 . . 107.0(14) ?
    C2 N1 H11 . . 109.8(15) ?
    C6 N1 H12 . . 109.8(17) ?
    C2 N1 H12 . . 106.9(16) ?
    H11 N1 H12 . . 113(2) ?
    N1 C2 C3 . . 110.5(2) ?
    N1 C2 H2A . . 109.6 ?
    C3 C2 H2A . . 109.6 ?
    N1 C2 H2B . . 109.6 ?
    C3 C2 H2B . . 109.6 ?
    H2A C2 H2B . . 108.1 ?
    N4 C3 C2 . . 109.35(19) ?
    N4 C3 H3A . . 109.8 ?
    C2 C3 H3A . . 109.8 ?
    N4 C3 H3B . . 109.8 ?
    C2 C3 H3B . . 109.8 ?
    H3A C3 H3B . . 108.3 ?
    C21 N4 C3 . . 116.59(17) ?
    C21 N4 C5 . . 113.53(18) ?
    C3 N4 C5 . . 110.53(18) ?
    N4 C5 C6 . . 110.35(19) ?
    N4 C5 H5A . . 109.6 ?
    C6 C5 H5A . . 109.6 ?
    N4 C5 H5B . . 109.6 ?
    C6 C5 H5B . . 109.6 ?
    H5A C5 H5B . . 108.1 ?
    N1 C6 C5 . . 110.38(19) ?
    N1 C6 H6A . . 109.6 ?
    C5 C6 H6A . . 109.6 ?
    N1 C6 H6B . . 109.6 ?
    C5 C6 H6B . . 109.6 ?
    H6A C6 H6B . . 108.1 ?
    C26 C21 C22 . . 117.5(2) ?
    C26 C21 N4 . . 123.2(2) ?
    C22 C21 N4 . . 119.20(19) ?
    O22 C22 C23 . . 123.4(2) ?
    O22 C22 C21 . . 115.91(18) ?
    C23 C22 C21 . . 120.7(2) ?
    C22 C23 C24 . . 120.4(2) ?
    C22 C23 H23 . . 119.8 ?
    C24 C23 H23 . . 119.8 ?
    C25 C24 C23 . . 119.8(2) ?
    C25 C24 H24 . . 120.1 ?
    C23 C24 H24 . . 120.1 ?
    C24 C25 C26 . . 120.1(2) ?
    C24 C25 H25 . . 120.0 ?
    C26 C25 H25 . . 120.0 ?
    C25 C26 C21 . . 121.5(2) ?
    C25 C26 H26 . . 119.3 ?
    C21 C26 H26 . . 119.3 ?
    C22 O22 C27 . . 117.86(17) ?
    O22 C27 H27A . . 109.5 ?
    O22 C27 H27B . . 109.5 ?
    H27A C27 H27B . . 109.5 ?
    O22 C27 H27C . . 109.5 ?
    H27A C27 H27C . . 109.5 ?
    H27B C27 H27C . . 109.5 ?
    C36 C31 C32 . . 117.8(2) ?
    C36 C31 C37 . . 120.7(2) ?
    C32 C31 C37 . . 121.5(2) ?
    C31 C32 C33 . . 121.2(2) ?
    C31 C32 H32 . . 119.4 ?
    C33 C32 H32 . . 119.4 ?
    C34 C33 C32 . . 119.2(2) ?
    C34 C33 H33 . . 120.4 ?
    C32 C33 H33 . . 120.4 ?
    C35 C34 C33 . . 120.9(2) ?
    C35 C34 Cl34 . . 119.4(2) ?
    C33 C34 Cl34 . . 119.7(2) ?
    C34 C35 C36 . . 119.0(2) ?
    C34 C35 H35 . . 120.5 ?
    C36 C35 H35 . . 120.5 ?
    C31 C36 C35 . . 121.9(2) ?
    C31 C36 H36 . . 119.1 ?
    C35 C36 H36 . . 119.1 ?
    O32 C37 O31 . . 124.7(2) ?
    O32 C37 C31 . . 119.0(2) ?
    O31 C37 C31 . . 116.3(2) ?
loop_
    _geom_torsion_atom_site_label_1
    _geom_torsion_atom_site_label_2
    _geom_torsion_atom_site_label_3
    _geom_torsion_atom_site_label_4
    _geom_torsion_site_symmetry_1
    _geom_torsion_site_symmetry_2
    _geom_torsion_site_symmetry_3
    _geom_torsion_site_symmetry_4
    _geom_torsion
    _geom_torsion_publ_flag
    C6 N1 C2 C3 . . . . -56.8(3) ?
    N1 C2 C3 N4 . . . . 58.6(3) ?
    C2 C3 N4 C21 . . . . 168.3(2) ?
    C2 C3 N4 C5 . . . . -60.1(3) ?
    C21 N4 C5 C6 . . . . -167.25(18) ?
    C3 N4 C5 C6 . . . . 59.6(2) ?
    C2 N1 C6 C5 . . . . 55.6(3) ?
    N4 C5 C6 N1 . . . . -56.8(3) ?
    C3 N4 C21 C26 . . . . 13.9(3) ?
    C5 N4 C21 C26 . . . . -116.3(2) ?
    C3 N4 C21 C22 . . . . -163.3(2) ?
    C5 N4 C21 C22 . . . . 66.5(3) ?
    C26 C21 C22 O22 . . . . -175.8(2) ?
    N4 C21 C22 O22 . . . . 1.6(3) ?
    C26 C21 C22 C23 . . . . 1.9(3) ?
    N4 C21 C22 C23 . . . . 179.3(2) ?
    O22 C22 C23 C24 . . . . 175.4(2) ?
    C21 C22 C23 C24 . . . . -2.1(4) ?
    C22 C23 C24 C25 . . . . 0.6(4) ?
    C23 C24 C25 C26 . . . . 1.0(4) ?
    C24 C25 C26 C21 . . . . -1.1(4) ?
    C22 C21 C26 C25 . . . . -0.3(4) ?
    N4 C21 C26 C25 . . . . -177.6(2) ?
    C23 C22 O22 C27 . . . . 10.9(3) ?
    C21 C22 O22 C27 . . . . -171.5(2) ?
    C36 C31 C32 C33 . . . . 1.3(4) ?
    C37 C31 C32 C33 . . . . -178.7(2) ?
    C31 C32 C33 C34 . . . . -0.2(4) ?
    C32 C33 C34 C35 . . . . -1.3(4) ?
    C32 C33 C34 Cl34 . . . . 179.8(2) ?
    C33 C34 C35 C36 . . . . 1.4(5) ?
    Cl34 C34 C35 C36 . . . . -179.6(2) ?
    C32 C31 C36 C35 . . . . -1.2(5) ?
    C37 C31 C36 C35 . . . . 178.9(3) ?
    C34 C35 C36 C31 . . . . -0.2(5) ?
    C36 C31 C37 O32 . . . . -176.7(3) ?
    C32 C31 C37 O32 . . . . 3.3(4) ?
    C36 C31 C37 O31 . . . . 3.2(4) ?
    C32 C31 C37 O31 . . . . -176.7(3) ?
loop_
    _geom_hbond_atom_site_label_D
    _geom_hbond_atom_site_label_H
    _geom_hbond_atom_site_label_A
    _geom_hbond_site_symmetry_A
    _geom_hbond_distance_DH
    _geom_hbond_distance_HA
    _geom_hbond_distance_DA
    _geom_hbond_angle_DHA
    _geom_hbond_publ_flag
    N1 H11 O31 . 1.02(2) 1.60(2) 2.616(3) 176(2) no
    N1 H12 O32 2_666 0.92(3) 1.88(3) 2.792(3) 173(2) no
    C3 H3A Cg1 2_666 0.97 2.96 3.881(3) 160 no
_shelx_space_group_comment
;
The symmetry employed for this shelxl refinement is uniquely defined
by the following loop, which should always be used as a source of
symmetry information in preference to the above space-group names.
They are only intended as comments.
;
_shelx_estimated_absorpt_T_min     0.904
_shelx_estimated_absorpt_T_max     0.963
_shelx_hkl_file
;
   0   0  -2 2200.24 20.0787   1
   0   0   3 3421.23 30.9289   6
   0   0  -3 3371.56 32.0046   7
   0   0   3 3607.30 31.5894   2
   0   0  -3 3476.82 29.5108   1
   0   0  -4 2205.91 28.3723   1
   0   0   4 2250.73 30.4802   2
   0   0   4 2254.93 30.5087   6
   0   0  -4 2368.41 38.6144   7
   0   0  -5 24617.2 105.633   7
   0   0   5 24339.5 100.710   6
   0   0   5 24917.9 101.517   2
   0   0  -5 24608.5 96.0614   1
   0   0   6 2341.03 36.7783   2
   0   0  -6 2343.64 34.3856   1
   0   0  -6 2208.56 37.8733   7
   0   0   6 2385.46 36.0870   6
   0   0   7 1727.42 34.2164   6
   0   0  -7 1750.40 33.4780   1
   0   0   7 1730.34 35.8903   2
   0   0  -7 1784.53 39.1674   7
   0   0   8 188.218 20.0386   2
   0   0  -8 154.723 24.0413   7
   0   0   8 168.517 18.1388   6
   0   0  -8 171.826 15.7857   1
   0   0  -9 484.111 22.4804   1
   0   0  -9 473.226 28.1104   7
   0   0   9 458.715 26.2309   2
   0   0   9 466.585 23.8014   6
   0   0  10 3503.63 56.1870   6
   0   0 -10 3734.80 62.9447   7
   0   0  10 3759.13 59.9232   2
   0   0 -10 3705.70 56.0762   1
   0   0 -11 256.666 28.4276   7
   0   0  11 223.295 22.5584   6
   0   0  12-4.19412 19.8259   6
   0   0 -12 0.88984 25.9953   7
   0   0 -13 1114.50 48.5581   7
   0   0  13 1110.75 41.1938   6
   0   0 -14 233.895 34.3613   7
   0   0 -15 27.1909 30.5670   7
   0   0 -16-25.9090 28.4702   7
   0   0 -17 7.10107 36.1949   7
   0   0 -18 30.2636 33.6859   7
   0   1 -19 22.5679 34.5797   7
   0   1 -18 497.896 47.0786   7
   0   1 -17 83.6220 33.6133   7
   0   1 -16 66.8717 33.8099   7
   0  -1  15 65.8041 30.2875   2
   0   1 -15 8.92386 28.7525   7
   0   1 -14 3293.61 72.6170   7
   0  -1  14 3266.19 71.0488   2
   0  -1  13 7065.52 95.6502   2
   0   1 -13 7187.57 97.5918   7
   0  -1  13 7013.96 90.8763   6
   0  -1  12 5.33719 19.0638   6
   0   1 -12 29.2506 28.0588   7
   0  -1  12 2.86354 21.4659   2
   0   1 -11 3412.19 61.7055   7
   0  -1  11 3369.98 61.1055   2
   0  -1  11 3404.16 59.4528   6
   0   1 -10 2389.19 45.0521   1
   0  -1  10 2376.79 47.3589   6
   0  -1  10 2359.69 49.0497   2
   0   1 -10 2422.14 50.6844   7
   0  -1   9 83.8137 17.7014   6
   0   1  -9 60.0880 20.5772   7
   0  -1   9 87.4123 20.2230   2
   0   1  -8 3087.94 50.7103   7
   0  -1   8 2984.67 49.0099   2
   0  -1   8 3085.88 47.3283   6
   0  -1   7 1560.80 33.5443   6
   0  -1   7 1545.39 34.4491   2
   0   1  -7 1519.28 34.4347   7
   0  -1   6 5514.72 54.6074   6
   0   1  -6 5646.20 55.6161   7
   0  -1   6 5603.21 55.4739   2
   0  -1   5 1291.60 26.5132   6
   0  -1   5 1289.62 26.8785   2
   0   1  -5 1318.98 26.9654   7
   0   1  -4 305.321 15.9930   7
   0  -1   4 336.988 17.2695   2
   0  -1   4 316.180 15.3730   6
   0  -1   3 19392.9 75.5513   6
   0   1  -3 19547.6 66.7339   7
   0  -1   3 20282.1 76.0077   2
   0  -1   2 247.488 10.1970   6
   0  -1   2 251.303 10.8603   2
   0   1  -1 1407.71 17.0788   0
   0  -1   0 7177.13 36.3914   0
   0  -1  -2 2720.95 26.3902   7
   0   1   3 632.749 18.8642   1
   0  -1  -3 589.588 21.0902   7
   0   1   4 3749.85 39.0053   1
   0  -1  -4 3724.24 42.0983   7
   0   1   5 2818.39 37.6901   1
   0  -1  -5 2653.34 39.8607   7
   0   1   6 1273.18 28.7888   1
   0  -1  -6 1191.87 31.4306   7
   0   1   7 1339.62 32.3868   6
   0  -1  -7 1323.13 35.5918   7
   0   1   7 1432.38 32.7149   1
   0  -1  -8 4730.29 64.2160   7
   0   1   8 4671.70 59.4570   6
   0  -1  -9 888.327 35.2762   7
   0   1   9 843.401 30.4222   6
   0  -1 -10 975.810 38.5986   7
   0   1  10 1001.85 34.1494   6
   0   1  11 192.053 22.4690   6
   0  -1 -11 173.270 28.5725   7
   0   1  12 33.5502 19.4033   6
   0  -1 -12 39.3602 26.8246   7
   0  -1 -13 52.1490 31.7289   7
   0  -1 -14 897.475 47.7212   7
   0  -1 -15 264.115 35.8267   7
   0  -1 -16 75.8410 38.3883   7
   0  -1 -17-40.5181 29.4852   7
   0  -1 -18-27.9531 34.1329   7
   0   2 -19 197.879 39.3134   7
   0   2 -18 16.9316 33.2122   7
   0  -2  18 22.7635 31.2975   2
   0   2 -17 204.370 35.8997   7
   0  -2  17 203.516 37.2714   2
   0  -2  16 24.1496 26.7487   2
   0   2 -16 43.7720 30.2594   7
   0   2 -15-12.6214 28.9430   7
   0  -2  15 3.66588 24.7946   2
   0  -2  14 1044.39 46.2674   2
   0   2 -14 1048.14 45.9311   7
   0   2 -13 1708.77 51.9737   7
   0  -2  13 1685.01 47.9391   6
   0  -2  13 1730.05 53.5298   2
   0  -2  12 709.742 33.2974   6
   0   2 -12 725.938 37.5582   7
   0  -2  12 684.302 36.0549   2
   0  -2  11 1686.76 47.1123   2
   0  -2  11 1808.42 44.6211   6
   0   2 -11 1651.41 44.1711   7
   0   2 -10 84.2684 22.0753   7
   0  -2  10 46.8488 20.7980   2
   0  -2  10 74.7925 18.5495   6
   0   2  -9 175.733 21.3298   7
   0  -2   9 194.267 22.6011   2
   0  -2   9 205.606 20.0044   6
   0  -2   8 2240.59 44.6987   2
   0  -2   8 2154.05 41.8980   6
   0   2  -8 2051.00 40.6627   7
   0  -2   7 311.697 20.4313   6
   0   2  -7 300.825 20.4672   7
   0  -2   7 318.532 21.1775   2
   0  -2   6 26724.1 126.496   6
   0  -2   6 27258.1 127.284   2
   0   2  -6 26564.4 110.700   7
   0   2  -5 156.259 13.6775   7
   0  -2   5 157.542 17.9475   2
   0  -2   5 156.946 14.7193   6
   0  -2   4 19413.1 92.5296   6
   0  -2   4 19166.2 96.1510   2
   0   2  -4 19507.2 71.5054   7
   0  -2   4 19126.1 74.9737   5
   0   2  -3 3320.80 25.0962   7
   0  -2   3 3173.12 37.3717   6
   0  -2   3 3147.24 39.1636   2
   0  -2   3 3227.77 30.4996   5
   0  -2   2 864.590 18.2311   5
   0  -2   2 916.714 23.3333   2
   0   2  -2 842.938 21.8788   0
   0  -2   1 75.9509 12.7819   5
   0   2  -1 86.7942 12.9610   0
   0  -2   1 86.4500 14.3676   2
   0  -2   1 78.5300 15.4533   0
   0  -2   0 5168.61 44.1981   2
   0  -2   0 5073.56 44.2204   0
   0  -2   0 5257.59 42.6205   5
   0  -2  -1 141.244 14.4110   5
   0  -2  -1 151.714 9.43605   7
   0  -2  -1 155.273 13.6394   2
   0  -2  -2 5748.93 47.7446   2
   0  -2  -2 5659.74 40.6590   7
   0  -2  -3 59.7839 12.0946   7
   0  -2  -4 2401.48 35.6084   7
   0  -2  -5 68.9868 16.3601   7
   0   2   5 49.5916 13.0455   1
   0  -2  -6 15930.9 103.152   7
   0   2   6 15907.9 101.701   1
   0  -2  -7 1698.48 40.8693   7
   0   2   7 1728.29 36.4087   1
   0   2   8 1690.50 40.1928   1
   0  -2  -8 1567.28 42.7305   7
   0  -2  -9 446.754 30.3231   7
   0   2  10 948.733 34.6824   6
   0  -2 -10 948.854 39.6705   7
   0  -2 -11 251.355 31.8826   7
   0   2  11 273.071 25.8566   6
   0   2  12 171.330 24.9253   6
   0  -2 -12 205.018 31.9383   7
   0  -2 -13-3.09558 27.8021   7
   0  -2 -14 32.3588 26.6400   7
   0  -2 -15 135.428 33.1565   7
   0  -2 -16 146.712 42.3450   7
   0  -2 -17 50.1119 33.5331   7
   0  -3  19 247.473 40.8973   2
   0   3 -19 290.572 43.1378   7
   0   3 -18-45.6207 31.1411   7
   0  -3  18 39.8948 29.7321   2
   0  -3  17 22.7110 30.4385   2
   0   3 -17-3.52429 34.0864   7
   0   3 -16 9.87578 25.6493   7
   0  -3  16 31.8851 28.0428   2
   0   3 -15 13.3556 27.7615   7
   0  -3  15 33.9426 27.0920   2
   0   3 -14 143.233 26.1845   7
   0  -3  14 169.576 33.1103   2
   0  -3  14 150.502 25.3839   6
   0  -3  13 182.528 26.8050   6
   0   3 -13 151.854 27.9742   7
   0  -3  13 148.806 30.8854   2
   0  -3  12 1917.28 53.3671   2
   0  -3  12 1900.63 49.6381   6
   0   3 -12 1879.21 48.9231   7
   0   3 -11 2984.78 55.2784   7
   0  -3  11 2894.45 59.9706   2
   0  -3  11 2967.48 57.2788   6
   0  -3  10 294.901 27.3158   2
   0   3 -10 286.318 23.7434   7
   0  -3  10 309.180 23.1951   6
   0  -3   9 2169.93 46.4471   6
   0   3  -9 2135.53 41.4626   7
   0  -3   9 2067.01 48.4457   2
   0  -3   8 520.888 25.4993   6
   0   3  -8 520.971 23.6903   7
   0  -3   8 534.160 26.1961   2
   0  -3   7 9052.64 84.2585   2
   0   3  -7 9384.87 69.6446   7
   0  -3   7 9270.87 83.2732   6
   0   3  -6 4685.72 45.0673   7
   0  -3   6 4604.50 46.8018   5
   0  -3   6 4752.12 58.6204   6
   0  -3   6 4756.66 60.3682   2
   0  -3   5 2561.27 34.6700   5
   0  -3   5 2723.24 45.9453   2
   0   3  -5 2693.64 30.6225   7
   0  -3   5 2494.24 41.4788   6
   0   3  -4 10030.4 47.0083   7
   0   3  -4 9725.63 72.5316   0
   0  -3   4 10148.1 80.3451   2
   0  -3   4 9942.77 63.9035   5
   0  -3   3 3384.95 46.2622   2
   0  -3   3 3415.86 38.4204   5
   0   3  -3 3394.51 44.5989   0
   0  -3   2 239.539 18.6694   0
   0  -3   2 225.202 19.4401   2
   0   3  -2 227.727 19.9046   0
   0  -3   2 239.829 14.7720   5
   0  -3   1 196.471 14.8232   5
   0  -3   1 200.357 15.5796   0
   0  -3   1 184.412 18.5886   2
   0  -3   0 189.365 17.5431   5
   0  -3   0 192.752 17.7911   2
   0  -3   0 181.203 17.9953   0
   0  -3  -1 7679.37 65.3189   2
   0  -3  -1 7491.85 42.1596   7
   0  -3  -1 7684.76 65.6865   5
   0  -3  -2 5030.90 56.7639   5
   0  -3  -2 5101.14 41.3337   7
   0  -3  -2 4936.15 53.5036   2
   0  -3  -3 74.6537 12.8985   7
   0  -3  -3 91.1380 20.3747   5
   0  -3  -3 80.3459 14.9733   2
   0  -3  -4 3186.84 46.7522   2
   0  -3  -4 3242.31 42.9153   7
   0  -3  -5 65.4592 16.6275   7
   0  -3  -6 1145.82 32.6924   7
   0  -3  -7 1457.95 38.9446   7
   0  -3  -8 1159.94 39.2664   7
   0  -3  -9 144.572 24.9084   7
   0  -3 -10 113.043 25.3485   7
   0  -3 -11 207.856 31.3217   7
   0  -3 -12 182.877 32.9810   7
   0  -3 -13 220.780 35.8130   7
   0  -3 -14-2.00073 30.6832   7
   0  -3 -15 50.1978 32.3705   7
   0  -3 -16 22.4884 30.1358   7
   0  -3 -17 27.1012 39.3094   7
   0  -4  18 72.8419 35.9121   2
   0  -4  17 403.364 37.7206   2
   0  -4  16 71.3820 31.7672   2
   0  -4  15 443.753 40.3660   2
   0  -4  14-8.54868 29.4349   2
   0  -4  14 49.4439 22.4643   6
   0  -4  13 818.009 43.2625   2
   0  -4  13 764.292 37.2876   6
   0  -4  12 324.950 32.1120   2
   0  -4  12 260.731 25.8213   6
   0  -4  11 253.229 24.8631   6
   0  -4  11 208.399 30.4482   2
   0   4 -11 248.871 23.5586   7
   0  -4  10 479.650 29.5568   6
   0   4 -10 454.354 25.3927   7
   0  -4  10 556.896 34.1456   2
   0   4  -9 486.583 23.1299   7
   0  -4   9 478.918 32.2274   2
   0  -4   9 437.558 26.8379   6
   0   4  -8 723.480 23.5535   7
   0  -4   8 718.516 33.0079   2
   0  -4   8 766.092 31.3999   6
   0   4  -7 2875.81 37.3351   7
   0  -4   7 2853.49 41.8183   5
   0  -4   7 2859.06 52.3399   6
   0  -4   7 2905.40 55.5933   2
   0  -4   6 546.541 20.9801   5
   0   4  -6 544.117 25.9651   0
   0   4  -6 530.149 16.3007   7
   0  -4   6 579.801 30.0143   2
   0  -4   5 76.4189 13.9489   5
   0   4  -5 65.9773 8.27629   7
   0   4  -5 53.6357 19.5047   0
   0  -4   5 42.0203 20.0010   2
   0   4  -4 1336.66 36.1959   0
   0  -4   4 1315.49 36.6989   2
   0  -4   4 1328.95 29.4602   5
   0   4  -3 5891.43 66.9202   0
   0  -4   3 5790.11 68.2713   2
   0  -4   3 5810.96 58.3942   5
   0  -4   2 5670.25 59.0971   5
   0  -4   2 5712.27 63.0937   0
   0  -4   2 5713.86 65.8748   2
   0  -4   1 2770.99 48.7936   0
   0  -4   1 2770.64 43.8916   5
   0  -4   1 2757.87 47.4304   2
   0  -4   0 1715.42 40.7355   0
   0  -4   0 1686.11 37.9612   5
   0  -4   0 1704.09 39.3402   2
   0  -4  -1 404.580 24.6822   5
   0  -4  -1 430.401 25.0751   2
   0  -4  -1 381.582 22.5000   0
   0  -4  -2 1987.00 43.0754   5
   0  -4  -2 1950.40 28.2808   7
   0  -4  -2 2041.19 42.2290   2
   0  -4  -3 1101.24 33.3451   2
   0  -4  -3 1122.68 25.6012   7
   0  -4  -3 1122.85 36.4630   5
   0  -4  -4 168.178 16.6108   7
   0  -4  -4 167.045 20.2978   2
   0  -4  -4 187.665 23.6681   5
   0  -4  -5 141.136 25.2686   5
   0  -4  -5 119.016 17.5516   7
   0  -4  -5 145.622 20.7668   2
   0  -4  -6 541.776 26.4156   7
   0  -4  -6 517.327 27.4157   2
   0  -4  -7 1009.23 35.6932   7
   0  -4  -7 1013.14 36.6631   2
   0  -4  -8 4589.69 70.8946   7
   0  -4  -8 4532.11 72.4636   2
   0  -4  -9 850.059 40.2263   7
   0  -4 -10 554.570 35.2723   7
   0  -4 -11 146.853 32.2710   7
   0  -4 -12 100.888 30.1161   7
   0  -4 -13 134.651 29.4101   7
   0  -4 -14 100.324 32.1963   7
   0  -4 -15 70.3174 32.2497   7
   0  -4 -16-85.0383 30.5395   7
   0  -5  18 418.247 46.1853   2
   0  -5  17 56.7812 37.4876   2
   0  -5  16 410.000 42.5784   2
   0  -5  15 456.456 40.0552   2
   0  -5  15 439.523 35.0622   6
   0  -5  14 21.2966 22.5363   6
   0  -5  14-3.09496 29.4037   2
   0  -5  13-1.24245 21.0288   6
   0  -5  13 7.11209 30.3541   2
   0  -5  12 71.0258 22.9821   6
   0  -5  12 102.631 28.7927   2
   0  -5  11 136.728 25.3808   6
   0  -5  11 119.832 32.3885   2
   0  -5  10 276.316 31.2225   2
   0  -5   9 708.949 37.9153   2
   0  -5   8 116.642 27.1796   2
   0  -5   7 279.286 18.8735   5
   0  -5   7 291.340 30.2531   2
   0  -5   6 190.889 27.1300   2
   0  -5   6 226.998 17.7259   5
   0  -5   5 553.213 31.9033   2
   0  -5   5 529.919 23.3967   5
   0  -5   4 1476.83 35.3749   5
   0  -5   4 1427.05 42.6602   2
   0  -5   3 1468.18 35.8794   5
   0  -5   3 1442.79 42.2994   2
   0  -5   2 2096.63 42.8640   5
   0  -5   2 2074.11 47.2275   2
   0  -5   1 269.599 25.9983   2
   0  -5   1 253.213 22.3848   5
   0  -5   0 1098.45 36.1939   5
   0  -5   0 998.079 35.5863   2
   0  -5  -1 2995.91 55.0001   5
   0  -5  -1 3175.48 58.5252   2
   0  -5  -2 333.500 27.7731   5
   0  -5  -2 286.669 24.3825   2
   0  -5  -3 247.933 27.2612   5
   0  -5  -3 261.295 25.5421   2
   0  -5  -4 16.2624 23.0880   5
   0  -5  -4 5.23804 19.0070   2
   0  -5  -5 39.6785 21.1238   2
   0  -5  -5 64.1238 25.3750   5
   0  -5  -6 3972.69 68.0601   2
   0  -5  -6 4231.26 77.5310   5
   0  -5  -7 2555.86 58.2454   2
   0  -5  -7 2489.31 64.1342   5
   0  -5  -8 148.803 32.8456   5
   0  -5  -8 168.043 25.5445   2
   0  -5  -9 157.834 31.9050   5
   0  -5  -9 127.493 24.0581   2
   0  -5 -10 254.415 31.5191   2
   0  -5 -10 276.633 35.0381   5
   0  -5 -11 215.054 32.6133   5
   0  -5 -12 5.94226 25.9685   5
   0  -5 -13-30.6350 28.3771   5
   0  -5 -14-8.07840 32.9558   5
   0  -6  17 620.777 50.5338   2
   0  -6  16 61.5564 32.2262   2
   0  -6  15 282.036 36.3134   2
   0  -6  14 221.439 35.8748   2
   0  -6  13 167.020 35.1416   2
   0  -6  12 275.316 37.6803   2
   0  -6  11 531.445 37.5776   2
   0  -6  10 9.68329 28.5443   2
   0  -6   9 82.5901 30.3169   2
   0  -6   8 319.381 34.4353   2
   0  -6   7 7225.50 100.194   2
   0  -6   6 5559.87 87.4991   2
   0  -6   6 5479.06 70.4537   5
   0  -6   5 205.770 31.5472   2
   0  -6   5 206.057 22.4620   5
   0  -6   4 1582.76 48.9928   2
   0  -6   4 1591.53 41.3063   5
   0  -6   3 1026.26 42.0359   2
   0  -6   3 1045.97 35.7706   5
   0  -6   2 128.584 23.8862   2
   0  -6   2 98.2666 20.4897   5
   0  -6   1 205.931 27.8845   2
   0  -6   1 250.822 26.4089   5
   0  -6   0 1212.88 42.4380   2
   0  -6   0 1207.28 42.0634   5
   0  -6  -1 28.2198 23.7119   2
   0  -6  -1 10.8225 20.5295   5
   0  -6  -2 372.382 30.8955   5
   0  -6  -2 304.554 30.7994   2
   0  -6  -3 235.039 28.8881   5
   0  -6  -3 231.599 27.5240   2
   0  -6  -4 963.652 41.4850   2
   0  -6  -4 1006.34 43.8845   5
   0  -6  -5-1.14810 26.1164   5
   0  -6  -5 9.43010 25.3069   2
   0  -6  -6 1905.49 60.9115   5
   0  -6  -6 1784.96 54.3257   2
   0  -6  -7 175.386 26.1215   2
   0  -6  -7 172.413 33.4347   5
   0  -6  -8 81.1303 26.1011   2
   0  -6  -8 65.8052 31.0156   5
   0  -6  -9 14.3219 31.2267   5
   0  -6 -10 41.4770 24.4465   5
   0  -6 -11 123.140 34.1911   5
   0  -6 -12 73.2529 34.8939   5
   0  -7  15 94.4202 31.4012   2
   0  -7  14-1.91687 30.2904   2
   0  -7  13 473.013 40.5268   2
   0  -7  12 6.18506 30.2076   2
   0  -7  11 268.513 37.0827   2
   0  -7  10 152.173 33.7686   2
   0  -7   9 151.393 32.3945   2
   0  -7   8 28.5756 29.3703   2
   0  -7   7 604.135 42.9892   2
   0  -7   6 383.364 36.1734   2
   0  -7   5 2425.62 54.2038   5
   0  -7   5 2225.83 62.6862   2
   0  -7   4 1044.32 47.4945   2
   0  -7   4 1125.72 40.8193   5
   0  -7   3 1110.63 40.8273   5
   0  -7   3 1118.10 47.8820   2
   0  -7   2 30.1077 21.1301   5
   0  -7   2 32.1921 28.4547   2
   0  -7   1 198.907 25.3900   5
   0  -7   1 229.353 30.7225   2
   0  -7   0 781.360 40.9011   5
   0  -7   0 739.934 40.0005   2
   0  -7  -1 42.3039 26.0009   5
   0  -7  -1 23.5406 25.7249   2
   0  -7  -2 405.744 35.0276   5
   0  -7  -2 340.511 32.9489   2
   0  -7  -3 125.470 27.6733   2
   0  -7  -3 40.3848 28.5867   5
   0  -7  -4 420.911 36.7517   5
   0  -7  -4 385.605 34.4847   2
   0  -7  -5 29.1437 24.8175   2
   0  -7  -5 7.90223 32.6155   5
   0  -7  -6 36.3949 27.3373   5
   0  -7  -6 64.7662 27.0918   2
   0  -7  -7 44.9220 28.1602   5
   0  -7  -8 43.5995 25.7304   5
   0  -7  -9-4.28395 29.9612   5
   0  -7 -10-54.5203 34.1137   5
   0  -8  13 286.099 39.0017   2
   0  -8  12 113.691 33.5045   2
   0  -8  11 67.5722 29.5110   2
   0  -8  10 2.14807 28.4971   2
   0  -8   9 169.616 33.3562   2
   0  -8   8 65.8440 32.9094   2
   0  -8   7 80.9720 34.9644   2
   0  -8   6 5.29995 26.8205   2
   0  -8   5 5.01056 31.0383   2
   0  -8   4 112.193 29.8612   2
   0  -8   3 55.7814 27.9184   2
   0  -8   3 15.7254 19.1383   5
   0  -8   2 0.95482 22.7681   5
   0  -8   2 22.6643 30.7307   2
   0  -8   1 534.769 35.7816   5
   0  -8   1 471.622 39.8628   2
   0  -8   0 565.158 39.8200   2
   0  -8   0 644.948 39.4674   5
   0  -8  -1 141.599 30.1462   2
   0  -8  -1 155.573 27.9427   5
   0  -8  -2 21.0933 26.6991   5
   0  -8  -2 9.50271 27.4271   2
   0  -8  -3 39.8809 31.3532   2
   0  -8  -3 88.4200 29.4264   5
   0  -8  -4 75.8410 27.7261   2
   0  -8  -4 15.4637 29.1820   5
   0  -8  -5 158.710 32.7947   5
   0  -8  -6 44.8628 34.4902   5
   0  -8  -7 57.9505 34.8868   5
   0  -8  -8 138.180 33.8825   5
   0  -9  11 7.07083 37.6450   2
   0  -9  10 597.923 52.5827   2
   0  -9   9 200.882 38.6825   2
   0  -9   8 46.4751 34.3935   2
   0  -9   7 81.6821 35.5504   2
   0  -9   6 182.231 36.7319   2
   0  -9   5 91.5529 33.9687   2
   0  -9   4 33.0128 29.5196   2
   0  -9   3-17.0547 31.4642   2
   0  -9   2 93.0288 26.2156   5
   0  -9   2 98.0496 30.0775   2
   0  -9   1 137.037 29.0395   2
   0  -9   1 96.2853 28.3047   5
   0  -9   0 185.765 33.8812   2
   0  -9   0 167.104 27.3960   5
   0  -9  -1 76.6641 29.1672   2
   0  -9  -1 96.8626 31.1125   5
   0  -9  -2 59.7476 25.3226   5
   0  -9  -2 27.0900 25.2784   2
   0  -9  -3 26.6731 27.6073   5
   0  -9  -4 45.2155 35.9506   5
   0  -9  -5 75.0328 29.1294   5
   0 -10   6 0.00000 26.8460   2
   0 -10   5 25.1917 34.1161   2
   0 -10   4 6.06563 33.8437   2
   0 -10   3-1.51184 24.4375   2
   0 -10   2-36.8400 30.5122   2
   0 -10   1-55.2823 24.2055   2
   0 -10   0 22.9665 31.4919   2
   0 -10   0 20.0137 29.1957   5
   0 -10  -1 48.4103 28.7791   5
   1 -10   0 79.5328 28.4955   5
   1 -10   1 51.2746 34.3945   5
   1 -10   2 111.451 31.2676   5
   1 -10   4 43.0491 28.7386   2
   1 -10   5 20.2432 24.8121   2
   1 -10   6 134.228 32.5326   2
   1 -10   7 70.0057 26.6301   2
   1  -9  -4 5.88680 26.8625   5
   1  -9  -3 36.5209 30.6876   5
   1  -9  -2 155.369 30.5872   5
   1  -9  -1-4.48127 23.8567   5
   1  -9   0 30.4585 25.8395   5
   1  -9   1 124.787 28.1934   5
   1  -9   2 11.2089 23.6268   2
   1  -9   2 27.3862 23.1702   5
   1  -9   3 22.4445 25.5156   2
   1  -9   3 23.8548 28.3492   5
   1  -9   4 67.3375 24.7607   5
   1  -9   4 55.5146 29.2514   2
   1  -9   5 73.3536 30.5727   2
   1  -9   6 5.48947 28.3060   2
   1  -9   7 22.8148 31.4594   2
   1  -9   8 68.7539 35.3113   2
   1  -9   9-4.10954 32.7692   2
   1  -9  10 5.00158 27.8452   2
   1  -9  11 13.9063 28.7697   2
   1  -8  -8 32.8805 29.5491   5
   1  -8  -7 16.5538 31.1416   5
   1  -8  -6 83.3722 35.5007   5
   1  -8  -5-9.78697 27.3955   5
   1  -8  -4 92.2859 32.2651   5
   1  -8  -3 44.0303 31.4784   5
   1  -8  -2 42.4946 27.8253   5
   1  -8  -1 264.470 32.0945   5
   1  -8  -1 158.111 25.6890   2
   1  -8   0 830.439 43.4350   2
   1  -8   0 884.849 43.0557   5
   1  -8   1 80.1886 27.2398   2
   1  -8   1 52.9608 23.3642   5
   1  -8   2 82.8881 26.3492   5
   1  -8   2 119.226 27.6802   2
   1  -8   3 78.3160 24.3603   5
   1  -8   3 49.2782 29.3602   2
   1  -8   4 161.287 26.1240   5
   1  -8   4 164.854 30.0543   2
   1  -8   5 115.736 23.9564   5
   1  -8   5 129.611 30.6509   2
   1  -8   6 84.6537 33.0362   2
   1  -8   7 214.128 35.1693   2
   1  -8   8 491.049 39.8107   2
   1  -8   9 301.639 35.9594   2
   1  -8  10 354.893 36.8676   2
   1  -8  11 209.797 35.8918   2
   1  -8  12-1.14895 33.2227   2
   1  -8  13 220.751 41.9589   2
   1  -7 -10 41.1048 33.2564   5
   1  -7  -9-23.8656 32.6070   5
   1  -7  -8 54.0296 33.7509   5
   1  -7  -7 37.5576 30.9193   5
   1  -7  -6-15.7450 30.4384   5
   1  -7  -5 110.626 31.2840   5
   1  -7  -4 1281.98 52.5998   5
   1  -7  -3 17.2236 21.5087   2
   1  -7  -3 17.4379 28.2140   5
   1  -7  -2-7.51931 27.0533   5
   1  -7  -2 12.5420 24.0099   2
   1  -7  -1 167.952 27.2362   2
   1  -7  -1 134.691 28.3052   5
   1  -7   0 344.895 30.6305   5
   1  -7   0 325.357 29.7592   2
   1  -7   1 140.335 26.4692   2
   1  -7   1 113.142 24.4428   5
   1  -7   2 2671.93 63.2397   2
   1  -7   2 2548.69 59.8319   5
   1  -7   3-12.7426 21.5672   5
   1  -7   3-15.2857 25.1195   2
   1  -7   4 87.1094 24.4136   5
   1  -7   4 95.5136 29.7415   2
   1  -7   5 164.984 25.4387   5
   1  -7   5 190.448 31.2830   2
   1  -7   6 347.192 28.8366   5
   1  -7   6 300.437 32.9025   2
   1  -7   7 768.144 44.7394   2
   1  -7   7 905.841 38.1070   5
   1  -7   8 172.279 30.1716   2
   1  -7   9 10.0818 28.8876   2
   1  -7  10 232.226 33.3344   2
   1  -7  11 232.118 37.2148   2
   1  -7  12 242.480 36.9191   2
   1  -7  13 141.771 36.7936   2
   1  -7  14 1.14083 34.0211   2
   1  -7  15 180.293 36.6322   2
   1  -6 -13-23.5644 31.7709   5
   1  -6 -12 84.0962 31.2340   5
   1  -6 -11 22.0360 28.5225   5
   1  -6 -10 74.4097 32.1240   5
   1  -6  -9 280.676 38.1116   5
   1  -6  -8 11.1006 27.4726   5
   1  -6  -7 624.187 42.2926   5
   1  -6  -6 878.251 45.0256   5
   1  -6  -5 95.0805 22.2781   2
   1  -6  -5 101.353 30.4186   5
   1  -6  -4-3.81008 21.7151   2
   1  -6  -4 6.27159 26.9201   5
   1  -6  -3 883.869 37.2482   2
   1  -6  -3 807.391 40.2851   5
   1  -6  -2 247.435 27.9933   5
   1  -6  -2 271.398 26.6430   2
   1  -6  -1 377.473 28.6556   2
   1  -6  -1 355.909 30.3541   5
   1  -6   0 114.008 23.6794   5
   1  -6   0 98.9389 20.9409   2
   1  -6   1 27.1255 22.7882   2
   1  -6   1-1.05777 20.2572   5
   1  -6   2 662.688 32.6915   5
   1  -6   2 577.633 33.2103   2
   1  -6   3 613.177 35.0779   2
   1  -6   3 674.787 33.2402   5
   1  -6   4 7003.72 91.9139   2
   1  -6   4 7340.46 86.6643   5
   1  -6   5 15.1256 18.6940   5
   1  -6   5 11.5076 26.2411   2
   1  -6   6 2859.67 56.7338   5
   1  -6   6 3015.77 65.0001   2
   1  -6   7 113.500 29.3931   2
   1  -6   7 76.5393 22.9319   5
   1  -6   8 245.297 30.0152   2
   1  -6   8 261.343 24.8819   5
   1  -6   9 150.037 29.8157   2
   1  -6  10 158.384 27.6802   2
   1  -6  11 128.988 30.5912   2
   1  -6  12 283.493 36.7695   2
   1  -6  13 10.3122 31.2517   2
   1  -6  14 217.052 38.4858   2
   1  -6  15 15.3304 30.5564   2
   1  -6  16 148.615 36.3728   2
   1  -5 -15-92.8310 29.1616   5
   1  -5 -15-46.9383 32.1658   7
   1  -5 -14-119.674 29.1026   5
   1  -5 -14-71.4168 35.2262   7
   1  -5 -13-27.2946 30.1655   5
   1  -5 -13-0.87566 27.4059   7
   1  -5 -12 15.7751 25.6281   5
   1  -5 -12 50.5380 27.0307   7
   1  -5 -11-4.31788 23.5461   7
   1  -5 -11-6.27650 25.0239   5
   1  -5 -10 1023.07 45.0972   7
   1  -5 -10 1034.62 50.9148   5
   1  -5  -9 18.7815 28.0574   5
   1  -5  -9-24.7688 23.8651   7
   1  -5  -8 495.770 36.3734   5
   1  -5  -7 567.691 39.1542   5
   1  -5  -7 529.565 29.4273   2
   1  -5  -6 103.434 26.5522   5
   1  -5  -6 84.0325 19.6118   2
   1  -5  -5 1772.87 51.7558   5
   1  -5  -5 1657.20 42.5364   2
   1  -5  -4-3.93812 23.1392   5
   1  -5  -4-0.89242 16.8660   2
   1  -5  -3 22.5286 17.7710   2
   1  -5  -3 10.4898 21.6167   5
   1  -5  -2 1953.00 48.8967   5
   1  -5  -2 1885.60 43.7317   2
   1  -5  -1-7.74790 18.3617   2
   1  -5  -1 8.72985 19.7174   5
   1  -5   0 220.853 22.9549   5
   1  -5   0 174.403 20.2958   2
   1  -5   1 485.060 26.4225   5
   1  -5   1 470.313 25.9927   2
   1  -5   2 110.162 20.4982   5
   1  -5   2 96.4285 21.3789   2
   1  -5   3 14.8978 17.5148   5
   1  -5   3 15.2878 19.3012   2
   1  -5   4-11.7581 16.7491   5
   1  -5   4 0.69335 19.8668   2
   1  -5   5 2564.55 48.3619   5
   1  -5   5 2509.77 53.0348   2
   1  -5   6 22.7365 22.5346   2
   1  -5   6 45.7553 16.7742   5
   1  -5   7 189.161 26.7595   2
   1  -5   7 167.556 18.8401   5
   1  -5   8 3567.34 66.8570   2
   1  -5   8 3552.60 57.8444   5
   1  -5   9 33.6164 24.8280   2
   1  -5  10 378.030 33.5297   2
   1  -5  11 50.3777 28.2993   2
   1  -5  12 673.261 42.2827   2
   1  -5  13 1014.87 48.7162   2
   1  -5  14 108.589 31.8210   2
   1  -5  15 200.536 34.4975   2
   1  -5  16 128.773 36.8253   2
   1  -5  17 7.74715 34.2412   2
   1  -4 -16-34.7640 34.4908   7
   1  -4 -16 5.27491 33.3284   5
   1  -4 -15 246.434 31.5407   5
   1  -4 -15 182.692 42.2160   7
   1  -4 -14-2.26600 29.7022   7
   1  -4 -14 13.6368 29.1153   5
   1  -4 -13-2.77185 28.1564   5
   1  -4 -13 7.19321 32.7586   7
  -1   4  13 50.5151 28.6794   6
   1  -4 -12 91.5100 27.2129   7
   1  -4 -12 95.7651 32.8973   5
   1  -4 -11 146.937 32.4599   5
   1  -4 -11 120.412 27.4136   7
   1  -4 -10 848.873 41.6456   7
   1  -4 -10 999.629 43.6102   5
   1  -4  -9 1894.18 48.0602   2
   1  -4  -9 2026.49 54.5376   7
   1  -4  -9 2111.14 58.9731   5
   1  -4  -8 376.735 33.2697   5
   1  -4  -8 332.035 24.8355   2
   1  -4  -8 349.084 28.6872   7
   1  -4  -7 498.426 32.5573   5
   1  -4  -7 476.503 24.9428   2
   1  -4  -7 420.287 27.3653   7
   1  -4  -6 148.209 18.1470   2
   1  -4  -6 151.275 20.3191   7
   1  -4  -6 164.347 25.1919   5
   1  -4  -5 702.636 26.3214   2
   1  -4  -5 697.068 33.2845   5
   1  -4  -4 2237.22 49.1440   5
   1  -4  -4 1974.02 39.0594   2
   1  -4  -3 700.240 28.2770   0
   1  -4  -3 681.432 25.2494   2
   1  -4  -3 636.478 29.7686   5
   1  -4  -2 4135.18 59.6396   0
   1  -4  -2 4230.09 54.5834   2
   1  -4  -2 4101.02 59.3622   5
   1  -4  -1 189.536 23.1630   0
   1  -4  -1 193.332 19.0210   2
   1  -4  -1 177.606 21.9819   5
   1  -4   0 8912.37 80.8499   5
   1  -4   0 8774.22 80.6164   0
   1  -4   0 8665.68 74.5299   2
   1  -4   1 806.647 28.6452   0
  -1   4  -1 831.028 17.0906   7
   1  -4   1 776.631 27.3940   2
   1  -4   1 840.530 28.2480   5
  -1   4  -1 876.548 29.0137   0
  -1   4  -2 1783.95 38.2603   0
   1  -4   2 1745.97 38.3198   2
   1  -4   2 1739.25 37.4257   5
  -1   4  -2 1648.85 21.0077   7
   1  -4   3 59.8830 18.3482   2
   1  -4   3 66.1403 16.2428   5
  -1   4  -3 53.4213 8.14935   7
  -1   4  -3 83.8007 20.0168   0
  -1   4  -4 216.859 19.5211   0
   1  -4   4 200.735 18.4745   5
   1  -4   4 180.628 20.7114   2
  -1   4  -4 195.820 11.6381   7
   1  -4   5 581.783 24.0054   5
   1  -4   5 603.274 28.7380   2
  -1   4  -5 562.377 16.8926   7
  -1   4  -5 580.099 27.2175   0
   1  -4   6 49.1678 15.0065   5
  -1   4  -6 75.6152 13.3825   7
   1  -4   6 54.3889 20.7591   2
  -1   4  -7 1207.12 28.3121   7
   1  -4   7 1188.12 37.7693   2
   1  -4   7 1185.44 32.8293   5
  -1   4  -8 866.053 27.5027   7
   1  -4   8 842.096 35.6012   2
   1  -4   9 784.012 36.8315   2
  -1   4  -9 755.723 29.2957   7
   1  -4  10 655.939 35.2073   2
   1  -4  10 689.361 30.5524   6
  -1   4 -10 710.470 29.7585   7
   1  -4  11 9.04420 26.4769   2
   1  -4  11 26.2739 18.1204   6
  -1   4 -11 27.0024 20.4369   7
   1  -4  12 182.690 22.1580   6
  -1   4 -12 226.794 26.7327   7
   1  -4  12 180.438 31.4781   2
  -1   4 -13 5.43208 24.5065   7
   1  -4  13-4.59105 28.8605   2
  -1   4 -14 24.7557 25.3079   7
   1  -4  14 6.09798 26.4000   2
   1  -4  15 200.751 35.6983   2
  -1   4 -15 233.640 32.6525   7
   1  -4  16 112.081 34.4508   2
   1  -4  17 294.022 40.6253   2
   1  -4  18 212.456 38.3211   2
   1  -3 -17 95.1122 37.4087   7
   1  -3 -16-28.9702 36.9827   7
   1  -3 -15-26.9465 35.4868   7
   1  -3 -14 96.3100 33.1184   7
  -1   3  14 91.5977 25.1342   6
  -1   3  13 22.4103 25.7900   6
   1  -3 -13 4.01613 31.8000   7
   1  -3 -12-20.2423 28.3518   7
  -1   3  12 9.69085 24.4506   6
   1  -3 -11 199.946 32.4457   7
   1  -3 -10 87.4759 28.0935   7
   1  -3  -9 116.688 26.0661   7
   1  -3  -8 51.4074 22.1534   5
   1  -3  -8 53.7436 22.4691   7
   1  -3  -7 1136.00 38.2542   5
   1  -3  -7 1042.70 35.0905   7
   1  -3  -6 2691.89 47.8110   7
   1  -3  -6 2625.67 50.7738   5
   1  -3  -5 125.062 14.6362   2
   1  -3  -5 143.755 22.2230   5
   1  -3  -5 116.016 17.6313   7
   1  -3  -4 956.455 24.9012   2
   1  -3  -4 961.364 31.3797   5
   1  -3  -3 486.432 18.9325   2
   1  -3  -3 494.581 24.2171   5
   1  -3  -3 484.356 19.4680   4
   1  -3  -2 6658.72 65.3165   5
   1  -3  -2 6606.58 55.8625   2
   1  -3  -2 6530.96 56.7564   4
   1  -3  -2 6550.80 63.1388   0
   1  -3  -1 640.569 20.8426   2
   1  -3  -1 670.263 25.1523   5
   1  -3  -1 642.477 21.4733   4
   1  -3  -1 662.316 25.5689   0
  -1   3   0 6.88962 15.9124   0
   1  -3   0 14.7217 11.8452   2
   1  -3   0 17.4358 13.7517   4
   1  -3   0 5.29972 15.3028   0
   1  -3   0 13.3020 14.5082   5
  -1   3  -1 116.024 10.0361   7
   1  -3   1 133.398 15.7298   4
   1  -3   1 115.236 14.8189   2
   1  -3   1 108.836 16.3185   5
  -1   3  -1 134.196 20.5107   0
   1  -3   2 578.506 21.7153   5
   1  -3   2 574.925 21.3906   4
  -1   3  -2 590.689 24.3116   0
   1  -3   2 571.659 22.0579   2
  -1   3  -2 586.126 14.2124   7
   1  -3   3 958.267 27.5688   2
   1  -3   3 953.171 26.1442   5
   1  -3   3 958.744 27.3645   4
  -1   3  -3 982.778 17.9463   7
   1  -3   4 26074.9 118.322   5
   1  -3   4 26261.9 121.210   4
   1  -3   4 26353.4 124.425   2
  -1   3  -4 25986.5 92.3621   7
   1  -3   5 5856.63 62.8984   2
  -1   3  -5 5743.18 47.7416   7
   1  -3   5 5720.98 58.9102   4
   1  -3   5 5924.91 58.4770   5
   1  -3   6 10997.1 81.6665   5
  -1   3  -6 10851.9 71.9250   7
   1  -3   6 10655.9 88.7789   2
   1  -3   6 10942.5 80.6879   4
   1  -3   7 12.2047 12.5576   6
  -1   3  -7 9.55258 16.1659   7
   1  -3   7 0.25156 19.2369   2
   1  -3   8 3827.26 60.6856   2
  -1   3  -8 3813.09 52.3643   7
   1  -3   8 3887.58 53.1917   6
  -1   3  -9 139.245 21.1849   7
   1  -3   9 134.711 23.9642   2
   1  -3   9 155.377 17.1925   6
  -1   3 -10 2160.44 47.2093   7
   1  -3  10 2162.35 44.4496   6
   1  -3  10 2167.96 52.5216   2
   1  -3  11 669.758 37.3214   2
   1  -3  11 655.055 28.3437   6
  -1   3 -11 642.781 33.1971   7
  -1   3 -12 597.400 35.3290   7
   1  -3  12 533.771 36.9896   2
   1  -3  13 40.4270 29.5192   2
  -1   3 -13 11.7687 25.6483   7
  -1   3 -14 13.2789 25.1532   7
   1  -3  14 12.5313 24.9476   2
  -1   3 -15 273.508 32.5161   7
   1  -3  15 243.884 35.3597   2
   1  -3  16 327.900 38.4838   2
  -1   3 -16 394.564 37.8677   7
  -1   3 -17 43.8410 29.0749   7
   1  -3  17 19.7119 28.0441   2
   1  -3  18 31.2342 33.0215   2
  -1   3 -18 85.0967 33.0019   7
   1  -3  19 41.4204 41.3028   2
  -1   3 -19 18.1619 29.0241   7
   1  -2 -17 73.4156 31.8729   7
   1  -2 -16 217.939 38.8218   7
   1  -2 -15-26.5248 32.8116   7
   1  -2 -14 54.0098 33.6333   7
  -1   2  14 102.320 27.4921   6
  -1   2  13 85.7256 23.6982   6
   1  -2 -13 94.2915 31.2142   7
  -1   2  12 10.3343 22.5048   6
   1  -2 -12 24.2927 28.7141   7
  -1   2  11 37.7065 20.3065   6
   1  -2 -11 55.8535 25.5266   7
  -1   2  10 25.2013 19.1154   6
   1  -2 -10 17.4010 25.1245   7
   1  -2  -9 268.974 27.3074   7
  -1   2   9 280.843 25.6807   6
  -1   2   9 252.947 19.0600   1
  -1   2   8-11.0697 12.9152   1
   1  -2  -8 6.28175 18.8416   7
   1  -2  -7 8933.22 85.9615   7
  -1   2   7 9165.19 75.3586   1
   1  -2  -6 3380.47 51.1488   7
   1  -2  -5 2269.37 40.5298   5
   1  -2  -5 2217.09 39.5687   7
   1  -2  -5 2176.75 25.4116   4
   1  -2  -4 1252.98 20.9046   4
   1  -2  -4 1299.15 30.9437   5
   1  -2  -4 1237.84 28.2881   7
   1  -2  -3 2998.64 41.2600   5
   1  -2  -3 2988.91 31.2776   2
   1  -2  -3 3058.62 31.7335   4
   1  -2  -2 3221.61 39.9543   5
   1  -2  -2 3135.88 37.0490   0
   1  -2  -2 3145.60 29.9340   2
   1  -2  -2 3184.71 33.1731   4
   1  -2  -1 6167.79 49.4111   0
   1  -2  -1 6164.66 52.1047   5
   1  -2  -1 6297.65 46.9027   4
   1  -2  -1 6255.19 41.9617   2
   1  -2   0 815.558 17.6071   2
   1  -2   0 805.970 22.0030   5
   1  -2   0 854.873 20.8488   4
   1  -2   0 803.929 21.3899   0
  -1   2   0 796.458 22.9984   0
   1  -2   1 9325.67 58.9180   4
   1  -2   1 8876.24 58.6700   5
   1  -2   1 8952.45 53.4695   2
  -1   2  -1 9014.80 47.7908   7
  -1   2  -1 8995.92 58.3636   0
  -1   2  -2 18249.9 66.1784   7
   1  -2   2 18231.8 83.6223   5
   1  -2   2 18005.6 83.2703   4
   1  -2   2 18375.2 79.7790   2
   1  -2   3 7576.93 56.1415   5
   1  -2   3 7437.69 55.4778   2
  -1   2  -3 7628.20 47.1811   7
   1  -2   3 7744.41 55.6414   4
   1  -2   4 22.4460 14.9276   2
   1  -2   4 21.1746 11.8141   5
   1  -2   4 15.8343 12.2513   4
  -1   2  -4 10.2483 11.3242   7
  -1   2  -5 1746.20 29.1514   7
   1  -2   5 1807.54 28.6489   6
   1  -2   5 1788.40 29.8526   4
   1  -2   5 1744.87 34.9084   2
   1  -2   6 3916.59 43.2907   6
   1  -2   6 3828.26 42.5300   4
  -1   2  -6 3879.09 46.2901   7
   1  -2   6 3920.83 52.0085   2
   1  -2   7 2459.83 34.8473   4
  -1   2  -7 2482.91 41.9465   7
   1  -2   7 2478.37 37.2455   6
   1  -2   7 2346.15 44.9384   2
  -1   2  -8 1198.26 33.8266   7
   1  -2   8 1172.12 28.8799   6
   1  -2   8 1198.78 36.3265   2
   1  -2   8 1144.42 25.3668   4
   1  -2   9 3813.29 51.3543   6
  -1   2  -9 3647.71 57.5119   7
   1  -2   9 3588.73 60.4083   2
  -1   2 -10 2450.30 51.4432   7
   1  -2  10 2417.30 53.9342   2
   1  -2  10 2393.59 44.2293   6
   1  -2  11 1899.07 42.0767   6
   1  -2  11 2115.71 53.2665   2
  -1   2 -11 2075.22 50.6173   7
   1  -2  12 3213.54 66.6748   2
  -1   2 -12 3326.63 66.0350   7
   1  -2  13 4657.72 82.5615   2
  -1   2 -13 4538.19 79.6657   7
  -1   2 -14 194.318 33.5939   7
   1  -2  14 215.633 33.7571   2
   1  -2  15 102.620 30.4415   2
  -1   2 -15 151.321 29.6544   7
   1  -2  16 78.9035 31.7822   2
  -1   2 -16 76.5396 29.4270   7
   1  -2  17 133.158 31.0179   2
  -1   2 -17 129.427 34.8143   7
  -1   2 -18 107.836 35.7168   7
  -1   2 -19-98.2340 35.1647   7
   1  -1 -18 170.740 42.4803   7
   1  -1 -17-5.27518 35.6746   7
   1  -1 -16 53.3322 37.7994   7
   1  -1 -15 27.2437 33.1504   7
  -1   1  15-74.7068 26.4985   6
   1  -1 -14 459.725 41.3849   7
  -1   1  14 435.286 34.7387   6
  -1   1  13 53.0045 24.1513   6
   1  -1 -13 9.08088 28.8631   7
  -1   1  12 855.979 39.2578   6
   1  -1 -12 887.604 42.1710   7
   1  -1 -11 447.753 32.9270   7
  -1   1  11 485.413 30.9181   6
   1  -1 -10 1372.29 43.8228   7
  -1   1  10 1380.31 42.5799   6
   1  -1  -9 1326.43 41.5087   7
  -1   1   9 1362.25 40.0814   6
  -1   1   8 311.420 17.1125   1
   1  -1  -8 301.367 25.7549   7
  -1   1   8 319.943 24.5413   6
   1  -1  -7 10917.2 90.1732   7
  -1   1   7 11272.4 75.1849   1
  -1   1   7 11012.4 91.8896   6
  -1   1   6 384.296 15.8801   1
   1  -1  -6 339.348 22.5568   7
  -1   1   6 381.869 21.5256   6
   1  -1  -5 19317.0 102.055   7
  -1   1   5 19281.3 82.8542   1
   1  -1  -4 4986.17 49.2915   7
   1  -1  -3 271.304 14.2472   7
   1  -1  -3 289.479 14.1376   5
   1  -1  -2 72320.6 559.280   5
  -1   1   1 19181.4 61.0165   0
   1  -1  -1 19317.9 68.6590   5
   1  -1  -1 19096.7 61.0769   0
   1  -1   0 20957.3 70.6142   5
  -1   1  -1 816.228 16.2796   7
   1  -1   1 780.352 16.0666   5
   1  -1   2 2437.51 28.6173   5
   1  -1   2 2360.06 26.3590   2
  -1   1  -2 2345.92 26.1652   7
  -1   1  -3 8.22372 12.2484   7
   1  -1   3 10.9625 9.96412   2
   1  -1   3 16.3173 7.02652   6
   1  -1   4 10994.6 69.3852   2
   1  -1   4 11058.4 50.6885   6
  -1   1  -4 11097.7 64.4182   7
  -1   1  -5 3117.99 39.8495   7
   1  -1   5 3421.93 43.6202   2
   1  -1   5 3257.22 32.0217   4
   1  -1   5 3372.30 32.8252   6
   1  -1   6 1089.26 19.9063   4
   1  -1   6 1079.05 29.2211   2
  -1   1  -6 1085.40 29.8389   7
   1  -1   6 1091.49 22.0466   6
  -1   1  -7 1910.70 38.5954   7
   1  -1   7 1893.52 39.3007   2
   1  -1   7 1869.27 25.1529   4
   1  -1   7 1950.84 31.1753   6
  -1   1  -8 155.324 23.8889   7
   1  -1   8 121.269 20.3251   2
   1  -1   8 128.911 14.7269   6
   1  -1   8 132.995 10.8257   4
  -1   1  -9-13.5382 22.5815   7
   1  -1   9 1.40955 12.6123   6
   1  -1   9-13.7809 19.7345   2
   1  -1  10 1253.06 32.6633   6
  -1   1 -10 1256.68 40.8873   7
   1  -1  10 1298.47 41.5480   2
   1  -1  11 234.360 27.9730   2
  -1   1 -11 225.761 29.8404   7
  -1   1 -12 3529.84 68.8379   7
   1  -1  12 3358.88 69.6834   2
   1  -1  13 381.870 36.4918   2
  -1   1 -13 398.257 38.3166   7
  -1   1 -14 829.677 48.3944   7
  -1   1 -15 36.0934 31.4766   7
  -1   1 -16 30.6367 33.3533   7
  -1   1 -17 59.0988 36.6425   7
  -1   1 -18 76.4885 35.9291   7
   1   0 -18 256.796 42.3570   7
   1   0 -17 19.7803 36.3297   7
   1   0 -16 5.80079 33.5544   7
   1   0 -15 346.209 39.6476   7
  -1   0  15 425.463 33.4873   6
   1   0 -14 155.208 33.1336   7
  -1   0  14 148.554 27.2097   6
   1   0 -13 2774.81 66.5290   7
  -1   0  13 2763.25 64.2262   6
  -1   0  12 586.214 32.1902   2
   1   0 -12 646.230 37.0595   7
  -1   0  12 584.237 33.3851   6
   1   0 -11 536.212 34.7866   7
   1   0 -11 334.480 18.2252   1
  -1   0  11 475.564 28.1903   2
  -1   0  11 517.382 30.0525   6
   1   0 -10 1766.04 35.9754   1
  -1   0  10 1778.46 40.6531   2
  -1   0  10 1799.76 45.5389   6
   1   0 -10 1781.56 46.5863   7
  -1   0   9 1.71905 15.7190   2
  -1   0   9-5.66197 18.4536   6
   1   0  -9-6.49658 20.0583   7
   1   0  -9 22.5755 11.7481   1
  -1   0   8 813.538 25.6192   2
   1   0  -8 830.822 22.6015   1
   1   0  -8 821.670 32.0064   7
  -1   0   8 785.517 29.8257   6
   1   0  -7 4399.51 56.0609   7
  -1   0   7 4418.68 58.2049   6
  -1   0   7 4556.51 49.4972   2
   1   0  -7 4469.53 44.0844   1
   1   0  -6 252.053 21.2323   7
   1   0  -6 257.497 12.8650   1
  -1   0   6 269.031 15.8200   2
  -1   0   6 271.208 19.1519   6
   1   0  -5 3289.31 30.3411   1
  -1   0   5 3314.66 34.7812   2
   1   0  -5 3265.01 42.1214   7
  -1   0   5 3323.69 44.9205   6
  -1   0   4 2392.91 36.5840   6
  -1   0   4 2467.21 26.2886   2
   1   0  -4 2467.24 22.3741   1
   1   0  -4 2462.39 33.9457   7
  -1   0   3 3398.20 38.3111   6
   1   0  -3 3417.54 20.2298   1
  -1   0   2 41824.3 110.055   6
  -1   0   0 299.331 10.9061   7
   1   0   0 121.310 11.2019   3
   1   0   1 838.791 19.5466   3
  -1   0  -1 2009.22 22.0719   7
  -1   0  -2 9515.26 50.4343   7
  -1   0  -3 556.109 17.6657   7
  -1   0  -4 10183.3 67.2456   1
  -1   0  -4 11379.2 67.0387   7
  -1   0  -5 584.451 20.8644   1
  -1   0  -5 574.710 23.1243   7
   1   0   5 590.240 14.9853   6
  -1   0  -6 222.695 15.8365   1
  -1   0  -6 244.833 21.9641   7
   1   0   6 208.812 12.8431   6
   1   0   7 8.48658 11.0409   6
  -1   0  -7 3.89648 21.8007   7
  -1   0  -7 19.1668 13.7130   1
  -1   0  -8 4558.05 59.5840   1
  -1   0  -8 4772.71 64.4198   7
   1   0   8 4646.98 49.9550   6
   1   0   9 261.938 17.6784   6
  -1   0  -9 290.942 28.6282   7
   1   0  10 338.289 18.5305   6
  -1   0 -10 359.131 30.8820   7
  -1   0 -11 26.5228 28.3668   7
  -1   0 -12 2369.44 61.1679   7
  -1   0 -13 26.1094 34.5873   7
  -1   0 -14 1154.82 52.7991   7
  -1   0 -15 277.783 39.9187   7
  -1   0 -16 160.313 38.6379   7
  -1   0 -17 45.5326 35.5883   7
  -1   0 -18 31.9171 37.8674   7
   1   1 -19 36.7028 33.0776   7
   1   1 -18-4.14094 26.3168   7
   1   1 -17 202.204 33.3714   7
   1   1 -16 221.684 33.2393   7
  -1  -1  16 173.331 31.8889   2
  -1  -1  16 301.668 31.6274   6
  -1  -1  15 46.5220 27.5997   6
  -1  -1  15 76.8712 27.5897   2
   1   1 -15 66.4674 27.8762   7
   1   1 -14 182.363 31.3043   7
  -1  -1  14 236.275 29.3000   6
  -1  -1  14 212.901 28.5678   2
   1   1 -13 8.75401 30.0474   7
  -1  -1  13 4.84970 22.5676   6
  -1  -1  13 24.0323 24.5734   2
  -1  -1  12 1673.71 46.8133   2
  -1  -1  12 1767.96 50.6630   6
   1   1 -12 1887.20 52.1970   7
   1   1 -11 404.033 19.6528   1
  -1  -1  11 608.526 30.1801   2
   1   1 -11 584.908 32.8406   7
  -1  -1  11 639.882 32.2819   6
   1   1 -10 338.502 18.7764   1
  -1  -1  10 323.178 25.1299   2
   1   1 -10 311.267 25.5968   7
  -1  -1  10 333.912 26.0493   6
   1   1  -9 4666.20 52.6807   1
  -1  -1   9 4388.61 58.9021   2
   1   1  -9 4591.51 62.6831   7
  -1  -1   9 4567.91 66.0156   6
  -1  -1   8 197.604 20.9172   6
  -1  -1   8 206.565 18.7186   2
   1   1  -8 190.376 21.9653   7
  -1  -1   7 53.0992 16.8125   6
  -1  -1   7 58.2240 15.1645   2
   1   1  -7 47.4236 16.4811   7
  -1  -1   6 429.502 21.5335   6
  -1  -1   6 411.126 19.9821   2
   1   1  -6 403.595 19.8116   7
   1   1  -5 17.0392 12.6916   7
  -1  -1   5 15.0995 15.9762   6
  -1  -1   5 20.7562 12.2542   2
  -1  -1   4 42.7236 13.2738   6
  -1  -1   4 36.4115 12.0196   2
   1   1  -4 35.4548 11.2424   7
  -1  -1   3 6.77717 14.9401   2
  -1  -1   3 52.0733 16.3336   6
  -1  -1   2 18.3075 10.2406   6
  -1  -1   2 14.5022 7.99685   0
   1   1  -2 17.9374 8.84877   0
  -1  -1   2 2.88338 11.9830   2
  -1  -1   1 723.958 16.2909   2
  -1  -1   1 688.406 17.3481   6
  -1  -1   0 8969.98 49.9539   2
  -1  -1   0 9062.73 43.4080   6
  -1  -1  -1 118640. 633.084   7
  -1  -1  -2 409.315 23.1087   7
   1   1   2 559.716 17.5099   1
   1   1   3 549.382 20.6723   1
  -1  -1  -3 551.664 18.0107   7
  -1  -1  -3 593.434 18.7013   1
  -1  -1  -4 6667.84 57.7718   1
  -1  -1  -4 6518.65 54.7663   7
   1   1   4 6403.28 43.0229   3
   1   1   4 6843.69 59.3266   1
  -1  -1  -5 105.933 14.0276   1
  -1  -1  -5 120.544 19.6427   7
   1   1   5 119.180 15.7779   1
   1   1   5 100.363 9.44716   3
   1   1   6 29469.7 138.364   1
   1   1   6 30328.0 82.5626   3
  -1  -1  -6 30011.3 137.684   1
  -1  -1  -6 29519.2 137.623   7
  -1  -1  -7 488.208 24.1096   1
  -1  -1  -7 449.680 26.9794   7
   1   1   7 474.157 19.3658   6
  -1  -1  -8 4028.41 58.6141   1
  -1  -1  -8 3934.51 60.5530   7
   1   1   8 4111.72 49.9758   6
   1   1   9 0.04220 12.4614   6
  -1  -1  -9 5.06595 22.7131   7
   1   1  10 313.743 19.2032   6
  -1  -1 -10 435.237 33.4617   7
  -1  -1 -11-5.81077 28.8781   7
  -1  -1 -12 148.399 33.5095   7
  -1  -1 -13 391.593 38.6855   7
  -1  -1 -14 300.003 36.6487   7
  -1  -1 -15 120.552 35.6346   7
  -1  -1 -16 212.260 38.7813   7
  -1  -1 -17 8.63005 29.3144   7
  -1  -1 -18 52.0265 39.8238   7
   1   2 -19 29.3749 41.3961   7
  -1  -2  19 27.0555 32.9692   2
   1   2 -18-10.0785 33.5562   7
  -1  -2  18 5.82429 25.6374   2
  -1  -2  17 49.1129 29.2071   2
   1   2 -17 48.1784 29.1428   7
  -1  -2  16 43.0434 25.7863   6
   1   2 -16 44.2834 27.0465   7
  -1  -2  16 66.9862 25.0305   2
  -1  -2  15 11.3566 25.5419   2
  -1  -2  15-5.19696 24.7073   6
   1   2 -15-13.5794 30.1836   7
  -1  -2  14 1123.14 45.8613   2
  -1  -2  14 1074.08 44.1681   6
   1   2 -14 1092.12 47.9852   7
  -1  -2  13 3625.79 70.4646   2
   1   2 -13 3630.95 70.1243   7
  -1  -2  13 3692.02 72.5149   6
   1   2 -12 1671.80 48.1190   7
  -1  -2  12 1633.64 47.1813   2
  -1  -2  12 1598.69 48.6592   6
   1   2 -11 43.6972 21.0708   7
  -1  -2  11 31.0143 20.8654   2
  -1  -2  11 32.7218 20.6986   6
   1   2 -10 2238.23 46.9940   7
  -1  -2  10 2122.86 49.7544   6
  -1  -2  10 2188.69 47.2572   2
  -1  -2   9 45.9753 19.0513   6
  -1  -2   9 63.3346 19.2831   2
   1   2  -9 49.1719 18.0562   7
  -1  -2   8 5250.01 63.5395   2
   1   2  -8 5375.33 60.7338   7
  -1  -2   8 5346.55 69.1975   6
  -1  -2   7 5398.70 60.7584   2
   1   2  -7 5399.89 56.5015   7
  -1  -2   7 5335.58 65.5002   6
  -1  -2   6 189.186 20.0697   6
  -1  -2   6 177.894 19.6347   2
   1   2  -6 181.026 16.5298   7
   1   2  -5 17113.8 80.2031   7
  -1  -2   5 16960.2 97.5491   2
  -1  -2   5 16938.5 104.151   6
  -1  -2   4 14.9406 13.2753   6
  -1  -2   4 13.9036 12.7182   2
   1   2  -4 10.5535 11.3848   0
   1   2  -3 286.475 14.6678   0
  -1  -2   3 280.745 18.1441   2
  -1  -2   3 258.173 18.3167   6
  -1  -2   2 1609.35 25.6585   0
  -1  -2   2 1602.52 30.7382   2
  -1  -2   2 1529.30 19.1934   5
  -1  -2   2 1544.29 28.4388   6
  -1  -2   1 1009.95 26.2204   2
  -1  -2   0 8976.28 63.4254   2
  -1  -2   0 8976.20 39.3015   7
  -1  -2  -1 5659.68 51.8218   2
  -1  -2  -1 5571.34 36.7453   7
  -1  -2  -2 2577.13 29.9743   7
  -1  -2  -2 2530.10 37.7710   2
  -1  -2  -3 991.081 23.7553   7
  -1  -2  -4 1090.99 27.5623   7
   1   2   4 1121.51 28.0770   1
   1   2   5 2307.29 41.9880   1
  -1  -2  -5 2277.79 40.5960   7
   1   2   6 1416.26 36.0724   1
  -1  -2  -6 1348.27 35.8985   7
  -1  -2  -7 83.9990 22.1474   7
  -1  -2  -8 181.366 25.2939   7
  -1  -2  -9 452.660 31.3216   7
  -1  -2 -10 638.567 37.0100   7
  -1  -2 -11 494.866 38.0190   7
  -1  -2 -12 204.180 33.4746   7
  -1  -2 -13 118.436 31.1891   7
  -1  -2 -14 15.6669 28.9748   7
  -1  -2 -15 238.167 37.5247   7
  -1  -2 -16 63.0386 39.2001   7
  -1  -2 -17 92.2494 32.0007   7
   1   3 -20-28.4200 41.2458   7
  -1  -3  19 72.4035 36.0430   2
   1   3 -19 105.487 38.6740   7
  -1  -3  18 188.424 34.1939   2
   1   3 -18 196.865 34.7657   7
   1   3 -17-23.1536 26.4163   7
  -1  -3  17-19.4468 26.5040   2
   1   3 -16 39.6300 28.6165   7
  -1  -3  16-6.55803 27.6546   2
  -1  -3  16 60.1448 25.3839   6
   1   3 -15 472.280 37.8560   7
  -1  -3  15 388.330 36.1923   2
  -1  -3  15 421.582 34.0371   6
  -1  -3  14 99.3160 23.8246   6
  -1  -3  14 87.7486 27.2514   2
   1   3 -14 99.0638 26.0161   7
   1   3 -13 2020.32 53.2230   7
  -1  -3  13 2012.52 56.9892   2
  -1  -3  13 1952.85 56.2233   6
  -1  -3  12 191.526 28.1627   6
  -1  -3  12 165.908 25.9239   2
   1   3 -12 155.805 24.6575   7
   1   3 -11 2878.89 54.2197   7
  -1  -3  11 2917.37 62.0213   6
  -1  -3  11 2925.47 60.4238   2
  -1  -3  10-11.2849 18.5473   2
   1   3 -10-0.89810 16.1844   7
  -1  -3  10 5.95203 19.3724   6
   1   3  -9 880.203 28.8328   7
  -1  -3   9 933.738 36.1543   6
  -1  -3   9 836.688 34.7074   2
  -1  -3   8 898.755 34.0152   2
  -1  -3   8 1147.57 36.8513   6
   1   3  -8 1177.17 30.3199   7
  -1  -3   7 844.683 31.2000   2
   1   3  -7 798.375 24.0781   7
  -1  -3   7 847.621 31.8272   6
  -1  -3   6 3320.58 52.8840   2
   1   3  -6 3262.45 42.7492   0
  -1  -3   6 3213.82 52.8496   6
  -1  -3   6 3230.23 31.6556   5
   1   3  -6 3195.01 37.6415   7
  -1  -3   5 17358.8 69.9878   5
   1   3  -5 17268.5 94.6316   0
  -1  -3   5 17787.1 112.988   2
  -1  -3   5 17250.9 111.188   6
  -1  -3   4 10.4607 19.7808   2
  -1  -3   4 9.31367 16.6143   6
   1   3  -4 8.91676 15.0635   0
  -1  -3   4 4.62556 7.26346   5
  -1  -3   3 4265.24 52.5658   6
  -1  -3   3 4274.65 47.2927   0
  -1  -3   3 4162.85 37.6022   5
  -1  -3   3 4261.77 54.1786   2
  -1  -3   2 251.572 14.4738   5
  -1  -3   2 278.267 22.0312   2
  -1  -3   2 293.083 17.6567   0
  -1  -3   1 4958.44 58.6210   2
  -1  -3   1 4833.05 46.4580   5
  -1  -3   1 4931.36 52.9556   0
  -1  -3   0 3610.83 49.9737   2
  -1  -3   0 3444.93 42.5419   5
  -1  -3  -1 9644.18 50.7268   7
  -1  -3  -1 9108.31 77.0831   2
  -1  -3  -2 113.027 17.0932   2
  -1  -3  -2 121.988 12.7130   7
  -1  -3  -3 2048.19 33.1719   7
  -1  -3  -3 2018.33 40.6840   2
  -1  -3  -4 1635.90 33.2754   7
  -1  -3  -4 1679.15 39.7981   2
  -1  -3  -5-4.49030 17.0590   7
  -1  -3  -6 1452.58 37.0511   7
  -1  -3  -7 205.225 24.0389   7
  -1  -3  -8 915.124 38.0868   7
  -1  -3  -9 125.543 25.9876   7
  -1  -3 -10 29.6825 25.7745   7
  -1  -3 -11 40.1336 28.3059   7
  -1  -3 -12 4.98200 24.5828   7
  -1  -3 -13 245.816 37.2091   7
  -1  -3 -14 27.4235 27.4979   7
  -1  -3 -15 20.6259 35.5673   7
  -1  -3 -16 49.2769 32.8172   7
  -1  -4  19-36.5216 31.6683   2
  -1  -4  18 252.383 41.5735   2
  -1  -4  17 87.5659 32.0031   6
  -1  -4  17 131.375 35.5050   2
  -1  -4  16 98.5383 26.7080   6
  -1  -4  16 70.3247 31.9904   2
  -1  -4  15 5.28137 26.9158   2
  -1  -4  15-19.6915 21.4162   6
  -1  -4  14 260.147 31.5425   2
  -1  -4  14 249.668 29.3157   6
  -1  -4  13 123.589 30.7275   2
  -1  -4  13 114.774 27.0258   6
  -1  -4  12 650.169 37.5036   2
  -1  -4  12 615.459 36.7676   6
  -1  -4  11 42.4815 24.0705   2
  -1  -4  11 84.4853 24.3096   6
  -1  -4  10 450.090 32.1434   2
  -1  -4  10 431.477 31.4040   6
  -1  -4   9 185.399 26.2153   2
   1   4  -9 173.696 20.8178   0
  -1  -4   9 164.551 23.7384   6
  -1  -4   8 376.225 27.1904   6
   1   4  -8 438.817 21.5642   0
  -1  -4   8 379.412 29.9866   2
   1   4  -7 690.521 28.1285   0
  -1  -4   7 693.080 33.7465   2
  -1  -4   7 645.007 31.3907   6
   1   4  -6 5.98660 14.8750   0
  -1  -4   6-0.51938 19.9739   2
  -1  -4   6-0.55552 8.28044   5
  -1  -4   6 5.05241 16.8426   6
   1   4  -5 7350.45 72.1614   0
  -1  -4   5 7261.10 81.6235   2
  -1  -4   5 7327.79 80.5412   6
  -1  -4   5 7128.63 56.5630   5
  -1  -4   4 429.928 17.4368   5
  -1  -4   4 472.475 28.2085   2
   1   4  -4 453.751 23.0547   0
  -1  -4   3 437.257 28.0786   2
  -1  -4   3 497.925 25.0441   0
  -1  -4   3 465.999 18.3876   5
  -1  -4   2 1251.27 29.2223   5
  -1  -4   2 1382.83 36.0107   0
  -1  -4   2 1264.36 37.3306   2
  -1  -4   1 4037.88 60.9836   2
  -1  -4   1 4046.20 50.5884   5
  -1  -4   1 4001.89 54.6021   0
  -1  -4   0 434.739 27.9623   2
  -1  -4   0 443.541 23.1832   5
  -1  -4   0 426.238 24.3560   0
  -1  -4  -1 77.2037 19.2257   5
  -1  -4  -1 26.9410 20.0097   2
  -1  -4  -1 22.7650 7.59519   7
  -1  -4  -2 2808.08 34.3046   7
  -1  -4  -2 3037.69 53.6038   2
  -1  -4  -3 2005.57 45.5805   2
  -1  -4  -3 2035.76 34.0503   7
  -1  -4  -4 1580.98 42.2937   2
  -1  -4  -4 1608.27 34.7982   7
  -1  -4  -5 1023.47 30.8312   7
  -1  -4  -5 976.742 35.7907   2
  -1  -4  -6 55.0047 19.5761   7
  -1  -4  -6 39.2520 19.4788   2
  -1  -4  -7 50.1057 22.8730   2
  -1  -4  -7 48.5400 21.0500   7
  -1  -4  -8 215.142 26.6871   7
  -1  -4  -9 625.646 35.9370   7
  -1  -4 -10 26.9399 28.4972   7
  -1  -4 -11 36.3858 29.5869   7
  -1  -4 -12 20.8918 26.4476   7
  -1  -4 -13 43.4018 31.6329   7
  -1  -4 -14-36.5142 36.2869   7
  -1  -4 -15 72.0429 31.8762   7
  -1  -4 -16-45.4520 41.6926   7
  -1  -5  18 79.5699 31.8068   2
  -1  -5  17 31.9034 28.1253   2
  -1  -5  17 18.7385 25.0125   6
  -1  -5  16 164.664 32.2809   2
  -1  -5  16 153.994 28.4821   6
  -1  -5  15 77.9183 28.3558   6
  -1  -5  15 70.8195 30.7698   2
  -1  -5  14 353.792 38.1581   2
  -1  -5  14 350.733 34.7918   6
  -1  -5  13 45.9823 26.3259   6
  -1  -5  13 48.0638 27.6970   2
  -1  -5  12 940.635 43.8189   6
  -1  -5  12 931.004 45.3803   2
  -1  -5  11 971.994 45.3404   2
  -1  -5  11 1003.16 43.3771   6
  -1  -5  10 320.346 32.3790   2
  -1  -5  10 221.600 27.1773   6
  -1  -5   9 2696.27 63.0875   2
  -1  -5   9 2539.17 60.7521   6
  -1  -5   8 152.411 25.2306   6
  -1  -5   8 152.989 28.8141   2
  -1  -5   7 830.281 39.4122   2
  -1  -5   6 252.656 28.7479   2
  -1  -5   5 182.312 26.9080   2
  -1  -5   5 209.628 17.1235   5
  -1  -5   4 177.472 16.4915   5
  -1  -5   4 196.378 26.1377   2
  -1  -5   3 812.178 35.6734   2
  -1  -5   3 762.341 26.1441   5
  -1  -5   2 257.952 29.0296   2
  -1  -5   2 215.297 18.9554   5
  -1  -5   1 693.156 34.9768   2
  -1  -5   1 706.950 28.5858   5
  -1  -5   0 679.866 29.5213   5
  -1  -5   0 402.823 31.1418   2
  -1  -5  -1 67.9062 22.1267   2
  -1  -5  -1 70.4921 20.9444   5
  -1  -5  -2 94.9964 23.7531   2
  -1  -5  -2 117.675 23.1517   5
  -1  -5  -3 43.0917 21.5759   5
  -1  -5  -3 16.5928 20.7825   2
  -1  -5  -4 22.9159 23.9573   5
  -1  -5  -4 2.24105 21.2267   2
  -1  -5  -5 252.924 27.3664   2
  -1  -5  -6 1558.80 48.3304   2
  -1  -5  -7 134.526 27.0623   2
  -1  -5  -8 2097.70 59.2014   2
  -1  -5  -9 509.844 36.9893   2
  -1  -5 -10 230.409 31.5237   2
  -1  -5 -11-9.83757 22.6432   2
  -1  -5 -12 55.8194 27.3907   2
  -1  -5 -13 39.7355 28.3611   2
  -1  -5 -14 142.744 28.9298   2
  -1  -6  17 259.186 43.5122   2
  -1  -6  17 165.641 34.2226   6
  -1  -6  16-53.9644 25.6138   6
  -1  -6  16 79.7482 32.1074   2
  -1  -6  15 170.096 33.0786   2
  -1  -6  15 285.609 33.7523   6
  -1  -6  14 66.5540 31.2174   2
  -1  -6  14 39.1751 24.8796   6
  -1  -6  13-11.2417 26.7908   6
  -1  -6  13-26.7213 30.4849   2
  -1  -6  12-0.61215 25.5097   6
  -1  -6  12-3.76477 24.8956   2
  -1  -6  11 61.6704 30.6403   2
  -1  -6  10 410.353 38.1874   2
  -1  -6   9 178.859 33.5303   2
  -1  -6   8-9.77353 32.3119   2
  -1  -6   7 679.789 41.8534   2
  -1  -6   6 4045.11 78.3582   2
  -1  -6   5 0.48287 29.0090   2
  -1  -6   4 0.00000 25.7014   2
  -1  -6   4 21.1353 15.6946   5
  -1  -6   3 1217.56 45.0736   2
  -1  -6   3 1220.76 36.7619   5
  -1  -6   2 840.387 32.6593   5
  -1  -6   2 825.619 41.1034   2
  -1  -6   1-1.78082 25.0748   2
  -1  -6   1 6.45395 19.5328   5
  -1  -6   0 163.582 24.7441   5
  -1  -6   0 113.384 26.5308   2
  -1  -6  -1 383.197 33.9399   2
  -1  -6  -1 389.321 29.2068   5
  -1  -6  -2 29.3627 26.0196   2
  -1  -6  -2 38.9044 21.6665   5
  -1  -6  -3 9.06470 23.7545   2
  -1  -6  -3 36.7998 27.5247   5
  -1  -6  -4 63.1452 27.7349   5
  -1  -6  -4 43.4009 25.4391   2
  -1  -6  -5 209.937 30.2986   5
  -1  -6  -5 197.524 27.8843   2
  -1  -6  -6 10.5912 25.7895   2
  -1  -6  -6-12.2509 29.1171   5
  -1  -6  -7 1088.49 51.4585   5
  -1  -6  -7 920.136 45.7058   2
  -1  -6  -8 840.927 43.4403   5
  -1  -6  -8 1001.58 47.9343   2
  -1  -6  -9 23.2580 23.1303   2
  -1  -6  -9-8.73173 31.4491   5
  -1  -6 -10-35.5877 32.7347   5
  -1  -6 -10 10.4414 26.2464   2
  -1  -6 -11 27.7684 27.4036   2
  -1  -6 -11 109.901 29.2754   5
  -1  -6 -12 78.7994 29.3938   5
  -1  -6 -12 124.821 28.0585   2
  -1  -7  15 139.304 40.3912   2
  -1  -7  14-9.52323 31.5999   2
  -1  -7  13 118.249 29.7631   2
  -1  -7  12 12.2912 32.1719   2
  -1  -7  11 116.126 32.8793   2
  -1  -7  10 21.0098 30.1734   2
  -1  -7   9 15.5631 28.2864   2
  -1  -7   8 131.594 36.3242   2
  -1  -7   7 354.136 39.0752   2
  -1  -7   6 1398.12 53.9625   2
  -1  -7   5 2106.55 62.8670   2
  -1  -7   4 54.1889 31.4044   2
  -1  -7   3 1776.46 47.0061   5
  -1  -7   3 1859.73 60.2775   2
  -1  -7   2 193.893 33.8000   2
  -1  -7   2 189.254 25.3802   5
  -1  -7   1 716.517 35.6962   5
  -1  -7   1 674.440 41.6133   2
  -1  -7   0 363.073 37.4064   2
  -1  -7   0 320.025 32.0151   5
  -1  -7  -1 819.223 41.2702   5
  -1  -7  -1 849.485 46.1251   2
  -1  -7  -2 554.180 40.7490   2
  -1  -7  -2 565.629 36.6896   5
  -1  -7  -3 230.712 33.0026   2
  -1  -7  -3 204.166 30.6678   5
  -1  -7  -4 87.9338 30.8990   2
  -1  -7  -4 85.5104 28.5323   5
  -1  -7  -5 3.69796 25.7116   2
  -1  -7  -5-27.1364 29.7747   5
  -1  -7  -6 13.9123 25.7491   5
  -1  -7  -6 42.9420 26.4034   2
  -1  -7  -7-24.8297 23.6171   5
  -1  -7  -7 25.2239 26.0117   2
  -1  -7  -8 5.39794 32.0761   5
  -1  -7  -8 22.7875 23.6736   2
  -1  -7  -9 68.4418 34.1139   5
  -1  -7  -9 84.7293 29.0221   2
  -1  -7 -10-9.93243 25.2046   2
  -1  -7 -10-10.9812 34.4512   5
  -1  -8  13 37.8532 37.4101   2
  -1  -8  12 724.920 53.8266   2
  -1  -8  11-6.08219 29.9128   2
  -1  -8  10 64.9360 30.9079   2
  -1  -8   9 26.1323 34.7246   2
  -1  -8   8 197.724 39.5142   2
  -1  -8   7 161.715 33.6052   2
  -1  -8   6 28.3815 33.4684   2
  -1  -8   5 97.0308 33.1496   2
  -1  -8   4 17.7830 29.9583   2
  -1  -8   3 21.8920 34.1350   2
  -1  -8   2 151.806 32.9015   2
  -1  -8   1 44.4991 27.6642   2
  -1  -8   1 66.1637 22.3112   5
  -1  -8   0 34.4880 28.3662   2
  -1  -8   0 33.1773 21.8968   5
  -1  -8  -1 593.529 44.4771   2
  -1  -8  -1 566.774 38.7000   5
  -1  -8  -2 19.7125 33.4391   2
  -1  -8  -2 24.3378 29.5301   5
  -1  -8  -3 163.225 31.2540   2
  -1  -8  -3 152.269 33.3165   5
  -1  -8  -4 111.583 36.7074   2
  -1  -8  -4 147.362 34.6585   5
  -1  -8  -5 53.3670 32.7372   2
  -1  -8  -5 22.2334 31.2561   5
  -1  -8  -6-73.7226 26.5822   5
  -1  -8  -6-95.2603 29.1932   2
  -1  -8  -7 38.6972 29.7330   2
  -1  -8  -7 15.7048 26.7709   5
  -1  -8  -8-27.0638 23.4604   2
  -1  -9  10 19.8468 31.9901   2
  -1  -9   9-0.97230 36.6640   2
  -1  -9   8 78.8213 36.8326   2
  -1  -9   7 6.67625 32.9424   2
  -1  -9   6 50.6329 31.6942   2
  -1  -9   5 3.59493 35.1757   2
  -1  -9   4-14.1785 32.6610   2
  -1  -9   3 61.6687 33.1849   2
  -1  -9   2 36.7506 27.3957   2
  -1  -9   1 87.7586 33.5128   2
  -1  -9   0 43.6796 32.7488   2
  -1  -9  -1 27.5582 26.7533   2
  -1  -9  -1-21.5252 25.5410   5
  -1  -9  -2 35.9448 23.6088   5
  -1  -9  -2 21.7893 33.7325   2
  -1  -9  -3-2.40900 36.3332   2
  -1  -9  -3 14.1549 25.5683   5
  -1  -9  -4 13.3482 30.3698   2
  -1  -9  -4-68.5692 32.9792   5
  -1  -9  -5-48.3201 32.7449   2
   2 -10   2-97.3573 32.6879   5
   2 -10   4 172.640 29.1879   5
   2  -9  -4 31.6519 32.1604   5
   2  -9  -3 82.7494 33.5094   5
   2  -9  -2 464.855 38.0161   5
   2  -9  -1 206.290 33.0756   5
   2  -9   0 49.3996 28.6596   5
   2  -9   1 152.752 31.1301   5
   2  -9   2 32.1944 26.1482   5
   2  -9   3 48.8433 25.3634   5
   2  -9   4 91.5151 23.4389   5
   2  -9   5 52.6194 27.9907   5
   2  -9   6 106.512 29.6282   2
   2  -9   6 71.7674 26.9653   5
   2  -9   7 133.519 32.0580   2
   2  -9   8 405.115 33.4783   2
   2  -9   9 573.212 46.5320   2
   2  -9  10 22.3269 34.0493   2
   2  -9  11 14.7041 31.5947   2
   2  -8  -8 34.3908 30.7587   5
   2  -8  -7 119.248 38.2966   5
   2  -8  -6 106.723 32.4417   5
   2  -8  -5 13.4270 28.7769   5
   2  -8  -4 134.002 28.5805   5
   2  -8  -3 22.4125 25.8279   5
   2  -8  -2 201.841 31.5278   5
   2  -8  -1 131.481 31.9413   5
   2  -8   0 136.126 30.0729   5
   2  -8   1 67.8197 29.0971   5
   2  -8   2-17.9369 27.5458   5
   2  -8   3 241.003 29.8989   2
   2  -8   3 279.397 30.1496   5
   2  -8   4 48.9755 23.8554   5
   2  -8   4 17.7543 25.6516   2
   2  -8   5 135.888 27.3095   5
   2  -8   5 52.7006 27.2896   2
   2  -8   6 215.497 31.8674   2
   2  -8   6 257.128 30.1408   5
   2  -8   7 88.1172 27.1066   2
   2  -8   7 87.4649 26.5607   5
   2  -8   8-17.7774 20.4282   5
   2  -8   8 16.9092 28.8156   2
   2  -8   9 185.505 33.8300   2
   2  -8  10 38.7061 31.3980   2
   2  -8  11 46.9535 31.1312   2
   2  -8  12-12.4269 30.4923   2
   2  -8  13 443.774 46.3383   2
   2  -7 -11 91.1475 38.0972   5
   2  -7 -10 49.2257 29.5338   5
   2  -7  -9-7.05303 25.9097   5
   2  -7  -8 51.5073 26.9382   5
   2  -7  -7 67.3511 29.6045   5
   2  -7  -6 453.476 39.0725   5
   2  -7  -5 336.114 38.7649   5
   2  -7  -4 21.4627 29.6494   5
   2  -7  -3 50.7450 27.6623   5
   2  -7  -2 152.404 29.4853   5
   2  -7  -1 24.3085 24.5643   5
   2  -7   0 1557.29 51.3726   5
   2  -7   1 58.1885 22.2937   2
   2  -7   1 71.6962 27.3994   5
   2  -7   2 229.272 27.3208   5
   2  -7   2 210.070 28.1747   2
   2  -7   3 389.644 31.4125   5
   2  -7   3 431.913 33.2255   2
   2  -7   4 1230.87 45.1568   5
   2  -7   4 1306.06 46.1557   2
   2  -7   5 720.104 38.6145   5
   2  -7   5 718.750 38.1463   2
   2  -7   6 481.692 31.3676   5
   2  -7   6 517.608 34.8212   2
   2  -7   7 197.108 27.3675   5
   2  -7   7 125.273 29.2553   2
   2  -7   8 532.872 32.6194   5
   2  -7   8 480.919 36.5362   2
   2  -7   9-5.74554 27.3595   2
   2  -7   9-53.8042 18.7125   5
   2  -7  10 66.0491 31.3196   2
   2  -7  11 7.88757 32.4936   2
   2  -7  12 12.1505 26.4467   2
   2  -7  13-7.13237 30.6723   2
   2  -7  14 94.3113 36.2846   2
   2  -7  15 72.4817 30.6130   2
   2  -6 -13 293.064 40.1082   5
   2  -6 -12 146.065 35.5475   5
   2  -6 -11 78.6259 30.6595   5
   2  -6 -10 62.1864 28.6118   5
   2  -6  -9 14.3121 31.0439   5
   2  -6  -8 95.4941 30.0394   5
   2  -6  -7 215.907 34.0993   5
   2  -6  -6 1275.25 50.1525   5
   2  -6  -5 303.662 33.6341   5
   2  -6  -4 192.675 29.3034   5
   2  -6  -3 111.153 28.6266   5
   2  -6  -2 165.756 29.7072   5
   2  -6  -1 162.662 27.3619   5
   2  -6  -1 94.5181 20.1540   2
   2  -6   0 57.9805 19.8098   2
   2  -6   0 37.9891 23.6880   5
   2  -6   1-2.31418 18.6060   2
   2  -6   1 2.95472 22.3681   5
   2  -6   2 3010.81 62.1398   5
   2  -6   2 2932.47 57.2888   2
   2  -6   3 2838.74 59.9395   5
   2  -6   3 2783.12 57.5062   2
   2  -6   4 6.25497 22.9360   5
   2  -6   4 24.0989 22.7527   2
   2  -6   5 25.2741 22.7258   2
   2  -6   5 31.7047 20.7866   5
   2  -6   6 61.6078 22.2078   5
   2  -6   6 74.0181 26.1864   2
   2  -6   7 1165.98 42.0409   5
   2  -6   7 1239.73 44.6883   2
   2  -6   8 3275.67 69.8975   2
   2  -6   8 3410.32 66.3845   5
   2  -6   9 1150.13 43.1462   5
   2  -6   9 984.598 45.8240   2
   2  -6  10 75.1053 29.9118   2
   2  -6  11-32.2001 30.0076   2
   2  -6  12 367.108 36.5657   2
   2  -6  13 346.217 35.2338   2
   2  -6  14 329.505 41.5404   2
   2  -6  15-7.79321 28.0194   2
   2  -6  16 214.011 45.0062   2
   2  -5 -15 45.6306 27.8631   5
  -2   5  15 20.9483 33.9779   6
  -2   5  14 71.6974 30.1321   6
   2  -5 -14 145.040 27.2379   5
   2  -5 -13 55.6942 24.9614   5
   2  -5 -12 46.0999 26.5402   5
   2  -5 -11 76.9054 26.7430   5
   2  -5 -10 51.3682 30.6730   5
   2  -5  -9 242.635 33.8292   5
   2  -5  -8 30.1938 28.6684   5
   2  -5  -7 913.724 44.1914   5
   2  -5  -6 2449.37 61.6126   5
   2  -5  -5 2946.96 64.3548   5
   2  -5  -4 523.759 33.2453   5
   2  -5  -3 77.0098 16.9694   2
   2  -5  -3 49.9667 22.5421   5
   2  -5  -2 101.807 17.0630   2
   2  -5  -2 101.643 23.6856   5
   2  -5  -2 96.6726 19.3680   4
   2  -5  -1 23.9607 15.3404   2
   2  -5  -1 4.46594 17.5700   4
   2  -5  -1 1.81486 19.9687   5
   2  -5   0 298.074 25.6985   5
   2  -5   0 312.602 21.6026   2
   2  -5   0 386.943 26.5289   4
   2  -5   1 1445.22 36.1424   2
   2  -5   1 1418.17 41.4925   5
   2  -5   1 1355.98 40.0465   4
   2  -5   2 797.955 33.4374   4
   2  -5   2 804.721 32.8479   5
   2  -5   2 691.743 29.1203   2
   2  -5   3 1311.15 39.2455   5
   2  -5   3 1229.29 37.1771   2
   2  -5   3 1289.37 40.8508   4
   2  -5   4 25.4350 21.6538   4
   2  -5   4 28.1243 18.2242   2
   2  -5   4 7.32440 19.1990   5
   2  -5   5 5810.08 76.4706   5
   2  -5   5 5879.15 78.8439   4
   2  -5   5 5409.37 73.3732   2
   2  -5   6 3356.27 60.2382   5
   2  -5   6 3304.59 60.8306   4
   2  -5   6 3240.00 60.1589   2
   2  -5   7 35.3375 19.4542   5
   2  -5   7 18.9167 21.1586   2
   2  -5   8 427.752 28.3175   5
   2  -5   8 466.111 33.3342   2
   2  -5   9 41.9795 25.9497   2
   2  -5  10 991.516 44.1284   2
   2  -5  11 77.7597 30.4482   2
   2  -5  12 102.175 29.9821   2
   2  -5  13 374.687 37.3633   2
   2  -5  14 23.1610 31.1541   2
   2  -5  15 50.8142 31.6159   2
   2  -5  16 117.470 33.0432   2
   2  -5  17 1173.93 62.5544   2
  -2   4  16-45.2865 27.1780   6
  -2   4  15-45.4867 26.5234   6
   2  -4 -15-78.0817 27.0394   5
   2  -4 -14 13.4027 28.4484   5
  -2   4  14 49.1646 31.0302   6
  -2   4  13 22.2001 27.0334   6
   2  -4 -13 42.0341 27.1660   5
   2  -4 -12 147.984 28.4624   5
  -2   4  12 206.113 32.5143   6
   2  -4 -11 774.162 43.3576   5
   2  -4 -10 279.148 32.1002   5
   2  -4  -9 2463.43 60.5548   5
   2  -4  -8 130.608 28.1894   5
   2  -4  -7 1182.13 42.5349   5
   2  -4  -6 114.138 25.9216   5
   2  -4  -5 22.4609 21.2590   5
   2  -4  -5 38.3281 14.2145   4
   2  -4  -4 1132.06 31.1406   4
   2  -4  -4 1243.65 38.6791   5
   2  -4  -4 1148.29 28.1452   2
   2  -4  -4 1186.17 34.2066   0
   2  -4  -3 75.0180 14.9407   2
   2  -4  -3 100.633 21.5046   5
   2  -4  -3 100.135 17.1077   4
   2  -4  -3 112.104 20.6817   0
   2  -4  -2 2365.13 36.9441   2
   2  -4  -2 2450.67 48.5126   5
   2  -4  -2 2447.95 45.7571   0
   2  -4  -2 2479.48 44.3454   4
   2  -4  -1 2734.67 50.1882   5
   2  -4  -1 2670.13 39.2182   2
   2  -4  -1 2586.75 45.8922   4
   2  -4  -1 2671.10 47.0500   0
  -2   4   0 821.219 31.8030   0
   2  -4   0 771.734 30.7391   5
   2  -4   0 772.810 24.5793   2
   2  -4   0 776.186 29.5679   4
  -2   4  -1 1388.66 38.4433   0
   2  -4   1 1338.19 36.3114   5
   2  -4   1 1364.02 31.4376   2
  -2   4  -1 1431.32 29.3495   7
   2  -4   1 1397.76 36.7231   4
   2  -4   2 22.0300 19.4690   4
  -2   4  -2 8.84419 20.5986   0
  -2   4  -2 9.30403 11.7380   7
   2  -4   2 27.8381 15.7089   2
   2  -4   2 15.1735 16.9622   5
   2  -4   3 2042.84 42.9997   5
   2  -4   3 2026.89 43.5903   4
  -2   4  -3 2089.09 44.4134   0
  -2   4  -3 2010.76 32.5681   7
   2  -4   3 2010.86 39.2894   2
   2  -4   4 7452.36 74.3053   2
  -2   4  -4 7817.43 61.7255   7
   2  -4   4 7847.55 79.8027   5
   2  -4   4 7790.12 79.9471   4
  -2   4  -5-7.58329 13.8492   7
   2  -4   5 5.82492 16.8777   5
   2  -4   5 21.4059 18.2978   2
   2  -4   5 2.34494 18.7911   4
  -2   4  -6 3924.14 49.4662   7
   2  -4   6 4231.04 61.8525   5
   2  -4   6 3951.68 59.9803   4
   2  -4   6 4064.29 61.5238   2
   2  -4   7 1067.32 36.7978   2
   2  -4   7 1099.09 35.0975   4
  -2   4  -7 1033.79 28.7090   7
   2  -4   7 1098.65 35.6675   5
   2  -4   8 77.5939 22.2653   2
   2  -4   8 110.055 20.9756   4
  -2   4  -8 111.665 18.6731   7
   2  -4   9 905.007 33.6382   4
  -2   4  -9 905.783 32.8235   7
   2  -4   9 807.598 37.1695   2
  -2   4 -10 148.223 22.5855   7
   2  -4  10 165.235 27.2715   2
   2  -4  11 439.286 34.8982   2
  -2   4 -11 472.642 31.9214   7
  -2   4 -12 4.13733 25.9001   7
   2  -4  12 2.87416 28.8919   2
   2  -4  13 255.890 33.2768   2
  -2   4 -13 199.624 30.3953   7
  -2   4 -14 1288.34 48.0319   7
   2  -4  14 1318.73 55.1257   2
   2  -4  15 54.0531 31.6586   2
  -2   4 -15 74.0451 29.1284   7
  -2   4 -16 129.650 33.6640   7
   2  -4  16 116.831 37.0537   2
   2  -4  17-9.56658 28.7537   2
  -2   4 -17 62.6604 33.5779   7
  -2   3  16 66.2403 27.2462   6
  -2   3  15 56.4962 33.3938   6
  -2   3  14 79.4930 33.2792   6
   2  -3 -14 47.7662 22.8615   5
  -2   3  13 108.390 27.8761   6
   2  -3 -13 147.844 24.9916   5
  -2   3  12 16.7370 24.2522   6
   2  -3 -12 33.7739 23.0809   5
  -2   3  11 58.9209 25.4613   6
   2  -3 -11 8.34759 23.0068   5
   2  -3 -10 78.1092 25.1644   5
   2  -3  -9 6649.89 86.5481   5
   2  -3  -8 1192.45 40.4734   5
   2  -3  -7 3377.93 58.8579   5
   2  -3  -6 1562.42 29.5591   4
   2  -3  -6 1541.59 29.0834   2
   2  -3  -6 1681.18 42.0235   5
   2  -3  -5 434.973 22.8760   0
   2  -3  -5 469.251 26.0219   5
   2  -3  -5 429.194 16.3251   2
   2  -3  -5 462.329 19.6022   4
   2  -3  -4 111.987 18.6621   5
   2  -3  -4 100.663 11.7489   2
   2  -3  -4 106.521 18.2051   0
   2  -3  -4 115.582 14.6477   4
   2  -3  -3 2080.42 29.3087   2
   2  -3  -3 2244.22 43.4413   5
   2  -3  -3 2192.04 38.5439   0
   2  -3  -3 2144.95 36.6590   4
   2  -3  -2 2096.83 37.8116   0
   2  -3  -2 2139.04 41.6039   5
   2  -3  -2 2058.94 27.8868   2
   2  -3  -2 2109.74 37.2557   4
   2  -3  -1 12854.6 91.3766   5
   2  -3  -1 12699.4 66.4357   2
  -2   3   1 12907.9 86.0104   0
   2  -3  -1 12788.3 86.4347   4
   2  -3   0 3221.93 47.5362   5
   2  -3   0 3105.28 35.7383   2
  -2   3   0 3254.30 45.2136   0
   2  -3   0 3076.34 44.9377   4
   2  -3   1 6136.10 63.3780   5
  -2   3  -1 6188.16 60.5363   0
   2  -3   1 5879.82 51.4143   2
  -2   3  -1 5984.57 55.5678   7
   2  -3   1 6300.85 63.6616   4
  -2   3  -2 549.307 20.4536   7
   2  -3   2 531.926 24.2849   5
   2  -3   2 494.139 24.1749   4
   2  -3   2 411.854 19.1258   2
   2  -3   3 6742.65 67.2812   5
  -2   3  -3 6494.28 55.9444   7
   2  -3   3 6536.15 66.2033   4
   2  -3   3 6450.41 59.7308   2
   2  -3   4 6840.22 66.1232   2
  -2   3  -4 7025.13 59.6143   7
   2  -3   4 6822.11 68.3310   5
   2  -3   4 6756.02 68.0121   4
  -2   3  -5 2700.59 40.6978   7
   2  -3   5 2874.16 47.7554   5
   2  -3   5 2669.05 44.8787   4
   2  -3   5 2744.33 45.8129   2
  -2   3  -6 1537.69 34.0970   7
   2  -3   6 1511.55 38.4282   2
   2  -3   6 1430.76 34.8313   4
   2  -3   7 167.960 18.9872   4
   2  -3   7 152.150 21.2365   2
  -2   3  -7 170.703 19.4451   7
  -2   3  -8 884.658 30.5888   7
   2  -3   8 852.085 28.7035   4
   2  -3   8 919.483 35.6750   2
  -2   3  -9 496.277 28.9577   7
   2  -3   9 501.615 31.7056   2
   2  -3   9 430.645 23.3261   4
   2  -3  10 1254.47 44.5186   2
   2  -3  10 1254.53 34.1462   4
  -2   3 -10 1238.60 40.3639   7
   2  -3  11 909.944 41.9422   2
  -2   3 -11 895.540 39.2042   7
   2  -3  12 956.988 45.5314   2
  -2   3 -12 1079.67 43.1366   7
   2  -3  13 272.201 34.2343   2
  -2   3 -13 283.218 33.8758   7
  -2   3 -14 90.4760 31.6845   7
   2  -3  14 83.2936 30.6692   2
  -2   3 -15 57.2924 27.4462   7
   2  -3  15 81.1915 29.3370   2
  -2   3 -16 207.452 40.2614   7
   2  -3  16 124.431 31.4457   2
  -2   3 -17 24.3281 31.8247   7
   2  -3  17-74.2553 24.1492   2
  -2   3 -18 131.721 36.9440   7
   2  -3  18 68.7015 28.6258   2
  -2   2  17 102.886 30.8980   6
   2  -2 -17 24.2612 37.0155   7
  -2   2  16-4.06150 27.5721   6
   2  -2 -16 13.7640 28.6499   7
  -2   2  15 11.2018 28.7563   6
   2  -2 -15 8.36273 34.5289   7
   2  -2 -14 251.655 37.4631   7
  -2   2  14 302.597 34.6614   6
  -2   2  13 375.803 35.3105   6
   2  -2 -13 257.356 32.6135   7
  -2   2  12 22.6366 23.4655   6
   2  -2 -12 11.6235 28.5753   7
   2  -2 -12 37.6510 20.9071   5
  -2   2  11 7.59412 23.5158   6
   2  -2 -11 10.2171 27.6181   7
   2  -2 -11 14.1755 18.3135   5
   2  -2 -10-8.11484 18.0485   5
   2  -2 -10-3.73434 23.4485   7
  -2   2  10-6.97930 21.1248   6
   2  -2  -9 2405.44 49.5860   5
  -2   2   9 2342.89 41.2103   1
  -2   2   9 2306.90 55.0741   6
   2  -2  -8 34.8891 16.8102   5
  -2   2   8 23.1115 12.1003   1
   2  -2  -7 900.498 30.5168   5
  -2   2   7 949.031 24.5822   1
   2  -2  -6 4998.97 59.7562   5
   2  -2  -5 336.359 20.9569   5
   2  -2  -4 1044.96 16.5576   2
   2  -2  -4 1063.94 24.6953   0
   2  -2  -4 1045.17 29.2708   5
   2  -2  -3 3418.46 45.0982   5
   2  -2  -3 3214.92 37.6756   0
   2  -2  -2 27.7153 14.9179   5
   2  -2  -2 21.2770 11.6073   0
  -2   2   1 14.6316 12.8333   0
   2  -2  -1 5.73497 14.3775   5
   2  -2   0 942.857 15.8865   2
   2  -2   0 1002.09 25.3718   5
  -2   2   0 1002.55 23.4218   0
  -2   2  -1 623.350 21.3042   7
   2  -2   1 649.990 23.0668   5
   2  -2   1 572.128 15.6530   2
   2  -2   2 9870.23 72.4579   5
   2  -2   2 10132.5 60.8054   2
  -2   2  -2 10124.7 68.7946   7
   2  -2   3 326.724 18.9004   5
   2  -2   3 325.845 16.6206   2
  -2   2  -3 330.418 16.9935   7
   2  -2   4 7533.64 63.5327   2
   2  -2   4 7330.72 66.8639   5
  -2   2  -4 7334.55 62.4527   7
  -2   2  -5 7937.61 68.2025   7
   2  -2   5 8134.70 72.0453   2
  -2   2  -6 9015.40 76.4147   7
   2  -2   6 8757.25 71.3010   4
   2  -2   6 8780.50 80.2957   2
   2  -2   7 9485.01 88.0421   2
  -2   2  -7 9494.19 81.7421   7
   2  -2   7 9509.20 73.8337   4
  -2   2  -8 567.536 28.2832   7
   2  -2   8 528.707 29.0712   2
   2  -2   8 352.054 14.0089   6
   2  -2   8 478.175 20.9272   4
  -2   2  -9 55.9853 21.7313   7
   2  -2   9 49.7956 21.8354   2
   2  -2   9 47.0446 14.5711   4
  -2   2 -10 4807.83 71.5598   7
   2  -2  10 4659.37 74.8275   2
   2  -2  11 1216.53 45.4246   2
  -2   2 -11 1235.46 44.0772   7
   2  -2  12 2087.41 59.2465   2
  -2   2 -12 2075.26 56.8111   7
   2  -2  13 479.310 39.7303   2
  -2   2 -13 482.079 38.0971   7
  -2   2 -14 129.366 34.9797   7
   2  -2  14 155.226 33.2925   2
   2  -2  15 43.3505 31.4807   2
  -2   2 -15 24.6780 29.3850   7
  -2   2 -16 203.711 38.8225   7
  -2   2 -17 130.899 35.8486   7
  -2   2 -18 48.0809 34.1078   7
   2  -1 -18 26.2803 33.2272   7
  -2   1  17 28.9788 28.5962   6
   2  -1 -17 17.3204 36.6781   7
   2  -1 -16 121.951 36.0046   7
  -2   1  16 158.397 29.5023   6
   2  -1 -15 588.948 44.6188   7
  -2   1  15 617.249 41.2934   6
  -2   1  14 236.143 31.7544   6
   2  -1 -14 200.421 33.4757   7
   2  -1 -13 13.5499 29.3334   7
  -2   1  13 7.51380 25.5393   6
  -2   1  12 87.4276 27.3816   6
   2  -1 -12 52.8212 25.4812   7
   2  -1 -11 354.032 23.6136   5
   2  -1 -11 356.306 31.2689   7
  -2   1  11 363.464 31.5114   6
  -2   1  10 106.695 25.1699   6
   2  -1 -10 142.120 18.3185   5
   2  -1 -10 136.240 27.3207   7
  -2   1   9-6.44931 19.7471   6
   2  -1  -9 8.81816 14.5779   5
   2  -1  -9-15.7467 22.2160   7
  -2   1   8 2238.16 33.5701   1
   2  -1  -8 2256.44 39.3264   5
  -2   1   8 2206.22 50.4635   6
   2  -1  -7 5007.58 53.9420   5
  -2   1   7 4949.58 68.9528   6
  -2   1   7 5071.58 46.0344   1
   2  -1  -6 11371.0 75.5046   5
  -2   1   6 11596.9 61.5954   1
  -2   1   6 11715.1 96.8432   6
   2  -1  -5 693.010 21.2750   5
  -2   1   5 626.999 25.6758   6
   2  -1  -4 115.222 10.7648   0
   2  -1  -4 104.731 13.0523   5
   2  -1  -3 1190.33 23.8834   5
   2  -1  -3 1207.05 17.9588   0
   2  -1  -2 300.281 14.5242   5
  -2   1   2 310.923 12.0430   0
   2  -1  -1 21503.5 87.2132   5
   2  -1   0 4288.83 40.6412   5
  -2   1   0 4268.55 46.0578   7
   2  -1   1 4431.81 43.2567   5
   2  -1   1 4370.98 33.7617   2
  -2   1  -1 4419.48 47.0019   7
   2  -1   2 159.904 13.1099   2
  -2   1  -2 154.436 14.9200   7
  -2   1  -3 2104.89 33.3709   7
   2  -1   3 1867.82 32.1153   2
   2  -1   4 2502.76 37.6614   2
  -2   1  -4 2428.04 37.6363   7
  -2   1  -5 81.8660 18.9488   7
   2  -1   5 80.2030 18.8216   2
   2  -1   6 35.7665 5.38542   6
  -2   1  -6 75.5362 20.8516   7
   2  -1   6 38.6522 19.0560   2
   2  -1   7 246.031 9.67988   6
  -2   1  -7 367.345 24.9827   7
   2  -1   7 367.257 26.0758   2
  -2   1  -8 200.932 24.5917   7
   2  -1   8 153.193 23.1111   2
   2  -1   9 901.256 37.8251   2
  -2   1  -9 1111.13 38.6026   7
   2  -1  10 2137.70 53.2721   2
  -2   1 -10 2154.16 52.3078   7
  -2   1 -11 798.814 38.8895   7
  -2   1 -12 173.602 31.6622   7
  -2   1 -13 212.494 34.8547   7
  -2   1 -14 1839.57 60.8335   7
  -2   1 -15 593.009 43.1267   7
  -2   1 -16 653.231 49.3436   7
  -2   1 -17 155.920 41.0054   7
  -2   1 -18 90.2124 41.2094   7
   2   0 -18 52.1050 37.3002   7
  -2   0  17 45.4233 31.0142   6
   2   0 -17 131.223 36.2834   7
  -2   0  16 78.5817 28.3804   6
   2   0 -16 137.924 29.6098   7
  -2   0  15 89.8506 27.5948   6
   2   0 -15 64.1001 33.6483   7
   2   0 -14 296.018 35.4699   7
  -2   0  14 288.779 33.2258   6
   2   0 -13 1255.51 48.5268   7
  -2   0  13 1300.33 50.1990   6
   2   0 -12 1081.64 44.5815   7
  -2   0  12 1083.62 37.1441   2
  -2   0  12 1028.37 44.0954   6
  -2   0  11 848.780 31.2491   2
   2   0 -11 907.563 40.7366   7
  -2   0  11 927.248 40.0891   6
  -2   0  10 158.175 24.6514   6
   2   0 -10 198.022 25.2795   7
  -2   0  10 164.264 16.8450   2
  -2   0   9 998.069 27.9229   2
   2   0  -9 961.619 35.7616   7
  -2   0   9 982.694 37.4559   6
  -2   0   8 314.508 26.3175   6
   2   0  -8 330.276 16.3854   5
  -2   0   8 328.370 17.6317   2
   2   0  -8 346.179 25.0807   7
   2   0  -8 333.781 15.0891   3
   2   0  -7 1108.80 23.0323   5
  -2   0   7 1143.35 36.5156   6
  -2   0   7 1165.54 25.1362   2
   2   0  -7 1202.22 24.3684   3
   2   0  -6 4659.62 40.0233   5
  -2   0   6 4716.32 42.0528   2
   2   0  -6 4699.07 45.0685   3
  -2   0   6 4937.04 62.8252   6
   2   0  -5 5.56532 12.2063   3
  -2   0   5 32.8931 9.05237   2
  -2   0   5 11.8252 17.1908   6
   2   0  -5 18.9326 8.25501   5
   2   0  -4 23.2270 12.8679   3
  -2   0   4 33.1682 16.8842   6
  -2   0   4 29.4030 6.98625   2
   2   0  -4 35.5987 7.44464   5
   2   0  -3 26481.3 72.8665   5
   2   0  -3 26369.7 103.843   3
  -2   0   3 26487.6 116.527   6
   2   0  -2 25910.5 74.8767   5
   2   0  -2 26134.5 103.075   3
  -2   0   2 26093.3 104.281   6
   2   0  -1 79291.2 555.131   5
   2   0  -1 79581.8 717.226   3
  -2   0   1 79080.0 642.765   6
  -2   0   0 82808.0 734.659   7
  -2   0   0 82683.2 568.166   6
   2   0   0 80121.3 722.611   3
  -2   0  -1 62107.6 161.569   7
   2   0   1 62457.1 159.566   3
  -2   0  -2 28364.8 110.423   7
  -2   0  -3 806.942 24.7336   7
  -2   0  -4 2723.58 40.6303   7
  -2   0  -4 2157.11 37.3669   1
  -2   0  -5 156.822 15.1834   1
  -2   0  -5 149.763 20.6550   7
  -2   0  -6 430.057 23.9974   1
  -2   0  -6 394.211 24.0499   7
  -2   0  -7 826.839 31.0316   7
  -2   0  -7 838.944 28.6044   1
   2   0   7 583.295 13.7153   6
  -2   0  -8 236.491 25.4672   7
  -2   0  -9 184.985 27.7016   7
  -2   0 -10 96.2960 28.1814   7
  -2   0 -11 1153.35 46.4585   7
  -2   0 -12 2239.37 61.3250   7
  -2   0 -13 1062.61 51.2103   7
  -2   0 -14 56.6849 30.6223   7
  -2   0 -15 74.1871 35.5522   7
  -2   0 -16 45.9954 39.1447   7
  -2   0 -17 56.1945 36.8068   7
  -2   0 -18-10.2886 31.5698   7
   2   1 -19 40.3782 35.9690   7
  -2  -1  18 39.1739 31.7610   6
   2   1 -18 125.385 33.1446   7
  -2  -1  17 53.8807 32.4542   6
   2   1 -17 6.85680 35.0070   7
   2   1 -16 309.660 37.4662   7
  -2  -1  16 378.689 35.3396   6
  -2  -1  15 31.9231 29.0345   6
   2   1 -15 7.55421 31.4496   7
  -2  -1  14 8.91267 27.0520   6
   2   1 -14-9.04825 27.9161   7
  -2  -1  14 7.79155 21.4204   2
   2   1 -13 2227.42 59.7265   7
  -2  -1  13 2105.66 51.0978   2
  -2  -1  13 2147.27 61.2994   6
   2   1 -12 6829.82 93.2218   7
  -2  -1  12 6622.78 81.2537   2
  -2  -1  12 6672.02 97.2250   6
  -2  -1  11 95.5762 25.5956   6
   2   1 -11 100.805 25.4226   7
  -2  -1  11 90.1423 18.6098   2
  -2  -1  10 2.81317 21.0082   6
  -2  -1  10 9.91068 14.8070   2
   2   1 -10 14.5169 21.3089   7
   2   1  -9 1019.85 21.7395   1
  -2  -1   9 1330.33 42.1759   6
  -2  -1   9 1307.70 32.6461   2
   2   1  -9 1425.18 39.2905   7
   2   1  -8 407.774 13.6785   1
  -2  -1   8 386.776 27.5936   6
  -2  -1   8 369.106 20.1004   2
   2   1  -7 403.398 11.1800   5
  -2  -1   7 398.149 19.4890   2
  -2  -1   7 443.981 27.5277   6
  -2  -1   6 626.903 20.6571   2
  -2  -1   6 637.708 27.4742   6
  -2  -1   5 45.0685 18.2761   6
   2   1  -5 44.2659 5.74654   0
  -2  -1   5 28.1853 12.3915   2
  -2  -1   4 2415.32 41.0013   6
  -2  -1   4 2430.47 31.9365   2
  -2  -1   3 3788.93 37.5119   2
  -2  -1   3 3797.44 46.6460   6
  -2  -1   3 3833.86 21.6760   0
  -2  -1   2 2850.21 34.7031   2
  -2  -1   2 3768.20 42.3131   6
  -2  -1   1 94784.3 720.564   2
  -2  -1   1 93089.3 761.246   7
  -2  -1   1 94145.9 736.138   6
  -2  -1   0 1881.45 31.5999   7
   2   1   0 1970.71 26.2459   1
  -2  -1   0 1925.61 25.9200   6
  -2  -1   0 2022.56 30.2439   2
  -2  -1  -1 5462.92 47.3207   7
   2   1   1 5840.28 47.8512   1
  -2  -1  -1 5739.68 36.8553   6
  -2  -1  -2 2463.46 34.4845   7
   2   1   2 2442.24 35.1254   1
  -2  -1  -2 2458.29 34.5027   1
   2   1   2 2447.71 37.1346   3
  -2  -1  -3 738.798 24.0507   7
   2   1   3 806.846 25.0824   1
  -2  -1  -3 813.362 23.8987   1
   2   1   3 792.543 23.9642   3
  -2  -1  -4 1202.56 30.0418   7
  -2  -1  -4 1230.15 29.6270   1
   2   1   4 1202.38 27.2667   3
   2   1   4 1303.27 30.7555   1
  -2  -1  -5 647.755 24.8922   1
  -2  -1  -5 573.545 25.6175   7
   2   1   5 585.843 20.9833   3
  -2  -1  -6 1676.63 38.3638   1
  -2  -1  -6 1644.58 38.9488   7
   2   1   6 1633.87 29.4309   3
  -2  -1  -7 198.961 23.7724   7
   2   1   7 117.643 9.22871   6
  -2  -1  -8 914.513 36.6502   7
  -2  -1  -9 490.450 32.2141   7
  -2  -1 -10 658.466 38.2680   7
  -2  -1 -11 288.135 35.6222   7
  -2  -1 -12 222.154 35.8495   7
  -2  -1 -13 582.268 42.7375   7
  -2  -1 -14 191.630 34.8214   7
  -2  -1 -15 16.3073 37.0967   7
  -2  -1 -16 19.2937 39.2340   7
  -2  -1 -17-45.3983 38.0603   7
   2   2 -19 11.6338 33.7566   7
  -2  -2  18 173.238 34.0190   6
   2   2 -18 192.702 41.5473   7
  -2  -2  17-7.64365 28.4669   6
   2   2 -17 26.4926 27.1365   7
  -2  -2  16 69.9748 30.8462   6
  -2  -2  16 35.9226 24.6639   2
   2   2 -16 41.5918 30.2294   7
   2   2 -15 1951.21 59.0178   7
  -2  -2  15 1912.64 55.5904   2
  -2  -2  15 2006.51 64.2541   6
  -2  -2  14 48.4748 27.8510   6
  -2  -2  14 100.673 23.4755   2
   2   2 -14 42.9765 25.6186   7
  -2  -2  13 156.548 31.1414   6
  -2  -2  13 147.086 28.5308   2
   2   2 -13 154.315 28.6515   7
  -2  -2  12 16.5949 20.7920   2
  -2  -2  12 7.10990 24.8159   6
   2   2 -12-30.2789 26.2628   7
  -2  -2  11 259.229 24.9687   2
   2   2 -11 212.235 25.5524   7
  -2  -2  11 221.148 26.4677   6
  -2  -2  10 160.150 24.3789   6
   2   2 -10 131.659 20.6705   7
  -2  -2  10 182.744 21.2462   2
  -2  -2   9 313.409 22.0643   2
  -2  -2   9 278.186 25.8688   6
  -2  -2   8 656.150 26.0863   2
  -2  -2   8 616.114 30.9133   6
  -2  -2   7 270.647 20.1063   2
  -2  -2   7 190.999 23.6625   6
  -2  -2   6 1307.10 32.3639   2
   2   2  -6 1355.88 22.6743   0
  -2  -2   6 1346.38 37.9278   6
  -2  -2   5-6.08223 16.0083   6
   2   2  -5 4.63232 9.42201   0
  -2  -2   5-4.87724 14.2210   2
  -2  -2   4 3967.45 54.1776   6
  -2  -2   4 3939.96 48.9020   2
  -2  -2   3 1734.01 34.9459   6
  -2  -2   3 1677.35 33.7950   2
  -2  -2   3 1700.51 24.9012   0
  -2  -2   2 3494.60 46.3246   2
  -2  -2   2 3464.93 44.3478   6
  -2  -2   2 3443.67 37.7345   7
  -2  -2   1 12138.8 66.9043   7
  -2  -2   1 12022.4 75.3866   6
  -2  -2   1 12293.9 82.1234   2
  -2  -2   0 594.498 23.9420   2
  -2  -2   0 595.664 17.8366   7
  -2  -2  -1 1854.97 35.6996   2
  -2  -2  -1 1781.27 28.1925   7
  -2  -2  -2 5.08908 15.8137   2
   2   2   2-2.60724 14.1279   1
  -2  -2  -2 0.18951 13.3833   7
  -2  -2  -3 122.114 15.9253   7
   2   2   3 140.157 16.9093   1
   2   2   4 265.227 20.9763   1
  -2  -2  -4 261.113 19.9250   7
  -2  -2  -5 45.5693 17.9458   7
   2   2   5 77.5388 17.7984   1
   2   2   6 1827.50 34.9397   3
  -2  -2  -6 1863.42 42.0315   7
  -2  -2  -7 6215.18 75.4186   7
  -2  -2  -8 691.389 34.3062   7
  -2  -2  -9 35.0239 24.7612   7
  -2  -2 -10-10.9240 28.4282   7
  -2  -2 -11 155.283 30.9389   7
  -2  -2 -12 165.597 35.2373   7
  -2  -2 -13 403.601 42.2006   7
  -2  -2 -14 40.0785 35.0744   7
  -2  -2 -15 82.5932 32.9822   7
  -2  -2 -16 1.51337 22.0540   7
  -2  -3  18 26.4284 26.1899   6
   2   3 -18-15.4777 29.4144   7
  -2  -3  17 34.7451 31.9240   6
   2   3 -17 4.71783 28.6225   7
  -2  -3  17 2.21094 27.0584   2
  -2  -3  16 127.804 28.9029   6
  -2  -3  16 74.9027 27.9147   2
   2   3 -16 86.3543 25.6280   7
  -2  -3  15 11.5842 26.1181   6
  -2  -3  15-3.24986 24.1610   2
   2   3 -15 1.05697 24.9487   7
  -2  -3  14 161.763 30.1168   6
   2   3 -14 138.930 26.1090   7
  -2  -3  14 170.375 28.2745   2
  -2  -3  13 927.726 44.0876   6
   2   3 -13 912.000 40.0317   7
  -2  -3  13 897.246 41.8186   2
  -2  -3  12 2612.34 65.6135   6
  -2  -3  12 2487.65 58.9469   2
  -2  -3  11 77.4206 25.9663   6
  -2  -3  11 20.0365 22.3471   2
  -2  -3  10 139.294 25.8104   6
  -2  -3  10 116.164 23.4053   2
  -2  -3   9 350.506 30.0898   6
  -2  -3   9 386.662 27.0678   2
  -2  -3   8 94.9366 21.8287   6
   2   3  -8 116.063 15.0724   0
  -2  -3   8 91.7698 19.6837   2
  -2  -3   7 14932.3 112.282   2
   2   3  -7 14867.1 85.7680   0
  -2  -3   7 14341.8 121.324   6
  -2  -3   6 1346.70 37.3737   2
   2   3  -6 1319.93 27.8087   0
  -2  -3   6 1419.02 40.2254   6
  -2  -3   5 142.438 22.4949   2
  -2  -3   5 156.828 20.7759   6
  -2  -3   4 1372.73 27.8333   0
  -2  -3   4 1380.87 36.0308   2
  -2  -3   4 1468.24 36.9570   6
  -2  -3   3 831.533 30.5493   2
  -2  -3   3 794.133 17.6081   5
  -2  -3   3 811.870 19.3033   7
  -2  -3   3 855.863 24.8483   0
  -2  -3   3 859.079 29.1326   6
  -2  -3   2 1316.87 28.8950   0
  -2  -3   2 1412.08 36.9556   2
  -2  -3   2 1288.23 22.3065   7
  -2  -3   2 1334.93 32.1777   6
  -2  -3   1 479.988 26.2464   2
  -2  -3   1 471.516 14.9318   7
  -2  -3   0 74.1174 10.7214   7
  -2  -3   0 56.0226 20.4303   2
  -2  -3  -1 467.484 25.7305   2
  -2  -3  -1 405.062 16.9469   7
  -2  -3  -2 144.769 20.7329   2
  -2  -3  -2 173.876 15.7814   7
  -2  -3  -3 3704.45 58.1054   2
   2   3   3 3705.35 54.7500   1
  -2  -3  -3 3632.28 46.1730   7
  -2  -3  -4 19.8121 18.7393   2
  -2  -3  -4 23.4693 16.2241   7
  -2  -3  -5 734.464 28.8505   7
  -2  -3  -6 25.2010 20.4710   7
  -2  -3  -7 15.6920 22.0891   7
  -2  -3  -8 201.797 27.0242   7
  -2  -3  -9 156.603 31.0433   7
  -2  -3 -10 60.0667 29.0159   7
  -2  -3 -11 3.35881 27.5184   7
  -2  -3 -12 74.2015 29.8377   7
  -2  -3 -13 249.644 35.4026   7
  -2  -3 -14 182.931 33.0663   7
  -2  -3 -15 137.252 32.6619   7
  -2  -3 -16-14.1675 33.2837   7
  -2  -4  19-6.58934 27.4072   2
  -2  -4  19 19.5111 34.4534   6
  -2  -4  18 100.370 28.9887   6
  -2  -4  18 139.463 33.3484   2
  -2  -4  17 22.8836 26.2256   6
  -2  -4  17 17.7206 33.8808   2
  -2  -4  16 149.448 27.8575   6
  -2  -4  16 171.220 33.9549   2
  -2  -4  15 93.8861 28.4662   6
  -2  -4  15 125.649 26.8164   2
  -2  -4  14 476.378 37.6291   2
  -2  -4  14 500.225 37.3966   6
  -2  -4  13 211.226 33.5314   6
  -2  -4  13 230.613 32.7188   2
  -2  -4  12 18.8732 23.7292   6
  -2  -4  12-4.05595 26.0296   2
  -2  -4  11 41.5637 25.0254   2
  -2  -4  11 44.4873 23.8523   6
  -2  -4  10 1062.85 41.8342   2
  -2  -4  10 1049.79 42.0691   6
  -2  -4   9 23.8047 22.0880   2
  -2  -4   9 22.1718 22.2190   6
  -2  -4   8 18.6963 21.6513   2
   2   4  -8 13.0847 14.9758   0
  -2  -4   8 40.7392 22.1023   6
   2   4  -7 373.095 21.5062   0
  -2  -4   7 361.895 30.0032   2
  -2  -4   7 339.827 27.3830   6
  -2  -4   6 486.726 29.5526   2
  -2  -4   6 484.128 29.8820   6
  -2  -4   5 6379.64 80.1225   2
  -2  -4   5 6376.53 79.5813   6
  -2  -4   4 40.6696 17.0626   0
  -2  -4   4 9.93869 19.8367   2
  -2  -4   4 6.66772 7.88299   5
  -2  -4   4 6.97091 18.9754   6
  -2  -4   3-8.01901 13.5637   0
  -2  -4   3 1.53831 20.6921   2
  -2  -4   3-3.02181 10.2692   5
  -2  -4   2 465.374 21.7573   0
  -2  -4   2 512.431 29.9869   2
  -2  -4   2 459.900 19.5878   5
  -2  -4   1 106.977 22.9579   2
  -2  -4   1 108.945 15.9061   5
  -2  -4   0 5765.76 75.8507   2
  -2  -4  -1 4600.92 68.2886   2
  -2  -4  -1 3218.73 36.5886   7
  -2  -4  -2 1068.12 38.2912   2
  -2  -4  -2 904.088 23.8530   7
  -2  -4  -3 278.824 26.6004   2
  -2  -4  -3 287.656 19.3959   7
  -2  -4  -4 1043.81 38.4846   2
  -2  -4  -4 999.462 30.4802   7
  -2  -4  -5 2329.68 55.6071   2
  -2  -4  -5 2512.78 47.6532   7
  -2  -4  -6 1735.19 51.0875   2
  -2  -4  -6 1769.87 44.3111   7
  -2  -4  -7 4905.36 82.0459   2
  -2  -4  -7 4850.10 72.4304   7
  -2  -4  -8 505.451 34.5303   7
  -2  -4  -9 548.854 37.6977   7
  -2  -4 -10 34.6552 30.5425   7
  -2  -4 -11 29.7566 32.4580   7
  -2  -4 -12 60.8123 31.6871   7
  -2  -4 -13 130.618 31.3508   7
  -2  -4 -14-20.1855 26.1836   7
  -2  -4 -15 15.6647 36.5495   7
  -2  -5  18 12.0719 32.3974   2
  -2  -5  18 31.3636 30.2344   6
  -2  -5  17 33.6911 25.2847   2
  -2  -5  17 10.8468 25.9685   6
  -2  -5  16 123.089 32.8990   2
  -2  -5  16 82.8461 25.4625   6
  -2  -5  15 251.165 37.0531   2
  -2  -5  15 256.035 33.1321   6
  -2  -5  14 174.698 31.0779   2
  -2  -5  14 170.392 32.6817   6
  -2  -5  13 911.841 44.9639   2
  -2  -5  13 886.201 45.0746   6
  -2  -5  12 1.54126 26.1866   2
  -2  -5  12 10.6414 25.2102   6
  -2  -5  11 791.554 41.4896   2
  -2  -5  11 852.019 43.3047   6
  -2  -5  10-7.31137 24.9741   2
  -2  -5  10-17.1018 24.4354   6
  -2  -5   9 12.3785 27.9465   2
  -2  -5   9 22.0592 23.7805   6
  -2  -5   8 1548.94 49.7429   6
  -2  -5   8 1516.26 49.6824   2
  -2  -5   7-8.10228 23.2869   6
  -2  -5   7 3.69968 24.1664   2
  -2  -5   6 2973.79 63.9741   2
  -2  -5   5 252.163 29.1390   2
  -2  -5   4 2324.24 56.2730   2
  -2  -5   3 21.1140 24.3802   2
  -2  -5   3 15.1003 12.7501   5
  -2  -5   2 26.9896 25.0196   2
  -2  -5   2 40.8550 15.1255   5
  -2  -5   1 705.428 38.3950   2
  -2  -5   1 674.959 27.9526   5
  -2  -5   0 1659.28 48.8400   2
  -2  -5   0 1533.96 40.1432   5
  -2  -5  -1 16.5619 24.3358   2
  -2  -5  -1 29.0111 18.8851   5
  -2  -5  -2-4.26183 23.2975   2
  -2  -5  -3 453.302 32.9817   2
  -2  -5  -4 1214.26 45.0920   2
  -2  -5  -5 851.017 41.4436   2
  -2  -5  -6 17.6616 25.4151   2
  -2  -5  -7 422.646 36.0658   2
  -2  -5  -8 537.468 39.2651   2
  -2  -5  -9 733.823 45.3953   2
  -2  -5 -10 145.260 28.6679   2
  -2  -5 -11-4.07092 25.0270   2
  -2  -5 -12 0.12370 28.5152   2
  -2  -5 -13 43.1075 32.1532   2
  -2  -5 -14 15.0809 31.0531   2
  -2  -6  17 139.188 41.2252   2
  -2  -6  17 113.207 34.1022   6
  -2  -6  16 55.4883 33.8039   2
  -2  -6  16-20.4860 29.9188   6
  -2  -6  15 41.7014 33.6132   2
  -2  -6  15 32.2207 25.3089   6
  -2  -6  14-31.9264 29.1808   2
  -2  -6  14-29.5484 28.3308   6
  -2  -6  13 62.7430 28.4230   2
  -2  -6  13 101.784 31.3145   6
  -2  -6  12 97.5711 29.5508   2
  -2  -6  12 63.7438 29.4315   6
  -2  -6  11 212.280 33.9318   2
  -2  -6  11 211.768 31.7421   6
  -2  -6  10 844.961 47.8264   2
  -2  -6  10 848.527 43.7456   6
  -2  -6   9 575.942 40.9316   2
  -2  -6   8 496.645 39.2514   2
  -2  -6   7 69.6863 29.7104   2
  -2  -6   6 4748.39 86.4423   2
  -2  -6   5 2805.99 68.0947   2
  -2  -6   4 8.58167 27.7509   2
  -2  -6   3 403.427 35.4091   2
  -2  -6   2 243.762 32.5752   2
  -2  -6   2 211.573 20.7240   5
  -2  -6   1 660.211 41.5569   2
  -2  -6   1 628.380 30.6158   5
  -2  -6   0 88.0808 27.4605   2
  -2  -6   0 63.5546 19.8688   5
  -2  -6  -1 52.9132 28.3054   2
  -2  -6  -1 8.56374 22.2943   5
  -2  -6  -2 14.6240 25.2871   2
  -2  -6  -2 22.5685 22.6136   5
  -2  -6  -3-5.63353 26.4592   2
  -2  -6  -3 14.0690 23.6856   5
  -2  -6  -4 605.360 38.7007   2
  -2  -6  -4 632.743 38.4395   5
  -2  -6  -5 270.727 33.5480   5
  -2  -6  -5 251.303 34.9680   2
  -2  -6  -6 845.794 46.0261   2
  -2  -6  -7 423.115 36.7325   2
  -2  -6  -8 102.748 32.9577   2
  -2  -6  -9 66.0280 26.8313   2
  -2  -6 -10 39.8078 26.6374   2
  -2  -6 -11 4.47639 26.9801   2
  -2  -6 -12 189.068 31.7315   2
  -2  -7  15 6.60525 35.7236   2
  -2  -7  14 303.538 35.6991   2
  -2  -7  13-66.3276 34.4894   2
  -2  -7  12 70.9773 31.3053   2
  -2  -7  11-10.0521 32.7404   2
  -2  -7  10-23.2119 27.4749   2
  -2  -7   9 1011.00 52.3036   2
  -2  -7   8 449.474 41.9842   2
  -2  -7   7 212.425 35.3157   2
  -2  -7   6 744.096 44.9904   2
  -2  -7   5 1343.94 55.9806   2
  -2  -7   4 297.351 36.4233   2
  -2  -7   3 41.3083 27.2635   2
  -2  -7   2 105.652 32.9917   2
  -2  -7   1 18.3102 28.5167   2
  -2  -7   0 392.949 39.9507   2
  -2  -7   0 385.813 31.1756   5
  -2  -7  -1 33.7082 32.5104   2
  -2  -7  -1 90.2413 24.8568   5
  -2  -7  -2 35.1283 31.6549   2
  -2  -7  -2 47.1068 23.2301   5
  -2  -7  -3 23.1355 26.1815   2
  -2  -7  -3 21.5374 27.3514   5
  -2  -7  -4-43.9664 29.1569   2
  -2  -7  -4-23.6938 26.0663   5
  -2  -7  -5 102.219 31.5128   5
  -2  -7  -5 67.5901 29.3524   2
  -2  -7  -6 36.4762 29.7701   5
  -2  -7  -6 77.1553 26.6871   2
  -2  -7  -7-6.05385 29.4012   2
  -2  -7  -7-23.4618 27.6536   5
  -2  -7  -8 61.3056 31.9001   5
  -2  -7  -8 63.1140 30.2060   2
  -2  -7  -9 137.240 35.1257   5
  -2  -7  -9 19.7026 32.5543   2
  -2  -7 -10-63.9377 27.1326   2
  -2  -8  12-15.1410 28.6168   2
  -2  -8  11-10.7906 32.7001   2
  -2  -8  10 169.003 42.5102   2
  -2  -8   9 47.3468 34.3637   2
  -2  -8   8 116.552 36.1105   2
  -2  -8   7 25.8946 34.6485   2
  -2  -8   6 199.305 33.5142   2
  -2  -8   5-11.8786 32.1121   2
  -2  -8   4-10.2563 34.0201   2
  -2  -8   3 65.2055 33.9451   2
  -2  -8   2 140.997 32.8295   2
  -2  -8   1 23.7728 31.8531   2
  -2  -8   0 438.099 43.4832   2
  -2  -8  -1 247.009 32.0754   5
  -2  -8  -1 263.237 40.6995   2
  -2  -8  -2 6.75600 28.5054   2
  -2  -8  -2 41.7974 26.9287   5
  -2  -8  -3 218.905 40.5337   2
  -2  -8  -3 165.239 29.1123   5
  -2  -8  -4 113.609 34.2193   2
  -2  -8  -4 189.677 33.8587   5
  -2  -8  -5 1.62340 32.5777   2
  -2  -8  -5 2.22758 29.5202   5
  -2  -8  -6 34.7682 32.0012   2
  -2  -8  -6-54.2759 30.3932   5
  -2  -8  -7 7.03950 26.1646   2
  -2  -8  -7-99.8615 31.6917   5
  -2  -9   9 45.9726 37.6417   2
  -2  -9   8-2.56779 40.6109   2
  -2  -9   7 62.2151 40.2932   2
  -2  -9   6 14.8496 39.0062   2
  -2  -9   5 14.6679 35.3409   2
  -2  -9   4 86.6698 36.4299   2
  -2  -9   3 174.655 33.9272   2
  -2  -9   2-10.9057 30.0417   2
  -2  -9   1 27.3322 35.7923   2
  -2  -9   0-18.9997 31.0908   2
  -2  -9  -1 85.5133 39.6300   2
  -2  -9  -2 12.2419 40.0284   2
  -2  -9  -3 7.01532 30.6651   2
  -2  -9  -3-101.377 33.0973   5
  -2  -9  -4 86.1873 31.2293   5
   3  -9  -3-18.3923 30.5609   5
   3  -9  -2 158.533 35.2896   5
   3  -9  -1 93.0183 31.1259   5
   3  -9   0-26.1192 24.8511   5
   3  -9   1 65.2132 29.0634   5
   3  -9   2 17.2418 26.6249   5
   3  -9   3 42.3632 29.1223   5
   3  -9   4-4.69680 28.3242   5
   3  -9   5 220.773 34.8706   5
   3  -9   6 107.510 27.1205   5
   3  -9   7 402.814 41.7080   5
   3  -9   8 57.7049 26.3556   5
   3  -9  10-33.1587 27.1561   2
   3  -8  -7-25.9462 25.9010   5
   3  -8  -6 70.2566 31.6936   5
   3  -8  -5 30.8601 25.4246   5
   3  -8  -4 4.62900 27.1737   5
   3  -8  -3 32.3400 25.1854   5
   3  -8  -2 12.8010 26.2455   5
   3  -8  -1 329.725 37.1583   5
   3  -8   0 96.9003 27.3531   5
   3  -8   1 276.791 33.2272   5
   3  -8   2 1.49478 27.2361   5
   3  -8   3 53.8968 24.1552   5
   3  -8   4 267.494 33.0169   5
   3  -8   5 43.1728 23.8386   5
   3  -8   6 348.666 34.8294   5
   3  -8   7 48.5806 25.5857   5
   3  -8   7 23.5693 17.0215   2
   3  -8   8-28.4781 27.6153   5
   3  -8   8 8.29352 27.7959   2
   3  -8   9 63.4451 28.4868   2
   3  -8   9 64.5127 28.0468   5
   3  -8  10 321.636 36.4225   5
   3  -8  10 345.895 38.0563   2
   3  -8  11 297.931 36.9219   2
   3  -8  12 122.658 38.3789   2
   3  -8  13 14.7393 29.7213   2
   3  -7 -10-46.4943 31.0215   5
   3  -7  -9 58.8144 31.1877   5
   3  -7  -8 56.7696 30.3208   5
   3  -7  -7 119.356 34.8634   5
   3  -7  -6 87.5863 26.0413   5
   3  -7  -5 19.1285 24.3462   5
   3  -7  -4 528.617 39.1330   5
   3  -7  -3 128.206 29.5780   5
   3  -7  -2 499.001 39.0081   5
   3  -7  -1 26.7848 28.4517   5
   3  -7   0 116.146 28.6895   5
   3  -7   1 243.455 32.7584   5
   3  -7   2 249.408 29.5302   5
   3  -7   3 0.73345 25.9810   5
   3  -7   4 200.579 29.2063   5
   3  -7   5 61.1545 25.6006   5
   3  -7   5 50.7322 18.9647   2
   3  -7   6 28.6249 23.6874   5
   3  -7   6 18.2881 23.3820   2
   3  -7   7 17.4415 24.2674   5
   3  -7   7 26.6133 23.1084   2
   3  -7   8 118.470 29.1002   2
   3  -7   8 114.185 28.2155   5
   3  -7   9 16.2662 27.5499   2
   3  -7   9 53.9336 27.7612   5
   3  -7  10 375.669 35.4580   2
   3  -7  11 89.7873 30.1577   2
   3  -7  12 265.663 31.4799   2
   3  -7  13 20.3444 33.6258   2
   3  -7  14 359.591 43.6328   2
   3  -6 -13 6.53264 32.8532   5
   3  -6 -12 114.994 29.8275   5
   3  -6 -11 42.8330 29.2677   5
   3  -6 -10 151.141 30.7431   5
   3  -6  -9 54.3580 28.5610   5
   3  -6  -8 29.6639 25.0379   5
   3  -6  -7 73.0913 31.0981   5
   3  -6  -6 448.942 37.7980   5
   3  -6  -5 386.825 35.9639   5
   3  -6  -4 78.5547 30.0847   5
   3  -6  -4 128.963 25.3883   4
   3  -6  -3 88.8349 26.9355   5
   3  -6  -3 135.684 26.0605   4
   3  -6  -2 1257.93 47.2800   5
   3  -6  -2 1235.95 43.3862   4
   3  -6  -1 372.934 33.0979   5
   3  -6  -1 365.720 30.8350   4
   3  -6   0 3.23722 24.9814   5
   3  -6   0 29.9986 25.9682   4
   3  -6   1 2947.08 65.4554   5
   3  -6   1 3040.06 64.8839   4
   3  -6   2 15.1121 23.7013   5
   3  -6   2 23.6900 26.8884   4
   3  -6   3 1585.83 49.8702   5
   3  -6   3 1518.44 43.3867   2
   3  -6   3 1542.74 51.4504   4
   3  -6   4 1360.39 41.2010   2
   3  -6   4 1413.20 46.8440   5
   3  -6   4 1367.72 49.1146   4
   3  -6   5 189.767 27.4820   5
   3  -6   5 199.276 24.2995   2
   3  -6   5 233.466 31.1943   4
   3  -6   6 2836.24 61.2284   2
   3  -6   6 2950.62 64.7094   5
   3  -6   6 2731.54 63.8609   4
   3  -6   7 651.351 36.6636   2
   3  -6   7 612.763 36.8802   5
   3  -6   7 659.863 38.8487   4
   3  -6   8 199.447 27.5876   2
   3  -6   8 207.020 28.3172   5
   3  -6   8 246.370 29.8489   4
   3  -6   9 178.030 28.7987   2
   3  -6  10 73.9274 29.1603   2
   3  -6  11 121.889 27.6511   2
   3  -6  12-2.15551 30.7605   2
   3  -6  13 73.3582 32.0217   2
   3  -6  14 110.657 32.3766   2
   3  -6  15 355.112 40.9885   2
  -3   5  14 73.4224 40.3920   6
   3  -5 -14-37.3278 28.7494   5
  -3   5  13 180.840 33.7007   6
   3  -5 -13 175.743 30.1618   5
   3  -5 -12 79.0492 28.6830   5
   3  -5 -11 24.5764 26.3279   5
   3  -5 -10-20.4320 25.8836   5
   3  -5  -9 37.6139 28.9581   5
   3  -5  -8 576.723 37.3124   5
   3  -5  -7 649.481 39.4989   5
   3  -5  -6 322.932 32.9876   5
   3  -5  -5 1328.82 47.5286   5
   3  -5  -5 1422.24 41.1637   4
   3  -5  -4 1043.38 42.5214   5
   3  -5  -4 1083.44 37.1185   4
   3  -5  -3 2.37788 22.5941   5
   3  -5  -3 21.0809 20.0657   4
   3  -5  -2 124.511 23.1150   5
   3  -5  -2 157.305 23.7954   4
   3  -5  -1 6.95400 21.7518   5
   3  -5  -1-0.80167 21.4228   4
   3  -5   0 818.320 37.5741   5
  -3   5   0 845.384 30.4698   7
   3  -5   0 806.885 34.1498   4
   3  -5   1 13.4401 15.0643   2
   3  -5   1 15.0490 21.8547   5
   3  -5   1 1.71440 19.5632   4
   3  -5   2 301.656 26.8185   5
   3  -5   2 325.684 21.6456   2
   3  -5   2 307.974 28.3334   4
   3  -5   3 2351.20 45.6821   2
   3  -5   3 2493.70 55.9752   5
   3  -5   3 2337.62 54.2054   4
   3  -5   4 475.366 30.4304   5
   3  -5   4 443.273 26.0652   2
   3  -5   4 435.428 31.0377   4
   3  -5   5 967.044 38.4608   5
   3  -5   5 966.692 35.7400   2
   3  -5   5 968.922 39.5857   4
   3  -5   6 10.1306 20.5045   2
   3  -5   6-0.14208 21.0844   5
   3  -5   6 2.63048 22.5545   4
   3  -5   7-4.46541 20.2560   2
   3  -5   7 1.17974 21.3684   5
   3  -5   7 2.39983 22.6848   4
   3  -5   8 118.034 26.9183   2
   3  -5   8 98.3925 26.7599   4
   3  -5   9 984.618 43.3477   2
   3  -5   9 972.055 39.9746   4
   3  -5  10 350.024 35.0658   2
   3  -5  10 326.157 29.3938   4
   3  -5  11 29.4717 22.0874   4
   3  -5  11-10.2162 25.1013   2
   3  -5  12 57.9204 30.7913   2
   3  -5  13 2.91781 30.3700   2
   3  -5  14 221.655 34.4535   2
   3  -5  15 166.645 33.2809   2
   3  -5  16 32.7494 30.7086   2
  -3   4  16 88.2061 31.2877   6
  -3   4  15 105.298 38.6257   6
  -3   4  14 178.762 33.4642   6
  -3   4  13 25.8916 30.7701   6
   3  -4 -13 59.9971 25.3545   5
  -3   4  12 37.5091 30.8964   6
   3  -4 -12 97.6690 24.6529   5
   3  -4 -11 1157.18 46.0394   5
   3  -4 -10 658.121 37.8749   5
   3  -4  -9 24.3863 26.1870   5
   3  -4  -8 1243.29 44.8835   5
   3  -4  -7 2.83787 22.5832   5
   3  -4  -6 423.885 30.3528   5
   3  -4  -6 331.217 21.5722   4
   3  -4  -5 813.192 35.7537   5
   3  -4  -5 812.744 29.2858   4
   3  -4  -4 153.195 23.1903   5
   3  -4  -4 143.749 18.8373   4
   3  -4  -4 117.102 16.6710   0
   3  -4  -3 19.2263 19.1692   5
   3  -4  -3 20.1017 16.7766   4
   3  -4  -2 435.855 25.4122   4
   3  -4  -2 440.675 27.0609   5
  -3   4   1 52.0122 15.7927   0
   3  -4  -1 55.7091 20.3794   5
   3  -4  -1 49.4811 20.7627   4
   3  -4   0 1313.02 38.9118   5
   3  -4   0 1279.01 26.6400   2
  -3   4   0 1366.21 37.7490   0
  -3   4   0 1294.22 34.6212   7
   3  -4   0 1361.64 38.5643   4
   3  -4   1 1018.48 35.3574   5
   3  -4   1 1034.53 25.5905   2
  -3   4  -1 1070.11 30.6694   7
   3  -4   1 977.502 34.7236   4
   3  -4   2 24.7226 18.5493   5
  -3   4  -2 13.3055 14.1081   7
   3  -4   2 2.59099 20.5913   4
   3  -4   2 14.9929 13.4739   2
   3  -4   3 366.613 25.9973   5
   3  -4   3 374.902 21.5959   2
   3  -4   3 342.660 26.4214   4
  -3   4  -3 366.756 21.2393   7
   3  -4   4 313.002 26.2688   4
  -3   4  -4 323.009 20.6863   7
   3  -4   4 299.408 24.7241   5
   3  -4   4 316.131 21.2581   2
   3  -4   5 1839.76 46.4350   5
   3  -4   5 1692.40 40.0833   2
   3  -4   5 1691.38 44.1264   4
  -3   4  -5 1668.72 37.3272   7
   3  -4   6 149.011 22.0686   2
   3  -4   6 142.570 24.3197   5
  -3   4  -6 122.726 18.2815   7
   3  -4   6 143.540 22.0714   4
  -3   4  -7 2068.00 44.9383   7
   3  -4   7 2071.20 49.2526   2
   3  -4   7 2020.85 48.3247   4
  -3   4  -8 954.698 34.4667   7
   3  -4   8 1005.18 39.2102   2
   3  -4   8 910.285 36.2210   4
   3  -4   9 846.671 35.0505   4
  -3   4  -9 829.699 35.5916   7
   3  -4   9 788.740 38.1235   2
   3  -4  10-4.03975 26.0962   2
  -3   4 -10 25.7574 22.7936   7
   3  -4  10 24.7822 20.7181   4
  -3   4 -11 1191.38 44.3876   7
   3  -4  11 1131.02 48.0482   2
  -3   4 -12 846.486 41.0949   7
   3  -4  12 796.755 45.1467   2
   3  -4  13 78.2160 32.3189   2
  -3   4 -13 16.8434 30.2766   7
  -3   4 -14 454.660 38.8244   7
   3  -4  14 386.857 39.6089   2
  -3   4 -15-4.03773 31.3819   7
   3  -4  15-4.85045 35.1226   2
  -3   4 -16 2.16568 30.1898   7
   3  -4  16 0.38416 35.6490   2
  -3   4 -17 148.141 33.2212   7
   3  -4  17 192.144 43.5898   2
  -3   4 -18 795.676 53.8305   7
  -3   3  17 17.6028 36.4135   6
  -3   3  16 17.2763 28.3087   6
  -3   3  15-38.4043 31.7947   6
  -3   3  14 18.1606 25.3851   6
  -3   3  13 4.63168 30.2900   6
  -3   3  12 49.4549 26.2765   6
   3  -3 -12 25.9287 21.7310   5
  -3   3  11 18.9292 28.7461   6
   3  -3 -11 4.29851 21.8506   5
  -3   3  10 178.846 28.9753   6
   3  -3 -10 167.399 24.1328   5
   3  -3  -9 1033.20 38.9728   5
   3  -3  -8 88.8799 21.0202   5
   3  -3  -7 78.1481 20.1496   5
   3  -3  -6 54.1765 18.0021   5
   3  -3  -6 44.1638 12.5626   0
   3  -3  -5 3360.90 55.9921   5
   3  -3  -5 3476.82 48.0072   0
   3  -3  -4 1508.03 32.7578   0
   3  -3  -4 1588.73 39.7075   5
   3  -3  -3 3915.73 56.9312   5
   3  -3  -2 81.3400 18.0811   5
  -3   3   2 101.186 15.2629   0
   3  -3  -1 2348.44 25.7984   2
   3  -3  -1 2477.22 45.5653   5
  -3   3   1 2460.37 41.1941   0
   3  -3   0 2193.94 43.8493   5
  -3   3   0 2049.17 38.2044   0
  -3   3   0 2062.68 41.8021   7
   3  -3   0 1999.62 27.5300   2
   3  -3   1 1542.17 37.7576   5
  -3   3  -1 1546.33 37.0007   7
   3  -3   1 1519.72 26.7963   2
   3  -3   2 399.931 24.3178   5
  -3   3  -2 440.634 23.5316   7
   3  -3   2 417.500 18.1736   2
   3  -3   3 4702.35 62.5130   5
  -3   3  -3 4733.80 59.1759   7
   3  -3   3 4734.97 52.7151   2
   3  -3   4 2707.29 50.0192   5
  -3   3  -4 2723.47 45.6727   7
   3  -3   4 2755.21 44.5247   2
   3  -3   5 6578.80 77.0373   5
  -3   3  -5 6533.22 70.1092   7
   3  -3   5 6429.84 70.3909   2
   3  -3   6 160.985 21.7903   2
   3  -3   6 130.348 21.3875   4
  -3   3  -6 135.360 20.4888   7
  -3   3  -7 2802.94 51.6064   7
   3  -3   7 2800.16 54.1208   2
   3  -3   7 2740.26 50.7932   4
   3  -3   8 337.512 26.9214   2
   3  -3   8 272.162 22.2715   4
  -3   3  -8 365.186 27.2362   7
   3  -3   9 150.018 24.8837   2
  -3   3  -9 112.411 25.3488   7
   3  -3   9 113.204 19.8377   4
  -3   3 -10 596.937 34.8248   7
   3  -3  10 543.407 27.5524   4
   3  -3  10 553.106 34.7128   2
  -3   3 -11 192.748 31.1098   7
   3  -3  11 205.544 30.6867   2
  -3   3 -12 500.283 35.0445   7
   3  -3  12 520.995 39.7095   2
  -3   3 -13-18.0364 28.3572   7
   3  -3  13-6.32992 26.5194   2
  -3   3 -14-3.24889 29.1093   7
   3  -3  14 12.9465 26.0115   2
  -3   3 -15 150.884 32.1720   7
   3  -3  15 154.930 33.4188   2
  -3   3 -16 20.1017 28.8893   7
   3  -3  16 5.71343 35.8889   2
  -3   3 -17 43.0869 38.0860   7
  -3   3 -18 171.758 34.7573   7
  -3   2  18-29.2856 34.0006   6
  -3   2  17 32.4605 27.4089   6
  -3   2  16 10.9698 33.7351   6
  -3   2  15 79.2255 32.7869   6
  -3   2  14-15.1946 29.4532   6
  -3   2  13 42.7855 29.3764   6
  -3   2  12 80.7989 29.4210   6
  -3   2  11 14.6070 29.2528   6
  -3   2  10 15.6147 25.4813   6
   3  -2 -10 26.4985 18.8854   5
  -3   2   9 3.00729 23.9017   6
   3  -2  -9-1.56027 17.3878   5
  -3   2   8 4217.98 74.6235   6
   3  -2  -8 4273.40 60.1596   5
  -3   2   7 112.650 23.8095   6
   3  -2  -7 152.120 18.2421   5
   3  -2  -6 1589.35 36.7146   5
   3  -2  -6 1655.26 29.7504   0
   3  -2  -5 160.941 13.5419   0
   3  -2  -5 149.553 17.8556   5
   3  -2  -4 1765.83 36.2476   5
   3  -2  -3 5136.02 57.6119   5
   3  -2  -2 2492.93 41.2485   5
  -3   2   2 2494.02 34.7875   0
   3  -2  -1 5969.55 61.4100   5
  -3   2   1 6160.80 52.4790   0
  -3   2   0 2203.60 42.2752   7
   3  -2   0 2288.37 40.0624   5
   3  -2   0 2153.53 24.0957   2
   3  -2   1 1570.66 34.5288   5
   3  -2   1 1459.42 24.0697   2
  -3   2  -1 1469.42 35.1524   7
   3  -2   2 1035.96 30.7669   5
  -3   2  -2 1079.18 31.3050   7
   3  -2   2 971.216 23.3008   2
   3  -2   3 79.5271 18.9202   5
   3  -2   3 67.1654 15.1549   2
  -3   2  -3 51.1698 17.0901   7
  -3   2  -4 9026.57 79.9387   7
   3  -2   4 8810.34 74.1992   2
   3  -2   5 426.052 24.4137   2
  -3   2  -5 484.924 25.0512   7
  -3   2  -6 1221.41 35.7062   7
   3  -2   6 1058.86 34.2720   2
  -3   2  -7 23.2187 21.7257   7
   3  -2   7 51.1171 19.9375   2
  -3   2  -8 8.00412 22.9985   7
   3  -2   8 1.23274 19.9147   2
  -3   2  -9 1475.80 43.7192   7
   3  -2   9 1484.88 45.3465   2
  -3   2 -10 913.005 40.5906   7
   3  -2  10 824.393 41.0818   2
  -3   2 -11 1544.23 50.7257   7
   3  -2  11 1539.47 51.7853   2
  -3   2 -12 2557.09 65.2696   7
   3  -2  12 2599.38 66.0615   2
  -3   2 -13 215.178 35.8455   7
  -3   2 -14 284.009 37.4833   7
  -3   2 -15-8.82825 34.6461   7
  -3   2 -16 29.3404 30.0819   7
  -3   2 -17 29.1345 35.3689   7
  -3   1  18 101.506 31.8128   6
  -3   1  17 305.723 37.2957   6
  -3   1  16 31.9373 30.9110   6
  -3   1  15 184.270 34.2027   6
  -3   1  14 18.9898 30.5466   6
  -3   1  13 221.055 34.5719   6
  -3   1  12 0.19461 27.6197   6
  -3   1  11 83.4378 25.5364   6
  -3   1  10 1037.14 44.7921   6
   3  -1  -9 913.796 27.9602   5
  -3   1   9 948.169 41.6931   6
   3  -1  -8 191.971 17.1876   5
  -3   1   8 203.222 27.5564   6
   3  -1  -7 640.579 22.1478   5
  -3   1   7 644.816 33.6933   6
   3  -1  -6 443.573 19.2612   5
  -3   1   6 453.967 12.0874   1
   3  -1  -6 486.892 13.6022   0
  -3   1   6 512.624 30.1954   6
   3  -1  -5 200.315 14.4005   5
  -3   1   5 222.254 22.2060   6
   3  -1  -4 253.387 15.3450   5
  -3   1   4 266.773 21.5850   6
  -3   1   3 8433.72 45.2437   0
   3  -1  -3 8327.83 62.4464   5
  -3   1   3 8474.37 76.6850   6
   3  -1  -2 720.065 21.9588   5
  -3   1   2 734.689 25.4948   6
   3  -1  -1 5009.37 50.2328   5
   3  -1   0 14.5383 13.5092   5
  -3   1   0 10.5574 16.1519   7
   3  -1   1 56.5607 15.1416   5
  -3   1  -1 51.1008 16.5538   7
  -3   1  -2 2080.74 39.8607   7
  -3   1  -3 3840.60 52.8408   7
  -3   1  -4 1675.88 38.4654   7
  -3   1  -5 514.104 27.1150   7
  -3   1  -6 386.118 27.5726   7
  -3   1  -7 1734.17 43.6437   7
  -3   1  -8 2922.04 56.9030   7
  -3   1  -9 39.6699 23.9169   7
  -3   1 -10 41.2164 26.4856   7
  -3   1 -11 1185.37 48.4654   7
  -3   1 -12 1393.14 52.4261   7
  -3   1 -13 1350.15 56.4701   7
  -3   1 -14 15.7672 36.1865   7
  -3   1 -15 99.7322 36.2075   7
  -3   1 -16 141.878 34.6381   7
  -3   1 -17 80.7928 42.5805   7
  -3   0  19-10.8148 39.0263   6
  -3   0  18 70.4852 31.6240   6
  -3   0  17 52.2264 27.8445   6
  -3   0  16 342.167 40.5971   6
  -3   0  15-1.27941 25.9741   6
  -3   0  14 894.401 48.4173   6
  -3   0  13 145.839 29.5660   6
  -3   0  12-11.1964 27.5344   6
  -3   0  11 90.8283 26.9355   6
  -3   0  10 19.0670 21.6825   6
  -3   0   9-5.67257 22.3239   6
  -3   0   8 4364.23 46.5929   2
  -3   0   8 4380.84 72.0698   6
   3   0  -8 4393.63 53.9254   3
  -3   0   7 910.181 34.8574   6
   3   0  -7 890.627 19.9045   5
  -3   0   7 885.483 21.0947   2
   3   0  -7 869.299 27.7274   3
   3   0  -6 3846.33 36.3908   5
  -3   0   6 3873.51 36.4942   2
  -3   0   6 3862.94 61.8743   6
   3   0  -6 3866.61 51.6139   3
   3   0  -5 2387.55 28.1092   5
  -3   0   5 2301.64 26.1522   2
  -3   0   5 2358.50 46.6916   6
   3   0  -5 2397.56 42.6674   3
   3   0  -4 4.91567 18.2404   3
  -3   0   4 13.1621 17.1730   6
   3   0  -4 12.8662 8.93008   5
  -3   0   4 1.67989 8.16758   2
   3   0  -3 10123.3 57.1065   5
  -3   0   3 9883.51 31.9275   1
  -3   0   3 10197.7 49.7562   2
  -3   0   3 10279.2 81.2650   6
   3   0  -3 10118.2 82.3206   3
   3   0  -2 11747.2 65.8198   5
  -3   0   2 11849.8 57.5588   2
  -3   0   2 11750.3 80.6396   6
   3   0  -2 11976.3 88.3908   3
  -3   0   2 12311.0 48.3188   1
  -3   0   1 7835.15 48.5833   2
  -3   0   1 7704.82 72.6857   7
  -3   0   1 7810.51 60.2326   6
   3   0  -1 7853.45 72.4423   3
  -3   0   0 3024.72 47.1085   7
  -3   0   0 3081.34 35.2375   6
   3   0   0 2849.90 46.3916   3
  -3   0  -1 286.270 20.7041   7
  -3   0  -1 293.628 11.6027   6
   3   0   1 257.222 22.0527   3
  -3   0  -1 295.928 15.5649   1
  -3   0  -2 5330.39 59.2489   7
  -3   0  -2 5616.63 55.0726   1
  -3   0  -3 443.382 20.6013   1
  -3   0  -3 465.011 24.5196   7
  -3   0  -4 223.373 16.5983   1
  -3   0  -4 215.160 20.4924   7
  -3   0  -5 27.5159 20.9725   7
  -3   0  -5 34.1802 15.5254   1
  -3   0  -6-15.9242 20.2015   7
  -3   0  -7 994.137 36.6739   7
  -3   0  -8 582.053 32.9443   7
  -3   0  -9 540.194 34.6053   7
  -3   0 -10 487.851 36.6145   7
  -3   0 -11 15.5259 31.9754   7
  -3   0 -12 330.387 40.0583   7
  -3   0 -13 57.9409 36.3456   7
  -3   0 -14 22.6489 37.2505   7
  -3   0 -15 61.8756 32.5498   7
  -3   0 -16 102.394 41.3483   7
  -3   0 -17 202.133 37.1748   7
  -3  -1  19-36.2949 32.6935   6
  -3  -1  18 22.2495 31.9430   6
  -3  -1  17 17.5265 32.5587   6
  -3  -1  16 42.7595 30.7405   6
  -3  -1  15 13.7224 25.6121   6
  -3  -1  14 326.336 35.7929   6
  -3  -1  13 20.8693 25.6203   6
  -3  -1  12 667.992 40.9576   6
  -3  -1  11 2400.14 62.1598   6
  -3  -1  10-11.4831 22.5087   6
  -3  -1  10-5.04242 14.0164   2
  -3  -1   9 422.017 21.4412   2
   3   1  -9 417.722 24.1012   3
  -3  -1   9 444.773 32.0455   6
  -3  -1   8 183.865 15.5214   2
   3   1  -8 170.396 20.8417   3
  -3  -1   8 278.802 27.1467   6
  -3  -1   7 133.922 22.9982   6
  -3  -1   7 111.893 13.7560   2
   3   1  -7 136.453 20.7261   3
  -3  -1   6 947.519 24.7493   2
   3   1  -6 1012.56 33.9582   3
  -3  -1   6 948.921 34.8062   6
  -3  -1   5 1667.87 29.9676   2
  -3  -1   5 1585.46 40.1985   6
   3   1  -5 1716.29 40.7170   3
  -3  -1   4 999.871 23.6460   2
   3   1  -4 1023.58 33.9203   3
  -3  -1   4 974.438 31.0702   6
  -3  -1   3 1709.02 30.0488   2
   3   1  -3 1720.69 41.6723   3
  -3  -1   3 1637.52 36.4049   6
  -3  -1   2 253.245 16.0741   2
  -3  -1   2 252.668 18.2437   6
   3   1  -2 280.171 25.4354   3
  -3  -1   1 7082.37 67.1737   7
  -3  -1   1 7052.44 58.0154   2
  -3  -1   1 6968.75 58.8721   6
   3   1  -1 6942.28 72.5604   3
  -3  -1   0 4776.20 49.9175   2
  -3  -1   0 4772.13 56.2738   7
  -3  -1   0 4780.52 45.3091   6
   3   1   0 4721.93 60.4241   3
  -3  -1  -1 8060.26 71.6262   7
  -3  -1  -1 8123.48 62.4748   1
  -3  -1  -1 8056.17 50.6465   6
   3   1   1 7911.09 75.6727   3
  -3  -1  -2 6300.90 63.6987   7
  -3  -1  -2 6492.03 59.9257   1
   3   1   2 6218.95 67.0145   3
  -3  -1  -3 7692.85 69.6319   1
   3   1   3 7463.88 73.0975   3
  -3  -1  -3 7347.02 71.5058   7
  -3  -1  -4 654.143 24.5696   1
  -3  -1  -4 690.083 29.0288   7
   3   1   4 623.011 27.1362   3
  -3  -1  -5 3035.35 50.6986   1
  -3  -1  -5 2933.24 51.4594   7
   3   1   5 2889.20 47.0233   3
  -3  -1  -6 764.152 33.4176   7
  -3  -1  -7 463.289 29.1399   7
  -3  -1  -8 45.9561 24.0112   7
  -3  -1  -9 20.3101 27.2614   7
  -3  -1 -10 16.2650 27.8023   7
  -3  -1 -11 1455.27 53.4209   7
  -3  -1 -12 0.74048 32.7382   7
  -3  -1 -13 1036.92 50.0295   7
  -3  -1 -14-13.9614 34.9527   7
  -3  -1 -15 66.0339 35.8253   7
  -3  -1 -16 67.7918 40.4062   7
  -3  -2  19-43.4987 31.7436   6
  -3  -2  18 7.38167 26.6938   6
  -3  -2  17 69.0008 30.9669   6
  -3  -2  16 9.29815 26.3106   6
  -3  -2  15 102.017 31.5232   6
  -3  -2  14 324.195 38.4491   6
  -3  -2  13 200.660 33.2296   6
  -3  -2  12 517.496 29.8967   2
  -3  -2  12 439.921 36.9222   6
  -3  -2  11 2269.79 49.7431   2
  -3  -2  11 2496.82 63.7829   6
  -3  -2  10 213.942 21.4484   2
  -3  -2  10 203.893 29.2062   6
  -3  -2   9 161.032 18.8337   2
  -3  -2   9 143.464 26.4939   6
  -3  -2   8 111.184 24.0657   6
  -3  -2   8 119.112 18.1004   2
  -3  -2   7 39.3131 21.5411   6
  -3  -2   7 49.7714 15.9496   2
  -3  -2   6 2802.14 45.7774   2
  -3  -2   6 2791.55 54.6149   6
  -3  -2   5 236.715 19.8415   2
  -3  -2   5 253.262 22.3296   6
  -3  -2   4 555.646 24.1531   2
  -3  -2   4 515.700 14.6075   0
  -3  -2   4 501.605 25.1688   6
  -3  -2   3 1083.00 30.2618   2
  -3  -2   3 1026.01 30.5466   6
  -3  -2   2 2387.23 42.5486   2
  -3  -2   2 2378.86 40.1806   7
   3   2  -2 2345.62 31.9331   1
  -3  -2   2 2383.92 40.9841   6
  -3  -2   1 192.103 18.3273   2
  -3  -2   1 206.527 18.2709   7
   3   2  -1 213.697 14.9009   1
  -3  -2   1 195.556 15.9266   6
  -3  -2   0 10547.3 84.5729   2
   3   2   0 10438.6 73.8129   1
  -3  -2   0 10367.0 78.0208   7
  -3  -2   0 10342.0 71.5101   6
  -3  -2  -1 526.684 25.0812   2
   3   2   1 531.264 21.0516   1
  -3  -2  -1 537.504 23.0654   7
  -3  -2  -2 3046.73 51.2641   2
   3   2   2 3123.93 47.5023   1
  -3  -2  -2 2882.02 44.5482   7
  -3  -2  -3 307.863 22.3030   7
   3   2   3 306.352 22.1167   1
   3   2   3 355.410 26.1305   3
  -3  -2  -4 1623.90 38.9176   7
   3   2   4 1573.79 40.6530   3
  -3  -2  -5 2981.06 52.0681   7
   3   2   5 3034.07 50.9621   3
   3   2   6 59.1948 17.8256   3
  -3  -2  -6 62.5267 22.9969   7
  -3  -2  -7 1391.87 43.4067   7
  -3  -2  -8 47.9993 27.1164   7
  -3  -2  -9 123.071 30.1731   7
  -3  -2 -10 41.4304 29.8894   7
  -3  -2 -11 556.725 41.6965   7
  -3  -2 -12 610.332 45.4060   7
  -3  -2 -13 14.1846 30.5586   7
  -3  -2 -14 136.684 40.1996   7
  -3  -2 -15 43.9271 34.8786   7
  -3  -2 -16 0.26738 38.4648   7
  -3  -3  19 14.1936 35.1084   6
  -3  -3  18-18.9052 31.5739   6
  -3  -3  17 145.517 35.4428   6
  -3  -3  16-3.39775 27.1309   6
  -3  -3  15 823.644 47.0742   6
  -3  -3  14 617.916 44.1071   6
  -3  -3  14 567.701 31.6620   2
  -3  -3  13 335.569 29.8396   2
  -3  -3  13 342.100 36.7803   6
  -3  -3  12 1816.29 50.3664   2
  -3  -3  12 1839.60 59.6220   6
  -3  -3  11 313.213 27.3066   2
  -3  -3  11 384.836 32.0911   6
  -3  -3  10 110.904 26.9705   6
  -3  -3  10 99.2845 21.5016   2
  -3  -3   9 2023.10 47.6630   2
  -3  -3   9 2057.95 56.2772   6
  -3  -3   8 41.2814 23.4731   6
  -3  -3   8 25.6287 20.3303   2
  -3  -3   7 2282.06 48.7288   2
  -3  -3   7 2310.52 54.5131   6
  -3  -3   6 120.629 22.6213   6
  -3  -3   6 119.078 21.0058   2
  -3  -3   5 592.397 19.3077   0
  -3  -3   5 658.790 28.8760   2
  -3  -3   5 673.985 30.6762   6
  -3  -3   4 41.1356 12.0696   0
  -3  -3   4 18.4366 17.7938   2
  -3  -3   4 25.6957 18.5396   6
  -3  -3   3 122.847 14.4837   0
  -3  -3   3 149.293 22.0734   2
  -3  -3   3 118.340 15.6650   7
  -3  -3   3 141.467 19.7277   6
  -3  -3   2 6143.38 73.9896   2
  -3  -3   2 5785.45 57.3588   7
  -3  -3   2 6066.72 67.8852   6
  -3  -3   1 4712.36 65.9612   2
  -3  -3   1 4376.41 49.6286   7
  -3  -3   1 4492.51 56.6535   6
  -3  -3   0 5372.65 70.1303   2
  -3  -3   0 5106.83 53.3109   7
  -3  -3  -1 829.401 25.1838   7
  -3  -3  -1 849.220 32.9550   2
   3   3   1 832.562 26.7811   1
  -3  -3  -2 374.102 20.8995   7
  -3  -3  -2 443.299 28.3631   2
   3   3   2 360.296 23.3298   1
  -3  -3  -3 378.441 27.3124   2
  -3  -3  -3 427.445 23.2710   7
  -3  -3  -4 91.8094 18.5601   7
  -3  -3  -4 116.762 23.7656   2
  -3  -3  -5 2622.95 49.0923   7
  -3  -3  -6 99.6736 24.3630   7
   3   3   6 70.2437 21.0352   3
  -3  -3  -7 935.667 37.8786   7
  -3  -3  -8 13.6850 26.6685   7
  -3  -3  -9 7.98947 28.8140   7
  -3  -3 -10-19.4071 28.3725   7
  -3  -3 -11 27.0167 30.2792   7
  -3  -3 -12 55.0439 33.6747   7
  -3  -3 -13 103.151 39.4700   7
  -3  -3 -14-13.2662 31.9889   7
  -3  -3 -15 103.204 37.9924   7
  -3  -4  18 37.4808 26.9735   6
  -3  -4  17 90.6792 36.1082   6
  -3  -4  16 62.6962 31.7308   6
  -3  -4  16 55.8086 28.2841   2
  -3  -4  15 340.732 33.1138   2
  -3  -4  15 346.852 37.9163   6
  -3  -4  14-2.59275 28.1657   6
  -3  -4  14 43.7712 25.7658   2
  -3  -4  13 302.838 37.3518   6
  -3  -4  13 282.284 31.0462   2
  -3  -4  12 201.616 28.4835   2
  -3  -4  12 239.591 30.9241   6
  -3  -4  11 658.590 38.6174   2
  -3  -4  11 697.024 40.8019   6
  -3  -4  10 491.856 34.1731   2
  -3  -4  10 586.169 36.9921   6
  -3  -4   9 40.9489 24.8620   2
  -3  -4   9 50.3516 24.6599   6
  -3  -4   8 1134.85 41.3409   2
  -3  -4   8 1073.39 43.3800   6
  -3  -4   7 123.331 24.7383   2
  -3  -4   7 112.806 25.8912   6
  -3  -4   6 4193.76 69.5113   2
  -3  -4   6 4324.16 72.2051   6
  -3  -4   5-0.88806 22.6479   2
  -3  -4   5 1.17585 20.2187   6
  -3  -4   4 638.730 33.0955   2
  -3  -4   4 632.498 25.5805   0
  -3  -4   4 648.504 30.2430   6
  -3  -4   3 1048.54 39.1245   2
  -3  -4   3 1044.17 30.2375   0
  -3  -4   3 1089.39 35.7841   6
  -3  -4   2 57.3302 25.8844   2
  -3  -4   1 16.9076 21.1366   2
  -3  -4   0 171.776 26.3072   2
  -3  -4  -1 50.7696 22.8523   2
  -3  -4  -2 252.122 26.6902   2
  -3  -4  -3 445.260 32.1428   2
  -3  -4  -3 286.656 19.2064   7
  -3  -4  -4 214.364 20.8350   7
  -3  -4  -4 179.710 27.4996   2
  -3  -4  -5 194.094 30.6299   2
  -3  -4  -5 185.847 23.9964   7
  -3  -4  -6 107.286 25.7450   7
  -3  -4  -6 102.054 27.7229   2
  -3  -4  -7 75.1004 26.9979   7
  -3  -4  -7 42.4676 26.4192   2
  -3  -4  -8-3.37963 28.4467   2
  -3  -4  -8-14.5501 24.1345   7
  -3  -4  -9 3.94460 27.6355   7
  -3  -4 -10-27.5866 27.5065   7
  -3  -4 -11 50.1811 34.4075   7
  -3  -4 -12-5.76469 35.7340   7
  -3  -4 -13 121.069 37.9391   7
  -3  -4 -14 89.2171 35.0325   7
  -3  -5  17 91.6815 33.8298   2
  -3  -5  17 187.706 32.0862   6
  -3  -5  16 85.4560 28.0391   2
  -3  -5  16 71.1905 27.2288   6
  -3  -5  15 108.055 34.8194   2
  -3  -5  15 54.5849 31.9749   6
  -3  -5  14 164.776 32.4883   2
  -3  -5  14 141.410 34.0289   6
  -3  -5  13 43.6500 27.3848   2
  -3  -5  13 19.5360 26.4393   6
  -3  -5  12 2.01029 28.2428   2
  -3  -5  12 1.40885 24.4204   6
  -3  -5  11 13.3911 28.5984   2
  -3  -5  11-3.26919 23.4964   6
  -3  -5  10 491.400 37.8810   2
  -3  -5  10 485.197 36.7978   6
  -3  -5   9 108.730 31.5729   2
  -3  -5   9 131.588 28.3455   6
  -3  -5   8 689.602 38.4217   2
  -3  -5   8 763.581 40.5142   6
  -3  -5   7 48.9129 27.2396   2
  -3  -5   7 110.043 25.8955   6
  -3  -5   6 28.5227 27.3005   2
  -3  -5   6 5.92069 22.8248   6
  -3  -5   5 169.182 28.9253   2
  -3  -5   4 331.896 32.3914   2
  -3  -5   3 0.92888 24.3476   2
  -3  -5   2 520.434 36.0580   2
  -3  -5   1 54.3327 26.5429   2
  -3  -5   1 64.6674 15.9623   5
  -3  -5   0 233.450 28.7076   2
  -3  -5  -1 526.873 34.4054   2
  -3  -5  -2 385.539 33.5432   2
  -3  -5  -3 21.2636 26.1214   2
  -3  -5  -4 38.4495 28.1114   2
  -3  -5  -5 372.212 33.7397   2
  -3  -5  -6 542.059 38.8989   2
  -3  -5  -7 1384.51 55.0437   2
  -3  -5  -8 941.764 47.0858   2
  -3  -5  -9-1.70327 29.8121   2
  -3  -5 -10 46.0721 32.8586   2
  -3  -5 -11 29.7291 32.4442   2
  -3  -5 -12 6.83018 26.0497   2
  -3  -6  16 49.4249 36.0439   2
  -3  -6  16 35.0909 33.3717   6
  -3  -6  15 83.4801 28.7633   2
  -3  -6  15 46.0378 26.4938   6
  -3  -6  14 3.25955 32.3692   2
  -3  -6  14 25.6644 30.1087   6
  -3  -6  13 112.018 28.7640   2
  -3  -6  13 155.522 33.2372   6
  -3  -6  12 282.740 31.6612   2
  -3  -6  12 327.335 35.2461   6
  -3  -6  11-4.59528 27.0495   2
  -3  -6  11 14.1585 28.1929   6
  -3  -6  10 95.2102 30.0776   2
  -3  -6  10 73.1940 28.5816   6
  -3  -6   9 23.4598 25.7761   2
  -3  -6   9 17.0609 27.7050   6
  -3  -6   8 28.8034 27.8028   2
  -3  -6   7 1677.71 58.3712   2
  -3  -6   6 99.5708 32.3636   2
  -3  -6   5 1251.56 50.8685   2
  -3  -6   4 232.402 30.7923   2
  -3  -6   3 44.7856 29.5346   2
  -3  -6   2-12.2981 27.9091   2
  -3  -6   1 24.6676 31.2649   2
  -3  -6   0 157.119 31.4233   2
  -3  -6   0 190.894 23.8237   5
  -3  -6  -1 71.0054 30.7531   2
  -3  -6  -1 64.6536 22.5166   5
  -3  -6  -2 158.983 34.0957   2
  -3  -6  -2 238.634 27.3978   5
  -3  -6  -3-24.6733 27.8101   2
  -3  -6  -4-18.7044 25.3507   2
  -3  -6  -5-11.9272 27.4406   2
  -3  -6  -6 28.1498 31.2967   2
  -3  -6  -7 146.425 29.4027   2
  -3  -6  -8 48.1937 31.9239   2
  -3  -6  -9 249.147 35.1644   2
  -3  -6 -10 184.706 31.7538   2
  -3  -6 -11 49.7858 27.5499   2
  -3  -7  14 54.5790 25.1276   6
  -3  -7  14 91.9049 35.0033   2
  -3  -7  13 13.3880 28.2412   2
  -3  -7  13-43.1862 25.7715   6
  -3  -7  12 8.31596 34.3983   2
  -3  -7  11 88.5786 33.3278   2
  -3  -7  10-11.5181 29.5631   2
  -3  -7   9 113.297 36.4676   2
  -3  -7   8 28.4954 34.3503   2
  -3  -7   7 272.680 36.2633   2
  -3  -7   6 19.9608 30.9129   2
  -3  -7   5 527.562 45.4984   2
  -3  -7   4 1880.60 62.2373   2
  -3  -7   3 51.5708 34.4784   2
  -3  -7   2 164.245 31.8301   2
  -3  -7   1 235.386 35.1609   2
  -3  -7   0 273.094 40.5835   2
  -3  -7  -1 114.853 34.2282   2
  -3  -7  -2 167.697 30.5841   2
  -3  -7  -2 191.098 30.1554   5
  -3  -7  -3 26.7345 31.1608   2
  -3  -7  -3 18.4085 28.5144   5
  -3  -7  -4 67.8497 27.7586   5
  -3  -7  -4 65.4612 31.6250   2
  -3  -7  -5 20.7069 24.3862   5
  -3  -7  -5-30.1859 29.5564   2
  -3  -7  -6 111.636 27.6984   5
  -3  -7  -6 82.7645 35.3163   2
  -3  -7  -7 233.594 40.2725   5
  -3  -7  -7 221.327 39.8958   2
  -3  -7  -8 75.6995 31.5684   5
  -3  -7  -8 12.5223 31.1432   2
  -3  -8  12-38.0706 38.0630   2
  -3  -8  11 107.713 37.0291   2
  -3  -8  10 25.8091 29.8654   2
  -3  -8   9 4.15041 37.8043   2
  -3  -8   8 75.6991 31.7165   2
  -3  -8   7 182.898 38.6912   2
  -3  -8   6-36.0841 35.8153   2
  -3  -8   5-42.8179 35.5200   2
  -3  -8   4 220.383 35.0075   2
  -3  -8   3 82.9740 29.7480   2
  -3  -8   2 15.4369 29.1112   2
  -3  -8   1-19.0945 30.8728   2
  -3  -8   0-32.0042 36.2365   2
  -3  -8  -1 223.116 38.3239   2
  -3  -8  -2-13.5230 37.0490   2
  -3  -8  -3-128.122 31.8327   2
  -3  -8  -4 112.523 34.2750   2
  -3  -8  -4 122.367 30.6336   5
  -3  -8  -5-20.9672 33.9131   2
  -3  -8  -5 67.6033 27.9568   5
  -3  -8  -6-57.4307 26.3827   5
  -3  -9   5-34.7381 37.4918   2
  -3  -9   4-12.6772 40.8697   2
  -3  -9   3-1.85724 35.1281   2
  -3  -9   2 33.4189 29.7977   2
   4  -9   0 10.2146 28.4595   5
   4  -9   1-4.04277 31.1655   5
   4  -9   2 42.0873 30.0192   5
   4  -9   3 62.6168 23.2134   5
   4  -9   4 7.45909 26.2989   5
   4  -9   5-111.178 26.7890   5
   4  -9   6-10.7606 24.3510   5
   4  -9   7 94.6548 28.8753   5
   4  -9   8 443.672 45.9775   5
   4  -9   9 12.2883 30.4583   5
   4  -8  -6 156.734 31.4894   5
   4  -8  -5 17.4950 29.6084   5
   4  -8  -4 83.7928 31.6558   5
   4  -8  -3 17.5125 29.0380   5
   4  -8  -2-9.70645 27.8969   5
   4  -8  -1 73.6404 25.7400   5
   4  -8   0 69.5598 31.3439   5
   4  -8   1 88.2876 29.3192   5
   4  -8   2 35.1924 25.2846   5
   4  -8   3 28.9080 26.7652   5
   4  -8   4 51.7297 29.5234   5
   4  -8   5 137.941 34.1064   5
   4  -8   6 77.0807 27.9042   5
   4  -8   7 45.1541 27.3686   5
   4  -8   8 613.566 45.3495   5
   4  -8   9 42.5299 30.2205   5
   4  -8  12 27.0622 28.6516   2
   4  -7 -10 19.7248 35.3478   5
   4  -7  -9 56.6244 34.0288   5
   4  -7  -8 29.2482 28.0476   5
   4  -7  -7 147.960 30.7097   5
   4  -7  -6 149.547 31.8797   5
   4  -7  -5 47.0786 30.5448   5
   4  -7  -4 40.0320 25.9458   5
   4  -7  -4 67.3873 27.3361   4
   4  -7  -3 178.675 27.8119   4
   4  -7  -3 104.972 29.0588   5
   4  -7  -2 25.0156 26.9672   5
   4  -7  -2 3.65466 22.1430   4
   4  -7  -1-15.8938 27.3192   5
   4  -7  -1-1.66438 27.0376   4
   4  -7   0 626.926 42.2349   5
   4  -7   0 573.452 39.5660   4
   4  -7   1 159.133 32.3152   5
   4  -7   1 191.691 33.8926   4
   4  -7   2 14.2499 26.5872   5
   4  -7   2 27.2482 32.0581   4
   4  -7   3 181.699 27.1381   5
   4  -7   3 246.878 35.2174   4
   4  -7   4 128.747 30.3596   5
   4  -7   4 138.382 31.6322   4
   4  -7   5 210.663 30.1847   5
   4  -7   5 230.827 32.6277   4
   4  -7   6 0.30826 25.5881   5
   4  -7   6 3.44567 28.8332   4
   4  -7   7 505.968 37.8399   5
   4  -7   7 521.950 41.2175   4
   4  -7   8 19.1465 24.2688   5
   4  -7   8 20.7191 31.0332   4
   4  -7   9 46.7363 31.7889   5
   4  -7   9 10.0357 16.8591   2
   4  -7   9 25.3844 29.2670   4
   4  -7  10-27.3397 26.3317   2
   4  -7  11 40.2063 30.8827   2
   4  -7  12 222.032 36.7458   2
   4  -7  13 110.909 32.2491   2
   4  -6 -12 171.829 30.6182   5
   4  -6 -11-44.5724 27.1851   5
   4  -6 -10 53.3112 26.9190   5
   4  -6  -9 40.0200 23.9100   5
   4  -6  -8-16.0086 29.1188   5
   4  -6  -7 16.7116 24.0327   5
   4  -6  -6 86.1176 30.2846   5
   4  -6  -5 72.5716 26.2990   5
   4  -6  -4 499.670 37.3008   5
   4  -6  -4 486.533 32.3698   4
   4  -6  -3 176.439 31.9702   5
   4  -6  -3 167.137 27.7449   4
   4  -6  -2 34.3326 26.8746   5
   4  -6  -2 47.9545 23.6446   4
   4  -6  -1 556.045 37.1833   5
   4  -6  -1 594.553 38.0937   4
   4  -6   0 211.673 32.4067   5
   4  -6   0 178.578 30.1793   4
   4  -6   1 1509.38 53.0279   5
   4  -6   1 1478.66 52.1684   4
   4  -6   2 1524.34 53.1332   5
   4  -6   2 1488.35 53.1174   4
   4  -6   3 430.028 34.4627   5
   4  -6   3 434.945 36.3944   4
   4  -6   4 163.474 29.1018   5
   4  -6   4 135.151 32.2267   4
   4  -6   5 46.9664 26.7035   5
   4  -6   5 35.2454 27.1072   4
   4  -6   6 525.893 36.6134   5
   4  -6   6 483.364 36.4840   4
   4  -6   7 229.169 31.2562   5
   4  -6   7 146.396 24.1477   2
   4  -6   7 180.034 29.2949   4
   4  -6   8 398.332 32.1875   5
   4  -6   8 399.519 33.9134   2
   4  -6   8 355.506 34.3373   4
   4  -6   9 100.048 27.2786   2
   4  -6   9 108.355 31.0333   4
   4  -6  10 102.604 28.0668   2
   4  -6  10 100.209 26.3286   4
   4  -6  11 794.197 46.5881   2
   4  -6  11 857.394 41.7944   4
   4  -6  12 42.5396 29.6348   2
   4  -6  13 150.087 33.6642   2
   4  -6  14 8.73211 32.0940   2
   4  -6  15 96.7953 37.9489   2
  -4   5  13 161.591 37.8666   6
  -4   5  12 74.4185 42.6196   6
   4  -5 -12-7.75547 26.7859   5
   4  -5 -11 124.021 29.6840   5
   4  -5 -10-32.8567 21.5681   5
   4  -5  -9-11.8764 25.4877   5
   4  -5  -8-12.5697 25.1516   5
   4  -5  -7 1274.40 47.4864   5
   4  -5  -6 387.537 32.2138   5
   4  -5  -5 1182.03 46.2565   5
   4  -5  -5 998.235 37.9134   4
   4  -5  -4 338.604 30.6055   5
   4  -5  -4 306.568 28.5966   4
   4  -5  -3 175.149 27.7783   5
   4  -5  -3 172.927 26.8196   4
   4  -5  -2 886.697 40.2838   5
   4  -5  -2 881.230 37.6927   4
   4  -5  -1 313.665 30.2002   5
  -4   5   1 233.340 25.2838   7
   4  -5  -1 312.764 30.8813   4
   4  -5   0 441.510 31.9740   5
  -4   5   0 332.884 25.8792   7
   4  -5   0 332.716 30.0774   4
   4  -5   1 52.3222 24.8026   5
  -4   5  -1 66.0681 20.8083   7
   4  -5   1 58.9288 25.4031   4
   4  -5   2 942.510 40.1789   5
   4  -5   2 999.889 42.8116   4
  -4   5  -2 981.339 36.7230   7
   4  -5   3 1463.77 48.5408   5
  -4   5  -3 1353.20 40.4391   7
   4  -5   3 1357.91 47.4358   4
   4  -5   4 1765.68 51.9943   5
  -4   5  -4 1655.03 42.8877   7
   4  -5   4 1742.46 52.8633   4
   4  -5   5 26.4892 20.3158   2
   4  -5   5 44.0421 23.9861   5
  -4   5  -5 35.1912 18.7936   7
   4  -5   5 50.3641 28.2615   4
   4  -5   6 3702.61 73.0139   5
  -4   5  -6 3563.17 60.8496   7
   4  -5   6 3616.87 64.5866   2
   4  -5   6 3597.87 71.2727   4
   4  -5   7 3919.24 76.1335   5
   4  -5   7 3753.33 69.2004   2
   4  -5   7 3629.98 72.0859   4
   4  -5   8 403.755 33.0184   4
   4  -5   8 465.019 34.8643   2
   4  -5   9 242.138 30.4712   2
   4  -5   9 282.495 29.0363   4
   4  -5  10 61.4225 26.7812   2
   4  -5  10 15.6071 24.2660   4
   4  -5  11 41.0380 25.5485   2
   4  -5  11 39.8245 23.2532   4
   4  -5  12 245.326 30.9889   2
   4  -5  13 85.8111 32.7111   2
   4  -5  14 179.915 36.3468   2
   4  -5  15 499.925 47.7914   2
  -4   4  15 33.5127 33.1601   6
  -4   4  14 21.3476 29.3039   6
  -4   4  13 170.674 37.8084   6
  -4   4  12 360.094 40.9662   6
  -4   4  11-6.02019 28.8454   6
   4  -4 -11-3.98062 20.8759   5
  -4   4  10-5.07599 30.1506   6
   4  -4 -10 102.108 25.3681   5
   4  -4  -9-1.07066 19.6141   5
   4  -4  -8-5.32987 23.0584   5
   4  -4  -7 4388.96 75.5418   5
   4  -4  -6 911.139 39.7053   5
   4  -4  -6 822.184 32.9243   4
   4  -4  -5 15.6014 22.3554   5
   4  -4  -5-1.36628 19.4570   4
   4  -4  -4 1.55926 21.0778   5
   4  -4  -3 688.098 34.1783   5
   4  -4  -2 1605.33 44.9926   5
   4  -4  -1 7.51978 20.2750   5
  -4   4   1 1.72262 19.8406   7
   4  -4   0 0.90663 21.9601   5
  -4   4   0-5.12551 19.8714   7
   4  -4   1 2736.72 56.8107   5
  -4   4  -1 2521.28 51.9517   7
   4  -4   2 749.272 35.3307   5
  -4   4  -2 739.563 32.3456   7
   4  -4   3 940.038 38.1484   5
  -4   4  -3 824.711 32.7116   7
   4  -4   3 826.789 27.8371   2
   4  -4   4 6.37207 16.8133   2
   4  -4   4 7.72903 21.8556   5
  -4   4  -4-11.6849 18.2588   7
   4  -4   5 902.650 38.8971   5
  -4   4  -5 890.099 34.2043   7
   4  -4   5 870.166 32.5712   2
   4  -4   5 894.780 38.2178   4
  -4   4  -6 290.681 24.2833   7
   4  -4   6 235.273 24.2304   2
   4  -4   6 266.629 28.1598   4
   4  -4   7 156.393 25.0042   2
  -4   4  -7 159.669 25.9878   7
   4  -4   7 132.142 24.9586   4
  -4   4  -8 374.155 30.1911   7
   4  -4   8 333.026 30.8604   2
   4  -4   8 357.497 30.7825   4
   4  -4   9-1.49959 23.0357   2
  -4   4  -9 9.71027 23.8645   7
   4  -4   9-0.21391 23.3610   4
   4  -4  10 184.306 29.7438   2
  -4   4 -10 154.409 27.0212   7
   4  -4  10 134.342 23.2434   4
  -4   4 -11-11.2322 21.8994   7
   4  -4  11-22.0329 27.5123   2
  -4   4 -12 99.8665 29.6540   7
   4  -4  12 58.6570 27.1634   2
  -4   4 -13-9.13653 25.1320   7
   4  -4  13-3.39553 32.2870   2
  -4   4 -14 74.4146 34.6672   7
   4  -4  14 58.2840 30.7390   2
  -4   4 -15 223.478 39.7143   7
   4  -4  15 188.128 36.1165   2
  -4   4 -16 253.258 41.5238   7
   4  -4  16 157.555 41.7421   2
  -4   4 -17 39.9003 39.6282   7
  -4   3  16-32.9979 32.8684   6
  -4   3  15 107.341 39.0074   6
  -4   3  14 14.5122 29.2526   6
  -4   3  13 61.1916 28.4520   6
  -4   3  12 297.210 38.7181   6
  -4   3  11 817.047 49.6961   6
  -4   3  10 2969.93 74.8400   6
   4  -3  -9 813.379 35.3938   5
  -4   3   9 751.954 44.0922   6
   4  -3  -8 1157.02 39.0096   5
  -4   3   8 1295.04 51.7094   6
   4  -3  -7 1037.67 36.1626   5
   4  -3  -6 5.80151 16.9344   5
   4  -3  -5 336.864 25.1304   5
   4  -3  -4 519.792 27.2486   5
   4  -3  -3 188.015 20.8796   5
  -4   3   3 221.857 18.7132   0
   4  -3  -2 1302.65 37.9090   5
  -4   3   2 1263.32 31.0097   0
  -4   3   1 1060.08 28.8062   0
   4  -3  -1 961.032 33.8211   5
  -4   3   1 1041.51 37.7653   7
  -4   3   0 460.859 21.0447   0
   4  -3   0 462.504 26.8473   5
  -4   3   0 463.236 29.0685   7
   4  -3   1 671.293 31.6923   5
  -4   3  -1 575.206 30.3206   7
   4  -3   2 6070.50 76.1374   5
  -4   3  -2 6061.22 77.1551   7
   4  -3   2 5859.47 56.3895   2
   4  -3   3 101.421 20.6345   5
   4  -3   3 108.194 15.9836   2
  -4   3  -3 78.3221 19.7001   7
   4  -3   4 68.1830 21.7784   5
   4  -3   4 76.6273 15.9677   2
  -4   3  -4 76.8919 20.7403   7
   4  -3   5 17.1041 17.2479   2
  -4   3  -5 18.0488 20.3598   7
   4  -3   6 6.03782 18.9724   2
  -4   3  -6 13.5969 19.7133   7
  -4   3  -7 311.461 30.0508   7
   4  -3   7 273.460 26.8148   2
  -4   3  -8 13.1905 24.9858   7
   4  -3   8 3.97195 23.2014   2
  -4   3  -9 124.083 27.3402   7
   4  -3   9 91.3080 22.0711   4
   4  -3   9 118.451 25.4020   2
  -4   3 -10 78.9523 24.0938   7
   4  -3  10 91.2273 24.0267   4
   4  -3  10 83.8395 25.7519   2
  -4   3 -11 281.540 31.0531   7
   4  -3  11 283.524 34.2901   2
  -4   3 -12 488.026 39.4497   7
   4  -3  12 449.785 39.4092   2
  -4   3 -13 730.564 42.3179   7
  -4   3 -14 2.29827 33.9418   7
  -4   3 -15 277.454 41.8919   7
  -4   3 -16 31.8313 35.2527   7
  -4   3 -17 46.1198 31.3364   7
  -4   2  17-2.97768 27.0025   6
  -4   2  16-73.8442 25.3115   6
  -4   2  15 61.0227 28.3083   6
  -4   2  14 42.5790 27.9029   6
  -4   2  13 263.163 34.1679   6
  -4   2  12 89.9598 31.8388   6
  -4   2  11 128.727 32.8330   6
  -4   2  10 19.2326 28.1921   6
  -4   2   9 1.74608 27.8185   6
  -4   2   8 32.2061 27.8951   6
   4  -2  -8 10.6512 15.4437   5
  -4   2   7 104.590 26.2549   6
   4  -2  -7 124.885 17.7979   5
   4  -2  -6 897.827 30.2141   5
  -4   2   6 926.084 39.5325   6
  -4   2   5 13.1789 19.5188   6
   4  -2  -5 10.9207 14.2154   5
   4  -2  -4 171.460 18.3937   5
   4  -2  -3 55.7715 16.0073   5
  -4   2   3 70.8050 12.0627   0
  -4   2   2 134.348 14.4702   0
   4  -2  -2 140.057 18.3821   5
   4  -2  -1 1619.64 38.2887   5
  -4   2   1 1703.24 45.1039   7
   4  -2   0 1174.34 33.9169   5
  -4   2   0 1175.94 38.8150   7
   4  -2   1 1396.05 36.5651   5
  -4   2  -1 1349.28 40.3980   7
   4  -2   2 269.124 23.1779   5
  -4   2  -2 230.534 24.5492   7
  -4   2  -3 40.0218 22.1405   7
  -4   2  -4 6516.02 78.5366   7
  -4   2  -5 617.434 30.5710   7
  -4   2  -6 113.373 24.0516   7
  -4   2  -7 45.8328 25.3677   7
  -4   2  -8 1231.42 45.3104   7
  -4   2  -9 3183.93 65.9949   7
  -4   2 -10 949.672 43.3688   7
  -4   2 -11 364.729 35.6014   7
  -4   2 -12 108.681 34.5876   7
  -4   2 -13 162.791 34.5086   7
  -4   2 -14 18.0865 29.6137   7
  -4   2 -15-30.3519 31.8254   7
  -4   2 -16-47.9063 35.8490   7
  -4   1  17 14.2228 27.8506   6
  -4   1  16 182.696 37.0012   6
  -4   1  15 37.8976 35.9489   6
  -4   1  14 102.065 31.9986   6
  -4   1  13-12.4203 29.4792   6
  -4   1  12 113.404 33.8662   6
  -4   1  11 52.9283 28.2736   6
  -4   1  10 1024.53 48.3350   6
  -4   1   9 120.550 28.9196   6
  -4   1   8-2.78117 25.3747   6
  -4   1   7 112.377 25.1500   6
   4  -1  -6 2247.74 37.7145   5
  -4   1   6 2233.37 53.8559   6
   4  -1  -5 1138.77 27.8249   5
  -4   1   5 1178.69 38.7433   6
   4  -1  -4 816.724 24.6042   5
  -4   1   4 848.948 32.7556   6
  -4   1   3 297.554 12.7817   0
   4  -1  -3 262.322 17.9297   5
  -4   1   3 278.584 22.1262   6
   4  -1  -2 4594.83 53.6363   5
  -4   1   2 4608.25 59.5896   6
   4  -1  -1 685.990 24.4885   5
  -4   1   1 691.780 33.0358   7
  -4   1   1 667.762 24.5011   6
   4  -1   0 1559.90 34.7553   5
  -4   1   0 1572.58 43.1218   7
  -4   1   0 1562.96 30.9761   6
  -4   1  -1 749.810 34.5051   7
  -4   1  -1 731.340 21.1047   6
  -4   1  -2 738.214 33.1528   7
  -4   1  -2 741.211 18.6040   6
  -4   1  -3 175.783 19.1208   7
  -4   1  -4 142.442 23.7440   7
  -4   1  -5 2194.86 49.5787   7
  -4   1  -6 2467.06 53.8907   7
  -4   1  -7 32.9562 25.4815   7
  -4   1  -8 264.552 31.7699   7
  -4   1  -9 23.7353 27.3862   7
  -4   1 -10 476.978 38.0761   7
  -4   1 -11 159.160 35.3807   7
  -4   1 -12 743.457 46.2943   7
  -4   1 -13 11.4056 28.8079   7
  -4   1 -14-9.36313 30.2121   7
  -4   1 -15 16.4914 28.9969   7
  -4   1 -16 158.202 39.5954   7
  -4   0  18 94.9885 29.6872   6
  -4   0  17-0.29255 34.1311   6
  -4   0  16 270.717 37.2805   6
  -4   0  15 145.757 38.2455   6
  -4   0  14 308.805 38.5632   6
  -4   0  13 137.390 31.5095   6
  -4   0  12 209.666 33.0783   6
  -4   0  11 13.5822 25.9160   6
  -4   0  10 75.6286 26.8369   6
  -4   0   9 602.406 36.9951   6
  -4   0   8 1491.13 48.7737   6
   4   0  -8 1452.42 39.8960   3
   4   0  -7 41.1685 20.3333   3
  -4   0   7 47.2143 23.5893   6
  -4   0   6 299.029 26.6839   6
   4   0  -6 301.920 25.7096   3
   4   0  -5 696.508 19.0933   5
  -4   0   5 721.339 32.4579   6
   4   0  -5 759.140 32.3536   3
   4   0  -4 1156.94 24.1561   5
  -4   0   4 1135.97 35.7479   6
   4   0  -4 1135.60 36.9830   3
   4   0  -3 71.1185 23.0493   3
  -4   0   3 36.1248 18.5349   6
  -4   0   3 69.8948 10.2355   2
   4   0  -3 80.4853 11.9481   5
  -4   0   3 80.1620 6.57744   1
  -4   0   2 5817.80 47.9372   2
  -4   0   2 6088.84 42.5066   1
  -4   0   2 6168.27 76.5235   7
  -4   0   2 6066.51 65.3765   6
   4   0  -2 6235.10 76.2160   3
   4   0  -1-7.00305 24.0692   3
  -4   0   1-3.93112 13.7618   6
  -4   0   1 13.1529 22.3672   7
  -4   0   1-1.14076 10.2897   2
  -4   0   1-6.16721 8.87643   1
  -4   0   0 743.779 21.5752   1
  -4   0   0 798.828 33.9954   7
  -4   0   0 763.893 22.8483   6
   4   0   0 778.281 35.1663   3
  -4   0  -1 151.370 15.0309   1
  -4   0  -1 139.164 24.5371   7
  -4   0  -1 143.298 12.1303   6
  -4   0  -2 3545.43 48.8952   1
  -4   0  -2 3443.62 57.7798   7
  -4   0  -3 1005.24 30.1625   1
  -4   0  -3 946.964 34.4382   7
  -4   0  -4 939.989 32.0876   1
  -4   0  -4 897.917 34.1251   7
  -4   0  -5 38.7007 22.1492   7
  -4   0  -6 785.107 35.7888   7
  -4   0  -7 0.87081 25.3653   7
  -4   0  -8 53.7064 27.2146   7
  -4   0  -9 1440.82 49.7034   7
  -4   0 -10 36.4143 28.1383   7
  -4   0 -11 392.298 40.2248   7
  -4   0 -12 88.5831 33.8282   7
  -4   0 -13 1692.12 61.3634   7
  -4   0 -14 473.025 44.0505   7
  -4   0 -15 180.436 43.1011   7
  -4   0 -16-16.9869 43.3728   7
  -4  -1  18 44.6922 35.6422   6
  -4  -1  17-59.5865 33.4545   6
  -4  -1  16 57.9957 36.7599   6
  -4  -1  15 79.3356 33.3327   6
  -4  -1  14 323.004 38.8345   6
  -4  -1  13 86.6802 32.9110   6
  -4  -1  12 383.627 38.7597   6
  -4  -1  11 798.478 43.7448   6
  -4  -1  10 433.266 36.0390   6
   4   1  -9 2.86062 19.6596   3
  -4  -1   9 2.67490 26.4148   6
   4   1  -8 57.3982 23.8648   3
  -4  -1   8 78.3920 26.0003   6
  -4  -1   7 1472.49 46.4895   6
   4   1  -7 1416.97 41.1732   3
  -4  -1   6 122.757 23.7412   6
  -4  -1   6 125.896 14.3973   2
   4   1  -6 93.5520 23.2337   3
  -4  -1   5 1316.67 28.5331   2
  -4  -1   5 1348.21 40.7725   6
   4   1  -5 1303.40 40.6454   3
  -4  -1   4 1401.13 29.4613   2
  -4  -1   4 1494.41 40.1959   6
   4   1  -4 1423.23 42.6603   3
  -4  -1   3 2852.65 42.3352   2
  -4  -1   3 2779.24 49.1228   6
   4   1  -3 2740.75 54.9342   3
  -4  -1   2 12045.2 83.2735   2
  -4  -1   2 11819.9 103.479   7
  -4  -1   2 11798.5 91.5195   6
  -4  -1   1 14027.9 91.5993   2
  -4  -1   1 14396.6 111.241   7
  -4  -1   1 13946.6 92.4963   6
   4   1  -1 14157.1 115.607   3
  -4  -1   0 25199.4 124.926   2
  -4  -1   0 25232.1 145.134   7
  -4  -1   0 24883.0 113.434   1
  -4  -1   0 25623.9 114.072   6
   4   1   0 24798.0 152.314   3
  -4  -1  -1 1606.77 37.4436   2
  -4  -1  -1 1617.69 41.5129   7
  -4  -1  -1 1547.00 32.0782   1
  -4  -1  -1 1599.01 27.5083   6
   4   1   1 1592.66 44.9233   3
   4   1   2 26.0669 23.3166   3
  -4  -1  -2 2.12914 19.4382   7
  -4  -1  -2 26.2274 13.0186   1
  -4  -1  -3 2704.56 50.9708   7
  -4  -1  -3 2667.74 45.7493   1
   4   1   3 2647.37 53.0753   3
  -4  -1  -4 751.662 32.7990   7
   4   1   4 707.354 32.5930   3
  -4  -1  -5 798.385 34.8759   7
   4   1   5 854.897 33.8415   3
  -4  -1  -6 82.1811 23.5935   7
  -4  -1  -7 21.0454 26.6078   7
  -4  -1  -8 796.014 40.5912   7
  -4  -1  -9 112.374 30.1471   7
  -4  -1 -10 537.537 38.7799   7
  -4  -1 -11 13.5201 32.4896   7
  -4  -1 -12-2.51905 36.4600   7
  -4  -1 -13 342.567 44.9551   7
  -4  -1 -14-6.56331 37.0420   7
  -4  -1 -15-28.4464 32.8057   7
  -4  -2  18 89.2774 38.6471   6
  -4  -2  17 62.7935 32.1128   6
  -4  -2  16 63.6294 28.6435   6
  -4  -2  15 4.66108 30.6094   6
  -4  -2  14 1605.31 62.5294   6
  -4  -2  13 1647.91 61.0672   6
  -4  -2  12 40.2905 26.3003   6
  -4  -2  11 150.794 30.3695   6
  -4  -2  10 92.3326 28.6491   6
   4   2 -10 114.586 26.7731   3
  -4  -2   9 131.740 28.9230   6
   4   2  -9 187.524 29.0634   3
  -4  -2   8 201.798 19.6495   2
  -4  -2   8 245.130 28.0779   6
  -4  -2   7 461.610 23.7767   2
  -4  -2   7 465.019 31.8303   6
  -4  -2   6 396.284 22.4263   2
  -4  -2   6 399.268 29.1915   6
  -4  -2   5 620.425 25.1424   2
  -4  -2   5 692.716 31.7632   6
  -4  -2   4 284.871 21.1174   2
  -4  -2   4 289.135 23.8664   6
   4   2  -3 704.258 18.3296   1
  -4  -2   3 678.810 27.2982   2
  -4  -2   3 713.959 30.8680   7
  -4  -2   3 647.860 28.2830   6
   4   2  -2 1360.14 26.5704   1
  -4  -2   2 1357.62 36.5283   2
  -4  -2   2 1395.78 37.5572   7
  -4  -2   2 1420.69 35.7704   6
   4   2  -1 872.898 24.5715   1
  -4  -2   1 822.861 30.4131   2
  -4  -2   1 789.834 30.8573   7
  -4  -2   1 752.747 25.9099   6
   4   2  -1 852.262 39.5949   3
  -4  -2   0 5.96465 17.1892   7
   4   2   0-7.81202 11.9312   1
  -4  -2   0-9.05371 14.7025   2
   4   2   0 6.35942 26.0491   3
  -4  -2   0-5.89654 12.7624   6
  -4  -2  -1 3.14546 17.9172   7
   4   2   1 34.1961 15.2544   1
  -4  -2  -1 12.3503 16.6642   2
  -4  -2  -1 15.8626 10.9256   6
   4   2   1 13.1441 25.0882   3
  -4  -2  -2 26.2330 18.5865   7
  -4  -2  -2 15.3105 19.4241   2
   4   2   2 15.4942 24.1649   3
   4   2   2 35.0995 14.8361   1
  -4  -2  -3 384.499 25.5687   7
   4   2   3 363.498 29.0441   3
   4   2   4 48.8978 22.3984   3
  -4  -2  -4 36.6306 20.8823   7
   4   2   5-0.24730 21.8655   3
  -4  -2  -5 38.6808 22.2738   7
   4   2   6-14.2205 21.1413   3
  -4  -2  -6 23.1895 24.7513   7
  -4  -2  -7 363.207 31.4535   7
  -4  -2  -8 607.103 37.1668   7
  -4  -2  -9 243.474 35.5146   7
  -4  -2 -10 8.51746 33.4401   7
  -4  -2 -11 128.313 35.4473   7
  -4  -2 -12 522.927 45.1416   7
  -4  -2 -13 12.6567 38.5221   7
  -4  -2 -14 65.0866 36.7649   7
  -4  -2 -15-24.5663 35.5167   7
  -4  -3  17 71.7118 30.9151   6
  -4  -3  16 66.9454 34.9634   6
  -4  -3  15 116.482 30.9678   6
  -4  -3  14 107.787 35.1860   6
  -4  -3  13 761.728 45.0423   6
  -4  -3  12 28.7919 27.2907   6
  -4  -3  11-20.4677 27.7635   6
  -4  -3  10 585.916 31.8371   2
  -4  -3  10 566.303 38.6645   6
  -4  -3   9 153.555 28.8720   6
  -4  -3   9 183.805 24.0028   2
  -4  -3   8 582.066 31.2076   2
  -4  -3   8 641.220 38.7633   6
  -4  -3   7 976.217 36.9806   2
  -4  -3   7 1013.55 41.4975   6
  -4  -3   6 459.089 27.8458   2
  -4  -3   6 499.584 29.7187   6
  -4  -3   5 2432.03 50.0284   2
  -4  -3   5 2583.92 55.7025   6
  -4  -3   4 58.4766 20.6537   2
  -4  -3   4 80.4065 18.5862   7
  -4  -3   4 98.5029 20.3287   6
  -4  -3   3 15.5356 19.8994   2
  -4  -3   3 14.3066 16.1470   7
  -4  -3   3 20.8557 17.2448   6
  -4  -3   2-12.0429 17.5177   2
  -4  -3   2-4.24251 14.7982   7
   4   3  -2-14.8572 11.3078   1
  -4  -3   2 29.4105 15.4330   6
  -4  -3   1 561.649 29.4819   2
   4   3  -1 486.410 22.6896   1
  -4  -3   1 461.152 24.7019   7
  -4  -3   1 491.147 23.8602   6
  -4  -3   0 56.0980 17.2558   7
   4   3   0 54.7408 14.3096   1
  -4  -3   0 48.2205 19.9489   2
  -4  -3  -1 306.981 27.4735   2
  -4  -3  -1 284.228 21.7827   7
  -4  -3  -2 189.293 24.8940   2
  -4  -3  -2 210.169 20.3977   7
  -4  -3  -3-0.63844 20.7604   7
  -4  -3  -3 26.4688 22.9702   2
   4   3   3 31.9437 26.3002   3
  -4  -3  -4 77.8780 23.7905   7
  -4  -3  -4 82.9279 26.1004   2
   4   3   4 110.541 26.2677   3
  -4  -3  -5 367.664 33.1228   2
  -4  -3  -5 306.424 28.8187   7
   4   3   5 298.116 29.7573   3
  -4  -3  -6 1836.81 50.5023   7
   4   3   6 1546.17 46.4774   3
  -4  -3  -7 7.67182 25.2447   7
  -4  -3  -8 128.620 30.6201   7
  -4  -3  -9-9.48831 26.7293   7
  -4  -3 -10 57.7554 29.0505   7
  -4  -3 -11 41.2679 28.9887   7
  -4  -3 -12 32.1891 35.2191   7
  -4  -3 -13-26.4256 33.7665   7
  -4  -3 -14-52.0848 38.1813   7
  -4  -4  17 12.1591 36.1685   6
  -4  -4  16 9.20812 32.5747   6
  -4  -4  15 103.144 32.7437   6
  -4  -4  14 261.316 37.9758   6
  -4  -4  13 81.8877 31.9411   6
  -4  -4  12 268.115 27.9631   2
  -4  -4  12 260.228 34.1139   6
  -4  -4  11 307.030 30.1455   2
  -4  -4  11 297.679 35.3759   6
  -4  -4  10-17.9018 25.3540   6
  -4  -4  10 21.0438 25.4687   2
  -4  -4   9 11.8080 24.2080   2
  -4  -4   9-7.69159 24.7749   6
  -4  -4   8 1144.48 43.1203   2
  -4  -4   8 1166.38 47.3325   6
  -4  -4   7 1062.37 41.8438   2
  -4  -4   7 1025.83 43.2844   6
  -4  -4   6 1044.12 41.0118   2
  -4  -4   6 1013.94 40.7630   6
  -4  -4   5 26.1466 23.5535   2
  -4  -4   5 29.5941 20.6618   6
  -4  -4   4 112.065 24.1455   2
  -4  -4   4 186.625 23.2134   6
  -4  -4   3 196.590 26.8600   2
  -4  -4   3 197.389 22.0494   6
  -4  -4   2 475.342 33.4336   2
  -4  -4   1 272.527 28.9179   2
  -4  -4   0 125.765 25.5111   2
  -4  -4  -1 908.023 40.8002   2
  -4  -4  -2 929.954 41.5085   2
  -4  -4  -3 484.877 34.8211   2
  -4  -4  -4 1081.61 45.4266   2
  -4  -4  -5 379.630 36.8345   2
  -4  -4  -6 2238.54 64.6842   2
  -4  -4  -6 2349.90 56.0879   7
  -4  -4  -7 11.0713 23.9047   7
  -4  -4  -7 8.26232 28.9994   2
  -4  -4  -8 26.4106 27.0087   7
  -4  -4  -8 42.8590 27.7090   2
  -4  -4  -9 8.40602 29.8976   2
  -4  -4  -9 3.39187 26.8244   7
  -4  -4 -10 20.5127 27.3023   7
  -4  -4 -11 86.6660 38.3770   7
  -4  -4 -12 41.3000 29.2187   7
  -4  -4 -13 52.5304 38.7572   7
  -4  -5  16 23.7776 25.6346   6
  -4  -5  15-12.9668 25.2766   6
  -4  -5  14 2.32942 27.7275   2
  -4  -5  14 84.7281 35.1952   6
  -4  -5  13 34.0433 26.5045   2
  -4  -5  13 77.9548 28.4286   6
  -4  -5  12 325.986 34.5833   2
  -4  -5  12 331.019 39.1597   6
  -4  -5  11 220.290 30.7468   2
  -4  -5  11 228.285 35.9241   6
  -4  -5  10 0.56062 29.0990   2
  -4  -5  10 5.15693 25.0464   6
  -4  -5   9 932.694 43.6705   2
  -4  -5   9 918.816 46.0455   6
  -4  -5   8-7.96214 26.7028   2
  -4  -5   8 11.6852 23.8252   6
  -4  -5   7 1391.64 54.0118   2
  -4  -5   7 1296.23 49.6672   6
  -4  -5   6 140.422 29.8725   2
  -4  -5   6 137.794 26.0242   6
  -4  -5   5 456.183 34.7626   2
  -4  -5   5 492.436 34.3826   6
  -4  -5   4 14.9383 26.9351   2
  -4  -5   3 276.593 31.8894   2
  -4  -5   2 621.972 39.6600   2
  -4  -5   1 82.9651 28.5784   2
  -4  -5   0 211.349 31.1896   2
  -4  -5  -1 155.926 31.0981   2
  -4  -5  -2-11.4559 26.9648   2
  -4  -5  -3 46.7237 28.5401   2
  -4  -5  -4 102.937 30.7995   2
  -4  -5  -5 43.9099 30.8283   2
  -4  -5  -6 133.951 32.1269   2
  -4  -5  -7 3.96997 29.9745   2
  -4  -5  -8 47.9597 28.1988   2
  -4  -5  -9 215.940 34.8358   2
  -4  -5 -10-7.87004 31.6681   2
  -4  -5 -11 0.56704 25.6826   2
  -4  -6  15 30.1371 29.9045   2
  -4  -6  14 57.9308 33.9497   2
  -4  -6  14 28.2287 29.8257   6
  -4  -6  13 65.1878 32.7276   2
  -4  -6  13 57.6755 24.2641   6
  -4  -6  12-2.37453 32.2057   2
  -4  -6  12 34.7208 30.2225   6
  -4  -6  11-0.89333 29.1233   2
  -4  -6  11 11.7511 24.1766   6
  -4  -6  10 163.413 31.6412   2
  -4  -6  10-1.26959 27.3278   6
  -4  -6   9 82.3676 29.3493   2
  -4  -6   9 77.6742 27.2245   6
  -4  -6   8 360.308 37.8093   2
  -4  -6   8 368.347 36.0305   6
  -4  -6   7-11.9433 31.0894   2
  -4  -6   6 26.0565 28.1902   2
  -4  -6   5 96.6801 29.8836   2
  -4  -6   4 502.441 39.3170   2
  -4  -6   3 166.114 34.2110   2
  -4  -6   2 57.9486 33.1835   2
  -4  -6   1 87.7648 32.2074   2
  -4  -6   0 21.9646 29.6709   2
  -4  -6  -1 127.838 31.2100   2
  -4  -6  -2 167.939 31.7137   2
  -4  -6  -3 105.190 33.4824   2
  -4  -6  -4 1.26379 27.9629   2
  -4  -6  -5 3.82201 26.6466   2
  -4  -6  -6 425.889 39.0697   2
  -4  -6  -7 241.024 38.7382   2
  -4  -6  -8 114.290 30.1195   2
  -4  -6  -9 29.4705 30.5386   2
  -4  -7  14-90.6680 35.0823   2
  -4  -7  13-21.6903 31.2435   2
  -4  -7  12 74.0888 35.3804   2
  -4  -7  12 12.6234 31.8491   6
  -4  -7  11 222.882 43.5824   2
  -4  -7  10 14.2971 28.7472   2
  -4  -7   9-22.4835 35.8621   2
  -4  -7   8 111.373 35.6258   2
  -4  -7   7 743.374 47.1259   2
  -4  -7   6 1118.44 55.8976   2
  -4  -7   5 51.4952 32.3799   2
  -4  -7   4 24.8483 32.8256   2
  -4  -7   3 75.1154 29.8115   2
  -4  -7   2 30.2440 31.7254   2
  -4  -7   1 50.5536 37.2707   2
  -4  -7   0 68.5049 35.3217   2
  -4  -7  -1 5.66914 29.7819   2
  -4  -7  -2 31.3253 31.4658   2
  -4  -7  -3 147.371 33.1438   2
  -4  -7  -4 82.7018 28.2262   5
  -4  -7  -4 7.51551 26.0694   2
  -4  -7  -5 14.2008 28.9924   2
  -4  -7  -6 23.5877 37.6495   2
  -4  -8  10 49.1648 29.0233   2
  -4  -8   9 5.88954 37.7897   2
  -4  -8   8-1.93220 28.8764   2
  -4  -8   7 191.248 33.9894   2
  -4  -8   6 153.720 37.0842   2
  -4  -8   5 88.2589 36.0297   2
  -4  -8   4 4.51677 33.1625   2
  -4  -8   3 183.382 40.8579   2
  -4  -8   2 41.4231 33.8229   2
  -4  -8   1 66.1242 29.7222   2
  -4  -8   0 6.82125 40.5993   2
  -4  -8  -1-21.7342 27.3552   2
  -4  -8  -2 98.8291 40.9070   2
   5  -8  -4 162.140 35.7983   5
   5  -8  -3 157.062 37.4744   5
   5  -8  -3 125.551 35.0113   4
   5  -8  -2 1.45209 30.7616   5
   5  -8  -2 69.9776 38.1197   4
   5  -8  -1-29.6455 29.3896   5
   5  -8  -1 28.1908 28.6367   4
   5  -8   0 92.4985 30.0435   5
   5  -8   0 79.0104 34.5895   4
   5  -8   1-1.65337 28.5741   5
   5  -8   1-8.02475 26.3675   4
   5  -8   2-73.0542 28.8882   5
   5  -8   2 12.0551 32.9269   4
   5  -8   3 124.564 28.8666   5
   5  -8   3 144.547 35.1085   4
   5  -8   4-68.9236 22.6900   5
   5  -8   4 36.5447 28.0771   4
   5  -8   5 11.0721 24.3025   5
   5  -8   5 8.16788 35.4684   4
   5  -8   6-16.2748 23.6287   5
   5  -8   6 15.8705 25.0151   4
   5  -8   7-10.0855 27.2624   5
   5  -8   7 71.6674 37.0609   4
   5  -8   8 144.870 34.4348   5
   5  -8   8 103.659 36.2724   4
   5  -7  -9 58.8448 30.5820   5
   5  -7  -8 17.3283 34.2110   5
   5  -7  -7 74.0003 27.3028   5
   5  -7  -6-15.4128 30.0792   5
   5  -7  -5 6.96820 28.9263   5
   5  -7  -4 237.485 34.2276   5
   5  -7  -4 159.268 31.5072   4
   5  -7  -3 31.4012 27.1705   5
   5  -7  -3 26.3536 30.7021   4
   5  -7  -2-2.94554 28.0826   4
   5  -7  -1 301.889 34.3722   5
   5  -7  -1 243.767 34.5742   4
   5  -7   0 56.7874 32.0526   5
   5  -7   0 57.8595 29.5411   4
   5  -7   1 24.2210 27.8074   5
   5  -7   1-3.04111 31.7060   4
   5  -7   2 267.880 35.1054   5
   5  -7   2 284.329 38.9188   4
   5  -7   3 63.6274 27.0788   5
   5  -7   3 9.87932 31.6608   4
   5  -7   4 18.5354 29.8599   5
   5  -7   4 17.1817 25.8538   4
   5  -7   5 279.603 36.6531   5
   5  -7   5 173.775 36.5715   4
   5  -7   6 59.4967 27.6687   5
   5  -7   6 30.7563 31.4877   4
   5  -7   7 36.6933 27.9734   5
   5  -7   7 51.1141 26.1151   4
   5  -7   8 27.0424 31.2867   5
   5  -7   8-12.8744 27.6707   4
   5  -7   9 499.328 42.7617   4
   5  -7  10 18.7963 31.9992   4
   5  -7  11 147.007 30.5985   4
   5  -7  12 27.9274 26.4260   4
   5  -6 -10-102.534 28.5514   5
   5  -6  -9 63.4821 28.1774   5
   5  -6  -8-38.5510 26.2381   5
   5  -6  -7 43.0264 24.3585   5
   5  -6  -6 271.712 34.4698   5
   5  -6  -5 242.088 30.3881   5
   5  -6  -4 438.186 36.6197   5
   5  -6  -4 469.676 35.4804   4
   5  -6  -3 34.0156 27.3220   5
   5  -6  -3 25.9819 25.3628   4
   5  -6  -2 54.4540 29.2487   5
   5  -6  -2 62.9837 30.0121   4
   5  -6  -1 21.3898 25.5366   5
   5  -6  -1 33.9065 25.1553   4
   5  -6   0 956.089 45.3122   5
   5  -6   0 938.241 44.8026   4
   5  -6   1 212.957 31.5383   5
   5  -6   1 236.322 33.2424   4
   5  -6   2 892.526 45.4081   5
   5  -6   2 881.063 44.6934   4
   5  -6   3-43.7516 27.2678   5
   5  -6   3 12.2551 25.7627   4
   5  -6   4 24.4245 25.6172   5
   5  -6   4-5.25868 26.2641   4
   5  -6   5 58.9552 27.4876   5
   5  -6   5 71.2450 31.6277   4
   5  -6   6 274.828 34.7990   5
   5  -6   6 257.321 35.0718   4
   5  -6   7 200.538 29.7410   5
   5  -6   7 173.557 31.6242   4
   5  -6   8 293.472 36.9347   4
   5  -6   9 8.81103 24.7785   4
   5  -6  10 195.199 34.4637   4
   5  -6  11 46.6237 29.6740   4
   5  -6  12-10.3611 26.0768   2
   5  -6  13 154.251 30.5610   2
   5  -6  14-2.17261 31.0922   2
  -5   5  12 63.0208 28.9963   6
  -5   5  11 116.710 36.1928   6
  -5   5  10-16.9055 33.3333   6
   5  -5 -10 47.4592 25.8704   5
   5  -5  -9 83.3147 21.9944   5
   5  -5  -8-12.4495 24.7384   5
   5  -5  -7 253.654 31.5711   5
   5  -5  -6 203.707 32.8157   5
   5  -5  -5-20.2977 23.6916   5
   5  -5  -5 7.71697 22.6637   4
   5  -5  -4 164.258 28.1740   5
   5  -5  -4 160.281 25.2832   4
   5  -5  -3 926.435 42.5510   5
   5  -5  -3 847.764 39.9477   4
   5  -5  -2 116.579 25.0725   5
   5  -5  -2 97.4508 29.7038   4
  -5   5   2 108.212 29.4857   7
   5  -5  -1-1.45314 23.1076   5
   5  -5  -1-13.7173 27.9868   4
  -5   5   1 4.99250 23.8875   7
   5  -5   0 179.202 29.8070   5
   5  -5   0 171.031 29.9935   4
  -5   5   0 207.470 27.3833   7
   5  -5   1-7.11365 26.1333   5
   5  -5   1-6.76185 30.7108   4
  -5   5  -1-3.51234 22.5419   7
   5  -5   2 845.329 42.4691   5
  -5   5  -2 874.616 38.8776   7
   5  -5   2 832.328 46.2025   4
   5  -5   3 1931.76 58.3293   5
  -5   5  -3 1793.34 50.3932   7
   5  -5   3 1855.14 57.5301   4
   5  -5   4 11.1741 26.9292   5
  -5   5  -4-8.08667 21.2595   7
   5  -5   4-1.13261 27.1468   4
   5  -5   5 735.313 42.0334   5
  -5   5  -5 653.270 34.0125   7
   5  -5   5 667.701 41.4298   4
   5  -5   6 557.058 38.5883   5
  -5   5  -6 551.620 32.6922   7
   5  -5   6 512.171 38.0989   4
  -5   5  -7 387.404 29.4559   7
   5  -5   7 352.678 32.4204   4
  -5   5  -8 30.6170 24.7061   7
   5  -5   8 48.6237 28.6569   4
   5  -5   9 154.506 25.5324   2
  -5   5  -9 185.697 29.0624   7
   5  -5   9 165.929 26.8214   4
   5  -5  10-13.5055 25.4039   2
   5  -5  10 43.5123 22.9023   4
   5  -5  11 13.1849 27.6142   2
   5  -5  11-16.7941 20.3801   4
   5  -5  12 243.304 36.6536   2
   5  -5  13 42.2291 30.0485   2
   5  -5  14 82.2747 37.2120   2
  -5   4  13 11.4875 33.4535   6
  -5   4  12 305.738 39.3280   6
  -5   4  11 312.600 40.3315   6
  -5   4  10 67.4148 31.1922   6
  -5   4   9 44.3741 26.8001   6
   5  -4  -8 237.672 28.8814   5
   5  -4  -7 512.425 33.9656   5
   5  -4  -6 460.700 31.9111   5
   5  -4  -5 864.194 38.4344   5
   5  -4  -4 177.632 26.1779   5
   5  -4  -3 101.887 23.5751   5
   5  -4  -2 77.8642 23.0626   5
  -5   4   2 108.693 24.4768   7
   5  -4  -1 456.869 31.8624   5
  -5   4   1 450.080 32.0742   7
   5  -4   0 2.63061 19.9996   5
  -5   4   0 8.31772 21.5510   7
   5  -4   1 4.66687 22.6729   5
  -5   4  -1 6.07303 22.6720   7
   5  -4   2 25.0261 23.8454   5
  -5   4  -2 14.1912 21.5855   7
   5  -4   3 7.36502 22.2830   5
  -5   4  -3-14.6058 21.2232   7
   5  -4   4 391.005 32.0132   5
  -5   4  -4 381.045 31.6635   7
  -5   4  -5 429.512 32.5399   7
  -5   4  -6 945.777 41.1744   7
  -5   4  -7 404.492 33.5079   7
   5  -4   7 377.195 30.5000   2
  -5   4  -8 619.892 37.5110   7
   5  -4   8 671.945 36.8468   4
   5  -4   8 678.025 37.6097   2
  -5   4  -9 166.018 28.2907   7
   5  -4   9 248.247 31.8009   2
   5  -4   9 189.225 25.1486   4
  -5   4 -10 292.770 35.2657   7
   5  -4  10 270.102 28.7417   4
   5  -4  10 300.874 33.0055   2
  -5   4 -11 197.472 30.8044   7
   5  -4  11 212.910 33.0747   2
  -5   4 -12 231.791 33.7892   7
   5  -4  12 149.989 34.9491   2
  -5   4 -13 411.180 39.8900   7
  -5   4 -14 45.3151 34.9161   7
  -5   4 -15 59.5807 35.0533   7
  -5   3  14 58.2065 33.3201   6
  -5   3  13-2.17671 36.1910   6
  -5   3  12 226.300 40.8048   6
  -5   3  11 1.26713 30.6935   6
  -5   3  10 13.4462 27.6691   6
  -5   3   9 209.375 31.8740   6
  -5   3   8 150.350 30.8035   6
   5  -3  -7 463.501 29.3078   5
  -5   3   7 440.425 37.3847   6
   5  -3  -6 1087.21 37.7006   5
  -5   3   6 1094.14 47.6364   6
   5  -3  -5 138.625 21.2923   5
   5  -3  -4 387.111 27.9185   5
   5  -3  -3 1.00769 17.9294   5
   5  -3  -2 403.041 27.7367   5
  -5   3   2 467.210 34.8508   7
   5  -3  -1 2441.37 53.8577   5
  -5   3   1 2408.51 59.3186   7
   5  -3   0 953.090 37.6822   5
  -5   3   0 911.070 40.3296   7
   5  -3   1 164.625 24.6146   5
  -5   3  -1 164.178 28.9914   7
   5  -3   2 2258.32 53.6135   5
  -5   3  -2 2162.44 55.0990   7
   5  -3   3 177.913 25.0436   5
  -5   3  -3 207.108 28.7812   7
  -5   3  -4 39.0630 23.7967   7
  -5   3  -5 30.1551 23.0252   7
  -5   3  -6 514.126 32.9070   7
  -5   3  -7 305.158 31.5718   7
  -5   3  -8 13.7313 27.2123   7
  -5   3  -9 330.409 37.0703   7
  -5   3 -10 100.709 32.4780   7
  -5   3 -11 37.6289 28.6412   7
  -5   3 -12-12.2884 28.2751   7
  -5   3 -13 174.452 35.9416   7
  -5   3 -14 35.1153 34.8669   7
  -5   3 -15 57.5576 37.1049   7
  -5   2  15-66.6227 27.3452   6
  -5   2  14 80.2568 32.9950   6
  -5   2  13-25.2406 34.1654   6
  -5   2  12 91.8473 30.1891   6
  -5   2  11 123.553 36.3534   6
  -5   2  10 645.906 45.2166   6
  -5   2   9 290.514 34.3518   6
  -5   2   8 33.1910 30.5297   6
  -5   2   7 785.982 42.1577   6
   5  -2  -6 268.274 21.6702   5
  -5   2   6 278.819 28.8989   6
  -5   2   5 20.1531 22.0753   6
   5  -2  -5 7.04322 15.5140   5
   5  -2  -4 1787.44 41.4929   5
  -5   2   4 1766.45 48.5859   6
   5  -2  -3 142.797 19.1014   5
  -5   2   3 178.632 23.2361   6
   5  -2  -2 1219.77 36.5415   5
  -5   2   2 1305.12 47.7499   7
  -5   2   2 1311.21 38.7508   6
   5  -2  -1 437.194 25.6899   5
  -5   2   1 449.943 33.6655   7
  -5   2   1 450.617 25.1382   6
  -5   2   0 11.9092 13.8393   6
   5  -2   0 9.64773 17.4619   5
  -5   2   0 11.7110 23.0001   7
   5  -2   1 200.849 22.2926   5
  -5   2  -1 195.649 27.3110   7
  -5   2  -2 760.414 37.0361   7
  -5   2  -3 1811.48 50.2794   7
  -5   2  -4 467.063 32.1609   7
  -5   2  -5 735.834 37.2784   7
  -5   2  -6 979.275 41.6820   7
  -5   2  -7 81.5772 28.3059   7
  -5   2  -8 1044.14 48.3817   7
  -5   2  -9 19.5970 33.6996   7
  -5   2 -10 351.959 38.7951   7
  -5   2 -11 81.9504 31.4037   7
  -5   2 -12 97.2354 33.1373   7
  -5   2 -13 85.9962 31.4329   7
  -5   2 -14 83.0084 38.7219   7
  -5   2 -15 51.7242 40.1456   7
  -5   1  16 90.2529 35.2901   6
  -5   1  15 53.0844 38.1527   6
  -5   1  14 41.3647 32.1604   6
  -5   1  13 12.2059 31.6435   6
  -5   1  12 12.3954 28.1922   6
  -5   1  11-28.4857 29.3533   6
  -5   1  10 32.3726 29.3142   6
  -5   1   9-25.0263 27.4104   6
  -5   1   8 544.749 37.8257   6
  -5   1   7 131.848 27.6616   6
  -5   1   6 56.2775 24.2578   6
  -5   1   5 515.214 32.1589   6
  -5   1   4 23.8984 20.7306   6
   5  -1  -4 34.5747 14.3757   5
  -5   1   3 17.9721 17.5355   6
   5  -1  -3 14.0155 13.9534   5
  -5   1   2-9.28095 15.9810   6
   5  -1  -2 9.24655 14.3986   5
  -5   1   2 3.27133 25.0468   7
  -5   1   1 5.19053 14.1914   6
  -5   1   1 32.2251 24.8684   7
  -5   1   0 48.0572 13.6924   6
  -5   1   0 68.0768 24.4898   7
  -5   1  -1 8.83891 22.0273   7
  -5   1  -2 1596.80 48.1790   7
  -5   1  -3 112.866 24.2180   7
  -5   1  -4-10.1152 23.7433   7
  -5   1  -5 538.063 34.3400   7
  -5   1  -6 180.402 28.0746   7
  -5   1  -7 92.9383 30.3232   7
  -5   1  -8 17.8553 29.6713   7
  -5   1  -9 479.322 41.6675   7
  -5   1 -10 1002.87 47.6560   7
  -5   1 -11 1028.24 50.7122   7
  -5   1 -12 34.3642 32.8319   7
  -5   1 -13 72.2157 39.0981   7
  -5   1 -14 43.6149 38.8626   7
  -5   1 -15 35.2378 38.2915   7
  -5   0  16 37.4250 33.7146   6
  -5   0  15 107.129 31.8642   6
  -5   0  14-24.9924 29.6748   6
  -5   0  13-16.9399 33.4968   6
  -5   0  12-12.1147 28.9045   6
  -5   0  11 334.238 36.6916   6
  -5   0  10 231.538 33.5212   6
  -5   0   9 786.021 44.2021   6
  -5   0   8 97.7073 27.0387   6
  -5   0   7 218.023 28.3250   6
  -5   0   6 11.3315 20.8858   6
  -5   0   5 1056.55 39.1161   6
  -5   0   4 4281.95 68.0327   6
  -5   0   3 892.623 39.7209   7
  -5   0   3 855.038 33.0323   6
  -5   0   2 659.872 35.1228   7
  -5   0   2 656.670 28.2761   6
  -5   0   1 105.796 15.7303   6
  -5   0   1 74.7104 24.8330   7
  -5   0   0 1153.08 29.0307   2
  -5   0   0 1133.20 27.9528   1
  -5   0   0 1288.58 44.1875   7
  -5   0  -1 434.658 21.5599   1
  -5   0  -1 431.806 31.5659   7
  -5   0  -2-0.52943 24.2075   7
  -5   0  -2 15.5017 13.1711   1
  -5   0  -3 533.742 32.5517   7
  -5   0  -4 350.164 31.0413   7
  -5   0  -5 25.7292 24.4400   7
  -5   0  -6 218.457 30.6476   7
  -5   0  -7 208.155 33.3589   7
  -5   0  -8 48.2064 31.9393   7
  -5   0  -9-6.69416 29.8477   7
  -5   0 -10 17.6810 32.8981   7
  -5   0 -11 63.3014 30.0661   7
  -5   0 -12 962.624 51.7824   7
  -5   0 -13-31.2628 38.9989   7
  -5   0 -14 67.0710 44.4132   7
  -5  -1  17 8.12806 30.0449   6
  -5  -1  16-99.6816 28.6215   6
  -5  -1  15 106.451 35.9717   6
  -5  -1  14 30.0375 35.9058   6
  -5  -1  13 100.889 34.4269   6
  -5  -1  12 5.02582 27.5841   6
  -5  -1  11 492.351 41.7149   6
  -5  -1  10 299.620 37.2010   6
  -5  -1   9 384.403 34.8667   6
   5   1  -9 360.791 33.5862   3
   5   1  -8-1.66161 26.7265   3
  -5  -1   8 25.5599 28.3790   6
  -5  -1   7 446.052 33.4260   6
   5   1  -7 480.840 34.6760   3
   5   1  -6 0.82142 25.1081   3
  -5  -1   6 0.00000 21.6513   6
   5   1  -5-10.9230 25.8315   3
  -5  -1   5 1.31260 19.5937   6
  -5  -1   4 258.760 28.2617   7
  -5  -1   4 246.542 24.0813   6
   5   1  -4 247.981 31.6123   3
  -5  -1   3 416.696 32.6049   7
  -5  -1   3 427.606 26.2148   6
   5   1  -3 456.327 35.4249   3
  -5  -1   2 2008.88 39.4682   2
  -5  -1   2 2051.37 51.4374   7
  -5  -1   2 2102.21 43.4052   6
   5   1  -2 2002.40 56.4088   3
  -5  -1   1 17.4793 14.9692   6
   5   1  -1 7.39448 27.0104   3
  -5  -1   1-4.00556 22.4788   7
  -5  -1   1 1.55414 14.1695   2
   5   1   0 35.2678 26.7302   3
  -5  -1   0 53.3911 24.1760   7
  -5  -1   0 48.0351 15.8838   2
  -5  -1  -1 1984.19 43.3220   2
  -5  -1  -1 2079.60 51.7798   7
  -5  -1  -1 2010.62 39.5407   1
   5   1   1 2030.40 55.2104   3
   5   1   2 153.234 28.3254   3
  -5  -1  -2 129.218 24.8778   7
  -5  -1  -3 668.404 35.1020   7
   5   1   3 670.843 37.5217   3
  -5  -1  -4 915.938 39.5759   7
  -5  -1  -5 29.7233 24.8735   7
  -5  -1  -6 89.8831 27.4255   7
  -5  -1  -7 50.8879 27.4912   7
  -5  -1  -8 44.6506 28.3885   7
  -5  -1  -9 66.0486 30.9302   7
  -5  -1 -10 324.539 38.4212   7
  -5  -1 -11 25.1052 34.2106   7
  -5  -1 -12 471.106 41.0219   7
  -5  -1 -13 83.5246 34.1391   7
  -5  -1 -14 321.308 42.1100   7
  -5  -2  16-15.3155 30.7762   6
  -5  -2  15-22.0455 31.9429   6
  -5  -2  14 53.6915 31.4485   6
  -5  -2  13 318.008 36.7388   6
  -5  -2  12 278.830 38.8328   6
  -5  -2  11 247.293 36.0735   6
  -5  -2  10 301.521 33.9413   6
   5   2 -10 315.364 33.9862   3
  -5  -2   9 256.548 33.4434   6
   5   2  -9 302.282 33.6687   3
  -5  -2   8 22.7515 24.8709   6
   5   2  -8 65.3055 30.6800   3
  -5  -2   7-5.08108 22.6960   6
   5   2  -7 30.1425 27.1728   3
  -5  -2   6 71.5359 23.1245   6
   5   2  -6 52.3636 30.0148   3
  -5  -2   5 36.6133 19.9785   6
   5   2  -5 72.6499 30.9492   3
  -5  -2   4 6.77980 18.8197   6
  -5  -2   4 8.80713 16.7108   2
  -5  -2   4-4.04374 22.1881   7
   5   2  -4 24.6403 28.8948   3
  -5  -2   3 87.5279 20.1796   6
  -5  -2   3 86.1965 20.1983   2
  -5  -2   3 74.5566 24.5036   7
   5   2  -3 105.751 31.3008   3
  -5  -2   2 281.576 22.4701   2
  -5  -2   2 271.773 27.8211   7
  -5  -2   2 325.947 31.1240   6
   5   2  -2 279.372 34.2052   3
  -5  -2   1 3736.28 60.0660   2
  -5  -2   1 3938.47 66.6487   7
  -5  -2   1 3806.65 55.6743   6
   5   2  -1 3759.29 73.7141   3
  -5  -2   0 559.226 29.9182   2
  -5  -2   0 467.965 30.8070   7
   5   2   0 488.274 36.4814   3
  -5  -2  -1 3700.42 62.9772   2
  -5  -2  -1 3519.80 62.7599   7
   5   2   1 3668.22 72.4398   3
  -5  -2  -2 338.253 27.1205   2
  -5  -2  -2 350.847 28.1365   7
   5   2   2 364.982 33.8833   3
   5   2   3-9.44537 21.6700   3
  -5  -2  -3 36.1180 23.6963   7
  -5  -2  -3 23.5725 21.3562   2
  -5  -2  -4 1719.87 49.3630   7
   5   2   4 1557.79 50.7223   3
  -5  -2  -5 343.723 31.5833   7
   5   2   5 309.835 32.7301   3
  -5  -2  -6 1149.01 45.7290   7
   5   2   6 1135.19 44.6133   3
  -5  -2  -7 5.12659 27.7075   7
  -5  -2  -8 111.339 29.9292   7
  -5  -2  -9 331.841 37.9310   7
  -5  -2 -10 71.1170 29.8168   7
  -5  -2 -11 26.8941 32.6804   7
  -5  -2 -12 28.8345 32.7338   7
  -5  -2 -13 52.8274 34.5152   7
  -5  -3  16 134.721 36.7095   6
  -5  -3  15 296.594 42.2178   6
  -5  -3  14 211.384 40.6284   6
  -5  -3  13 453.151 42.5916   6
  -5  -3  12 517.932 45.4456   6
  -5  -3  11 11.8367 26.9468   6
   5   3 -11 18.1360 30.0091   3
  -5  -3  10 808.317 46.4411   6
   5   3 -10 760.204 44.9472   3
  -5  -3   9 21.7394 29.1198   6
  -5  -3   8 485.376 35.8343   6
  -5  -3   7 439.030 34.3241   6
  -5  -3   6 272.759 25.9072   2
  -5  -3   6 206.190 27.0950   7
  -5  -3   6 236.747 26.2302   6
  -5  -3   5 984.518 37.1687   2
  -5  -3   5 966.530 37.2640   7
  -5  -3   5 1020.31 40.3782   6
  -5  -3   4 866.379 36.7008   2
  -5  -3   4 841.444 36.7348   7
  -5  -3   4 834.421 35.7300   6
  -5  -3   3-9.05169 22.1831   2
  -5  -3   3 7.75600 21.3280   7
  -5  -3   3-18.5272 16.1292   6
  -5  -3   2 111.274 23.8054   2
  -5  -3   2 155.715 23.5933   7
  -5  -3   2 153.085 20.0556   6
  -5  -3   1 1114.77 41.7352   2
  -5  -3   1 1022.92 36.9069   7
   5   3  -1 1008.32 50.7001   3
  -5  -3   0 360.329 27.9305   2
  -5  -3   0 348.977 25.8342   7
   5   3   0 426.041 39.3688   3
  -5  -3  -1-8.25433 19.6552   7
  -5  -3  -1 9.13524 23.4740   2
   5   3   1 48.0516 32.4095   3
  -5  -3  -2 229.280 27.3144   2
  -5  -3  -2 234.885 25.9531   7
   5   3   2 373.943 34.8525   3
  -5  -3  -3 145.852 27.1804   7
  -5  -3  -3 188.303 29.0892   2
   5   3   3 234.966 34.9862   3
  -5  -3  -4 387.405 33.0206   2
  -5  -3  -4 375.636 31.2063   7
   5   3   4 524.283 38.1074   3
   5   3   5 13.1739 28.9530   3
  -5  -3  -5 26.3736 27.6508   7
  -5  -3  -5 26.0682 21.5494   2
   5   3   6 30.5425 21.7233   3
  -5  -3  -6 30.0366 25.1560   2
  -5  -3  -6 45.2583 29.6750   7
  -5  -3  -7 103.414 28.0274   7
  -5  -3  -8 140.397 32.2441   7
  -5  -3  -9 58.4950 29.2204   7
  -5  -3 -10 45.0027 29.4716   7
  -5  -3 -11 20.0912 32.0258   7
  -5  -3 -12-17.4764 28.6448   7
  -5  -3 -13 53.7949 42.8815   7
  -5  -4  15-12.7419 27.4612   6
  -5  -4  14 75.8849 35.3338   6
  -5  -4  13 299.008 40.2783   6
  -5  -4  12 77.4665 28.5765   6
  -5  -4  11 104.192 32.9149   6
  -5  -4  10-7.57589 30.2205   6
  -5  -4   9 438.883 37.1844   6
  -5  -4   8 140.013 25.2691   2
  -5  -4   8 196.778 32.7090   6
  -5  -4   7 584.907 34.7267   2
  -5  -4   7 554.927 37.2454   6
  -5  -4   6 173.740 27.4592   2
  -5  -4   6 154.744 26.6798   6
  -5  -4   5 191.069 28.1444   2
  -5  -4   5 191.279 25.4611   6
  -5  -4   4 89.8489 24.0820   2
  -5  -4   4 104.921 22.6253   6
  -5  -4   3 104.503 27.3211   2
  -5  -4   3 121.702 20.3412   6
  -5  -4   2-39.7272 25.6903   2
  -5  -4   1 490.983 35.4515   2
  -5  -4   0 70.1977 26.3400   2
  -5  -4  -1 144.214 29.3231   2
   5   4   2 23.8432 31.7239   3
  -5  -4  -2-16.8231 23.3431   2
  -5  -4  -3-9.73873 22.0383   2
   5   4   3-0.09850 29.5867   3
  -5  -4  -4-0.19385 28.0433   2
   5   4   4 45.1076 30.7638   3
  -5  -4  -5-19.6623 25.1236   2
   5   4   5-3.94482 28.6991   3
  -5  -4  -6 38.7040 26.4158   2
  -5  -4  -7-8.08697 32.6339   2
  -5  -4  -8 10.5247 29.3850   2
  -5  -4  -9-25.2607 34.2603   2
  -5  -4 -10-6.92892 35.6039   2
  -5  -4 -11 54.6917 30.5029   2
  -5  -5  14 3.29833 24.7963   6
  -5  -5  13 57.9207 32.3610   6
  -5  -5  12 29.7835 30.1157   6
  -5  -5  11-23.5161 31.0295   6
  -5  -5  10 66.0774 29.4956   2
  -5  -5  10 80.9391 26.3229   6
  -5  -5   9 37.2442 25.5497   2
  -5  -5   9 20.4368 25.7866   6
  -5  -5   8 35.6081 28.2892   2
  -5  -5   8 8.57884 26.7172   6
  -5  -5   7-2.45850 25.5570   2
  -5  -5   7 48.3448 26.6137   6
  -5  -5   6 51.6980 27.4023   2
  -5  -5   6 28.3767 21.5333   6
  -5  -5   5 309.470 32.3545   2
  -5  -5   5 363.357 30.8838   6
  -5  -5   4 89.7772 29.7766   2
  -5  -5   3 105.933 31.8530   2
  -5  -5   2-4.34528 28.9641   2
  -5  -5   1 22.3531 26.6003   2
  -5  -5   0 11.2681 24.2906   2
  -5  -5  -1-5.25870 25.3385   2
  -5  -5  -2 200.298 31.3636   2
  -5  -5  -3 31.8154 27.5393   2
   5   5   4 8.73852 33.1853   3
  -5  -5  -4 0.78362 28.1981   2
  -5  -5  -5 153.712 36.3068   2
  -5  -5  -6 101.842 32.4939   2
  -5  -5  -7 192.316 35.5585   2
  -5  -5  -8 98.2945 39.1632   2
  -5  -5  -9-17.7505 33.6257   2
  -5  -6  13 4.73520 30.0268   6
  -5  -6  12 30.1809 30.5091   6
  -5  -6  11 161.382 34.5111   2
  -5  -6  11 148.180 37.2154   6
  -5  -6  10 31.9708 28.4355   2
  -5  -6  10 43.3872 30.5302   6
  -5  -6   9 89.1381 30.0118   2
  -5  -6   9 54.8153 26.7452   6
  -5  -6   8 156.651 30.6598   2
  -5  -6   8 130.895 28.0855   6
  -5  -6   7 73.4687 27.0699   2
  -5  -6   6 210.753 31.9165   2
  -5  -6   5 4.82492 24.4671   2
  -5  -6   4 156.555 31.1020   2
  -5  -6   3 185.294 35.6560   2
  -5  -6   2-12.1495 31.8054   2
  -5  -6   1 85.1973 29.3308   2
  -5  -6   0 29.9164 29.4151   2
  -5  -6  -1-10.7753 28.4194   2
  -5  -6  -2 0.12382 32.7993   2
  -5  -6  -3 3.14732 27.6052   2
  -5  -6  -4-33.4327 33.2749   2
  -5  -6  -5 87.0936 35.7701   2
  -5  -6  -6 184.005 33.2100   2
  -5  -6  -7 107.621 40.8174   2
  -5  -7  12 42.6666 32.8363   2
  -5  -7  11-12.6310 33.1319   2
  -5  -7  10-1.32689 37.5018   2
  -5  -7   9 40.3346 24.0587   2
  -5  -7   8 241.451 40.3492   2
  -5  -7   7 98.3161 38.2267   2
  -5  -7   6 322.107 39.0041   2
  -5  -7   5 10.6891 29.0314   2
  -5  -7   4 107.618 40.2379   2
  -5  -7   3 130.501 37.0264   2
  -5  -7   2 130.804 33.3121   2
  -5  -7   1-19.8627 35.2171   2
  -5  -7   0-2.61998 38.8129   2
  -5  -7  -1-46.1875 27.2112   2
  -5  -7  -2-60.8294 36.9795   2
  -5  -7  -3 18.1710 36.0456   2
   6  -8  -3 136.385 34.9663   4
   6  -8  -2 47.1977 36.5267   4
   6  -8  -1 23.2119 33.5362   4
   6  -8   0 27.1253 36.3006   4
   6  -8   1 34.0665 33.5374   4
   6  -7  -7 66.6769 34.4590   5
   6  -7  -6 102.867 30.3125   5
   6  -7  -5-10.5923 27.1964   5
   6  -7  -4 73.0604 31.1692   5
   6  -7  -4 103.427 33.1349   4
   6  -7  -3 268.064 36.3347   5
   6  -7  -3 134.151 34.7939   4
   6  -7  -2 42.9121 26.7019   5
   6  -7  -2-6.77661 33.8066   4
   6  -7  -1-7.81486 26.5318   5
   6  -7  -1 101.010 33.3156   4
   6  -7   0 220.453 34.8354   5
   6  -7   0 194.289 31.8309   4
   6  -7   1 21.8956 29.5106   5
   6  -7   1 77.1950 30.2670   4
   6  -7   2-87.8868 27.2250   5
   6  -7   2 56.4323 29.8933   4
   6  -7   3-29.5577 29.5902   5
   6  -7   3 37.4862 30.9213   4
   6  -7   4 26.7294 34.0633   5
   6  -7   4 27.8406 35.3443   4
   6  -7   5 17.6518 26.9453   5
   6  -7   5 12.3022 28.0010   4
   6  -7   6 150.366 32.9467   5
   6  -7   6 69.2790 32.7276   4
   6  -7   7 17.4115 34.3345   4
   6  -7   8-34.8687 32.4541   4
   6  -7   9 9.51875 28.8192   4
   6  -6  -8 196.713 28.5393   5
   6  -6  -7 73.0458 27.2298   5
   6  -6  -6 43.6640 27.5960   5
   6  -6  -5 163.485 32.5157   5
   6  -6  -4 88.8704 28.6124   5
   6  -6  -4 23.9121 24.4144   4
   6  -6  -3 158.382 31.3213   5
   6  -6  -3 149.233 32.0382   4
   6  -6  -2 76.1398 25.3783   5
   6  -6  -2 104.504 34.5349   4
   6  -6  -1 34.5061 26.6090   5
   6  -6  -1 62.8225 32.4544   4
   6  -6   0 627.692 43.3388   5
   6  -6   0 581.717 41.0448   4
   6  -6   1 6.29487 25.3960   5
   6  -6   1 88.5100 31.0127   4
   6  -6   2 375.629 33.3961   5
   6  -6   2 365.837 39.7441   4
   6  -6   3 261.842 32.6630   5
   6  -6   3 255.861 36.5318   4
   6  -6   4 184.985 33.0685   5
   6  -6   4 179.100 35.6595   4
   6  -6   5 225.381 32.7530   5
   6  -6   5 195.572 31.0735   4
   6  -6   6 146.537 30.8703   5
   6  -6   6 70.0210 30.2659   4
   6  -6   7 32.6522 26.7168   4
   6  -6   8 262.532 32.7492   4
   6  -6   9 130.656 35.7097   4
   6  -6  10 30.9336 25.8062   4
   6  -6  11 12.2578 25.6337   4
  -6   5  10 124.477 36.6984   6
  -6   5   9 138.159 35.5214   6
  -6   5   8 191.911 35.7524   6
   6  -5  -7 137.989 25.2829   5
   6  -5  -6 107.573 26.4038   5
   6  -5  -5 794.871 41.1507   5
   6  -5  -4 210.686 30.4080   5
  -6   5   4 146.502 30.7158   7
   6  -5  -3 134.060 26.4932   5
  -6   5   3 63.4823 29.2384   7
   6  -5  -2 37.3579 26.0116   5
  -6   5   2 13.1727 21.3210   7
   6  -5  -1-23.4066 22.3360   5
  -6   5   1 15.8988 22.0265   7
   6  -5   0 298.367 31.1734   5
  -6   5   0 267.956 31.9769   7
   6  -5   1 416.104 34.2268   5
  -6   5  -1 385.424 33.0392   7
   6  -5   2 335.634 32.6646   5
  -6   5  -2 255.259 29.8101   7
   6  -5   3 837.250 43.3343   5
  -6   5  -3 815.840 40.6236   7
   6  -5   4 270.566 32.5414   5
  -6   5  -4 191.332 28.4035   7
   6  -5   5-39.2730 30.2417   4
  -6   5  -5-1.52175 22.5140   7
  -6   5  -6-15.0434 21.3245   7
   6  -5   6-20.3607 31.5173   4
  -6   5  -7 615.034 37.8585   7
   6  -5   7 632.281 42.6894   4
  -6   5  -8 942.931 46.6418   7
   6  -5   8 780.429 44.6445   4
  -6   5  -9 217.313 38.1137   7
   6  -5   9 243.091 33.9199   4
  -6   5 -10 51.3037 30.7648   7
   6  -5  10-6.39404 30.0951   4
  -6   5 -11 90.6152 26.7323   7
  -6   4  12-52.2225 34.6021   6
  -6   4  11 47.9111 30.5094   6
  -6   4  10 51.2816 30.8720   6
  -6   4   9 237.982 39.0876   6
  -6   4   8 67.0389 28.3311   6
  -6   4   7 321.740 35.3201   6
   6  -4  -6 809.352 38.7399   5
  -6   4   6 940.684 48.1225   6
   6  -4  -5 660.113 37.2120   5
   6  -4  -4 246.139 27.9987   5
   6  -4  -3 58.4048 21.8716   5
  -6   4   3 71.7881 28.9139   7
   6  -4  -2 85.0672 22.4064   5
  -6   4   2 132.730 30.4069   7
   6  -4  -1 7.34595 21.2308   5
  -6   4   1 3.60350 28.0349   7
   6  -4   0 265.695 28.3176   5
  -6   4   0 231.854 33.4062   7
   6  -4   1 77.7266 24.0350   5
  -6   4  -1 49.7085 26.2359   7
   6  -4   2 192.499 29.9828   5
  -6   4  -2 137.218 29.2975   7
   6  -4   3 396.974 35.6253   5
  -6   4  -3 466.870 35.4280   7
  -6   4  -4 95.0707 26.7411   7
  -6   4  -5 216.585 31.0696   7
  -6   4  -6 589.667 39.2892   7
  -6   4  -7 10.7872 21.0567   7
  -6   4  -8 114.014 29.5527   7
  -6   4  -9-23.7764 28.4422   7
  -6   4 -10 13.5674 27.1416   7
   6  -4  10-26.1340 22.9589   4
  -6   4 -11-16.2383 32.8611   7
  -6   4 -12-49.2895 26.4224   7
  -6   4 -13 177.948 34.7723   7
  -6   3  13-37.4023 32.5787   6
  -6   3  12 104.964 25.0235   6
  -6   3  11 1096.98 60.1506   6
  -6   3  10 69.1185 31.5692   6
  -6   3   9 213.761 35.6087   6
  -6   3   8 28.8678 25.8373   6
  -6   3   7 69.3189 28.7888   6
  -6   3   6 14.1696 24.0629   6
  -6   3   5 63.2248 26.2548   6
   6  -3  -5 30.1160 20.5175   5
  -6   3   4 41.0447 26.7031   6
   6  -3  -4 2.26564 19.8335   5
  -6   3   3 9.68498 22.0670   6
   6  -3  -3-2.11888 19.1715   5
  -6   3   3 8.08539 26.4119   7
  -6   3   2 100.022 22.1157   6
   6  -3  -2 37.6545 20.1071   5
  -6   3   2 62.2468 28.5949   7
   6  -3  -1 68.0987 21.5724   5
  -6   3   1 34.6218 29.8528   7
   6  -3   0 770.279 37.1105   5
  -6   3   0 694.417 41.9450   7
   6  -3   1 50.9271 21.9118   5
  -6   3  -1 14.8158 29.7918   7
  -6   3  -2 11.7914 26.1892   7
  -6   3  -3 448.427 37.1867   7
  -6   3  -4 327.010 33.6702   7
  -6   3  -5 2.81398 27.9906   7
  -6   3  -6 107.339 26.8032   7
  -6   3  -7 44.9575 26.5748   7
  -6   3  -8-20.2090 31.4864   7
  -6   3  -9-16.4936 32.6439   7
  -6   3 -10 81.9633 33.2454   7
  -6   3 -11 11.4821 29.8466   7
  -6   3 -12 21.6104 35.1187   7
  -6   3 -13 69.4119 33.1593   7
  -6   2  14 17.9059 32.0470   6
  -6   2  13 34.8062 34.1245   6
  -6   2  12 157.127 32.3348   6
  -6   2  11 11.5613 31.8809   6
  -6   2  10 30.7288 29.2236   6
  -6   2   9 390.987 36.3446   6
  -6   2   8 131.675 31.2429   6
  -6   2   7 82.6909 27.1387   6
  -6   2   6 32.5241 25.9782   6
  -6   2   5 146.468 26.9139   6
  -6   2   4 151.270 25.9892   6
   6  -2  -4 128.733 20.3732   5
  -6   2   3 64.1371 22.0590   6
   6  -2  -3 63.0143 17.9721   5
  -6   2   3 50.7311 29.8812   7
  -6   2   2-3.68925 19.4691   6
   6  -2  -2 2.58314 17.5470   5
  -6   2   2-3.55881 28.3565   7
   6  -2  -1-1.99323 19.5269   5
  -6   2   1 5.94689 28.4799   7
  -6   2   0 623.113 42.4093   7
  -6   2  -1 1150.50 49.4760   7
  -6   2  -2 50.7874 27.7682   7
  -6   2  -3 575.836 38.9709   7
  -6   2  -4 165.718 30.7261   7
  -6   2  -5-24.4757 24.9264   7
  -6   2  -6 183.204 30.3136   7
  -6   2  -7 67.0782 29.8907   7
  -6   2  -8 122.657 35.1699   7
  -6   2  -9 469.619 43.1950   7
  -6   2 -10 3.56772 31.7604   7
  -6   2 -11 25.7929 31.5161   7
  -6   2 -12 21.1615 33.6220   7
  -6   2 -13 20.9777 36.3419   7
  -6   1  15-27.1326 35.3465   6
  -6   1  14 38.6190 30.3476   6
  -6   1  13 151.352 35.5348   6
  -6   1  12 52.0518 34.5248   6
  -6   1  11 48.2257 31.5535   6
  -6   1  10 99.4519 30.8379   6
  -6   1   9 95.5025 27.5771   6
  -6   1   8-8.62690 24.8786   6
  -6   1   7 76.1003 28.3853   6
  -6   1   6 81.7285 26.2704   6
  -6   1   5 23.7422 21.3899   6
  -6   1   4 89.2670 23.3443   6
  -6   1   4 116.337 30.9684   7
  -6   1   3 294.207 33.0146   7
  -6   1   3 275.904 26.0411   6
  -6   1   2 3.79365 28.8376   7
  -6   1   1 44.4965 27.2615   7
  -6   1   0 105.106 31.0505   7
  -6   1  -1 235.221 32.4471   7
  -6   1  -2 26.2836 27.3551   7
  -6   1  -3 838.042 43.2601   7
  -6   1  -4-4.73597 27.9222   7
  -6   1  -5 267.204 33.2904   7
  -6   1  -6 551.046 38.4392   7
  -6   1  -7 581.090 42.7639   7
  -6   1  -8 550.186 43.1395   7
  -6   1  -9 283.353 39.4992   7
  -6   1 -10 491.217 43.8021   7
  -6   1 -11 249.466 40.5129   7
  -6   1 -12 83.8024 35.4756   7
  -6   1 -13-5.96630 27.9317   7
  -6   0  15 12.0613 33.3067   6
  -6   0  14-12.4993 34.2594   6
  -6   0  13 29.9823 31.3471   6
  -6   0  12 47.3461 28.1561   6
  -6   0  11 56.4385 34.7555   6
  -6   0  10 34.4808 27.6511   6
  -6   0   9 48.5678 30.4812   6
  -6   0   8 21.3009 29.4277   6
  -6   0   7 923.513 45.5494   6
  -6   0   6 817.480 41.2873   6
  -6   0   5 171.319 26.8111   6
  -6   0   4 213.360 33.9078   7
  -6   0   4 222.861 26.9092   6
  -6   0   3 225.362 34.4152   7
  -6   0   3 220.295 25.0611   6
  -6   0   2 142.725 30.0396   7
  -6   0   1 362.863 36.4361   7
  -6   0   0 367.829 35.5980   7
  -6   0  -1 129.987 29.1263   7
  -6   0  -2 321.532 32.6530   7
  -6   0  -3 69.9029 29.2419   7
  -6   0  -4 5.45138 24.9821   7
  -6   0  -5 118.107 31.8726   7
  -6   0  -6 47.8772 28.8168   7
  -6   0  -7-3.66290 30.9407   7
  -6   0  -8 199.646 36.0331   7
  -6   0  -9 0.84175 34.3369   7
  -6   0 -10 403.322 40.5716   7
  -6   0 -11 111.372 38.6978   7
  -6   0 -12 114.222 35.3626   7
  -6   0 -13 73.6309 32.3011   7
  -6  -1  15 58.2694 36.4698   6
  -6  -1  14-10.2644 28.8156   6
  -6  -1  13 283.214 42.3966   6
  -6  -1  12 128.120 33.7623   6
  -6  -1  11 82.6057 34.6426   6
  -6  -1  10 26.1632 30.7373   6
  -6  -1   9 107.614 29.8148   6
   6   1  -9 96.9195 31.1793   3
  -6  -1   8 475.963 37.2308   6
   6   1  -8 476.259 39.1664   3
  -6  -1   7-26.2120 25.6246   6
   6   1  -7-11.5850 29.2377   3
  -6  -1   6-17.0041 24.6925   6
   6   1  -6-16.8462 29.4122   3
   6   1  -5 228.213 35.5292   3
  -6  -1   5 212.071 32.4131   7
  -6  -1   5 246.839 27.1953   6
  -6  -1   4 10.6873 21.7623   6
   6   1  -4 10.8086 33.0005   3
  -6  -1   4 2.53571 30.4456   7
  -6  -1   3 6208.50 95.0365   7
   6   1  -3 6581.99 102.372   3
   6   1  -2 141.820 34.6670   3
  -6  -1   2 212.143 34.0017   7
  -6  -1   1 278.379 33.6954   7
   6   1  -1 338.796 39.6123   3
  -6  -1   0 1356.03 48.8160   7
   6   1   0 1396.27 53.8365   3
  -6  -1  -1 2149.65 58.7527   7
   6   1   1 2203.72 63.8081   3
  -6  -1  -2 2018.50 50.0860   2
  -6  -1  -2 2063.49 58.4032   7
  -6  -1  -3 32.7195 26.0600   7
  -6  -1  -4 144.721 30.3607   7
  -6  -1  -5 21.7718 24.0666   7
  -6  -1  -6-12.4101 28.3174   7
  -6  -1  -7 258.634 34.0951   7
  -6  -1  -8-3.94976 29.5369   7
  -6  -1  -9 42.8815 34.4752   7
  -6  -1 -10 26.3902 28.5131   7
  -6  -1 -11 67.1387 35.6354   7
  -6  -1 -12 147.878 45.8048   7
  -6  -2  15-20.6188 30.9924   6
  -6  -2  14-1.43759 39.2070   6
  -6  -2  13 721.223 51.1337   6
  -6  -2  12 543.808 45.6716   6
  -6  -2  11 55.3250 32.0213   6
   6   2 -10 96.7011 31.6723   3
  -6  -2  10 76.3573 30.2332   6
   6   2  -9 175.078 33.2909   3
  -6  -2   9 170.611 31.7029   6
   6   2  -8 21.1266 31.7526   3
  -6  -2   8 18.7020 24.8107   6
   6   2  -7-13.8347 30.3971   3
  -6  -2   7-6.00973 23.8850   6
   6   2  -6 169.771 36.5393   3
  -6  -2   6 217.814 29.9276   7
  -6  -2   6 203.676 27.8066   6
   6   2  -5 98.8074 35.9120   3
  -6  -2   5 126.346 24.6899   6
  -6  -2   5 107.975 28.1547   7
   6   2  -4-14.1856 32.2769   3
  -6  -2   4 34.6691 19.7073   6
  -6  -2   4 11.2545 27.0435   7
   6   2  -3 39.8190 32.7392   3
  -6  -2   3 93.0798 25.3003   7
   6   2  -2 96.5477 34.2878   3
  -6  -2   2 87.4802 25.9926   7
  -6  -2   1 1126.42 44.6060   7
   6   2  -1 1166.38 52.9696   3
   6   2   0 65.1413 33.8278   3
  -6  -2   0 113.988 29.1482   7
  -6  -2   0 70.2930 21.5525   2
   6   2   1-9.19954 30.4895   3
  -6  -2  -1-19.7428 26.5011   7
  -6  -2  -1-16.0500 20.1437   2
   6   2   2 75.0818 32.7280   3
  -6  -2  -2 53.0991 24.7664   7
  -6  -2  -2 49.7686 21.8972   2
   6   2   3-11.4993 27.5428   3
  -6  -2  -3 13.2741 26.4657   7
  -6  -2  -3 8.85275 24.1205   2
   6   2   4-4.73387 27.1181   3
  -6  -2  -4 8.49189 22.7222   7
  -6  -2  -4-3.18330 24.5679   2
   6   2   5 7.54352 28.6467   3
  -6  -2  -5 2.66978 25.3427   2
  -6  -2  -5-34.2607 27.0882   7
  -6  -2  -6 32.6108 29.0725   7
  -6  -2  -7 73.9395 28.8508   7
  -6  -2  -8 19.2892 32.9850   7
  -6  -2  -9 21.3202 29.1139   7
  -6  -2 -10 58.7878 36.0864   7
  -6  -2 -11 187.669 43.1405   7
  -6  -2 -12 6.94293 41.4432   7
  -6  -3  14 30.6772 32.7330   6
  -6  -3  13-6.93209 32.0673   6
  -6  -3  12 62.4112 33.0274   6
  -6  -3  11-4.82210 25.9874   6
   6   3 -11 33.5407 33.7342   3
  -6  -3  10 1.28534 29.1395   6
   6   3 -10-2.20361 34.5650   3
  -6  -3   9 112.615 32.8594   6
   6   3  -9 122.556 37.5550   3
  -6  -3   8-3.71836 26.2404   6
   6   3  -8 32.7812 33.4872   3
  -6  -3   7 128.379 28.8439   6
  -6  -3   7 132.159 27.6532   7
   6   3  -7 181.461 38.5645   3
  -6  -3   6 53.7772 25.8531   6
  -6  -3   6 94.7138 25.3940   7
   6   3  -6 87.8219 38.9525   3
  -6  -3   5 16.1884 21.8614   6
  -6  -3   5 19.6883 25.0872   7
  -6  -3   4 16.4143 21.4322   7
   6   3  -4 51.9599 36.2968   3
  -6  -3   4-4.21225 19.6319   6
  -6  -3   3 166.416 25.6066   7
   6   3  -3 149.465 34.4547   3
  -6  -3   2 9.88633 22.9486   2
  -6  -3   2-8.61608 23.5292   7
   6   3  -2 13.4950 32.6137   3
  -6  -3   1 43.4108 24.0761   7
  -6  -3   1 37.8201 21.6079   2
   6   3  -1 70.8587 34.8094   3
  -6  -3   0 97.9099 25.4096   7
  -6  -3   0 98.1319 26.0591   2
   6   3   0 97.9745 33.8329   3
   6   3   1 4.69893 30.9488   3
  -6  -3  -1-16.2388 20.9124   7
  -6  -3  -1 14.9933 23.7408   2
   6   3   2 42.3170 31.5414   3
  -6  -3  -2 78.3011 24.5343   7
  -6  -3  -2 95.6371 25.7780   2
   6   3   3 121.206 34.4166   3
  -6  -3  -3 135.791 25.2821   7
  -6  -3  -3 123.115 26.4278   2
   6   3   4 14.8989 30.6402   3
  -6  -3  -4-14.3157 25.9580   7
  -6  -3  -4-29.3170 26.6482   2
   6   3   5 66.3521 33.2182   3
  -6  -3  -5 143.763 29.0823   7
  -6  -3  -5 104.144 27.0722   2
  -6  -3  -6 169.695 30.7863   7
  -6  -3  -6 125.721 28.6620   2
  -6  -3  -7 335.787 38.5138   2
  -6  -3  -7 450.764 41.1747   7
  -6  -3  -8 51.0556 29.3422   2
  -6  -3  -8 69.4446 28.1936   7
  -6  -3  -9 55.3836 32.8147   7
  -6  -3 -10 1.54631 38.0106   7
  -6  -3 -11-40.1301 40.5036   7
  -6  -4  14 19.4085 32.3994   6
  -6  -4  13 65.9044 30.7584   6
  -6  -4  12 94.8256 35.1335   6
  -6  -4  11 40.6435 32.2374   6
   6   4 -11 65.4326 34.6124   3
  -6  -4  10 9.27952 26.2149   6
   6   4 -10 121.211 37.6987   3
   6   4  -9 139.246 40.4817   3
  -6  -4   9 192.610 34.3127   6
   6   4  -8 42.8615 35.6753   3
  -6  -4   8-13.5117 24.0449   6
  -6  -4   7 491.201 36.3645   6
   6   4  -7 625.413 51.5746   3
  -6  -4   6 316.606 30.2625   6
   6   4  -6 463.422 48.0955   3
   6   4  -5 36.6830 40.1780   3
  -6  -4   5-23.1435 21.1785   6
  -6  -4   4 81.3492 25.0036   2
   6   4  -4 92.9778 38.5910   3
  -6  -4   3 18.4356 26.9308   2
   6   4  -3 29.3583 38.0740   3
  -6  -4   2-10.2712 26.2054   2
   6   4  -2 8.79026 34.4479   3
  -6  -4   1 120.338 26.4608   2
   6   4  -1 109.296 36.0934   3
   6   4   0 3.62138 31.9710   3
  -6  -4   0 5.49961 25.2754   2
  -6  -4  -1-4.71519 24.6538   2
   6   4   1 29.6167 36.5255   3
  -6  -4  -2-19.7977 22.8721   2
   6   4   2 21.9749 30.5160   3
  -6  -4  -3 368.325 35.1160   2
   6   4   3 415.640 42.0594   3
   6   4   4 193.170 36.7189   3
  -6  -4  -4 131.920 30.9008   2
   6   4   5 13.1638 26.2893   3
  -6  -4  -5 51.2463 28.7122   2
  -6  -4  -6 17.6284 31.8452   2
  -6  -4  -7-16.1595 29.1827   2
  -6  -4  -8 30.3480 31.5742   2
  -6  -4  -9-61.5907 31.0716   2
  -6  -5  12-109.610 30.9629   6
  -6  -5  11 24.2332 33.1569   6
  -6  -5  10 186.681 34.8102   6
  -6  -5   9-2.01079 30.0643   6
  -6  -5   8 70.7452 24.4831   6
  -6  -5   7 71.8316 28.7920   6
  -6  -5   6 108.259 25.8872   2
  -6  -5   6 152.201 27.2375   6
  -6  -5   5 86.1607 30.5105   2
  -6  -5   5 126.687 23.0600   6
  -6  -5   4 4.12305 29.6065   2
  -6  -5   3-16.2857 29.1978   2
  -6  -5   2-0.98027 27.3626   2
  -6  -5   1 10.7165 29.2298   2
  -6  -5   0 396.396 38.3126   2
   6   5   0 407.979 48.0489   3
   6   5   1 84.0051 34.5469   3
  -6  -5  -1 108.091 27.7991   2
  -6  -5  -2 52.2015 29.0016   2
   6   5   2 45.4240 37.2587   3
  -6  -5  -3 117.638 31.4470   2
   6   5   3 105.229 34.3431   3
  -6  -5  -4 69.9865 36.5289   2
   6   5   4 86.1031 30.1575   3
  -6  -5  -5 317.291 44.4879   2
  -6  -5  -6-6.79665 30.9861   2
  -6  -5  -7 54.9932 28.6571   2
  -6  -6  10 131.582 27.4157   6
  -6  -6   9-17.9003 30.4496   6
  -6  -6   8 76.7437 25.8961   6
  -6  -6   7 17.8371 32.5644   2
  -6  -6   6 109.737 33.1865   2
  -6  -6   5-35.0102 26.3371   2
  -6  -6   4 33.4406 34.3251   2
  -6  -6   3 9.96038 29.0214   2
  -6  -6   2 86.5105 36.2880   2
  -6  -6   1-5.56254 36.1350   2
  -6  -6   0-21.3593 34.8167   2
  -6  -6  -1-34.6820 32.0299   2
  -6  -6  -2-14.5783 35.2567   2
   6   6   2 41.4840 39.5753   3
   6   6   3 322.971 40.2220   3
  -6  -6  -3 217.995 36.9431   2
  -6  -6  -4 9.11058 28.6830   2
  -6  -7   9 114.045 37.5353   2
  -6  -7   8 3.84160 34.1210   2
  -6  -7   7-12.7830 37.0282   2
  -6  -7   6 361.131 39.5243   2
  -6  -7   5 151.580 39.3194   2
  -6  -7   4 93.5635 41.4997   2
  -6  -7   3 77.3658 40.7534   2
  -6  -7   2 73.7419 42.6447   2
  -6  -7   1 26.6184 37.2888   2
   7  -7  -4-3.58581 29.8133   4
   7  -7  -3-11.2478 37.5114   4
   7  -7  -2-1.76622 32.0293   4
   7  -7  -1 41.9255 31.1610   5
   7  -7  -1 19.2059 29.5166   4
   7  -7   0 95.0585 32.5339   5
   7  -7   0 48.7775 34.3775   4
   7  -7   1-21.7707 30.6153   5
   7  -7   1 52.2138 31.6225   4
  -7   6   7 47.8456 31.7429   6
   7  -6  -6 30.0425 27.8097   5
   7  -6  -5 33.9766 31.2151   5
   7  -6  -4-71.9478 31.4454   5
   7  -6  -4-18.3631 27.6951   4
   7  -6  -3 77.4175 29.9074   5
   7  -6  -3 213.567 40.0314   4
   7  -6  -2 46.1196 29.2804   5
   7  -6  -2-29.1967 24.2959   4
   7  -6  -1 10.0939 22.4454   5
   7  -6  -1 30.6343 33.0238   4
   7  -6   0 52.8868 30.2176   5
   7  -6   0 28.8540 34.4179   4
   7  -6   1-64.6931 23.0959   5
   7  -6   1-2.54732 33.5592   4
   7  -6   2 43.8869 28.4644   5
   7  -6   2 2.69371 29.1811   4
   7  -6   3 70.5452 27.8150   5
   7  -6   3 84.5806 33.8561   4
   7  -6   4-14.1452 30.7738   5
   7  -6   4 13.0396 29.6943   4
   7  -6   5 17.7809 35.0168   4
   7  -6   6 27.4816 36.5826   4
   7  -6   7-9.32308 35.3218   4
   7  -6   8-21.0044 33.6502   4
  -7   5   9 57.6452 31.6521   6
  -7   5   8 26.3340 35.1533   6
  -7   5   7 109.042 25.8208   6
  -7   5   6-37.6913 30.2874   6
  -7   5   5 70.1503 24.8624   6
  -7   5   5 36.2077 29.6907   7
   7  -5  -4 60.6951 24.8799   5
  -7   5   4 11.7476 31.0895   7
   7  -5  -3 103.657 24.2497   5
  -7   5   3 8.93676 25.6599   7
   7  -5  -2 70.5124 27.9227   5
  -7   5   2 90.2608 32.6082   7
   7  -5  -1 286.588 31.7069   5
  -7   5   1 262.610 34.2654   7
   7  -5   0-1.74343 28.8404   5
  -7   5   0-99.9000 33.0498   7
   7  -5   1 493.284 37.0540   5
  -7   5  -1 600.512 45.1291   7
   7  -5   2 154.239 29.0347   5
  -7   5  -2 154.629 33.9683   7
   7  -5   3 109.606 30.8903   5
  -7   5  -3 51.6553 27.1486   7
  -7   5  -4 17.5189 25.2149   7
  -7   5  -5-25.9511 23.8101   7
  -7   5  -6 381.491 33.9666   7
   7  -5   7 34.3946 33.7366   4
  -7   5  -7 132.258 24.1347   7
  -7   5  -8-20.6308 29.6309   7
   7  -5   8-17.1735 23.8573   4
  -7   5  -9 188.511 36.7947   7
   7  -5   9 196.309 38.6085   4
  -7   5 -10 11.2369 26.2551   7
   7  -5  10 41.1235 29.8087   4
  -7   5 -11 3.97435 33.3741   7
  -7   4  10 136.708 36.8277   6
  -7   4   9 9.26416 25.4396   6
  -7   4   8 16.0719 30.5593   6
  -7   4   7 249.195 37.3115   6
  -7   4   6 43.9209 26.2627   6
  -7   4   5 214.416 32.0256   6
  -7   4   5 282.912 39.5638   7
   7  -4  -4 370.272 32.3975   5
  -7   4   4 365.505 39.5946   7
  -7   4   4 424.917 37.4255   6
   7  -4  -3 201.546 31.0824   5
  -7   4   3 208.879 34.0922   7
   7  -4  -2 9.28370 20.9080   5
  -7   4   2 12.8361 30.4678   7
   7  -4  -1 20.8752 23.7863   5
  -7   4   1 27.9683 30.2867   7
   7  -4   0 54.8835 26.4278   5
  -7   4   0 2.36413 27.8827   7
   7  -4   1 136.192 27.2445   5
  -7   4  -1 104.810 30.6307   7
  -7   4  -2 34.9377 28.4766   7
  -7   4  -3 247.465 32.0747   7
  -7   4  -4 9.53769 23.3756   7
  -7   4  -5 46.1935 26.7669   7
  -7   4  -6-17.0761 26.4707   7
  -7   4  -7 63.6539 30.6997   7
  -7   4  -8 10.2707 34.2113   7
  -7   4  -9 241.130 32.4438   7
  -7   4 -10 2.23201 34.1135   7
  -7   4 -11 23.3584 30.0008   7
  -7   3  11-49.0118 31.4212   6
  -7   3  10-7.95944 24.6000   6
  -7   3   9 32.8220 30.5517   6
  -7   3   8-21.1097 26.5698   6
  -7   3   7 77.7816 31.4958   6
  -7   3   6 44.8057 25.8753   6
  -7   3   5 106.152 24.5832   6
  -7   3   5 117.048 36.4258   7
  -7   3   4 6.88142 32.6673   7
   7  -3  -3 164.056 24.2656   5
  -7   3   3 79.6210 28.0606   7
   7  -3  -2 51.0677 22.4854   5
  -7   3   2 20.0008 30.7597   7
   7  -3  -1 34.0108 20.4800   5
  -7   3   1 14.5327 31.5577   7
  -7   3   0 69.1728 29.8167   7
  -7   3  -1 96.5461 29.7841   7
  -7   3  -2 24.4061 28.6321   7
  -7   3  -3 30.3620 27.9862   7
  -7   3  -4 348.066 37.6531   7
  -7   3  -5 99.3709 28.4997   7
  -7   3  -6 27.7259 26.8581   7
  -7   3  -7 31.8495 24.9030   7
  -7   3  -8 7.40157 34.9012   7
  -7   3  -9 35.5489 37.4331   7
  -7   3 -10-48.2301 30.6563   7
  -7   3 -11 113.745 39.3213   7
  -7   2  12 45.9914 38.8375   6
  -7   2  11-12.1947 33.9738   6
  -7   2  10 198.850 35.1717   6
  -7   2   9 186.309 36.5347   6
  -7   2   8 22.0871 29.5468   6
  -7   2   7 2.72266 25.0397   6
  -7   2   6 12.3332 26.9079   6
  -7   2   5 399.924 39.9979   7
  -7   2   5 362.970 31.3990   6
  -7   2   4 47.3741 32.0004   7
  -7   2   3 28.3827 31.6292   7
  -7   2   2 25.8077 31.3852   7
  -7   2   1 80.2018 32.1844   7
  -7   2   0-26.2948 29.8184   7
  -7   2  -1 859.087 47.9512   7
  -7   2  -2 6.60499 30.5371   7
  -7   2  -3 215.354 32.2746   7
  -7   2  -4 113.054 31.3831   7
  -7   2  -5 482.324 41.6731   7
  -7   2  -6 6.74238 28.7586   7
  -7   2  -7 455.072 38.8313   7
  -7   2  -8-29.5371 32.5113   7
  -7   2  -9 40.8085 39.0390   7
  -7   2 -10 51.3665 29.9240   7
  -7   2 -11 32.3682 35.5869   7
  -7   1  13 46.7032 34.6390   6
  -7   1  12 7.80041 28.4396   6
  -7   1  11 63.2946 34.2983   6
  -7   1  10 95.0263 35.2591   6
  -7   1   9 68.7385 30.6752   6
  -7   1   8 297.058 35.1026   6
  -7   1   7 102.211 27.2304   6
  -7   1   6 127.252 28.2593   6
  -7   1   5 63.9259 26.3536   6
  -7   1   5 69.5779 31.5449   7
  -7   1   4 145.215 38.1707   7
  -7   1   3 217.735 35.2684   7
  -7   1   2 46.6874 31.2540   7
  -7   1   1 73.8005 32.6516   7
  -7   1   0 12.6591 29.8367   7
  -7   1  -1 19.1135 28.1816   7
  -7   1  -2 54.4827 27.7171   7
  -7   1  -3 9.94962 26.3126   7
  -7   1  -4 359.109 36.5881   7
  -7   1  -5-3.31378 26.2728   7
  -7   1  -6-3.43764 25.2292   7
  -7   1  -7 67.3345 32.5047   7
  -7   1  -8 34.6003 36.3411   7
  -7   1  -9 90.3728 32.6534   7
  -7   1 -10 367.862 46.4081   7
  -7   1 -11 31.8922 30.1989   7
  -7   0  13 13.8082 39.0105   6
  -7   0  12-22.0989 28.9476   6
  -7   0  11-16.6661 32.7286   6
  -7   0  10 249.934 37.7816   6
  -7   0   9 2.26466 25.0227   6
  -7   0   8 14.2679 25.9636   6
  -7   0   7 40.2426 26.5030   6
  -7   0   6-0.29076 23.6518   6
  -7   0   6-15.6142 33.5276   7
  -7   0   5 124.661 32.0880   7
  -7   0   4 403.968 42.9450   7
  -7   0   3 236.448 37.9891   7
  -7   0   2 111.327 31.6017   7
  -7   0   1 0.51153 28.4561   7
  -7   0   0 43.3860 30.0585   7
  -7   0  -1 7.24717 29.3089   7
  -7   0  -2 31.4920 28.6333   7
  -7   0  -3-26.7938 30.3167   7
  -7   0  -4 4.11636 30.3690   7
  -7   0  -5 64.8391 30.4880   7
  -7   0  -6 81.0253 32.3537   7
  -7   0  -7 56.9852 31.0486   7
  -7   0  -8 12.5151 30.5630   7
  -7   0  -9 197.716 41.6289   7
  -7   0 -10-17.6033 32.0470   7
  -7  -1  13 72.9963 34.8364   6
  -7  -1  12-55.9310 34.3925   6
  -7  -1  11 18.3464 33.9384   6
  -7  -1  10 1.39376 30.9011   6
  -7  -1   9 109.421 31.5857   6
  -7  -1   8 98.2937 28.7271   6
  -7  -1   7-32.9973 23.4287   6
   7   1  -7-9.28779 32.1288   3
  -7  -1   7-23.2437 28.0841   7
  -7  -1   6 51.1908 21.4393   6
   7   1  -6 55.3022 35.5024   3
  -7  -1   6 34.3483 31.7968   7
  -7  -1   5 351.828 39.3914   7
   7   1  -5 371.512 40.3704   3
   7   1  -4 20.5758 35.4208   3
  -7  -1   4 10.6253 33.3433   7
   7   1  -3 149.460 39.3744   3
  -7  -1   3 131.954 34.1258   7
  -7  -1   2-5.57560 31.1499   7
  -7  -1   1 217.333 35.9719   7
  -7  -1   0 502.279 40.8917   7
  -7  -1  -1 176.933 32.5252   7
  -7  -1  -2 258.941 34.5405   7
  -7  -1  -3 284.043 33.2474   7
  -7  -1  -4 30.3763 25.6520   7
  -7  -1  -5 28.7896 27.4933   7
  -7  -1  -6-24.8372 34.7296   7
  -7  -1  -7 26.3596 35.7493   7
  -7  -1  -8 34.9082 33.0916   7
  -7  -1  -9 166.705 39.3570   7
  -7  -1 -10-2.93658 38.5906   7
  -7  -2  13 90.2541 33.1736   6
  -7  -2  12 257.976 39.8718   6
  -7  -2  11 249.736 36.4890   6
  -7  -2  10 70.7444 29.0199   6
   7   2 -10 118.288 33.4769   3
  -7  -2   9 70.2445 31.1510   6
   7   2  -9 35.0932 31.1849   3
  -7  -2   8 28.3015 25.9985   6
   7   2  -8-29.5563 38.5616   3
  -7  -2   8-15.1470 29.2662   7
  -7  -2   7 77.9409 24.9137   6
   7   2  -7 49.7293 32.5597   3
  -7  -2   7 79.9143 33.5264   7
   7   2  -6-22.5691 36.2136   3
  -7  -2   6 52.4719 30.0069   7
   7   2  -5-23.1663 33.6985   3
  -7  -2   5-16.4655 31.6296   7
   7   2  -4 38.9119 33.0205   3
  -7  -2   4 68.4871 33.7055   7
   7   2  -3 240.952 41.9244   3
  -7  -2   3 231.720 35.3516   7
  -7  -2   2 596.298 42.3811   7
   7   2  -2 559.832 45.9133   3
   7   2  -1-33.8273 35.3249   3
  -7  -2   1 8.56299 28.1244   7
   7   2   0 22.3746 36.4203   3
  -7  -2   0 22.3144 27.2004   7
   7   2   1 48.9305 32.9523   3
  -7  -2  -1 79.2215 29.0331   7
   7   2   2 172.020 34.4684   3
  -7  -2  -2 174.015 28.7613   7
  -7  -2  -3 747.925 40.6993   7
   7   2   3 748.595 49.1549   3
  -7  -2  -4 62.4077 27.1187   7
  -7  -2  -4 32.9256 25.1746   2
  -7  -2  -5 170.721 36.8094   7
  -7  -2  -5 183.795 32.9771   2
  -7  -2  -6-28.6311 33.2663   7
  -7  -2  -6-15.7162 25.2211   2
  -7  -2  -7 1.65256 29.6938   2
  -7  -2  -7 42.5598 30.8485   7
  -7  -2  -8 68.7480 38.1749   7
  -7  -2  -9-23.1835 37.6105   7
  -7  -2 -10 199.538 36.7185   7
  -7  -3  13 47.7475 34.6516   6
  -7  -3  12 113.026 34.6970   6
  -7  -3  11 313.212 41.0182   6
   7   3 -11 195.819 40.6088   3
  -7  -3  10 20.7633 33.0776   6
   7   3 -10 102.389 34.6692   3
  -7  -3   9 96.2330 32.1382   6
   7   3  -9 17.9228 35.3672   3
   7   3  -8 121.162 39.0607   3
  -7  -3   8 163.052 30.6943   6
  -7  -3   7 32.5421 26.2183   6
   7   3  -7 15.6906 37.8253   3
   7   3  -6 32.9658 37.5445   3
   7   3  -5 5.13108 37.4356   3
   7   3  -4 138.247 40.2185   3
   7   3  -3 208.058 38.8048   3
  -7  -3   3 291.223 32.7733   7
   7   3  -2 39.0525 36.7845   3
  -7  -3   2 64.6147 27.2621   7
   7   3  -1-24.7879 36.9846   3
  -7  -3   1-31.3005 24.3231   7
   7   3   0 106.296 37.6944   3
  -7  -3   0 173.334 29.9721   7
   7   3   1 22.2423 36.3522   3
  -7  -3  -1 133.325 27.6526   7
   7   3   2 39.9772 31.0270   3
  -7  -3  -2 93.4897 24.7765   7
  -7  -3  -2 24.9405 23.4022   2
   7   3   3-33.2136 34.7381   3
  -7  -3  -3-11.0351 25.6625   7
  -7  -3  -3 5.69879 23.9078   2
   7   3   4-11.1630 32.9175   3
  -7  -3  -4-59.9137 33.0951   7
  -7  -3  -4-8.70171 27.6791   2
   7   3   5-50.4353 32.0675   3
  -7  -3  -5-21.1560 30.6837   7
  -7  -3  -5 15.1766 26.7497   2
  -7  -3  -6-21.5844 29.8301   7
  -7  -3  -6-1.93022 28.3423   2
  -7  -3  -7 26.9539 28.6066   7
  -7  -3  -7 2.30174 28.4624   2
  -7  -3  -8 6.64027 36.0131   7
  -7  -3  -8 71.0914 31.3200   2
  -7  -3  -9 17.5526 32.7367   7
  -7  -4  12-23.5223 27.5567   6
  -7  -4  11 7.20467 30.4702   6
   7   4 -11 70.9238 32.0005   3
   7   4 -10 68.2952 36.7979   3
  -7  -4  10 66.9535 28.4843   6
   7   4  -9 67.1104 41.7835   3
  -7  -4   9-48.3679 24.8171   6
   7   4  -8 50.0944 35.7115   3
  -7  -4   8 100.053 28.4332   6
   7   4  -7 127.221 35.5295   3
   7   4  -6 54.0030 39.2602   3
   7   4  -5 61.3091 34.0425   3
   7   4  -4 2.16348 38.8618   3
   7   4  -3 40.9902 37.7691   3
   7   4  -2 281.267 44.7207   3
   7   4  -1 13.5681 36.7801   3
   7   4   0 69.4965 35.9941   3
  -7  -4   0 38.3786 25.1291   2
   7   4   1 49.5137 41.0640   3
  -7  -4  -1 49.3461 25.3925   2
   7   4   2-5.03713 32.9015   3
  -7  -4  -2-13.7188 23.5746   2
   7   4   3 54.6462 38.2149   3
  -7  -4  -3 81.3508 32.2620   2
   7   4   4-101.698 32.5117   3
  -7  -4  -4 35.6778 27.0385   2
  -7  -4  -5-13.6419 24.4408   2
  -7  -4  -6 90.4585 31.2204   2
   7   5 -11 49.0162 39.9432   3
   7   5 -10-23.5705 42.1786   3
  -7  -5  10-27.9652 29.3566   6
   7   5  -9-8.90317 43.1196   3
  -7  -5   9 103.428 31.6208   6
   7   5  -8 98.4333 46.6888   3
  -7  -5   8 6.60408 22.4888   6
   7   5  -7 49.5353 44.7757   3
   7   5  -6 96.4811 43.1243   3
   7   5  -5 57.3751 44.3675   3
   7   5  -4 25.1777 40.4828   3
   7   5  -3 11.6192 40.7417   3
  -7  -5   2 16.9146 23.9189   2
   7   5  -2-2.23237 35.2951   3
  -7  -5   1-12.9392 32.6807   2
   7   5  -1 55.0427 36.6365   3
  -7  -5   0 15.4321 34.4040   2
   7   5   0 18.3979 35.4843   3
  -7  -5  -1 28.1762 29.2569   2
   7   5   1 27.8180 36.1432   3
  -7  -5  -2 10.8788 24.7751   2
   7   5   2 9.12744 38.5074   3
   7   5   3-37.7529 34.6693   3
  -7  -5  -3 70.6882 32.3139   2
   7   5   4-16.8420 25.1585   3
  -7  -5  -4 43.3410 34.0161   2
  -7  -6   9-8.13909 31.1702   6
  -7  -6   3-62.4444 31.0066   2
  -7  -6   2 38.6910 34.3434   2
  -7  -6   1 248.489 43.2736   2
  -7  -6   0 1.62215 33.8731   2
   8  -6  -3 35.4103 32.3833   5
   8  -6  -2 84.5586 30.3759   5
   8  -6  -1 63.9899 30.5228   5
  -8   5   7 63.4726 39.7878   6
  -8   5   6 56.4720 35.3091   7
  -8   5   5 69.0574 35.4391   7
  -8   5   4 87.2739 35.6925   7
   8  -5  -3-36.3961 23.7048   5
  -8   5   3 27.8847 33.3235   7
   8  -5  -2-5.77568 23.4819   5
  -8   5   2 34.6664 33.5919   7
   8  -5  -1 314.268 32.5020   5
  -8   5   1 162.411 38.8588   7
   8  -5   0 162.681 32.3667   5
  -8   5   0 20.0930 28.0317   7
   8  -5   1 121.976 29.2496   5
  -8   5  -1 13.7451 29.0965   7
  -8   5  -2 126.759 29.9715   7
  -8   5  -3 14.1545 26.6548   7
  -8   5  -4-17.5200 29.7099   7
  -8   5  -5 28.5111 29.8892   7
  -8   5  -6-85.2737 28.8189   7
  -8   5  -7 99.1075 31.0843   7
  -8   4   8-58.7234 35.1402   6
  -8   4   7 76.8440 32.9453   6
  -8   4   7 97.7273 30.4714   7
  -8   4   6 94.1628 39.6864   7
  -8   4   5 271.159 38.5774   7
  -8   4   4 98.8061 36.1084   7
  -8   4   3 103.617 35.0404   7
  -8   4   2 21.5335 26.6641   7
   8  -4  -1 16.7489 24.5904   5
  -8   4   1 43.2132 22.7769   7
  -8   4   0 43.9562 30.1408   7
  -8   4  -1 10.4213 29.1442   7
  -8   4  -2 365.515 41.7281   7
  -8   4  -3 106.572 32.5419   7
  -8   4  -4 45.7354 29.3039   7
  -8   4  -5-39.7550 22.0050   7
  -8   4  -6 151.156 30.2718   7
  -8   4  -7 278.986 34.0703   7
  -8   3  10 65.3215 38.0869   6
  -8   3   9-52.5851 36.6554   6
  -8   3   8-54.9004 31.1488   6
  -8   3   7 121.394 39.5228   7
  -8   3   6 30.1702 28.8982   7
  -8   3   5 95.0886 34.5089   7
  -8   3   4 67.9842 34.7120   7
  -8   3   3 63.1856 34.2464   7
  -8   3   2 15.6850 26.1772   7
  -8   3   1 39.2789 27.5543   7
  -8   3   0-28.1161 30.1735   7
  -8   3  -1 192.311 34.2740   7
  -8   3  -2 89.8920 34.7978   7
  -8   3  -3 27.3905 29.7127   7
  -8   3  -4-8.92759 28.9258   7
  -8   3  -5-17.6039 31.4259   7
  -8   3  -6 6.95742 23.9858   7
  -8   3  -7-20.4428 32.5516   7
  -8   3  -8 18.2171 28.2853   7
  -8   2  10-10.8602 36.1954   6
  -8   2   9-62.4020 27.2409   6
  -8   2   8-124.919 31.6067   6
  -8   2   7 3.34601 32.3188   7
  -8   2   6 70.4139 37.1599   7
  -8   2   5 24.4421 30.1431   7
  -8   2   4 98.6690 33.2470   7
  -8   2   3 10.2024 31.7819   7
  -8   2   2-30.3209 33.8236   7
  -8   2   1 6.09260 28.2992   7
  -8   2   0-14.4642 31.6210   7
  -8   2  -1 206.483 32.3872   7
  -8   2  -2 115.119 34.2335   7
  -8   2  -3-5.01534 29.3099   7
  -8   2  -4 18.8725 34.5164   7
  -8   2  -5 160.814 37.2162   7
  -8   2  -6 19.7736 23.4463   7
  -8   2  -7 33.0361 32.6230   7
  -8   2  -8-92.9864 29.2348   7
  -8   1  11-87.8425 31.5878   6
  -8   1  10-54.3398 33.2469   6
  -8   1   9 40.2292 26.9109   6
  -8   1   8 19.6436 25.2072   6
  -8   1   8 45.9432 35.8873   7
  -8   1   7 41.7872 35.3031   7
  -8   1   6 17.5699 38.3371   7
  -8   1   5 63.4686 36.4725   7
  -8   1   4 13.5190 34.2657   7
  -8   1   3 3.54575 31.6253   7
  -8   1   2 18.7239 27.6622   7
  -8   1   1 187.995 39.4640   7
  -8   1   0 49.6686 29.9744   7
  -8   1  -1-11.3144 34.1298   7
  -8   1  -2 171.017 34.1155   7
  -8   1  -3 22.9068 29.4051   7
  -8   1  -4 138.626 37.4807   7
  -8   1  -5-22.1246 25.7653   7
  -8   1  -6 18.6281 32.7077   7
  -8   1  -7 77.6579 36.0329   7
  -8   1  -8 150.172 43.1849   7
  -8   0  11-72.6864 29.7481   6
  -8   0  10-46.2717 31.4494   6
  -8   0   9 29.3363 27.6758   6
  -8   0   8 23.5099 31.3797   7
  -8   0   7 17.6689 35.6178   7
  -8   0   6 186.883 40.3374   7
  -8   0   5 83.4435 35.8962   7
  -8   0   4 154.353 38.7557   7
  -8   0   3 62.1933 33.8608   7
  -8   0   2 174.018 35.6744   7
  -8   0   1 100.389 35.5374   7
  -8   0   0 134.009 34.8561   7
  -8   0  -1-4.35158 25.9231   7
  -8   0  -2 77.2150 32.7508   7
  -8   0  -3 79.5115 31.6692   7
  -8   0  -4 30.8850 27.7810   7
  -8   0  -5 66.3059 34.9021   7
  -8   0  -6 9.13860 28.1277   7
  -8   0  -7-1.16297 38.1533   7
  -8   0  -8 17.4917 37.1427   7
  -8  -1  11 0.44242 36.5965   6
  -8  -1  10 22.7704 35.1824   6
  -8  -1   9 65.2930 25.9810   6
  -8  -1   9 68.8237 35.8888   7
  -8  -1   8 19.7181 30.9715   7
  -8  -1   7 85.0395 31.7736   7
  -8  -1   6 176.658 38.3032   7
  -8  -1   5 120.072 33.6728   7
  -8  -1   4 296.323 37.3169   7
  -8  -1   3 96.2464 36.6305   7
  -8  -1   2 129.205 32.1316   7
  -8  -1   1 22.4059 33.8087   7
  -8  -1   0 49.9966 32.5407   7
  -8  -1  -1 19.9249 27.8051   7
  -8  -1  -2 242.675 37.5535   7
  -8  -1  -3 166.964 34.2060   7
  -8  -1  -4 33.7491 29.1892   7
  -8  -1  -5-14.9931 31.2814   7
  -8  -1  -6-35.5612 32.3508   7
  -8  -1  -7-95.1611 35.2401   7
  -8  -2  11 61.3409 28.1191   6
  -8  -2  10 2.33039 33.8903   6
   8   2 -10 3.77249 37.4109   3
  -8  -2  10 68.0691 27.7787   7
   8   2  -9-29.2590 39.3812   3
  -8  -2   9 41.9359 33.1703   7
   8   2  -8-43.3322 35.5172   3
  -8  -2   8 41.3270 32.6648   7
   8   2  -7 57.1464 36.2780   3
  -8  -2   7 70.5604 31.2915   7
   8   2  -6-5.23827 38.5993   3
  -8  -2   6 26.8608 30.9944   7
   8   2  -5-14.0100 39.0235   3
  -8  -2   5-10.3130 32.6107   7
   8   2  -4 131.289 42.4394   3
  -8  -2   4 95.5382 33.1802   7
   8   2  -3-5.05085 36.1399   3
  -8  -2   3 5.81872 29.8631   7
   8   2  -2 8.84991 36.2912   3
  -8  -2   2 76.4311 32.0530   7
   8   2  -1 231.037 43.9448   3
  -8  -2   1 185.193 35.5794   7
  -8  -2   0 180.196 31.3087   7
  -8  -2  -1 248.466 37.3565   7
  -8  -2  -2-23.9952 27.0164   7
  -8  -2  -3 37.3305 27.5242   7
  -8  -2  -4 100.835 31.0753   7
  -8  -2  -5-18.5809 32.0766   7
  -8  -2  -6-47.1181 35.3279   7
  -8  -2  -7 15.2449 37.0271   7
  -8  -3  11 105.528 31.9821   6
  -8  -3  10 50.6775 32.4136   6
   8   3 -10 18.4669 35.4548   3
   8   3  -9-10.1611 37.0736   3
   8   3  -8-42.2595 35.0012   3
   8   3  -7-53.3342 39.8169   3
   8   3  -6 7.96538 40.9538   3
   8   3  -5 5.43504 37.2758   3
   8   3  -4 11.7060 35.3092   3
   8   3  -3-37.4743 38.7618   3
   8   3  -2-31.5752 34.2930   3
   8   3  -1-34.8350 38.2727   3
   8   3   0-9.22180 38.0479   3
   8   3   1-23.3854 35.0602   3
   8   3   2-7.27901 32.4563   3
   8   3   3 39.7533 39.6536   3
   8   4  -6 7.62527 42.7512   3
   8   4  -5-22.4555 43.0010   3
   8   4  -4-10.2359 34.2397   3
   8   4  -3-35.6079 44.5130   3
   8   4  -2-18.0716 36.0971   3
   8   4  -1 65.9806 37.9831   3
   8   4   0 28.6431 40.1082   3
   8   4   1 36.6303 34.8540   3
   8   4   2 17.3590 41.5908   3
   8   4   3 1.82892 31.8886   3
  -9   3   1-84.1853 32.8220   7
  -9   3   0-16.6648 29.8665   7
  -9   2   4 8.32386 30.0956   7
  -9   2   3 56.1960 32.4481   7
  -9   2   2 24.2536 32.9871   7
  -9   2   1 87.0670 31.9287   7
  -9   2   0 124.393 31.6813   7
  -9   2  -1 7.72167 24.4758   7
  -9   2  -2 269.993 39.9841   7
  -9   1   5-0.75955 38.1318   7
  -9   1   4 65.4860 33.7703   7
  -9   1   3 76.8143 28.6892   7
  -9   1   2-39.8360 24.7053   7
  -9   1   1-56.4493 28.1388   7
  -9   1   0-85.4070 32.9634   7
  -9   1  -1-34.2839 33.7024   7
  -9   1  -2 10.2693 31.3228   7
  -9   0   6 75.4233 40.6425   7
  -9   0   5 55.3030 34.7590   7
  -9   0   4 20.9055 28.8348   7
  -9   0   3 45.8731 30.2539   7
  -9   0   2 9.00424 29.8588   7
  -9   0   1 85.4906 33.4170   7
  -9   0   0 32.2997 34.5463   7
  -9   0  -1 34.0244 32.1398   7
  -9   0  -2-38.1275 25.4335   7
  -9  -1   7 28.6239 34.6268   7
  -9  -1   6 32.5487 31.5453   7
  -9  -1   5 7.14332 34.1557   7
  -9  -1   4 65.7296 33.2944   7
  -9  -1   3 33.2807 31.9349   7
  -9  -1   2 156.986 33.4627   7
  -9  -1   1 81.2326 25.7337   7
  -9  -1   0 54.7522 26.4088   7
  -9  -1  -1 5.43007 32.5305   7
  -9  -1  -2-88.1233 32.7179   7
  -9  -2   7 63.0054 34.8924   7
  -9  -2   6 25.1258 27.5541   7
  -9  -2   5 59.5295 30.7911   7
  -9  -2   4 38.2832 28.9796   7
  -9  -2   3 74.8083 25.7785   7
  -9  -2   2 57.9103 30.1956   7
  -9  -2   1-15.6547 33.0180   7
  -9  -2   0-8.01081 33.7862   7
  -9  -2  -1 24.4637 26.7785   7
  -9  -2  -2 42.3801 28.8320   7
;
_shelx_hkl_checksum     1504
_shelx_res_file
;
TITL hm16cg
CELL  0.71073  7.4010  7.8880 15.410 100.28 94.40 94.14
ZERR  2        0.0010  0.0010  0.003   0.02  0.01  0.01
LATT 1
SFAC C H N O CL
UNIT 36 42 4 6 2
PLAN 30
FMAP 2
OMIT -2 55.1
SIZE 0.44 0.28 0.16
TEMP 23.0
L.S. 20
ACTA
BOND $H
CONF
HTAB
MPLA 6 C21 C22 C23 C24 C25 C26 C27
WGHT    0.049800    0.303400
FVAR       2.78807
MOLE 1
N1    3    0.386288    0.571866    0.619797    11.00000    0.07566    0.05084 =
         0.03970    0.01422    0.01115    0.01859
H11   2    0.348677    0.653874    0.578700    11.00000   -1.20000
H12   2    0.494483    0.525674    0.607247    11.00000   -1.20000
C2    1    0.245349    0.424280    0.610316    11.00000    0.07852    0.05910 =
         0.03798    0.00497   -0.00550    0.00749
AFIX  23
H2A   2    0.238858    0.356705    0.550869    11.00000   -1.20000
H2B   2    0.127587    0.467659    0.619385    11.00000   -1.20000
AFIX   0
C3    1    0.290102    0.310382    0.677105    11.00000    0.06258    0.04375 =
         0.03826    0.00143   -0.00012    0.00384
AFIX  23
H3A   2    0.196385    0.215399    0.670940    11.00000   -1.20000
H3B   2    0.405112    0.262335    0.666458    11.00000   -1.20000
AFIX   0
N4    3    0.301598    0.413113    0.766454    11.00000    0.05247    0.03892 =
         0.03258    0.00481    0.00115    0.00377
C5    1    0.444610    0.556807    0.777269    11.00000    0.05383    0.04255 =
         0.03928    0.00566    0.00349    0.00298
AFIX  23
H5A   2    0.561386    0.511095    0.768465    11.00000   -1.20000
H5B   2    0.451109    0.623381    0.836942    11.00000   -1.20000
AFIX   0
C6    1    0.404589    0.672850    0.711215    11.00000    0.06414    0.04115 =
         0.04188    0.00625    0.00882    0.00786
AFIX  23
H6A   2    0.292796    0.726105    0.723168    11.00000   -1.20000
H6B   2    0.502317    0.764148    0.717283    11.00000   -1.20000
AFIX   0
C21   1    0.307951    0.320156    0.837594    11.00000    0.03990    0.03862 =
         0.04163    0.00722    0.00034    0.00460
C22   1    0.270895    0.403365    0.922047    11.00000    0.04198    0.03855 =
         0.04015    0.00748    0.00275    0.00647
C23   1    0.273980    0.316404    0.992239    11.00000    0.05656    0.05396 =
         0.04108    0.01310    0.00395    0.00435
AFIX  43
H23   2    0.253103    0.374038    1.048201    11.00000   -1.20000
AFIX   0
C24   1    0.307971    0.143889    0.979814    11.00000    0.06899    0.04981 =
         0.05443    0.02400   -0.00267    0.00306
AFIX  43
H24   2    0.308750    0.085448    1.027171    11.00000   -1.20000
AFIX   0
C25   1    0.340462    0.059476    0.897563    11.00000    0.07253    0.03884 =
         0.06515    0.01429   -0.00557    0.00729
AFIX  43
H25   2    0.361541   -0.056896    0.888871    11.00000   -1.20000
AFIX   0
C26   1    0.341966    0.147149    0.827348    11.00000    0.06016    0.04199 =
         0.04582    0.00458    0.00152    0.00773
AFIX  43
H26   2    0.366300    0.088890    0.772075    11.00000   -1.20000
AFIX   0
O22   4    0.225802    0.571169    0.928361    11.00000    0.07473    0.04455 =
         0.04042    0.00697    0.01308    0.02096
C27   1    0.211664    0.668200    1.014215    11.00000    0.05988    0.04882 =
         0.05020   -0.00125    0.01147    0.00526
AFIX 137
H27A  2    0.177975    0.781599    1.009286    11.00000   -1.50000
H27B  2    0.326745    0.677855    1.048789    11.00000   -1.50000
H27C  2    0.120720    0.610711    1.042583    11.00000   -1.50000
AFIX   0
MOLE 2
C31   1    0.211055    0.854308    0.379357    11.00000    0.04654    0.04417 =
         0.04521    0.00750    0.00722    0.00834
C32   1    0.177999    0.800403    0.288921    11.00000    0.07397    0.05514 =
         0.05018    0.00104    0.00768    0.02645
AFIX  43
H32   2    0.186663    0.685036    0.264330    11.00000   -1.20000
AFIX   0
C33   1    0.132102    0.915092    0.234042    11.00000    0.07371    0.07668 =
         0.03761    0.00646    0.00683    0.02503
AFIX  43
H33   2    0.110440    0.877211    0.173168    11.00000   -1.20000
AFIX   0
C34   1    0.119035    1.084757    0.270493    11.00000    0.05065    0.05718 =
         0.04554    0.01972    0.00470    0.00548
CL34  5    0.061962    1.231021    0.201974    11.00000    0.07829    0.08003 =
         0.06710    0.03939   -0.00106    0.00536
C35   1    0.147066    1.141049    0.359805    11.00000    0.11864    0.04331 =
         0.05112    0.00847   -0.00287    0.01556
AFIX  43
H35   2    0.135340    1.255891    0.384292    11.00000   -1.20000
AFIX   0
C36   1    0.193232    1.024713    0.413470    11.00000    0.12037    0.04975 =
         0.03751    0.00479   -0.00433    0.01714
AFIX  43
H36   2    0.212735    1.063076    0.474379    11.00000   -1.20000
AFIX   0
C37   1    0.265039    0.730608    0.439542    11.00000    0.05860    0.04943 =
         0.05457    0.01531    0.00952    0.01219
O31   4    0.283311    0.790767    0.520810    11.00000    0.17470    0.06464 =
         0.05295    0.01890   -0.00068    0.04050
O32   4    0.287910    0.579683    0.406116    11.00000    0.08993    0.04844 =
         0.07814    0.01381    0.01708    0.02656
HKLF 4
REM  hm16cg
REM R1 =  0.0529 for    2318 Fo > 4sig(Fo)  and  0.0971 for all    3763 data
REM    224 parameters refined using      0 restraints
END
WGHT      0.0498      0.3033
REM Instructions for potential hydrogen bonds
HTAB N1 O31
HTAB N1 O32
EQIV $1 -x+1, -y+1, -z+1
HTAB N1 O32_$1
HTAB C5 O22
EQIV $2 -x, -y+2, -z+1
HTAB C6 Cl34_$2
REM Highest difference peak  0.193,  deepest hole -0.270,  1-sigma level  0.040
Q1    1   0.3835  0.7764  0.4974  11.00000  0.05    0.19
Q2    1   0.3234  1.0785  0.4772  11.00000  0.05    0.18
Q3    1   0.1279  1.1319  0.1811  11.00000  0.05    0.18
Q4    1   0.1577  0.7310  0.4951  11.00000  0.05    0.17
Q5    1   0.2931  0.5059  0.9219  11.00000  0.05    0.15
Q6    1   0.3823  0.6606  0.4122  11.00000  0.05    0.15
Q7    1  -0.0022  0.8553  0.1793  11.00000  0.05    0.14
Q8    1   0.3784  0.5440  0.4542  11.00000  0.05    0.13
Q9    1   0.3005  0.6912  0.9013  11.00000  0.05    0.13
Q10   1   0.0284  1.1494  0.1220  11.00000  0.05    0.13
Q11   1   0.3877  0.6851  0.8391  11.00000  0.05    0.13
Q12   1  -0.0061  1.2497  0.3856  11.00000  0.05    0.13
Q13   1   0.0995  1.4354  0.4028  11.00000  0.05    0.12
Q14   1   0.6455  0.6633  0.6219  11.00000  0.05    0.12
Q15   1   0.0287  0.8062  0.1035  11.00000  0.05    0.12
Q16   1   0.5610  0.5850  0.8400  11.00000  0.05    0.12
Q17   1   0.2669  0.4216  0.3717  11.00000  0.05    0.12
Q18   1   0.5370  0.8113  0.8561  11.00000  0.05    0.12
Q19   1   0.1109  0.3742  0.5630  11.00000  0.05    0.12
Q20   1   0.2328  1.2660  0.3760  11.00000  0.05    0.12
Q21   1   0.3483  0.4870  0.7610  11.00000  0.05    0.12
Q22   1   0.2976  0.7317  0.2632  11.00000  0.05    0.11
Q23   1   0.3295  0.0299  0.7326  11.00000  0.05    0.11
Q24   1   0.3285  0.7782  1.0184  11.00000  0.05    0.11
Q25   1   0.1435  0.8160  0.3424  11.00000  0.05    0.11
Q26   1   0.4993  0.7791  0.5868  11.00000  0.05    0.11
Q27   1   0.0673  1.0039  0.4797  11.00000  0.05    0.11
Q28   1   0.0226  1.2770  0.4071  11.00000  0.05    0.11
Q29   1   0.2174  0.0975  1.0506  11.00000  0.05    0.11
Q30   1   0.4635  0.5121  1.0551  11.00000  0.05    0.11
;
_shelx_res_checksum     32306
_shelxl_version_number        2.014
data_II
_audit_creation_method     SHELXL-2014
_chemical_name_systematic
;
4-(2-Methoxyphenyl)piperazin-1-ium 4-bromobenzoate
;
_chemical_name_common     ?
_chemical_formula_moiety     'C11 H17 N2 O +, C7 H4 Br O2 -'
_chemical_formula_sum     'C18 H21 Br N2 O3'
_chemical_formula_iupac     'C11 H17 N2 O +, C7 H4 Br O2 -'
_chemical_formula_weight     393.27
_chemical_melting_point     ?
_space_group_crystal_system     triclinic
_space_group_name_H-M_alt     'P -1'
_space_group_name_Hall     '-P 1'
loop_
    _space_group_symop_operation_xyz
    'x, y, z'
    '-x, -y, -z'
_cell_length_a     7.4313(5)
_cell_length_b     7.9163(5)
_cell_length_c     15.5212(9)
_cell_angle_alpha     101.565(5)
_cell_angle_beta     94.780(5)
_cell_angle_gamma     92.691(5)
_cell_volume     889.54(10)
_cell_formula_units_Z     2
_cell_measurement_reflns_used     3779
_cell_measurement_theta_min     2.632
_cell_measurement_theta_max     27.608
_cell_measurement_temperature     296(2)
_exptl_crystal_description     plate
_exptl_crystal_colour     yellow
_exptl_crystal_size_max     0.420
_exptl_crystal_size_mid     0.420
_exptl_crystal_size_min     0.120
_exptl_crystal_density_diffrn     1.468
_exptl_crystal_density_meas     ?
_exptl_crystal_density_method     ?
_exptl_crystal_F_000     404
_exptl_absorpt_coefficient_mu     2.329
_exptl_absorpt_correction_type     multi-scan
_exptl_absorpt_process_details
;
(CrysAlis RED; Oxford Diffraction, 2009)
;
_exptl_absorpt_correction_T_min     0.258
_exptl_absorpt_correction_T_max     0.756
_exptl_special_details
;
Empirical absorption correction using spherical harmonics,
implemented in SCALE3 ABSPACK scaling algorithm.
;
_diffrn_ambient_temperature     296(2)
_diffrn_source     'Enhance (Mo) X-ray Source'
_diffrn_radiation_type     MoK\a
_diffrn_radiation_wavelength     0.71073
_diffrn_radiation_monochromator     graphite
_diffrn_measurement_device_type
;
Oxford Diffraction Xcalibur with Sapphire CCD
;
_diffrn_measurement_method     '\w scans'
_diffrn_detector_area_resol_mean     ?
_diffrn_reflns_number     5996
_diffrn_reflns_av_R_equivalents     0.0176
_diffrn_reflns_av_unetI/netI     0.0217
_diffrn_reflns_theta_min     2.632
_diffrn_reflns_theta_max     27.608
_diffrn_reflns_theta_full     25.242
_diffrn_measured_fraction_theta_max     0.905
_diffrn_measured_fraction_theta_full     0.992
_diffrn_reflns_limit_h_min     -9
_diffrn_reflns_limit_h_max     8
_diffrn_reflns_limit_k_min     -10
_diffrn_reflns_limit_k_max     10
_diffrn_reflns_limit_l_min     -19
_diffrn_reflns_limit_l_max     16
_diffrn_standards_number     0
_diffrn_standards_interval_count     0
_diffrn_standards_interval_time     0
_diffrn_standards_decay_%     0
_refine_special_details     ?
_reflns_number_total     3739
_reflns_number_gt     2989
_reflns_threshold_expression     'I > 2\s(I)'
_refine_ls_structure_factor_coef     Fsqd
_refine_ls_matrix_type     full
_refine_ls_R_factor_all     0.0559
_refine_ls_R_factor_gt     0.0430
_refine_ls_wR_factor_gt     0.1087
_refine_ls_wR_factor_ref     0.1151
_refine_ls_goodness_of_fit_ref     1.052
_refine_ls_restrained_S_all     1.052
_refine_ls_number_reflns     3739
_refine_ls_number_parameters     224
_refine_ls_number_restraints     0
_refine_ls_hydrogen_treatment     mixed
_refine_ls_weighting_scheme     calc
_refine_ls_weighting_details
              'w=1/[\s^2^(Fo^2^)+(0.0576P)^2^+0.5700P] where P=(Fo^2^+2Fc^2^)/3'
_atom_sites_solution_hydrogens     mixed
_atom_sites_solution_primary     difmap
_atom_sites_solution_secondary     ?
_refine_ls_shift/su_max     0.000
_refine_ls_shift/su_mean     0.000
_refine_diff_density_max     0.844
_refine_diff_density_min     -0.551
_refine_ls_extinction_method     none
_refine_ls_extinction_coef     .
loop_
    _atom_type_symbol
    _atom_type_description
    _atom_type_scat_dispersion_real
    _atom_type_scat_dispersion_imag
    _atom_type_scat_source
    'C' 'C' 0.0033 0.0016
                         'International Tables Vol C Tables 4.2.6.8 and 6.1.1.4'
    'H' 'H' 0.0000 0.0000
                         'International Tables Vol C Tables 4.2.6.8 and 6.1.1.4'
    'N' 'N' 0.0061 0.0033
                         'International Tables Vol C Tables 4.2.6.8 and 6.1.1.4'
    'O' 'O' 0.0106 0.0060
                         'International Tables Vol C Tables 4.2.6.8 and 6.1.1.4'
    'Br' 'Br' -0.2901 2.4595
                         'International Tables Vol C Tables 4.2.6.8 and 6.1.1.4'
_computing_data_collection
;
CrysAlis CCD (Oxford Diffraction, 2009)
;
_computing_cell_refinement
;
CrysAlis RED (Oxford Diffraction, 2009)
;
_computing_data_reduction
;
CrysAlis RED (Oxford Diffraction, 2009)
;
_computing_structure_solution
;
SHELXT (Sheldrick, 2015a)
;
_computing_structure_refinement
;
SHELXL-2014 (Sheldrick, 2015b)
;
_computing_molecular_graphics
;
PLATON (Spek, 2020)
;
_computing_publication_material
;
SHELXL-2014 (Sheldrick, 2015b) and PLATON (Spek, 2020)
;
loop_
    _atom_site_type_symbol
    _atom_site_label
    _atom_site_fract_x
    _atom_site_fract_y
    _atom_site_fract_z
    _atom_site_U_iso_or_equiv
    _atom_site_adp_type
    _atom_site_calc_flag
    _atom_site_occupancy
    _atom_site_disorder_assembly
    _atom_site_disorder_group
    N N1 0.3878(4) 0.5725(3) 0.62065(16) 0.0514(6) Uani d 1 . .
    H H11 0.361(5) 0.638(5) 0.582(2) 0.062 Uiso d 1 . .
    H H12 0.494(5) 0.532(5) 0.610(2) 0.062 Uiso d 1 . .
    C C2 0.2490(5) 0.4279(4) 0.61017(19) 0.0557(8) Uani d 1 . .
    H H2A 0.2421 0.3600 0.5504 0.067 Uiso calc 1 . .
    H H2B 0.1318 0.4735 0.6198 0.067 Uiso calc 1 . .
    C C3 0.2949(4) 0.3139(4) 0.67528(18) 0.0471(7) Uani d 1 . .
    H H3A 0.2023 0.2204 0.6683 0.057 Uiso calc 1 . .
    H H3B 0.4096 0.2641 0.6642 0.057 Uiso calc 1 . .
    N N4 0.3062(3) 0.4172(3) 0.76485(13) 0.0385(5) Uani d 1 . .
    C C5 0.4474(4) 0.5584(3) 0.77722(17) 0.0424(6) Uani d 1 . .
    H H5A 0.5640 0.5108 0.7685 0.051 Uiso calc 1 . .
    H H5B 0.4531 0.6256 0.8371 0.051 Uiso calc 1 . .
    C C6 0.4075(4) 0.6739(4) 0.71261(18) 0.0470(7) Uani d 1 . .
    H H6A 0.2968 0.7303 0.7252 0.056 Uiso calc 1 . .
    H H6B 0.5051 0.7627 0.7193 0.056 Uiso calc 1 . .
    C C21 0.3137(3) 0.3252(3) 0.83448(17) 0.0375(5) Uani d 1 . .
    C C22 0.2745(3) 0.4102(3) 0.91928(17) 0.0387(6) Uani d 1 . .
    C C23 0.2796(4) 0.3234(4) 0.98826(19) 0.0470(6) Uani d 1 . .
    H H23 0.2571 0.3812 1.0443 0.056 Uiso calc 1 . .
    C C24 0.3181(4) 0.1505(4) 0.9745(2) 0.0549(8) Uani d 1 . .
    H H24 0.3210 0.0927 1.0212 0.066 Uiso calc 1 . .
    C C25 0.3515(5) 0.0658(4) 0.8927(2) 0.0556(8) Uani d 1 . .
    H H25 0.3747 -0.0506 0.8832 0.067 Uiso calc 1 . .
    C C26 0.3511(4) 0.1526(4) 0.8233(2) 0.0473(7) Uani d 1 . .
    H H26 0.3765 0.0935 0.7680 0.057 Uiso calc 1 . .
    O O22 0.2276(3) 0.5771(2) 0.92653(12) 0.0505(5) Uani d 1 . .
    C C27 0.2084(4) 0.6742(4) 1.01265(19) 0.0504(7) Uani d 1 . .
    H H27A 0.1755 0.7884 1.0087 0.076 Uiso calc 1 . .
    H H27B 0.3209 0.6814 1.0488 0.076 Uiso calc 1 . .
    H H27C 0.1156 0.6182 1.0386 0.076 Uiso calc 1 . .
    C C31 0.2104(4) 0.8486(4) 0.38246(18) 0.0423(6) Uani d 1 . .
    C C32 0.1691(5) 0.7880(4) 0.2931(2) 0.0552(8) Uani d 1 . .
    H H32 0.1715 0.6704 0.2697 0.066 Uiso calc 1 . .
    C C33 0.1240(5) 0.8992(4) 0.2376(2) 0.0574(8) Uani d 1 . .
    H H33 0.0956 0.8571 0.1774 0.069 Uiso calc 1 . .
    C C34 0.1217(4) 1.0726(4) 0.27254(19) 0.0457(6) Uani d 1 . .
    Br Br34 0.06068(5) 1.22764(5) 0.19700(2) 0.06693(16) Uani d 1 . .
    C C35 0.1596(6) 1.1360(4) 0.3608(2) 0.0713(11) Uani d 1 . .
    H H35 0.1558 1.2533 0.3841 0.086 Uiso calc 1 . .
    C C36 0.2042(6) 1.0211(4) 0.4153(2) 0.0703(11) Uani d 1 . .
    H H36 0.2305 1.0633 0.4756 0.084 Uiso calc 1 . .
    C C37 0.2644(4) 0.7278(4) 0.4432(2) 0.0506(7) Uani d 1 . .
    O O31 0.2859(5) 0.7932(3) 0.52394(16) 0.0910(10) Uani d 1 . .
    O O32 0.2844(4) 0.5748(3) 0.41048(16) 0.0653(6) Uani d 1 . .
loop_
    _atom_site_aniso_label
    _atom_site_aniso_U_11
    _atom_site_aniso_U_22
    _atom_site_aniso_U_33
    _atom_site_aniso_U_12
    _atom_site_aniso_U_13
    _atom_site_aniso_U_23
    N1 0.0781(19) 0.0471(14) 0.0325(12) 0.0163(13) 0.0077(12) 0.0123(10)
    C2 0.080(2) 0.0522(17) 0.0310(14) 0.0068(15) -0.0080(14) 0.0033(12)
    C3 0.0635(18) 0.0421(15) 0.0322(13) 0.0027(13) -0.0021(12) 0.0020(11)
    N4 0.0514(13) 0.0347(11) 0.0269(10) 0.0017(9) -0.0025(9) 0.0031(8)
    C5 0.0555(16) 0.0378(14) 0.0320(13) 0.0012(12) 0.0000(11) 0.0043(11)
    C6 0.0682(19) 0.0364(14) 0.0366(14) 0.0074(13) 0.0075(13) 0.0059(11)
    C21 0.0396(13) 0.0370(13) 0.0347(13) 0.0021(10) -0.0032(10) 0.0077(10)
    C22 0.0404(13) 0.0393(14) 0.0361(13) 0.0049(11) 0.0001(11) 0.0080(11)
    C23 0.0519(16) 0.0534(16) 0.0365(14) 0.0014(13) -0.0001(12) 0.0134(12)
    C24 0.0651(19) 0.0513(17) 0.0516(18) -0.0022(14) -0.0066(14) 0.0251(14)
    C25 0.072(2) 0.0348(14) 0.059(2) 0.0056(13) -0.0080(15) 0.0128(13)
    C26 0.0577(17) 0.0378(14) 0.0437(15) 0.0041(12) -0.0048(13) 0.0056(12)
    O22 0.0738(14) 0.0445(11) 0.0337(10) 0.0191(10) 0.0067(9) 0.0052(8)
    C27 0.0581(18) 0.0478(16) 0.0412(15) 0.0055(13) 0.0079(13) -0.0025(12)
    C31 0.0473(15) 0.0421(14) 0.0384(14) 0.0069(11) 0.0050(11) 0.0090(11)
    C32 0.070(2) 0.0458(16) 0.0469(17) 0.0186(14) 0.0023(15) 0.0005(13)
    C33 0.070(2) 0.067(2) 0.0331(15) 0.0162(16) 0.0044(14) 0.0033(14)
    C34 0.0459(15) 0.0520(16) 0.0416(15) 0.0018(12) -0.0004(12) 0.0175(13)
    Br34 0.0726(2) 0.0759(3) 0.0590(2) -0.00290(17) -0.00806(16) 0.03751(18)
    C35 0.125(3) 0.0384(16) 0.0471(18) 0.0068(18) -0.0112(19) 0.0089(14)
    C36 0.129(3) 0.0435(17) 0.0343(16) 0.0120(19) -0.0120(18) 0.0038(13)
    C37 0.0537(17) 0.0488(17) 0.0534(18) 0.0084(13) 0.0048(14) 0.0190(14)
    O31 0.171(3) 0.0586(15) 0.0454(14) 0.0315(17) -0.0072(16) 0.0173(11)
    O32 0.0879(17) 0.0400(12) 0.0704(15) 0.0200(11) 0.0089(13) 0.0127(10)
_geom_special_details
;
 All esds (except the esd in the dihedral angle between two l.s. planes)
 are estimated using the full covariance matrix.  The cell esds are taken
 into account individually in the estimation of esds in distances, angles
 and torsion angles; correlations between esds in cell parameters are only
 used when they are defined by crystal symmetry.  An approximate (isotropic)
 treatment of cell esds is used for estimating esds involving l.s. planes.
;
loop_
    _geom_bond_atom_site_label_1
    _geom_bond_atom_site_label_2
    _geom_bond_site_symmetry_2
    _geom_bond_distance
    _geom_bond_publ_flag
    N1 C2 . 1.479(4) ?
    N1 C6 . 1.483(4) ?
    N1 H11 . 0.89(4) ?
    N1 H12 . 0.88(4) ?
    C2 C3 . 1.513(4) ?
    C2 H2A . 0.9700 ?
    C2 H2B . 0.9700 ?
    C3 N4 . 1.458(3) ?
    C3 H3A . 0.9700 ?
    C3 H3B . 0.9700 ?
    N4 C21 . 1.418(3) ?
    N4 C5 . 1.470(4) ?
    C5 C6 . 1.508(4) ?
    C5 H5A . 0.9700 ?
    C5 H5B . 0.9700 ?
    C6 H6A . 0.9700 ?
    C6 H6B . 0.9700 ?
    C21 C26 . 1.387(4) ?
    C21 C22 . 1.413(4) ?
    C22 O22 . 1.367(3) ?
    C22 C23 . 1.382(4) ?
    C23 C24 . 1.390(4) ?
    C23 H23 . 0.9300 ?
    C24 C25 . 1.361(5) ?
    C24 H24 . 0.9300 ?
    C25 C26 . 1.388(4) ?
    C25 H25 . 0.9300 ?
    C26 H26 . 0.9300 ?
    O22 C27 . 1.424(3) ?
    C27 H27A . 0.9600 ?
    C27 H27B . 0.9600 ?
    C27 H27C . 0.9600 ?
    C31 C36 . 1.363(4) ?
    C31 C32 . 1.377(4) ?
    C31 C37 . 1.515(4) ?
    C32 C33 . 1.384(4) ?
    C32 H32 . 0.9300 ?
    C33 C34 . 1.372(4) ?
    C33 H33 . 0.9300 ?
    C34 C35 . 1.361(4) ?
    C34 Br34 . 1.905(3) ?
    C35 C36 . 1.394(4) ?
    C35 H35 . 0.9300 ?
    C36 H36 . 0.9300 ?
    C37 O32 . 1.237(4) ?
    C37 O31 . 1.251(4) ?
loop_
    _geom_angle_atom_site_label_1
    _geom_angle_atom_site_label_2
    _geom_angle_atom_site_label_3
    _geom_angle_site_symmetry_1
    _geom_angle_site_symmetry_3
    _geom_angle
    _geom_angle_publ_flag
    C2 N1 C6 . . 110.8(2) ?
    C2 N1 H11 . . 110(2) ?
    C6 N1 H11 . . 112(2) ?
    C2 N1 H12 . . 110(2) ?
    C6 N1 H12 . . 107(2) ?
    H11 N1 H12 . . 106(3) ?
    N1 C2 C3 . . 110.6(2) ?
    N1 C2 H2A . . 109.5 ?
    C3 C2 H2A . . 109.5 ?
    N1 C2 H2B . . 109.5 ?
    C3 C2 H2B . . 109.5 ?
    H2A C2 H2B . . 108.1 ?
    N4 C3 C2 . . 109.2(2) ?
    N4 C3 H3A . . 109.8 ?
    C2 C3 H3A . . 109.8 ?
    N4 C3 H3B . . 109.8 ?
    C2 C3 H3B . . 109.8 ?
    H3A C3 H3B . . 108.3 ?
    C21 N4 C3 . . 116.6(2) ?
    C21 N4 C5 . . 113.3(2) ?
    C3 N4 C5 . . 110.7(2) ?
    N4 C5 C6 . . 110.4(2) ?
    N4 C5 H5A . . 109.6 ?
    C6 C5 H5A . . 109.6 ?
    N4 C5 H5B . . 109.6 ?
    C6 C5 H5B . . 109.6 ?
    H5A C5 H5B . . 108.1 ?
    N1 C6 C5 . . 110.7(2) ?
    N1 C6 H6A . . 109.5 ?
    C5 C6 H6A . . 109.5 ?
    N1 C6 H6B . . 109.5 ?
    C5 C6 H6B . . 109.5 ?
    H6A C6 H6B . . 108.1 ?
    C26 C21 C22 . . 117.5(2) ?
    C26 C21 N4 . . 123.4(2) ?
    C22 C21 N4 . . 119.0(2) ?
    O22 C22 C23 . . 123.8(2) ?
    O22 C22 C21 . . 115.9(2) ?
    C23 C22 C21 . . 120.3(2) ?
    C22 C23 C24 . . 120.5(3) ?
    C22 C23 H23 . . 119.8 ?
    C24 C23 H23 . . 119.8 ?
    C25 C24 C23 . . 119.9(3) ?
    C25 C24 H24 . . 120.1 ?
    C23 C24 H24 . . 120.1 ?
    C24 C25 C26 . . 120.2(3) ?
    C24 C25 H25 . . 119.9 ?
    C26 C25 H25 . . 119.9 ?
    C21 C26 C25 . . 121.6(3) ?
    C21 C26 H26 . . 119.2 ?
    C25 C26 H26 . . 119.2 ?
    C22 O22 C27 . . 117.7(2) ?
    O22 C27 H27A . . 109.5 ?
    O22 C27 H27B . . 109.5 ?
    H27A C27 H27B . . 109.5 ?
    O22 C27 H27C . . 109.5 ?
    H27A C27 H27C . . 109.5 ?
    H27B C27 H27C . . 109.5 ?
    C36 C31 C32 . . 118.4(3) ?
    C36 C31 C37 . . 120.4(3) ?
    C32 C31 C37 . . 121.2(3) ?
    C31 C32 C33 . . 121.0(3) ?
    C31 C32 H32 . . 119.5 ?
    C33 C32 H32 . . 119.5 ?
    C34 C33 C32 . . 119.1(3) ?
    C34 C33 H33 . . 120.4 ?
    C32 C33 H33 . . 120.4 ?
    C35 C34 C33 . . 121.2(3) ?
    C35 C34 Br34 . . 119.1(2) ?
    C33 C34 Br34 . . 119.7(2) ?
    C34 C35 C36 . . 118.5(3) ?
    C34 C35 H35 . . 120.7 ?
    C36 C35 H35 . . 120.7 ?
    C31 C36 C35 . . 121.7(3) ?
    C31 C36 H36 . . 119.1 ?
    C35 C36 H36 . . 119.1 ?
    O32 C37 O31 . . 124.9(3) ?
    O32 C37 C31 . . 118.9(3) ?
    O31 C37 C31 . . 116.2(3) ?
loop_
    _geom_torsion_atom_site_label_1
    _geom_torsion_atom_site_label_2
    _geom_torsion_atom_site_label_3
    _geom_torsion_atom_site_label_4
    _geom_torsion_site_symmetry_1
    _geom_torsion_site_symmetry_2
    _geom_torsion_site_symmetry_3
    _geom_torsion_site_symmetry_4
    _geom_torsion
    _geom_torsion_publ_flag
    C6 N1 C2 C3 . . . . -56.5(3) ?
    N1 C2 C3 N4 . . . . 58.8(3) ?
    C2 C3 N4 C21 . . . . 168.3(2) ?
    C2 C3 N4 C5 . . . . -60.2(3) ?
    C21 N4 C5 C6 . . . . -167.6(2) ?
    C3 N4 C5 C6 . . . . 59.3(3) ?
    C2 N1 C6 C5 . . . . 55.0(3) ?
    N4 C5 C6 N1 . . . . -56.0(3) ?
    C3 N4 C21 C26 . . . . 14.8(4) ?
    C5 N4 C21 C26 . . . . -115.4(3) ?
    C3 N4 C21 C22 . . . . -162.6(2) ?
    C5 N4 C21 C22 . . . . 67.1(3) ?
    C26 C21 C22 O22 . . . . -176.2(2) ?
    N4 C21 C22 O22 . . . . 1.4(4) ?
    C26 C21 C22 C23 . . . . 2.0(4) ?
    N4 C21 C22 C23 . . . . 179.6(2) ?
    O22 C22 C23 C24 . . . . 176.1(3) ?
    C21 C22 C23 C24 . . . . -1.9(4) ?
    C22 C23 C24 C25 . . . . 0.2(5) ?
    C23 C24 C25 C26 . . . . 1.4(5) ?
    C22 C21 C26 C25 . . . . -0.5(4) ?
    N4 C21 C26 C25 . . . . -177.9(3) ?
    C24 C25 C26 C21 . . . . -1.2(5) ?
    C23 C22 O22 C27 . . . . 9.3(4) ?
    C21 C22 O22 C27 . . . . -172.6(2) ?
    C36 C31 C32 C33 . . . . 0.6(5) ?
    C37 C31 C32 C33 . . . . -178.5(3) ?
    C31 C32 C33 C34 . . . . 0.4(5) ?
    C32 C33 C34 C35 . . . . -1.3(5) ?
    C32 C33 C34 Br34 . . . . 179.8(2) ?
    C33 C34 C35 C36 . . . . 1.1(6) ?
    Br34 C34 C35 C36 . . . . -179.9(3) ?
    C32 C31 C36 C35 . . . . -0.7(6) ?
    C37 C31 C36 C35 . . . . 178.3(4) ?
    C34 C35 C36 C31 . . . . -0.1(7) ?
    C36 C31 C37 O32 . . . . -173.7(3) ?
    C32 C31 C37 O32 . . . . 5.4(5) ?
    C36 C31 C37 O31 . . . . 6.2(5) ?
    C32 C31 C37 O31 . . . . -174.8(3) ?
loop_
    _geom_hbond_atom_site_label_D
    _geom_hbond_atom_site_label_H
    _geom_hbond_atom_site_label_A
    _geom_hbond_site_symmetry_A
    _geom_hbond_distance_DH
    _geom_hbond_distance_HA
    _geom_hbond_distance_DA
    _geom_hbond_angle_DHA
    _geom_hbond_publ_flag
    N1 H11 O31 . 0.89(4) 1.75(4) 2.620(4) 168(3) no
    N1 H12 O32 2_666 0.88(4) 1.91(4) 2.786(4) 175(4) no
_shelx_space_group_comment
;
The symmetry employed for this shelxl refinement is uniquely defined
by the following loop, which should always be used as a source of
symmetry information in preference to the above space-group names.
They are only intended as comments.
;
_shelx_estimated_absorpt_T_min     0.441
_shelx_estimated_absorpt_T_max     0.767
_shelx_hkl_file
;
   0   0  -3 5306.58 51.0002   3
   0   0  -4 21570.2 108.931   3
   0   0  -5 320039. 1767.78   3
   0   0  -6 1260.63 63.1525   3
   0   0  -7 37491.8 203.151   3
   0   0  -8 15427.3 153.873   3
   0   0  -9 2214.08 110.976   3
   0   0 -10 61970.8 305.403   3
   0   0 -11 13124.2 181.000   3
   0   0 -12 1698.25 152.986   3
   0   0 -13 15.5486 164.239   3
   0   0 -14-68.1212 164.331   3
   0   0 -15 2057.43 200.934   3
   0   0 -16 824.125 171.126   3
   0   0 -17 146.131 213.623   3
   0   0 -18 469.067 182.919   3
   0   1 -19 1427.99 223.474   3
   0   1 -18 4389.96 199.846   3
   0   1 -17 4478.08 224.403   3
   0   1 -16 1402.63 169.071   3
   0   1 -15 111.507 187.166   3
   0   1 -14 45170.4 323.910   3
   0   1 -13 64049.3 355.091   3
   0   1 -12 1837.79 135.631   3
   0   1 -11 49230.3 282.158   3
   0   1 -10 28005.9 213.161   3
   0   1  -9 31791.3 207.755   3
   0   1  -8 47838.6 234.557   3
   0   1  -7 42738.9 197.353   3
   0   1  -6 126402. 293.443   3
   0   1  -5 13230.2 95.7434   3
   0   1  -4 72414.9 175.466   3
   0   1  -3 229273. 1042.10   3
   0   1  -2 7908.14 46.2669   4
   0   1  -2 8024.08 47.3183   5
   0   1  -2 8905.88 50.0306   2
   0  -1   1 15219.3 57.6338   0
   0   1   0 36756.8 81.6081   0
   0  -1   0 35115.8 80.3605   0
   0  -1  -1 30032.4 78.6156   6
   0   1   1 30363.0 87.4734   7
   0  -1  -2 86631.7 152.003   6
   0   1   2 87813.5 168.553   7
   0  -1  -2 89385.2 182.356   3
   0  -1  -3 16655.5 101.773   3
   0  -1  -3 25312.2 104.520   6
   0  -1  -4 121542. 270.032   6
   0  -1  -4 128580. 286.801   3
   0  -1  -5 3563.36 83.5910   3
   0  -1  -5 3127.28 89.8277   6
   0  -1  -6 832.245 77.2209   3
   0  -1  -6 872.034 105.459   6
   0  -1  -7 796.495 104.763   6
   0  -1  -7 619.543 89.3430   3
   0  -1  -8 39911.0 242.434   6
   0  -1  -8 37321.2 225.307   3
   0  -1  -9 29807.9 222.599   3
   0  -1 -10 19281.3 205.169   3
   0  -1 -11 8519.54 173.678   3
   0  -1 -12 8213.03 188.098   3
   0  -1 -13 66.4125 178.148   3
   0  -1 -14 13920.0 233.784   3
   0  -1 -15 391.960 182.004   3
   0  -1 -16 772.572 203.398   3
   0  -1 -17 511.795 167.996   3
   0  -1 -18-10.3606 220.880   3
   0   2 -19 388.769 168.829   3
   0   2 -18 1909.95 217.920   3
   0   2 -17 3515.88 183.377   3
   0   2 -16 317.487 191.263   3
   0   2 -15 3595.35 176.602   3
   0   2 -14 3628.52 175.500   3
   0   2 -13 30175.7 259.778   3
   0   2 -12 28085.7 233.527   3
   0   2 -11 25060.4 216.945   3
   0   2 -10 22515.1 189.701   3
   0   2  -9 5440.55 122.948   3
   0   2  -8 74754.8 280.039   3
   0   2  -7 24560.3 153.449   3
   0   2  -6 238899. 1543.92   3
   0   2  -5 33087.8 142.482   4
   0   2  -5 35327.2 138.974   3
   0   2  -5 33212.5 136.749   5
   0   2  -4 213311. 1127.69   3
   0   2  -4 196536. 1172.15   5
   0   2  -4 208879. 1252.67   2
   0   2  -3 75956.5 182.363   4
   0   2  -3 79760.3 144.579   3
   0   2  -3 77143.7 181.467   2
   0   2  -3 75995.8 180.034   5
   0   2  -2 12388.3 74.5344   2
   0  -2   2 12164.0 76.3898   0
   0   2  -2 11857.1 74.5924   5
   0   2  -1 332.580 38.4698   5
   0   2  -1 413.254 38.5328   0
   0   2  -1 411.440 30.7180   2
   0   2  -1 269.531 42.4903   7
   0   2   0 134604. 905.630   0
   0   2   0 131411. 234.808   7
   0  -2   0 131551. 213.469   6
   0   2   0 133663. 218.568   5
   0   2   1 28441.2 109.350   0
   0   2   1 27680.2 115.409   7
   0  -2  -1 27577.9 104.774   6
   0  -2  -2 80418.4 182.118   6
   0  -2  -2 81570.3 197.417   3
   0   2   2 81829.9 206.108   7
   0   2   3 23424.6 123.243   7
   0  -2  -3 23169.8 109.208   6
   0  -2  -3 22592.7 125.772   3
   0  -2  -4 8624.70 84.3821   6
   0  -2  -4 8705.22 99.3055   3
   0   2   4 8962.57 93.8160   7
   0  -2  -5 20873.3 129.115   6
   0   2   5 21532.2 150.334   7
   0  -2  -5 22191.6 151.655   3
   0  -2  -6 158254. 378.485   6
   0   2   6 155242. 387.802   7
   0  -2  -7 4208.79 124.221   6
   0   2   7 4142.59 111.509   7
   0  -2  -7 4483.28 116.503   3
   0  -2  -8 48188.0 288.236   6
   0   2   8 48089.1 261.501   7
   0  -2  -8 50808.1 271.783   3
   0  -2  -9 684.009 130.119   3
   0   2   9 677.255 114.490   7
   0  -2  -9 543.267 143.126   6
   0  -2 -10 19672.8 222.440   3
   0  -2 -10 19210.0 229.046   6
   0  -2 -11 10566.8 197.893   3
   0  -2 -11 10824.0 202.544   6
   0  -2 -12 2010.96 161.282   3
   0  -2 -13 1026.82 161.257   3
   0   2  13 1892.21 174.024   7
   0  -2 -14 1188.81 188.913   3
   0   2  14 1727.72 158.894   7
   0  -2 -15 4302.32 221.778   3
   0  -2 -16 2487.39 194.980   3
   0  -2 -17 21.4262 191.353   3
   0   3 -19 8214.42 241.404   3
   0   3 -18 1746.77 186.763   3
   0   3 -17 1376.97 198.741   3
   0   3 -16 3780.26 173.534   3
   0   3 -15 202.356 177.977   3
   0   3 -14 22038.0 242.676   3
   0   3 -13 134.055 131.725   3
   0   3 -12 2363.00 138.044   3
   0   3 -11 45810.7 265.208   3
   0   3 -10 5383.76 125.305   3
   0   3  -9 54428.0 249.303   2
   0   3  -9 56133.8 250.032   5
   0   3  -9 57602.2 259.665   3
   0   3  -9 56106.6 261.812   4
   0   3  -8 25468.9 170.061   5
   0   3  -8 24669.0 171.710   4
   0   3  -8 24037.2 167.515   2
   0   3  -7 45273.3 209.192   4
   0   3  -7 44944.1 207.679   2
   0   3  -7 44939.2 199.001   5
   0   3  -6 80989.6 243.774   5
   0   3  -6 81191.0 254.034   2
   0   3  -6 79354.3 247.901   4
   0   3  -5 50808.9 164.497   3
   0   3  -5 47883.3 188.923   4
   0   3  -5 48187.9 191.845   2
   0   3  -5 48907.4 188.264   5
   0   3  -4 174370. 337.228   2
   0  -3   4 174456. 340.930   0
   0   3  -4 171808. 327.964   5
   0   3  -3 94758.5 232.080   5
   0   3  -3 96624.4 241.125   2
   0  -3   3 96197.6 246.306   0
   0   3  -2 8227.97 84.5146   5
   0  -3   2 7863.92 80.7762   0
   0   3  -2 7908.30 77.3213   2
   0  -3   1 38079.0 146.905   6
   0  -3   1 38485.5 149.621   0
   0   3  -1 38448.2 150.828   5
   0   3  -1 40440.1 161.562   0
   0   3  -1 39117.5 160.243   7
   0   3   0 16941.8 111.467   0
   0  -3   0 16410.8 101.547   6
   0   3   0 15979.0 113.122   7
   0   3   0 16465.1 105.957   5
   0   3   1 94031.2 257.166   7
   0   3   1 95377.1 241.285   0
   0  -3  -1 92884.3 229.591   6
   0   3   1 95255.0 237.974   5
   0  -3  -2 100811. 242.704   6
   0  -3  -2 101135. 220.417   3
   0   3   2 99143.7 275.221   7
   0   3   2 100292. 258.840   0
   0  -3  -3 1035.18 59.3189   6
   0  -3  -3 930.940 59.6059   3
   0   3   3 997.926 72.3978   7
   0  -3  -4 70942.5 220.523   6
   0  -3  -4 72709.3 258.661   3
   0   3   4 73144.0 267.919   7
   0  -3  -5 9189.61 127.139   3
   0   3   5 9586.31 136.962   7
   0  -3  -5 9290.64 115.506   6
   0  -3  -6 17409.4 148.957   6
   0   3   6 18311.7 177.130   7
   0  -3  -7 33100.7 209.347   6
   0   3   7 33727.3 238.774   7
   0  -3  -8 4515.98 145.602   6
   0   3   8 4651.72 140.743   7
   0   3   9 1253.07 130.305   7
   0  -3  -9 1550.69 141.589   3
   0   3  10 42.2800 147.232   7
   0  -3 -10 122.852 154.219   3
   0  -3 -10-84.8891 170.029   6
   0   3  11 3688.45 170.497   7
   0  -3 -11 3348.49 198.909   6
   0   3  12 6723.23 203.406   7
   0  -3 -12 6413.10 195.689   3
   0  -3 -12 6096.68 214.588   6
   0  -3 -13 1666.09 158.633   6
   0  -3 -13 1741.93 179.066   3
   0   3  13 2159.01 182.170   7
   0  -3 -14 657.931 184.501   3
   0   3  14 662.029 172.665   7
   0  -3 -15 330.156 204.964   3
   0  -3 -16 239.686 216.970   3
   0  -3 -17 195.401 194.411   3
   0   4 -19 150.391 189.848   3
   0   4 -19 915.600 285.164   4
   0   4 -18 579.723 266.391   4
   0   4 -18 900.521 172.148   3
   0   4 -17 7998.93 282.831   4
   0   4 -17 8961.73 234.605   3
   0   4 -16 138.447 160.824   3
   0   4 -16 115.338 224.130   4
   0   4 -16 47.1415 192.393   5
   0   4 -15 19427.0 240.739   3
   0   4 -15 18051.6 243.502   5
   0   4 -15 17813.7 263.449   4
   0   4 -14 2788.98 168.887   3
   0   4 -14 2450.78 193.549   4
   0   4 -14 2503.83 152.130   2
   0   4 -14 2503.72 157.388   5
   0   4 -13 17696.4 216.538   5
   0   4 -13 18812.5 224.757   3
   0   4 -13 17082.9 205.380   2
   0   4 -13 18390.7 245.189   4
   0   4 -12 23583.1 230.959   5
   0   4 -12 22891.7 236.145   4
   0   4 -12 24279.2 225.909   3
   0   4 -11 613.048 126.609   5
   0   4 -11 684.579 123.172   2
   0   4 -11 806.334 139.663   4
   0   4 -11 845.231 115.137   3
   0   4 -10 32088.2 212.866   3
   0   4 -10 31541.9 229.298   4
   0   4 -10 31740.8 218.685   5
   0   4  -9 11481.2 140.786   3
   0   4  -9 10896.4 156.563   4
   0   4  -9 10805.9 145.201   5
   0   4  -9 10107.6 143.590   2
   0   4  -8 138.220 77.9589   3
   0   4  -8 129.167 87.7663   5
   0   4  -8 105.819 92.3324   2
   0   4  -8 68.5055 87.7332   4
   0   4  -7 65762.6 271.383   2
   0   4  -7 65883.8 262.567   4
   0   4  -7 65900.9 255.333   5
   0   4  -6 2815.83 101.044   2
   0   4  -6 3053.44 72.6171   3
   0   4  -6 2762.17 89.6488   5
   0  -4   6 2906.32 86.2925   0
   0   4  -5 26152.4 168.381   2
   0  -4   5 26947.3 173.746   0
   0   4  -5 26334.3 123.641   3
   0   4  -5 25029.0 160.744   5
   0  -4   4 40752.6 198.034   0
   0   4  -4 39646.5 122.486   3
   0   4  -4 39362.5 184.410   5
   0   4  -4 40342.5 194.519   2
   0   4  -3 54066.6 212.059   2
   0  -4   3 55655.1 217.509   0
   0   4  -3 53640.3 209.498   5
   0   4  -2 107495. 304.951   7
   0  -4   2 105001. 279.504   0
   0   4  -2 107158. 284.111   5
   0  -4   2 107095. 283.730   6
   0  -4   1 25781.3 148.678   6
   0   4  -1 26995.7 161.440   0
   0   4  -1 25343.6 151.017   5
   0  -4   1 25993.7 149.211   0
   0   4  -1 27588.4 174.992   7
   0   4   0 342.313 74.4115   0
   0   4   0 355.422 76.1248   5
   0   4   0 290.452 71.5533   7
   0   4   1 732.283 74.4851   0
   0   4   1 647.420 89.7560   7
   0  -4  -1 446.360 76.7464   6
   0  -4  -1 622.736 26.7026   3
   0  -4  -2 6275.48 62.7677   3
   0  -4  -2 6531.19 105.684   6
   0   4   2 5974.72 106.609   0
   0   4   2 6137.27 113.969   7
   0   4   3 29710.5 197.849   7
   0  -4  -3 30964.7 174.607   6
   0  -4  -3 30554.8 151.059   3
   0   4   3 30622.6 186.845   0
   0  -4  -4 265.157 87.7171   6
   0   4   4 163.132 111.924   7
   0   4   4 139.602 88.5796   0
   0  -4  -4-60.7852 73.8964   3
   0   4   5 837.325 125.534   7
   0  -4  -5 829.394 92.3380   6
   0  -4  -5 644.137 89.3284   3
   0  -4  -6 14638.8 156.129   6
   0  -4  -6 14572.1 160.960   3
   0   4   6 14381.9 185.553   7
   0   4   7 7989.35 167.552   7
   0  -4  -7 7677.40 131.051   6
   0  -4  -8 48550.8 270.819   6
   0   4   8 50624.2 330.222   7
   0   4   9 2471.26 166.368   7
   0  -4  -9 1876.24 165.828   6
   0  -4 -10 7477.33 179.962   3
   0   4  10 6652.32 207.809   7
   0   4  11 25.6190 194.933   7
   0  -4 -11 258.434 168.332   3
   0  -4 -11-88.5680 164.205   6
   0  -4 -12 435.613 171.487   6
   0   4  12 594.903 199.739   7
   0  -4 -12 834.193 174.452   3
   0  -4 -13 2013.07 199.041   6
   0   4  13 2039.49 210.545   7
   0  -4 -13 2290.71 172.390   3
   0   4  14 206.035 218.775   7
   0  -4 -14 354.071 198.720   6
   0  -4 -14 517.718 169.463   3
   0  -4 -15 821.064 174.201   3
   0  -4 -16 476.553 186.694   3
   0   5 -18 9121.55 291.944   4
   0   5 -17 2059.45 265.727   4
   0   5 -16 12581.2 262.617   4
   0   5 -15 4569.83 182.775   5
   0   5 -15 4550.53 208.078   4
   0   5 -14 3822.11 185.145   4
   0   5 -14 3871.55 169.681   5
   0   5 -14 3488.76 172.745   2
   0   5 -13 2294.79 180.838   4
   0   5 -13 2470.74 168.394   5
   0   5 -13 2015.28 141.600   2
   0   5 -12 460.920 148.630   5
   0   5 -12 491.532 141.184   4
   0   5 -12 310.147 128.691   2
   0   5 -11 18146.5 212.946   4
   0   5 -11 18918.6 211.712   5
   0   5 -10 7948.65 164.685   4
   0   5 -10 7792.62 149.457   5
   0   5 -10 7621.35 168.077   2
   0   5  -9 19560.1 186.850   5
   0   5  -9 17993.7 181.418   4
   0   5  -9 18422.3 201.994   2
   0   5  -8 19333.4 192.857   2
   0   5  -8 19859.5 184.493   5
   0   5  -7 89.8037 103.242   5
   0   5  -7 445.074 104.589   2
   0   5  -6 25273.9 177.198   5
   0   5  -6 26249.7 197.152   2
   0   5  -5 17216.4 164.735   2
   0   5  -5 16955.1 155.279   5
   0   5  -4 26928.5 186.981   2
   0   5  -4 26193.7 177.202   5
   0   5  -3 48561.0 226.627   5
   0  -5   3 47879.8 223.069   6
   0   5  -2 12517.7 149.323   7
   0   5  -2 13276.7 147.124   5
   0  -5   2 12294.8 136.256   6
   0   5  -1 21527.7 186.052   7
   0  -5   1 21466.5 162.094   6
   0   5  -1 21756.9 167.733   5
   0  -5   0 25092.6 167.669   6
   0   5   0 25790.5 201.199   7
   0   5   0 26959.3 194.328   5
   0   5   1 29451.4 217.835   7
   0  -5  -1 30575.8 188.838   6
   0  -5  -2 18440.1 171.187   6
   0   5   2 16675.7 190.760   7
   0   5   3 1932.96 134.361   7
   0  -5  -3 2011.28 101.803   6
   0   5   4 5318.14 160.560   7
   0  -5  -4 5320.52 115.634   6
   0   5   5 4606.91 164.552   7
   0  -5  -5 4226.82 117.201   6
   0  -5  -6 31704.0 217.316   6
   0   5   6 33274.1 292.995   7
   0   5   7 27585.1 287.552   7
   0  -5  -7 27240.8 223.827   6
   0   5   8 2564.98 197.392   7
   0  -5  -8 2382.49 146.387   6
   0   5   9 52.7944 170.549   7
   0  -5  -9 59.3887 136.554   6
   0   5  10 3719.27 210.438   7
   0  -5 -10 3402.68 189.110   6
   0  -5 -11 432.658 210.168   6
   0   5  11 1050.19 233.261   7
   0  -5 -12 296.421 211.733   6
   0   5  12 520.480 199.727   7
   0  -5 -14 214.118 204.725   6
   0   6 -18 486.917 205.817   4
   0   6 -17 8910.10 305.127   4
   0   6 -16 948.196 246.841   4
   0   6 -15 8174.54 218.718   2
   0   6 -15 9424.20 270.999   4
   0   6 -14 10872.8 228.451   5
   0   6 -14 9717.80 213.228   2
   0   6 -14 10885.7 226.331   4
   0   6 -13 3914.44 194.751   4
   0   6 -13 4056.76 179.770   5
   0   6 -13 3681.06 187.090   2
   0   6 -12 12239.3 218.309   2
   0   6 -12 12822.3 216.458   4
   0   6 -12 13670.8 211.097   5
   0   6 -11 3378.11 162.210   2
   0   6 -11 3372.70 169.340   5
   0   6 -10 7308.32 183.406   2
   0   6 -10 7216.92 162.097   5
   0   6  -9 11162.3 184.428   2
   0   6  -9 11052.2 165.344   5
   0   6  -8 2607.04 137.498   2
   0   6  -8 2719.72 133.010   5
   0   6  -7 75968.8 345.300   2
   0   6  -7 75278.4 319.045   5
   0   6  -6 49929.1 263.168   5
   0   6  -6 49724.1 282.044   2
   0   6  -5 1643.69 117.950   2
   0   6  -5 1530.00 112.701   5
   0   6  -4 27797.3 208.444   5
   0  -6   4 26343.9 198.299   6
   0  -6   3 7544.40 142.606   6
   0   6  -3 8141.08 152.035   5
   0  -6   2 12684.6 149.573   6
   0   6  -2 12512.2 157.228   5
   0  -6   1 8085.87 145.344   6
   0   6  -1 8044.35 163.735   7
   0   6  -1 8685.27 156.971   5
   0   6   0 16497.1 209.259   7
   0   6   0 17390.0 190.470   5
   0  -6   0 16317.2 166.586   6
   0   6   1 5407.85 159.046   7
   0  -6  -1 5373.55 135.106   6
   0   6   2 1728.05 150.175   7
   0  -6  -2 1684.84 131.103   6
   0  -6  -3 6970.02 148.905   6
   0   6   3 6883.37 178.795   7
   0  -6  -4 10759.9 154.886   6
   0   6   4 11457.7 224.768   7
   0  -6  -5 1265.10 130.734   6
   0   6   5 1224.23 175.830   7
   0  -6  -6 5808.60 159.037   6
   0   6   6 5331.16 214.313   7
   0  -6  -7 1645.84 150.839   6
   0   6   7 1367.08 209.727   7
   0  -6  -8 102.232 116.783   6
   0   6   8-17.9068 200.195   7
   0   6   9-70.8793 194.263   7
   0  -6  -9-12.8478 166.373   6
   0   6  10 398.062 227.364   7
   0  -6 -10 141.848 164.196   6
   0   6  11 417.118 256.145   7
   0   6  12 281.761 229.270   7
   0   6  13 2260.39 246.878   7
   0   7 -17 672.008 248.307   4
   0   7 -16 4427.39 244.312   4
   0   7 -15 2507.47 178.534   2
   0   7 -14 824.525 198.299   2
   0   7 -13 9615.89 218.401   5
   0   7 -13 9564.29 235.665   2
   0   7 -12 31.6045 154.036   5
   0   7 -12 162.900 182.351   2
   0   7 -11 12722.6 213.215   5
   0   7 -11 12196.2 227.677   2
   0   7 -10 5587.40 157.799   5
   0   7 -10 5318.82 179.506   2
   0   7  -9 221.808 146.833   2
   0   7  -9 246.347 143.598   5
   0   7  -8 5272.43 175.361   2
   0   7  -8 5427.23 162.146   5
   0   7  -7 5333.91 157.066   2
   0   7  -7 5680.10 148.389   5
   0  -7   6 24697.5 223.940   6
   0   7  -6 25824.5 227.328   5
   0   7  -5 7157.28 158.530   5
   0  -7   5 6811.25 160.718   6
   0   7  -4 2463.22 147.933   5
   0  -7   4 2243.00 130.428   6
   0  -7   3 11257.3 164.898   6
   0   7  -3 12286.3 182.743   5
   0   7  -2 587.987 143.862   5
   0  -7   2 612.471 131.328   6
   0   7  -1 6729.83 186.541   7
   0   7  -1 7212.90 174.441   5
   0  -7   1 6875.65 153.728   6
   0  -7   0 630.426 122.714   6
   0   7   0 838.748 153.959   7
   0  -7  -1-98.4191 145.809   6
   0   7   1 12.8531 165.175   7
   0  -7  -2 7683.29 165.200   6
   0   7   2 8134.89 222.612   7
   0   7   3 2635.00 178.654   7
   0  -7  -3 3062.90 159.039   6
   0  -7  -4 5085.20 159.577   6
   0   7   4 4703.99 197.947   7
   0   7   5 0.74736 182.374   7
   0  -7  -5 280.568 142.985   6
   0   7   6 58.0340 225.740   7
   0  -7  -6 401.892 154.004   6
   0   7   7 503.898 217.110   7
   0  -7  -7 750.898 147.088   6
   0  -7  -8 546.908 156.376   6
   0   7   8 475.904 254.640   7
   0  -7  -9 166.322 140.855   6
   0   7   9-12.8787 265.136   7
   0   7  10 432.977 267.014   7
   0  -7 -10 315.980 180.107   6
   0   7  11 62.3484 244.342   7
   0   8 -15 1187.18 215.983   2
   0   8 -14 2974.01 198.681   2
   0   8 -13 1690.98 205.902   2
   0   8 -12 6714.27 211.451   5
   0   8 -12 6028.07 221.268   2
   0   8 -11 3232.00 177.212   2
   0   8 -11 3678.39 191.862   5
   0   8 -10 767.007 190.308   2
   0   8 -10 427.007 163.390   5
   0   8  -9 5461.86 180.641   5
   0   8  -8 239.385 134.452   5
   0  -8   7 6130.35 163.243   6
   0   8  -7 6602.85 170.118   5
   0  -8   6 701.210 146.779   6
   0   8  -6 842.738 140.643   5
   0   8  -5 541.233 138.185   5
   0  -8   5 342.289 147.042   6
   0  -8   4 6069.84 173.882   6
   0   8  -4 6696.37 191.817   5
   0   8  -3 122.525 156.716   5
   0  -8   3 146.505 138.177   6
   0   8  -2 1765.27 156.350   5
   0  -8   2 1623.76 131.077   6
   0  -8   1 4324.66 156.935   6
   0  -8   0 2895.21 162.021   6
   0   8   0 3179.76 195.679   7
   0   8   1 2525.53 220.358   7
   0  -8  -1 2131.68 167.700   6
   0   8   2 125.160 192.892   7
   0  -8  -2 142.248 155.472   6
   0  -8  -3 1931.33 155.945   6
   0   8   3 1981.51 200.172   7
   0  -8  -4 1946.28 139.096   6
   0   8   4 1908.81 214.176   7
   0  -8  -5 1438.09 163.038   6
   0   8   5 1101.66 254.572   7
   0   8   6 1044.16 214.039   7
   0  -8  -6 1110.90 159.433   6
   0   8   7 21.3705 271.600   7
   0  -8  -7 323.745 178.813   6
   0   8   8 492.691 301.474   7
   0  -8  -8 825.407 147.180   6
   0   9 -11 147.066 178.304   5
   0   9 -10 9163.52 203.628   5
   0   9  -9 1100.18 186.135   5
   0  -9   8 2795.65 156.411   6
   0   9  -8 3046.41 192.786   5
   0  -9   7 1207.27 160.882   6
   0   9  -7 1606.41 187.733   5
   0   9  -6 2405.89 157.922   5
   0  -9   6 2125.76 179.890   6
   0  -9   5 2124.32 150.144   6
   0   9  -5 2463.76 169.870   5
   0  -9   4 128.210 161.666   6
   0   9  -4 143.341 173.100   5
   0  -9   3 551.122 159.240   6
   0   9  -3 504.502 178.056   5
   0  -9   2 1714.11 152.673   6
   0  -9   1 1145.44 174.947   6
   0  -9   0 4037.42 216.853   6
   0   9   1 741.481 250.190   7
   0  -9  -1 745.483 159.058   6
   0  -9  -2 923.706 166.941   6
   0   9   2 570.342 256.884   7
   0   9   3 74.1711 257.236   7
   0  -9  -3 262.589 174.423   6
   0   9   4 923.358 240.687   7
   0  -9  -4 1302.91 168.297   6
   0  -9  -5 940.506 164.895   6
   0  10  -8 1473.72 155.550   5
   0  10  -7 574.819 214.091   5
   0  10  -6 153.557 185.954   5
   0  10  -5 1314.92 216.450   5
   0  10  -4 310.422 157.665   5
   1 -10   4 994.616 172.340   6
   1 -10   5 441.611 185.080   6
   1 -10   6 2348.29 198.074   6
   1 -10   7 419.691 177.406   6
   1 -10   8 1712.05 183.831   6
   1  -9  -5 1022.73 177.430   6
  -1   9   5 734.298 228.720   7
  -1   9   4 482.394 281.301   7
   1  -9  -4 390.010 199.316   6
  -1   9   3 424.440 237.649   7
   1  -9  -3 585.719 148.416   6
   1  -9  -2 782.399 202.655   6
   1  -9  -1 77.9738 159.392   6
   1  -9   0 840.343 199.606   6
   1  -9   1 456.974 182.500   6
   1  -9   2 671.314 171.868   6
   1  -9   3 1229.87 181.919   6
   1  -9   4 419.514 168.564   6
  -1   9  -4 311.101 166.486   5
   1  -9   5 2353.26 172.422   6
  -1   9  -5 2767.12 188.563   5
  -1   9  -6 1130.64 174.872   5
   1  -9   6 858.158 185.804   6
  -1   9  -7 268.306 148.066   5
   1  -9   7-26.8631 186.466   6
   1  -9   8 3331.52 203.364   6
   1  -9   9 186.417 198.165   6
  -1   9  -9 919.946 194.242   2
  -1   9 -10 1246.40 199.684   2
  -1   9 -11 965.112 187.893   2
  -1   8   8 186.225 234.085   7
   1  -8  -8 560.316 201.384   6
  -1   8   7 80.3461 252.166   7
   1  -8  -7 364.083 164.366   6
   1  -8  -6 1031.37 174.030   6
  -1   8   6 507.272 258.479   7
   1  -8  -5 226.999 160.178   6
  -1   8   5 111.476 236.607   7
  -1   8   4 99.9510 190.441   7
   1  -8  -4 131.292 174.765   6
  -1   8   3 141.779 179.505   7
   1  -8  -3 24.6464 165.296   6
  -1   8   2 225.736 186.563   7
   1  -8  -2 16.3317 152.802   6
   1  -8  -1 4019.45 166.924   6
   1  -8   0 4988.00 171.455   6
   1  -8   1 4675.69 159.921   6
   1  -8   2 4314.03 159.397   6
   1  -8   3 11.4896 141.824   6
  -1   8  -3 167.446 149.869   5
   1  -8   4 5971.59 184.553   6
  -1   8  -4 6453.85 172.458   5
  -1   8  -5 1597.37 134.795   5
   1  -8   5 1487.13 173.189   6
  -1   8  -6 4602.41 161.090   5
   1  -8   6 4392.11 167.009   6
  -1   8  -7 4423.07 166.094   5
  -1   8  -7 4378.93 167.614   2
   1  -8   7 4203.51 191.023   6
  -1   8  -8 6194.85 195.230   2
  -1   8  -8 6090.13 173.917   5
  -1   8  -9 6441.83 221.337   2
  -1   8 -10 3139.28 187.425   2
  -1   8 -11 6305.80 235.329   2
  -1   8 -12 1704.27 218.189   2
  -1   8 -13 860.983 227.580   2
  -1   8 -14 1774.28 229.217   2
  -1   7  10 278.777 267.851   7
   1  -7 -10 491.358 192.545   6
  -1   7   9-79.6141 258.814   7
   1  -7  -9 150.316 179.147   6
  -1   7   8 114.935 241.180   7
   1  -7  -8 207.450 139.461   6
  -1   7   7 1128.45 189.834   7
   1  -7  -7 1570.33 173.535   6
  -1   7   6 90.3803 213.135   7
   1  -7  -6 268.742 149.687   6
  -1   7   5 3181.69 221.938   7
   1  -7  -5 2998.32 146.131   6
  -1   7   4 9524.88 242.363   7
   1  -7  -4 8954.11 171.611   6
   1  -7  -3 2231.68 158.602   6
  -1   7   3 2522.55 203.028   7
   1  -7  -2 990.676 170.606   6
  -1   7   2 1138.18 179.472   7
   1  -7  -1 576.801 139.267   6
  -1   7   1 810.066 159.372   7
   1  -7   0 6985.86 172.535   6
   1  -7   1 963.067 138.278   6
   1  -7   2 22759.2 225.108   6
  -1   7  -2 22862.5 213.985   5
   1  -7   3 674.047 139.211   6
  -1   7  -3 730.293 127.273   5
   1  -7   4-114.652 124.789   6
  -1   7  -4 12.7283 111.124   5
  -1   7  -5 7892.40 173.974   2
   1  -7   5 7131.84 170.155   6
  -1   7  -5 7427.46 142.644   5
  -1   7  -6 189.254 140.958   2
  -1   7  -6 20.8711 123.494   5
  -1   7  -7 9198.73 157.691   5
  -1   7  -7 9897.15 196.514   2
  -1   7  -8 8865.44 202.109   2
  -1   7  -8 8518.92 157.924   5
  -1   7  -9 589.990 128.170   5
  -1   7  -9 324.014 171.119   2
  -1   7 -10 11332.7 210.722   2
  -1   7 -11 7553.81 219.467   2
  -1   7 -12 4503.98 214.189   2
  -1   7 -13 7558.84 230.956   2
  -1   7 -14 546.037 170.056   2
  -1   7 -15 5421.15 248.352   2
  -1   7 -16 243.756 194.467   2
  -1   7 -17 1436.93 182.794   2
   1  -6 -11 569.501 199.888   6
  -1   6  11 1278.04 238.375   7
  -1   6  10 860.646 226.535   7
   1  -6 -10 859.106 165.050   6
  -1   6   9 3002.53 232.496   7
   1  -6  -9 2677.99 154.617   6
  -1   6   8 513.943 192.508   7
   1  -6  -8 722.347 148.875   6
  -1   6   7 4940.98 218.003   7
   1  -6  -7 5590.20 170.495   6
   1  -6  -6 9670.44 179.138   6
  -1   6   6 9707.66 221.809   7
   1  -6  -5 711.202 139.430   6
  -1   6   5 490.983 173.467   7
   1  -6  -4 3383.19 137.124   6
  -1   6   4 3456.71 174.219   7
  -1   6   3 14334.9 216.979   7
   1  -6  -3 14579.4 188.779   6
  -1   6   2 351.275 154.985   7
   1  -6  -2 118.844 137.972   6
  -1   6   1 13261.8 197.137   7
   1  -6  -1 13895.0 189.486   6
   1  -6   0 1949.82 135.214   6
  -1   6   0 1735.63 133.887   7
   1  -6   1 5770.08 145.062   6
  -1   6  -1 5866.11 133.783   5
  -1   6  -2 15426.6 162.580   5
   1  -6   2 15006.3 175.252   6
  -1   6  -3 11326.5 153.658   5
   1  -6   3 11485.1 166.057   6
  -1   6  -3 11480.8 153.219   2
   1  -6   4 64532.7 306.734   6
  -1   6  -4 67065.4 304.012   2
  -1   6  -4 64856.9 275.356   5
  -1   6  -5 96.8463 123.632   2
  -1   6  -6 4517.12 153.035   2
  -1   6  -6 4646.22 115.203   5
  -1   6  -7 22924.4 183.685   5
  -1   6  -7 23773.0 225.506   2
  -1   6  -8 4447.48 154.912   2
  -1   6  -8 4813.38 126.350   5
  -1   6  -9 7695.96 183.207   2
  -1   6  -9 8290.45 147.098   5
  -1   6 -10 66.0603 120.536   5
  -1   6 -10 11.0603 165.504   2
  -1   6 -11 4359.06 180.603   2
  -1   6 -12 18428.0 248.139   4
  -1   6 -12 17005.5 242.884   2
  -1   6 -13 244.974 195.830   4
  -1   6 -13 135.293 182.214   2
  -1   6 -14 7995.61 216.046   2
  -1   6 -14 9697.55 242.011   4
  -1   6 -15 3028.44 256.525   4
  -1   6 -15 2654.05 206.230   2
  -1   6 -16 3074.26 204.477   2
  -1   6 -16 3759.61 284.065   4
  -1   6 -17 598.041 276.755   4
   1  -5 -13 4.92842 170.804   6
   1  -5 -12 330.715 175.893   6
  -1   5  11 230.434 176.701   7
  -1   5  10 11425.8 235.375   7
   1  -5 -10 10856.2 209.946   6
  -1   5   9 92.1950 152.944   7
   1  -5  -9 106.781 125.061   6
   1  -5  -8 1494.70 141.263   6
  -1   5   8 1326.70 175.184   7
  -1   5   7 297.672 150.540   7
   1  -5  -7 411.812 125.370   6
   1  -5  -6 1068.02 116.778   6
  -1   5   6 1125.08 157.116   7
  -1   5   5 3206.35 145.476   7
   1  -5  -5 3241.81 132.530   6
   1  -5  -4 1591.54 123.971   6
  -1   5   4 1596.67 136.592   7
  -1   5   3 2873.49 121.262   7
   1  -5  -3 3295.01 127.921   6
   1  -5  -2 37935.5 219.442   6
  -1   5   2 37295.5 243.529   7
  -1   5   1 496.654 124.243   7
   1  -5  -1 544.871 95.8192   6
  -1   5   0 3451.11 121.832   7
   1  -5   0 3322.99 109.062   6
   1  -5   1 18475.1 164.006   6
  -1   5  -1 18282.1 149.456   5
  -1   5  -2 5297.84 109.468   5
  -1   5  -2 5283.46 110.099   2
   1  -5   2 5449.51 123.253   6
  -1   5  -3 14774.9 148.406   2
  -1   5  -3 14997.5 136.603   5
  -1   5  -4 596.532 81.1582   5
  -1   5  -4 593.545 98.0762   2
  -1   5  -5 46279.6 246.550   2
  -1   5  -5 43962.8 205.046   5
  -1   5  -6 7136.21 115.656   5
  -1   5  -6 7363.88 150.413   2
  -1   5  -7 5663.72 109.043   5
  -1   5  -7 5562.22 138.921   2
  -1   5  -8 60123.3 262.594   5
  -1   5  -8 59436.7 307.105   2
  -1   5  -9 203.162 104.171   5
  -1   5  -9 380.268 129.456   4
  -1   5  -9 283.212 120.626   2
  -1   5 -10 11764.6 189.782   2
  -1   5 -10 12709.0 163.215   5
  -1   5 -10 12645.6 193.085   4
  -1   5 -11 9471.43 159.817   5
  -1   5 -11 9767.91 205.667   4
  -1   5 -12 5355.60 195.914   4
  -1   5 -12 4567.50 167.573   2
  -1   5 -13 20613.3 254.741   2
  -1   5 -13 24034.9 285.133   4
  -1   5 -14 2457.58 165.973   2
  -1   5 -14 2907.95 223.638   4
  -1   5 -15 7871.68 201.806   2
  -1   5 -15 8469.36 268.847   4
  -1   5 -16 8940.01 291.184   4
  -1   5 -16 8223.49 207.163   2
  -1   5 -17-9.29088 212.097   4
  -1   5 -18 2193.80 293.386   4
   1  -4 -16 163.257 212.093   3
   1  -4 -15 1869.48 223.148   3
   1  -4 -15 1192.86 188.044   6
   1  -4 -14 61.5447 183.578   6
   1  -4 -14 158.352 162.927   3
   1  -4 -13 1014.18 195.564   3
   1  -4 -13 382.447 199.557   6
   1  -4 -12 1289.52 184.165   3
   1  -4 -12 386.373 192.209   6
   1  -4 -11 127.348 165.225   3
   1  -4 -10 6115.46 189.937   3
   1  -4 -10 5255.66 177.660   6
  -1   4  10 5594.16 190.603   7
   1  -4  -9 20996.2 224.665   3
   1  -4  -9 20736.6 205.964   6
  -1   4   9 22498.0 249.219   7
  -1   4   8 7976.94 179.902   7
   1  -4  -8 7285.62 151.023   6
   1  -4  -8 6985.11 154.879   3
   1  -4  -7 5784.24 133.136   3
  -1   4   7 6662.26 161.636   7
   1  -4  -7 6324.78 133.324   6
  -1   4   6 8610.34 124.054   0
  -1   4   6 10398.4 160.859   7
   1  -4  -6 10116.1 142.669   6
   1  -4  -6 9119.22 129.495   3
  -1   4   5 10341.9 153.597   7
   1  -4  -5 10024.0 131.771   6
  -1   4   5 9218.12 126.635   0
   1  -4  -5 9496.79 116.785   3
  -1   4   4 29453.0 201.798   7
  -1   4   4 27679.5 168.801   0
   1  -4  -4 29252.8 178.276   6
   1  -4  -4 29950.0 157.569   3
  -1   4   3 19284.3 146.998   0
  -1   4   3 19686.3 167.972   7
   1  -4  -3 19834.3 155.019   6
   1  -4  -3 19519.5 115.172   3
  -1   4   2 26041.4 159.199   0
   1  -4  -2 26325.2 168.105   6
   1  -4  -2 25358.5 112.180   3
  -1   4   2 25860.3 175.310   7
  -1   4   1 19184.7 144.181   0
   1  -4  -1 18996.0 145.419   6
   1  -4  -1 18039.1 85.4191   3
  -1   4   1 19066.0 155.417   7
   1  -4   0 85871.7 271.385   6
  -1   4   0 85018.8 282.186   7
   1  -4   0 82708.9 237.773   0
  -1   4  -1 31748.8 159.409   2
  -1   4  -1 30532.7 92.8830   3
   1  -4   1 31903.1 177.023   6
   1  -4   1 31902.1 162.487   0
  -1   4  -1 32047.3 157.698   5
  -1   4  -2 60594.9 126.855   3
  -1   4  -2 61303.5 221.167   2
   1  -4   2 62613.6 225.680   0
  -1   4  -2 60932.5 204.340   5
  -1   4  -3 1350.60 63.6211   5
   1  -4   3 1375.15 63.8690   0
  -1   4  -3 1361.16 76.0348   2
  -1   4  -3 1429.45 37.3890   3
  -1   4  -4 18205.1 124.180   5
  -1   4  -4 18649.1 150.610   2
  -1   4  -4 19172.8 91.9683   3
  -1   4  -5 689.490 82.1754   2
  -1   4  -5 837.480 49.7140   3
  -1   4  -5 715.741 62.8178   5
  -1   4  -6 5447.72 73.7186   3
  -1   4  -6 5363.54 115.523   2
  -1   4  -6 4789.52 86.8416   5
  -1   4  -7 48743.7 242.648   4
  -1   4  -7 48625.7 250.166   2
  -1   4  -7 50819.9 186.572   3
  -1   4  -7 49108.7 210.890   5
  -1   4  -8 15820.2 140.021   5
  -1   4  -8 15213.6 168.321   2
  -1   4  -8 16122.4 175.210   4
  -1   4  -8 17072.4 134.301   3
  -1   4  -9 39867.1 206.077   3
  -1   4  -9 36835.8 244.617   2
  -1   4  -9 38827.8 212.588   5
  -1   4  -9 38915.9 251.859   4
  -1   4 -10 29332.1 241.689   4
  -1   4 -10 30178.4 203.269   5
  -1   4 -10 28873.5 189.927   3
  -1   4 -11 574.641 149.740   4
  -1   4 -11 556.752 112.203   5
  -1   4 -11 764.605 108.785   3
  -1   4 -12 24636.9 217.913   5
  -1   4 -12 24096.9 255.766   4
  -1   4 -12 23741.6 210.780   3
  -1   4 -13 2456.98 188.163   4
  -1   4 -13 2457.84 154.528   3
  -1   4 -14 5949.61 176.088   3
  -1   4 -14 6404.80 224.818   4
  -1   4 -15 9163.47 208.972   3
  -1   4 -15 9890.89 245.411   4
  -1   4 -16 1566.98 187.980   3
  -1   4 -16 1717.75 249.709   4
  -1   4 -17 9026.13 308.129   4
  -1   4 -17 8479.64 230.099   3
  -1   4 -18 3257.68 202.778   3
  -1   4 -18 2989.84 294.425   4
  -1   4 -19 9574.69 242.784   3
   1  -3 -17 1097.06 181.170   3
   1  -3 -16 52.4810 183.158   3
   1  -3 -15 1542.05 207.601   3
   1  -3 -14 1408.13 170.033   6
   1  -3 -14 2037.09 200.412   3
   1  -3 -13 443.489 159.803   3
   1  -3 -13 222.429 199.017   6
   1  -3 -12 1176.47 169.413   3
   1  -3 -12 315.311 191.667   6
   1  -3 -11 2430.49 171.919   3
  -1   3  11 1916.71 141.560   7
   1  -3 -10 1266.58 155.546   3
  -1   3  10 1089.52 136.790   7
   1  -3  -9 488.074 133.744   3
   1  -3  -9 102.504 138.027   6
  -1   3   9 293.685 118.357   7
  -1   3   8 2635.22 128.126   7
   1  -3  -8 2504.11 124.723   6
   1  -3  -8 2736.70 135.173   3
  -1   3   7 27549.2 197.920   7
   1  -3  -7 26686.3 207.661   3
   1  -3  -7 27544.4 186.626   6
  -1   3   6 20615.7 170.350   7
   1  -3  -6 20225.8 151.617   6
   1  -3  -6 19053.2 164.732   3
  -1   3   5 5140.86 111.357   7
   1  -3  -5 4463.12 96.5476   3
  -1   3   5 4612.26 82.0342   0
   1  -3  -5 4734.05 99.4092   6
  -1   3   4 26505.6 138.771   0
  -1   3   4 28278.5 167.751   7
   1  -3  -4 27521.2 152.052   6
   1  -3  -4 27344.6 149.327   3
  -1   3   3 233.186 54.1059   0
   1  -3  -3 72.9549 73.6595   6
   1  -3  -3 224.237 49.2671   3
  -1   3   3 132.337 66.7226   7
  -1   3   2 104399. 273.263   7
   1  -3  -2 105538. 260.709   6
   1  -3  -2 104440. 207.365   3
  -1   3   2 104793. 253.749   0
  -1   3   1 176.047 62.5604   7
  -1   3   1 202.494 49.8473   0
   1  -3  -1 404.079 50.4414   6
   1  -3  -1 283.316 30.4303   3
   1  -3  -1 378.524 45.7213   0
  -1   3   0 10518.6 85.5141   2
   1  -3   0 10274.3 59.7756   3
   1  -3   0 10632.5 99.1179   6
   1  -3   0 9888.71 83.9168   0
  -1   3   0 10279.6 94.1675   7
  -1   3  -1 27043.4 126.733   2
  -1   3  -1 27960.6 89.5798   3
   1  -3   1 26357.9 125.317   0
  -1   3  -1 26917.4 120.968   5
   1  -3   1 27201.8 142.419   6
  -1   3  -2 7389.18 82.3607   2
  -1   3  -2 7070.89 70.0583   5
  -1   3  -2 6998.12 49.5519   3
  -1   3  -3 16979.1 118.269   2
  -1   3  -3 16772.7 97.5948   5
  -1   3  -3 17555.7 81.2896   3
  -1   3  -4 230822. 402.187   2
  -1   3  -4 234710. 1194.32   3
  -1   3  -5 105198. 296.286   2
  -1   3  -5 105539. 227.484   3
  -1   3  -5 102192. 287.242   4
  -1   3  -5 100940. 240.022   5
  -1   3  -6 152439. 295.523   3
  -1   3  -6 147237. 359.610   4
  -1   3  -6 148529. 302.990   5
  -1   3  -7 41.3692 83.1130   4
  -1   3  -7 96.6285 57.0945   3
  -1   3  -7 33.2377 62.4951   5
  -1   3  -8 95310.2 328.159   4
  -1   3  -8 95000.8 274.602   3
  -1   3  -8 93457.1 277.666   5
  -1   3  -9 14562.2 138.778   3
  -1   3  -9 14361.1 166.717   4
  -1   3  -9 14697.3 134.991   5
  -1   3 -10 25890.1 186.128   3
  -1   3 -10 25078.6 217.817   4
  -1   3 -11 25971.5 197.028   3
  -1   3 -12 85.5873 118.791   3
  -1   3 -13 9404.10 180.729   3
  -1   3 -14 4443.02 177.499   3
  -1   3 -15 3453.62 180.657   3
  -1   3 -16 13243.7 240.158   3
  -1   3 -17 452.054 193.798   3
  -1   3 -18 2884.14 228.170   3
  -1   3 -19 764.148 213.679   3
   1  -2 -17 346.683 221.912   3
   1  -2 -16 3807.34 225.784   3
   1  -2 -15 248.701 196.271   3
   1  -2 -14 295.815 163.577   3
   1  -2 -13 3397.43 183.077   3
   1  -2 -13 3579.07 175.655   6
   1  -2 -12 371.101 148.348   6
   1  -2 -12 609.058 162.407   3
   1  -2 -11 6957.43 191.028   6
  -1   2  11 7339.46 148.510   7
   1  -2 -11 7659.38 181.525   3
   1  -2 -10 672.985 146.287   6
   1  -2 -10 790.981 135.240   3
  -1   2  10 865.140 116.469   7
  -1   2   9 197.687 103.251   7
   1  -2  -9 285.945 125.727   3
  -1   2   8 7867.47 124.452   7
   1  -2  -8 7372.58 139.139   6
   1  -2  -7 48632.1 222.860   6
  -1   2   7 50207.3 223.312   7
   1  -2  -6 65519.8 225.184   6
   1  -2  -6 67129.9 270.997   3
   1  -2  -5 34858.3 157.143   6
   1  -2  -5 36040.6 188.053   3
   1  -2  -4 149.469 52.5851   6
  -1   2   4 243.919 49.7429   7
   1  -2  -4 190.366 55.4655   3
  -1   2   3 90616.6 214.373   7
  -1   2   3 87252.5 184.217   0
   1  -2  -3 88278.6 210.382   6
   1  -2  -3 92063.6 215.005   3
  -1   2   2 23069.3 99.6587   0
   1  -2  -2 23480.4 98.4694   3
  -1   2   2 22603.6 108.568   7
   1  -2  -2 21728.8 109.789   6
  -1   2   1 122380. 766.271   2
  -1   2   1 119617. 228.709   7
   1  -2  -1 116812. 771.820   0
   1  -2  -1 119071. 228.814   6
   1  -2  -1 120754. 714.586   3
  -1   2   0 49131.2 131.301   2
   1  -2   0 48428.2 151.304   6
   1  -2   0 49989.5 114.298   3
   1  -2   0 48257.2 135.150   0
  -1   2  -1 88069.7 183.689   2
  -1   2  -1 90352.5 155.364   3
  -1   2  -2 279961. 1409.68   2
  -1   2  -2 280782. 1112.92   5
  -1   2  -3 75206.2 198.623   4
  -1   2  -3 74272.9 154.527   5
  -1   2  -3 74213.8 159.631   3
  -1   2  -4 25222.8 106.200   3
  -1   2  -4 25484.7 129.422   4
  -1   2  -4 25058.3 98.7774   5
  -1   2  -5 104890. 229.476   3
  -1   2  -5 102067. 258.395   4
  -1   2  -5 102598. 210.203   5
  -1   2  -6 32226.8 149.882   3
  -1   2  -6 31288.3 164.260   4
  -1   2  -7 68770.4 217.489   3
  -1   2  -8 757.096 78.1968   3
  -1   2  -9 61078.1 252.398   3
  -1   2 -10 62839.7 270.508   3
  -1   2 -11 20009.6 184.136   3
  -1   2 -12 39661.8 255.286   3
  -1   2 -13 16847.4 213.627   3
  -1   2 -14 861.091 174.191   3
  -1   2 -15 10647.3 222.788   3
  -1   2 -16 8.23796 189.556   3
  -1   2 -17 3542.75 213.039   3
  -1   2 -18 228.172 210.733   3
  -1   2 -19 13.3120 204.710   3
   1  -1 -18 794.656 226.347   3
   1  -1 -17 1831.41 222.822   3
   1  -1 -16 604.974 206.357   3
   1  -1 -15 1701.56 198.105   3
   1  -1 -14 10317.5 216.044   3
   1  -1 -13 2070.65 162.145   3
   1  -1 -12 21526.7 239.741   3
   1  -1 -11 6671.65 167.472   3
   1  -1 -10 1213.33 123.485   6
   1  -1 -10 1545.61 134.660   3
   1  -1  -9 28814.4 230.347   6
   1  -1  -9 28575.1 223.498   3
   1  -1  -8 372.712 100.948   3
   1  -1  -8 280.493 109.782   6
   1  -1  -7 182025. 440.098   6
   1  -1  -7 183239. 449.183   3
   1  -1  -6 677.459 84.9947   6
   1  -1  -6 818.376 76.9877   3
   1  -1  -5 196113. 340.503   6
   1  -1  -5 197620. 398.426   3
   1  -1  -4 125070. 283.746   3
   1  -1  -4 123972. 238.765   6
  -1   1   4 127033. 217.210   7
  -1   1   3 1478.42 33.6917   7
   1  -1  -3 1546.11 46.6605   3
   1  -1  -3 1387.53 44.5148   6
  -1   1   2 681001. 1334.64   0
   1  -1  -2 674657. 1750.38   6
  -1   1   2 673681. 1573.66   7
   1  -1  -1 45033.3 109.830   6
  -1   1   1 45184.9 100.116   7
   1  -1  -1 46303.2 105.221   3
   1  -1   0 204157. 861.541   3
  -1   1  -1 19461.3 71.6056   3
  -1   1  -2 6077.75 53.3880   4
  -1   1  -2 5641.24 45.1672   3
  -1   1  -3 32123.4 109.249   3
  -1   1  -4 191600. 1136.32   3
  -1   1  -5 45577.6 159.268   3
  -1   1  -6 72355.4 213.110   3
  -1   1  -7 29102.2 150.625   3
  -1   1  -8 20804.7 150.324   3
  -1   1  -9 21430.9 168.803   3
  -1   1 -10 13854.7 155.293   3
  -1   1 -11 21313.3 196.143   3
  -1   1 -12 38389.3 259.331   3
  -1   1 -13 1881.02 150.471   3
  -1   1 -14 24589.9 261.306   3
  -1   1 -15 451.680 163.632   3
  -1   1 -16 1824.16 173.816   3
  -1   1 -17 33.4912 169.498   3
  -1   1 -18 1071.47 198.382   3
   1   0 -18 5043.40 219.046   3
   1   0 -17 159.232 172.926   3
   1   0 -16 1599.76 169.813   3
   1   0 -15 6221.01 194.193   3
   1   0 -14 3727.07 182.425   3
   1   0 -13 40522.4 295.553   3
   1   0 -12 2058.87 145.462   3
   1   0 -11 17828.0 209.878   3
   1   0 -10 37107.6 251.747   3
   1   0  -9 5844.24 132.816   3
   1   0  -8 4554.97 119.382   3
   1   0  -7 32945.5 193.927   3
   1   0  -6 23562.7 148.387   6
   1   0  -6 22355.7 156.298   3
   1   0  -5 80031.8 252.281   6
   1   0  -5 76548.3 244.798   3
   1   0  -4 31148.8 142.479   3
   1   0  -4 30054.7 147.989   6
   1   0  -3 118521. 215.579   3
   1   0  -3 116035. 218.203   6
   1   0  -2 346932. 1233.71   3
   1   0  -1 3091.62 29.1600   3
  -1   0  -1 14335.5 62.2728   3
  -1   0  -2 3459.85 41.7625   3
  -1   0  -3 5644.61 56.5016   3
  -1   0  -4 143862. 258.817   3
  -1   0  -5 60936.3 189.190   3
  -1   0  -6 522.760 60.7508   3
  -1   0  -7 17486.0 132.880   3
  -1   0  -8 89417.4 293.379   3
  -1   0  -9 9668.71 137.927   3
  -1   0 -10 5669.18 130.589   3
  -1   0 -11 2208.01 129.572   3
  -1   0 -12 28506.6 247.283   3
  -1   0 -13 1306.61 176.425   3
  -1   0 -14 8876.33 220.012   3
  -1   0 -15 8313.88 226.512   3
  -1   0 -16 2542.88 204.902   3
  -1   0 -17 1830.38 213.847   3
  -1   0 -18 1573.62 192.931   3
   1   1 -19 769.667 219.507   3
   1   1 -18 182.905 210.557   3
   1   1 -17 6548.82 222.726   3
   1   1 -16 4800.18 202.440   3
   1   1 -15 2972.59 185.300   3
   1   1 -14 409.762 164.588   3
   1   1 -13 3000.12 158.843   3
   1   1 -12 317.841 136.105   3
   1   1 -11 379.819 132.562   3
   1   1 -10 17140.5 192.904   3
   1   1  -9 88637.8 341.028   3
   1   1  -8 3014.18 107.764   3
   1   1  -7 21653.4 161.401   3
   1   1  -6 31706.6 170.514   3
   1   1  -6 30695.7 105.200   1
   1   1  -5 9812.71 61.5337   2
   1   1  -5 8725.30 62.9457   1
   1   1  -5 9279.13 94.5214   3
   1   1  -4 26089.3 83.9752   2
   1   1  -4 26213.5 121.877   3
   1   1  -3 444.502 30.8255   3
  -1  -1   3 332.719 23.8892   0
   1   1  -3 407.862 34.8987   1
   1   1  -3 429.417 22.8049   2
   1   1  -2 40955.3 135.297   1
   1   1  -2 39448.0 91.3375   0
   1   1  -2 39276.2 112.883   5
   1   1  -2 38949.6 93.5670   3
   1   1  -1 62975.8 155.632   1
   1   1  -1 62861.8 131.502   5
   1   1   0 44530.1 130.141   1
   1   1   0 43147.5 107.211   7
   1   1   0 43583.8 107.785   5
  -1  -1  -1 937389. 1779.33   3
   1   1   1 967545. 1892.10   5
  -1  -1  -2 32030.6 104.009   3
  -1  -1  -2 30670.3 127.391   6
   1   1   3 35135.1 109.175   1
  -1  -1  -3 32951.9 119.232   3
  -1  -1  -4 150960. 275.718   3
   1   1   4 151935. 216.130   1
  -1  -1  -5 474.540 49.5520   3
   1   1   5 461.932 29.4468   1
  -1  -1  -5 394.279 78.5176   6
   1   1   6 339059. 1183.96   1
  -1  -1  -6 356495. 1956.77   3
  -1  -1  -7 286.226 76.4935   3
  -1  -1  -8 49486.1 231.321   3
  -1  -1  -9 13771.3 153.902   3
  -1  -1 -10 5323.32 141.659   3
  -1  -1 -11 4056.05 155.116   3
  -1  -1 -12 7811.58 190.641   3
  -1  -1 -13 6578.91 197.802   3
  -1  -1 -14 6821.00 215.937   3
  -1  -1 -15 2.14097 188.665   3
  -1  -1 -16 4375.80 217.358   3
  -1  -1 -17 508.184 186.860   3
  -1  -1 -18-45.6028 226.464   3
   1   2 -19 165.193 209.240   3
   1   2 -18 2441.96 212.106   3
   1   2 -17 566.238 181.254   3
   1   2 -16 5963.54 202.912   3
   1   2 -15 1584.21 176.223   3
   1   2 -14 10491.9 203.467   3
   1   2 -13 51548.1 308.534   3
   1   2 -12 33507.4 258.393   3
   1   2 -11 7664.46 153.269   3
   1   2 -10 51189.8 218.445   2
   1   2 -10 55384.9 279.081   3
   1   2  -9 214.490 66.2837   2
   1   2  -9 241.013 93.7864   3
   1   2  -8 114025. 276.255   2
   1   2  -8 115758. 345.964   3
   1   2  -7 85286.6 280.701   3
   1   2  -7 87335.2 230.277   2
   1   2  -6 13965.5 96.3820   2
   1   2  -6 13124.7 114.735   3
   1   2  -5 216663. 1256.63   2
  -1  -2   5 216189. 1299.25   0
   1   2  -5 212822. 1398.75   3
   1   2  -4 288.046 34.2835   4
   1   2  -4 331.350 37.8747   3
  -1  -2   4 271.074 40.8740   0
   1   2  -4 279.755 40.7737   2
   1   2  -4 329.798 41.0732   5
   1   2  -3 30457.8 127.868   5
   1   2  -3 30693.6 103.743   4
  -1  -2   3 30727.8 115.341   0
   1   2  -3 29755.4 111.703   0
   1   2  -3 30737.8 111.436   2
   1   2  -3 30747.3 93.0328   3
   1   2  -3 28229.2 133.443   1
   1   2  -2 4376.93 63.4296   5
   1   2  -2 4253.96 52.3689   0
   1   2  -2 4190.77 63.8179   1
   1   2  -2 4046.17 49.3784   7
   1   2  -1 24597.6 109.660   5
   1   2  -1 23315.6 100.905   0
   1   2  -1 24000.1 100.839   7
  -1  -2   1 23974.9 80.6927   6
   1   2  -1 24523.3 121.518   1
   1   2   0 188930. 1136.74   7
  -1  -2   0 188336. 879.809   6
   1   2   0 187508. 287.454   5
   1   2   1 57295.9 174.272   7
   1   2   1 59639.5 178.250   1
  -1  -2  -1 57825.7 122.163   3
  -1  -2  -1 57603.9 133.921   6
   1   2   1 55472.3 159.447   5
   1   2   2 75039.7 197.563   1
   1   2   2 73484.2 214.240   7
  -1  -2  -2 72886.2 169.881   6
  -1  -2  -2 74808.1 162.037   3
  -1  -2  -3 48526.8 147.689   3
  -1  -2  -3 45610.3 154.270   6
   1   2   3 46742.2 189.618   7
  -1  -2  -4 3761.38 91.0692   6
   1   2   4 3674.77 97.6002   7
  -1  -2  -4 3507.23 66.6158   3
  -1  -2  -5 72968.1 276.888   6
  -1  -2  -5 71243.9 227.081   3
  -1  -2  -6 1112.21 108.089   6
  -1  -2  -6 1069.47 76.3101   3
  -1  -2  -7 3377.19 147.844   6
  -1  -2  -7 3425.83 101.163   3
  -1  -2  -8 3194.03 109.543   3
  -1  -2  -8 3708.27 153.269   6
  -1  -2  -9 3805.31 150.186   6
  -1  -2  -9 3296.44 122.327   3
  -1  -2 -10 20272.7 214.155   3
  -1  -2 -11 7448.10 176.329   3
  -1  -2 -12 3145.33 177.199   3
  -1  -2 -13 4764.06 199.509   3
  -1  -2 -15 3896.80 200.716   3
  -1  -2 -16-42.4853 220.607   3
  -1  -2 -17 461.818 230.071   3
   1   3 -19 2330.02 185.145   3
   1   3 -18 613.545 170.908   3
   1   3 -17 3230.19 178.428   3
   1   3 -16 3477.92 167.625   3
   1   3 -15 8148.62 194.044   3
   1   3 -14 3781.54 169.291   3
   1   3 -13 8765.97 172.342   3
   1   3 -12 1176.89 138.537   3
   1   3 -11 43248.4 225.458   2
   1   3 -11 46619.3 270.205   3
   1   3 -10 740.996 111.547   3
   1   3 -10 581.842 83.8060   2
   1   3  -9 36958.7 193.642   2
   1   3  -9 37887.0 221.140   3
   1   3  -8 14032.1 129.641   4
   1   3  -8 13591.4 127.005   2
   1   3  -8 14259.4 141.154   3
   1   3  -8 14401.0 145.474   5
   1   3  -7 35001.3 194.753   5
   1   3  -7 34343.1 169.605   4
   1   3  -7 33928.9 172.427   2
   1   3  -7 34362.7 183.980   3
  -1  -3   7 35578.0 177.009   0
  -1  -3   6 118216. 295.678   0
   1   3  -6 117691. 288.806   2
   1   3  -6 116604. 311.622   5
   1   3  -6 116576. 279.973   3
   1   3  -6 114589. 275.062   4
   1   3  -5 119170. 238.086   3
   1   3  -5 118695. 265.417   4
  -1  -3   5 121441. 285.499   0
   1   3  -5 121410. 281.765   2
   1   3  -5 117913. 300.139   5
  -1  -3   4 36913.8 156.108   0
   1   3  -4 36661.8 108.740   3
   1   3  -4 36209.6 168.386   5
   1   3  -4 36613.6 153.255   2
   1   3  -3 60082.0 190.277   0
  -1  -3   3 62864.2 196.635   0
   1   3  -3 59497.8 189.188   7
   1   3  -3 60463.0 210.107   5
   1   3  -2 2093.87 71.9459   5
   1   3  -2 1952.28 58.2480   7
   1   3  -2 1929.18 55.6776   0
   1   3  -1 97915.5 248.786   7
   1   3  -1 97722.0 241.508   0
  -1  -3   1 97864.1 205.775   6
   1   3  -1 98801.1 250.288   5
   1   3   0 33795.1 153.308   0
   1   3   0 34167.3 162.176   5
  -1  -3   0 33430.6 126.338   6
   1   3   0 33821.9 156.644   7
   1   3   1 136972. 303.134   5
  -1  -3  -1 141439. 197.238   3
   1   3   1 136451. 321.189   7
  -1  -3  -1 136854. 253.433   6
  -1  -3  -2 21429.5 113.743   6
  -1  -3  -2 22826.6 102.658   3
   1   3   2 21641.2 149.015   7
  -1  -3  -3 27860.1 134.778   6
   1   3   3 28474.2 177.860   7
  -1  -3  -4 54557.2 206.011   6
   1   3   4 54197.9 248.556   7
  -1  -3  -5 1822.44 92.8386   6
  -1  -3  -5 1886.89 77.8477   3
   1   3   6 34759.8 240.162   7
  -1  -3  -6 34862.3 198.192   3
  -1  -3  -6 35121.4 216.825   6
   1   3   7 1010.23 127.291   7
  -1  -3  -7 1166.89 101.709   3
   1   3   8 9327.46 178.235   7
  -1  -3  -8 9749.25 182.637   6
  -1  -3  -8 10637.3 163.903   3
  -1  -3  -9 9824.86 173.744   3
  -1  -3  -9 9888.59 196.631   6
   1   3   9 8890.44 185.716   7
  -1  -3 -10 312.312 131.219   3
  -1  -3 -10 300.958 156.760   6
   1   3  10 313.257 163.723   7
  -1  -3 -11 214.519 173.873   6
  -1  -3 -11 231.457 151.923   3
   1   3  11 505.010 179.158   7
   1   3  12 1980.20 193.223   7
  -1  -3 -12 1416.56 171.518   3
   1   3  13 1339.91 171.853   7
  -1  -3 -13 1245.12 178.607   3
   1   3  14 506.517 213.687   7
  -1  -3 -14-63.0180 207.934   3
  -1  -3 -15 42.5847 173.010   3
   1   3  15 342.408 184.338   7
   1   3  16 1639.09 212.149   7
  -1  -3 -16 1260.47 231.431   3
  -1  -3 -17 218.432 223.404   3
   1   4 -19 617.869 206.243   5
   1   4 -19 597.070 247.835   4
   1   4 -19 396.090 174.908   3
   1   4 -18 6120.85 242.711   5
   1   4 -18 5885.69 235.673   4
   1   4 -18 6539.36 205.934   3
   1   4 -17 4038.25 210.812   5
   1   4 -17 4193.78 212.460   4
   1   4 -17 4729.45 203.061   3
   1   4 -16 3494.33 217.130   4
   1   4 -16 3257.46 202.540   5
   1   4 -15 4827.45 213.715   5
   1   4 -15 4832.25 209.841   4
   1   4 -15 5202.25 171.019   3
   1   4 -14 2205.28 188.082   5
   1   4 -14 2247.45 176.511   4
   1   4 -14 2492.08 160.821   3
   1   4 -13 14473.6 229.065   5
   1   4 -13 14242.2 213.773   4
   1   4 -13 14849.2 195.880   3
   1   4 -12 15520.3 208.105   5
   1   4 -12 16128.7 206.119   4
   1   4 -12 14896.0 174.054   2
   1   4 -12 16500.4 193.146   3
   1   4 -11 3152.77 140.478   4
   1   4 -11 3092.53 152.476   5
   1   4 -11 3052.80 120.751   2
   1   4 -11 3300.49 125.687   3
   1   4 -10 27689.6 220.279   5
   1   4 -10 27501.6 206.137   4
   1   4 -10 28940.4 207.540   3
   1   4  -9 2007.77 124.327   5
   1   4  -9 2152.90 103.328   4
   1   4  -9 1820.44 101.256   2
   1   4  -9 1915.43 100.763   3
   1   4  -8 25605.3 178.357   2
   1   4  -8 26684.2 200.277   5
   1   4  -8 25785.1 176.725   4
   1   4  -8 26190.4 169.011   3
  -1  -4   7 27579.6 178.480   0
   1   4  -7 26931.6 167.482   4
   1   4  -7 26898.7 150.880   3
   1   4  -7 27096.3 176.167   2
   1   4  -7 27858.5 194.500   5
   1   4  -6 1673.78 88.7112   2
  -1  -4   6 1580.62 86.3524   0
   1   4  -6 1459.53 98.2518   5
   1   4  -6 1326.93 52.7238   3
   1   4  -5 110827. 325.119   5
  -1  -4   5 113383. 315.559   0
   1   4  -5 111626. 305.307   2
   1   4  -5 108116. 194.304   3
   1   4  -4 18872.0 143.134   5
   1   4  -4 17765.0 63.8278   3
   1   4  -3 17658.7 136.240   7
   1   4  -3 17475.4 129.529   0
   1   4  -3 18293.7 145.630   5
   1   4  -2 45319.5 207.755   5
   1   4  -2 44014.2 197.962   0
  -1  -4   2 42941.9 168.924   6
   1   4  -2 44971.8 201.866   7
   1   4  -1 46107.0 209.458   7
   1   4  -1 46375.2 207.541   5
  -1  -4   1 44662.5 171.967   6
   1   4  -1 44770.1 205.207   0
   1   4   0 7740.76 116.425   5
   1   4   0 7453.70 95.6266   0
   1   4   0 7484.54 111.791   7
  -1  -4   0 7522.36 89.9148   6
   1   4   1 8815.29 113.618   0
  -1  -4  -1 9651.31 108.005   6
   1   4   1 8809.12 126.309   7
   1   4   1 8644.22 119.077   5
  -1  -4  -2 40270.3 163.347   3
   1   4   2 38928.0 222.743   7
  -1  -4  -2 37530.7 171.891   6
   1   4   3 45473.2 252.258   7
  -1  -4  -3 44925.6 188.722   6
  -1  -4  -4 8293.91 115.515   3
   1   4   4 7544.76 153.161   7
  -1  -4  -4 7698.20 113.238   6
  -1  -4  -5 23296.4 174.333   6
  -1  -4  -5 24486.4 182.045   3
  -1  -4  -6 6339.78 131.818   3
  -1  -4  -6 5716.62 120.557   6
   1   4   6 5853.73 166.184   7
   1   4   7 2981.77 173.423   7
  -1  -4  -7 2437.93 130.968   6
  -1  -4  -7 2617.75 129.262   3
  -1  -4  -8 8391.38 173.074   3
   1   4   8 8220.55 201.971   7
  -1  -4  -8 7764.48 188.192   6
  -1  -4  -9 2670.80 160.426   3
   1   4   9 2237.04 190.766   7
  -1  -4 -10 2279.13 156.629   3
   1   4  10 1952.66 197.503   7
  -1  -4 -10 1887.16 174.715   6
  -1  -4 -11 1553.88 198.287   6
   1   4  11 1680.46 213.411   7
  -1  -4 -11 1908.46 181.193   3
   1   4  12 834.181 214.859   7
  -1  -4 -12 694.935 188.939   3
  -1  -4 -12 640.049 200.368   6
  -1  -4 -13 1427.36 176.828   3
   1   4  13 1608.39 236.451   7
   1   4  14 217.444 242.696   7
  -1  -4 -14 353.166 214.290   3
   1   4  15-43.7534 190.434   7
   1   5 -19 3956.30 219.976   5
   1   5 -19 4470.21 246.524   4
   1   5 -18 2164.67 250.591   4
   1   5 -18 1748.04 220.896   5
   1   5 -17 935.650 233.125   5
   1   5 -17 929.017 238.706   4
   1   5 -16 4715.71 226.870   4
   1   5 -16 4781.82 213.386   5
   1   5 -15-98.0203 161.236   5
   1   5 -15-12.6069 162.847   4
   1   5 -14 18555.3 247.634   5
   1   5 -14 19195.9 253.394   4
   1   5 -13 6253.20 188.331   4
   1   5 -13 6341.21 202.302   5
   1   5 -12 14629.9 209.494   4
   1   5 -12 14795.1 211.529   5
   1   5 -12 13369.6 191.993   2
   1   5 -11 26728.4 226.847   4
   1   5 -11 27438.2 245.880   5
   1   5 -10 4307.76 162.160   5
   1   5 -10 3981.42 134.858   4
   1   5 -10 3983.46 138.224   2
   1   5  -9 47394.5 245.719   4
   1   5  -9 48028.1 265.854   2
   1   5  -8 14187.4 182.706   5
   1   5  -8 13744.7 163.535   2
   1   5  -7 12478.4 160.896   5
   1   5  -7 13389.4 156.710   2
   1   5  -6 25818.8 194.658   5
   1   5  -6 26452.6 186.267   2
   1   5  -5 264.422 107.611   5
   1   5  -4 19231.4 172.625   5
  -1  -5   3 25587.3 163.336   6
   1   5  -3 26138.3 187.069   7
   1   5  -3 26501.9 190.619   5
   1   5  -2 4606.72 121.445   7
  -1  -5   2 4056.43 90.5061   6
   1   5  -2 4582.99 127.714   5
  -1  -5   1 26800.4 162.014   6
   1   5  -1 26912.8 195.073   5
   1   5  -1 26004.9 191.504   7
   1   5   0 8491.87 150.911   7
   1   5   0 8688.52 149.569   5
  -1  -5   0 8064.61 109.533   6
   1   5   1 3070.45 129.630   5
  -1  -5  -1 3017.30 107.703   6
   1   5   1 2844.03 134.231   7
   1   5   2 1748.24 130.093   7
  -1  -5  -2 1939.47 94.7189   6
   1   5   3 1399.74 134.590   7
  -1  -5  -3 1414.68 91.1262   6
   1   5   4 5401.74 179.603   7
  -1  -5  -4 4964.62 113.729   6
   1   5   5 4000.13 175.925   7
  -1  -5  -5 3971.98 115.966   6
  -1  -5  -6 5928.63 132.181   6
   1   5   6 6490.89 202.701   7
   1   5   7 2443.69 193.065   7
  -1  -5  -7 2250.12 130.898   6
   1   5   8 15610.6 268.905   7
  -1  -5  -8 15263.1 217.307   6
   1   5   9 7443.41 247.921   7
  -1  -5  -9 6835.04 189.304   6
   1   5  10 256.235 204.243   7
  -1  -5 -10-69.6192 175.117   6
   1   5  11-116.009 242.535   7
  -1  -5 -11 63.2155 177.201   6
   1   5  12 1213.27 224.868   7
  -1  -5 -12 1207.13 195.480   6
   1   5  13-175.145 214.579   7
  -1  -5 -13 91.7778 212.886   6
   1   5  14 3280.05 260.593   7
   1   6 -18 751.662 255.826   5
   1   6 -18 856.969 264.226   4
   1   6 -17 4848.90 215.186   5
   1   6 -17 4753.80 251.225   4
   1   6 -16-53.8752 203.821   5
   1   6 -16-61.8313 193.380   4
   1   6 -15 10068.9 241.921   5
   1   6 -15 10363.1 252.745   4
   1   6 -14 1734.89 181.172   5
   1   6 -14 1727.81 176.433   4
   1   6 -13 3736.21 191.356   5
   1   6 -13 3541.73 177.033   4
   1   6 -13 3375.30 155.321   2
   1   6 -12 1987.22 140.755   4
   1   6 -12 1742.54 146.763   2
   1   6 -12 2016.22 179.114   5
   1   6 -11 143.776 145.108   2
   1   6 -11-115.205 162.078   5
   1   6 -10 18945.3 215.437   2
   1   6 -10 19522.5 221.265   5
   1   6  -9 4843.33 159.144   5
   1   6  -9 4971.17 147.904   2
   1   6  -8 996.087 120.413   5
   1   6  -8 1209.65 128.054   2
   1   6  -7 2233.04 138.438   5
   1   6  -6 16764.1 187.390   5
  -1  -6   5 7809.35 129.330   6
   1   6  -5 8598.02 158.670   5
   1   6  -4 5044.61 139.848   5
  -1  -6   4 4614.30 118.226   6
   1   6  -3 14289.7 180.906   7
  -1  -6   3 13183.5 149.924   6
   1   6  -3 14460.3 183.423   5
  -1  -6   2 24059.5 180.155   6
   1   6  -2 25426.5 217.495   5
   1   6  -2 25198.3 220.155   7
   1   6  -1 278.615 130.909   5
  -1  -6   1 210.632 99.1107   6
   1   6  -1 265.587 123.094   7
  -1  -6   0 8796.21 133.360   6
   1   6   0 8992.23 177.252   7
  -1  -6  -1 10615.9 144.224   6
   1   6   1 10388.5 189.742   7
  -1  -6  -2 1172.52 103.050   6
   1   6   2 1205.30 157.774   7
  -1  -6  -3 3393.52 114.356   6
   1   6   3 3686.66 190.170   7
  -1  -6  -4 531.942 119.132   6
   1   6   4 348.657 171.942   7
  -1  -6  -5 6942.68 149.724   6
   1   6   5 6298.92 209.539   7
   1   6   6 2880.39 225.316   7
  -1  -6  -6 3166.21 143.674   6
  -1  -6  -7 6342.19 168.008   6
   1   6   7 6919.19 224.034   7
  -1  -6  -8 9000.82 185.524   6
   1   6   8 10095.1 260.562   7
   1   6   9 281.847 212.138   7
  -1  -6  -9-37.0161 168.063   6
   1   6  10 598.677 242.165   7
   1   6  11 1561.69 270.783   7
  -1  -6 -11 627.788 220.028   6
   1   6  12 1331.96 285.715   7
  -1  -6 -12 452.311 213.017   6
   1   7 -17 188.821 209.169   5
   1   7 -16 8012.26 241.847   5
   1   7 -15 424.460 222.413   5
   1   7 -14 2388.65 224.370   5
   1   7 -13 7075.78 232.711   5
   1   7 -13 6618.95 198.875   2
   1   7 -12 780.652 174.236   2
   1   7 -12 586.753 176.555   5
   1   7 -11 7958.66 208.526   5
   1   7 -11 7635.99 197.274   2
   1   7 -10 184.818 159.187   5
   1   7  -9 6585.02 182.107   5
   1   7  -8 12103.7 194.224   5
   1   7  -7 1876.44 146.834   5
   1   7  -6 21419.7 226.956   5
  -1  -7   6 19672.2 191.750   6
  -1  -7   5 15355.5 172.563   6
   1   7  -5 16048.5 199.684   5
   1   7  -4-18.0127 156.657   5
  -1  -7   4 63.5845 104.289   6
   1   7  -3 22629.0 235.094   5
  -1  -7   3 21241.1 187.343   6
   1   7  -2 400.911 152.416   5
   1   7  -2 329.673 159.986   7
  -1  -7   2 324.300 104.977   6
   1   7  -1 12772.2 214.780   7
   1   7  -1 12957.8 200.377   5
  -1  -7   1 12036.7 160.479   6
   1   7   0 7334.32 181.102   5
   1   7   0 6848.08 184.134   7
  -1  -7   0 7131.35 152.277   6
   1   7   1 6592.11 203.500   7
  -1  -7  -1 6585.69 154.610   6
  -1  -7  -2 10882.8 161.664   6
   1   7   2 11351.8 231.588   7
   1   7   3 1322.19 207.905   7
  -1  -7  -3 1571.82 137.643   6
  -1  -7  -4 332.100 131.368   6
   1   7   4 95.5923 211.754   7
  -1  -7  -5 499.160 140.791   6
   1   7   5 350.268 223.133   7
  -1  -7  -6 997.170 152.037   6
   1   7   6 941.339 198.309   7
   1   7   7-55.7258 250.656   7
  -1  -7  -7 248.125 141.084   6
   1   7   8 263.078 261.175   7
  -1  -7  -8 326.993 159.929   6
  -1  -7  -9 363.936 192.744   6
   1   7   9 822.413 274.369   7
   1   7  10 454.984 218.762   7
   1   8 -15 2556.85 229.058   5
   1   8 -14 6691.29 246.822   5
   1   8 -13 100.282 197.036   5
   1   8 -12 10042.0 225.927   5
   1   8 -11 99.5817 175.925   5
   1   8 -10 4007.71 204.283   5
   1   8  -9 3873.42 173.051   5
   1   8  -8 2417.00 181.703   5
   1   8  -7 5812.87 195.407   5
   1   8  -6 432.556 169.651   5
   1   8  -5 5990.66 199.698   5
   1   8  -4 290.268 175.948   5
   1   8  -3 44.7559 147.452   5
   1   8  -2 3162.79 173.509   7
   1   8  -2 3629.20 192.770   5
   1   8  -1 488.444 174.546   7
   1   8  -1 767.784 177.766   5
   1   8   0 2526.05 227.926   7
   1   8   1 1467.04 186.972   7
   1   8   2 167.267 194.377   7
   1   8   3 2121.19 212.591   7
   1   8   4 1808.32 198.833   7
   1   8   5 823.161 263.586   7
   1   8   6-145.300 209.183   7
   1   8   7 318.703 257.515   7
   1   9 -12 864.880 226.493   5
   1   9 -11 4422.09 232.531   5
   1   9 -10 1996.81 210.649   5
   1   9  -9 89.6677 170.333   5
   1   9  -8 1722.93 201.563   5
   1   9  -7-22.6178 172.807   5
   1   9  -6 2671.80 206.411   5
   1   9  -5 82.3913 183.910   5
   1   9  -4 535.102 186.383   5
   1   9  -3 2020.74 194.037   5
   1   9  -2 167.457 184.875   5
   1   9  -1 1802.53 219.895   7
   1   9   0 162.142 202.739   7
   1   9   1 88.7856 232.065   7
   1   9   2 1156.56 252.228   7
   1   9   3 145.214 196.575   7
   2  -9  -4 144.718 153.531   6
   2  -9  -3 1729.52 221.433   6
   2  -9  -2 2995.20 211.067   6
   2  -9  -1 2719.14 226.258   6
   2  -9   0 395.350 199.575   6
   2  -9   1 609.280 191.342   6
   2  -9   2 399.713 195.588   6
   2  -9   3 246.283 152.237   6
   2  -9   4 474.904 186.996   6
   2  -9   5 579.960 199.903   6
   2  -9   6 448.359 199.420   6
   2  -9   7 2876.51 218.086   6
  -2   9  -7 2906.69 195.337   2
  -2   9  -8 2514.91 185.580   2
   2  -9   8 1953.07 210.958   6
  -2   9  -9 5689.77 231.378   2
   2  -9   9 4952.01 191.408   6
  -2   9 -10 285.763 192.162   2
   2  -8  -7 1649.67 207.918   6
  -2   8   7 1046.24 233.426   7
  -2   8   6 627.637 232.904   7
   2  -8  -6 920.367 170.498   6
  -2   8   5 125.548 205.179   7
   2  -8  -5 391.754 194.487   6
  -2   8   4 1305.30 229.870   7
   2  -8  -4 1038.57 156.514   6
   2  -8  -3-43.7075 186.741   6
   2  -8  -2 2656.33 216.335   6
   2  -8   0 460.993 169.397   6
   2  -8   1 253.312 151.711   6
   2  -8   2 90.9736 172.681   6
   2  -8   3 4145.77 196.031   6
   2  -8   4 407.490 148.335   6
  -2   8  -5 400.076 163.572   2
   2  -8   5 54.9818 181.677   6
  -2   8  -6 6348.97 185.770   2
   2  -8   6 5845.52 180.889   6
  -2   8  -7 1172.66 154.413   2
   2  -8   7 1015.09 167.169   6
  -2   8  -8 1609.47 178.009   2
  -2   8  -9 6916.09 228.162   2
  -2   8 -10 144.272 174.921   2
  -2   8 -11 1662.12 191.590   2
  -2   8 -12 133.300 192.571   2
  -2   8 -13 4569.72 201.045   2
   2  -7 -10 363.947 141.053   6
   2  -7  -9 408.676 186.967   6
   2  -7  -8 343.679 175.727   6
  -2   7   8-76.4693 215.461   7
  -2   7   7 16.1819 197.610   7
   2  -7  -7 303.824 170.645   6
  -2   7   6 1213.07 195.364   7
   2  -7  -6 1361.26 148.410   6
  -2   7   5 5779.33 216.119   7
   2  -7  -5 5869.10 185.826   6
  -2   7   4 85.2675 165.050   7
   2  -7  -4 56.9572 168.251   6
   2  -7  -3 1323.22 170.127   6
  -2   7   3 1131.47 182.866   7
   2  -7  -2-5.38818 150.501   6
   2  -7  -1 887.961 162.847   6
   2  -7   0 19271.3 230.063   6
   2  -7   1 233.714 151.625   6
   2  -7   2 2945.38 149.639   6
  -2   7  -3 146.969 123.810   2
   2  -7   3-39.6492 139.734   6
  -2   7  -4 7566.65 146.320   5
  -2   7  -4 7266.53 165.595   2
   2  -7   4 7088.57 182.732   6
   2  -7   5 18453.9 218.640   6
  -2   7  -5 19019.8 178.039   5
  -2   7  -5 18864.9 218.846   2
  -2   7  -6 4406.53 161.540   2
  -2   7  -7 8289.48 182.969   2
  -2   7  -8 13801.8 214.615   2
  -2   7  -9 297.498 178.050   2
  -2   7 -10 7899.25 202.466   2
  -2   7 -11 637.365 192.835   2
  -2   7 -12 1869.59 204.423   2
  -2   7 -13 3893.01 194.285   2
  -2   7 -14 154.155 216.301   2
  -2   7 -15 2859.28 193.404   2
   2  -6 -12 84.7666 179.724   6
   2  -6 -11 357.138 192.965   6
   2  -6 -10 162.709 167.240   6
   2  -6  -9 122.210 146.951   6
   2  -6  -8 1330.53 160.036   6
  -2   6   8 1123.05 185.039   7
   2  -6  -7 520.858 161.087   6
  -2   6   7 175.768 175.972   7
  -2   6   6 12165.1 227.394   7
   2  -6  -6 12714.9 205.436   6
  -2   6   5 817.865 169.508   7
   2  -6  -5 947.556 150.962   6
  -2   6   4 265.946 152.527   7
   2  -6  -4 291.538 136.773   6
  -2   6   3 2712.40 148.740   7
   2  -6  -3 2795.00 176.897   6
   2  -6  -2 4760.02 159.836   6
   2  -6  -1 5452.05 153.912   6
   2  -6   0 572.917 134.616   6
   2  -6   1 5037.04 156.762   6
  -2   6  -1 4732.18 123.447   2
  -2   6  -2 19347.0 182.867   2
   2  -6   2 20100.5 215.539   6
  -2   6  -3 32909.1 197.855   5
  -2   6  -3 31945.5 217.667   2
   2  -6   3 33457.3 250.967   6
  -2   6  -4 2837.46 128.428   2
  -2   6  -4 2870.41 103.939   5
   2  -6   4 2560.74 149.130   6
  -2   6  -5 1722.98 125.372   2
  -2   6  -5 1542.04 88.2519   5
  -2   6  -6 626.532 93.0016   5
  -2   6  -6 661.342 138.271   2
  -2   6  -7 1367.15 139.619   2
  -2   6  -8 25860.1 246.941   2
  -2   6  -9 17413.2 233.507   2
  -2   6 -10 1332.13 154.337   2
  -2   6 -11 4183.75 174.753   2
  -2   6 -12 10894.7 218.259   2
  -2   6 -13 5241.06 215.212   4
  -2   6 -13 4435.86 216.325   2
  -2   6 -14 10541.8 272.018   4
  -2   6 -14 8426.45 212.834   2
  -2   6 -15 184.802 212.598   4
  -2   6 -15 196.433 193.154   2
  -2   6 -16 3340.54 250.661   4
  -2   6 -16 3294.24 227.116   2
  -2   6 -17 1885.32 211.159   2
   2  -5 -14-46.5041 220.913   6
   2  -5 -12-91.4133 173.565   6
   2  -5 -11 1111.69 156.549   6
   2  -5 -10 106.395 156.700   6
   2  -5  -9 1007.05 136.574   6
  -2   5   8 172.858 149.179   7
   2  -5  -8 85.8039 128.206   6
   2  -5  -7 1153.78 126.744   6
  -2   5   7 1105.43 149.007   7
   2  -5  -6 19172.5 195.871   6
  -2   5   6 17018.7 204.001   7
  -2   5   5 31190.8 247.593   7
   2  -5  -5 32426.6 223.798   6
  -2   5   4 5280.11 152.921   7
   2  -5  -4 5407.38 148.711   6
  -2   5   3 1295.19 114.257   7
   2  -5  -3 1378.95 129.260   6
  -2   5   2 8624.80 151.044   7
   2  -5  -2 8806.78 153.685   6
   2  -5  -1 245.306 123.124   6
  -2   5   0 17613.3 142.825   2
   2  -5   0 19273.2 186.453   6
   2  -5   1 16384.0 173.027   6
  -2   5  -1 15186.2 138.964   2
  -2   5  -2 20360.9 162.637   2
   2  -5   2 21639.5 195.127   6
  -2   5  -2 20238.5 143.643   5
  -2   5  -3 26019.2 185.667   2
  -2   5  -3 25997.8 153.870   5
  -2   5  -4 425.182 103.168   2
  -2   5  -4 355.512 68.8163   5
  -2   5  -5 82208.4 326.646   2
  -2   5  -5 84170.2 255.872   5
  -2   5  -6 35061.5 173.522   5
  -2   5  -6 35155.5 236.749   2
  -2   5  -7 9470.03 166.210   2
  -2   5  -7 9360.37 113.344   5
  -2   5  -8 22593.3 226.674   2
  -2   5  -9 92.1115 138.793   2
  -2   5 -10 22905.4 247.346   2
  -2   5 -10 24344.3 251.710   4
  -2   5 -11 5397.88 190.355   2
  -2   5 -11 5922.26 193.156   4
  -2   5 -12 3697.42 169.351   2
  -2   5 -12 4717.74 211.898   4
  -2   5 -13 18421.0 263.107   2
  -2   5 -13 21578.5 291.021   4
  -2   5 -14 1671.13 233.388   4
  -2   5 -14 1461.84 182.679   2
  -2   5 -15 5583.66 210.998   2
  -2   5 -15 6131.10 276.236   4
  -2   5 -16 4753.17 227.573   2
  -2   5 -16 4655.81 286.327   4
  -2   5 -17 12687.4 269.145   2
  -2   5 -17 11872.7 306.234   4
   2  -4 -16 32.9017 225.657   3
   2  -4 -15-63.1040 212.268   6
   2  -4 -15-105.570 213.996   3
   2  -4 -14 159.108 216.947   6
   2  -4 -14 449.827 191.503   3
   2  -4 -13 665.934 184.628   3
   2  -4 -13 269.119 208.026   6
   2  -4 -12 214.190 181.081   3
   2  -4 -11 6621.96 174.848   6
   2  -4 -11 6560.70 185.581   3
   2  -4 -10 1385.38 154.948   6
   2  -4 -10 1368.26 156.114   3
  -2   4   9 23657.6 219.276   7
   2  -4  -9 23551.3 199.281   6
   2  -4  -9 23035.7 233.383   3
  -2   4   8 2249.23 129.883   7
   2  -4  -8 2250.92 127.483   6
   2  -4  -8 2028.45 140.113   3
   2  -4  -7 3898.89 129.529   3
  -2   4   7 4010.82 131.548   7
   2  -4  -7 3868.87 132.835   6
   2  -4  -6 5391.36 123.041   3
  -2   4   6 5693.51 135.379   7
   2  -4  -6 5393.10 123.444   6
  -2   4   5 90.1881 67.2778   0
  -2   4   5 92.6386 91.9762   7
   2  -4  -5 89.0777 98.0388   6
   2  -4  -5 138.328 84.7241   3
   2  -4  -4 22237.8 180.166   6
   2  -4  -4 21398.8 145.352   3
  -2   4   4 21316.5 170.954   7
  -2   4   3 1381.33 102.784   7
   2  -4  -3 1306.39 67.5181   3
   2  -4  -3 1359.08 107.836   6
   2  -4  -2 6436.67 80.0516   0
   2  -4  -2 6781.23 81.3904   3
  -2   4   2 6965.25 116.117   7
   2  -4  -2 6732.71 126.224   6
   2  -4  -1 53855.8 175.645   3
   2  -4  -1 54746.9 197.610   0
   2  -4  -1 56337.9 242.334   6
  -2   4   1 54738.8 194.006   2
   2  -4   0 8259.69 79.3460   3
   2  -4   0 8378.82 95.2438   0
  -2   4   0 8460.05 99.3980   2
   2  -4   0 8502.94 124.264   6
  -2   4  -1 393.586 49.8404   3
   2  -4   1 395.278 60.5691   0
  -2   4  -1 497.557 65.8895   2
   2  -4   1 331.245 96.5654   6
  -2   4  -2 12541.9 118.940   2
  -2   4  -2 12656.8 91.6625   3
  -2   4  -2 12769.0 101.509   5
  -2   4  -3 21248.6 153.523   2
  -2   4  -3 20811.0 112.750   3
  -2   4  -4 106568. 321.313   2
  -2   4  -4 105290. 246.475   3
  -2   4  -4 105958. 243.203   5
  -2   4  -5 1477.94 103.427   2
  -2   4  -5 1471.70 66.6522   3
  -2   4  -5 1384.04 59.3654   5
  -2   4  -6 57950.7 273.929   2
  -2   4  -6 58524.8 194.003   5
  -2   4  -7 1722.17 69.3765   5
  -2   4  -7 1720.87 114.534   4
  -2   4  -7 1902.72 81.1701   3
  -2   4  -8 348.950 81.7083   3
  -2   4  -8 300.123 124.242   4
  -2   4  -9 37361.3 206.985   3
  -2   4  -9 36930.6 261.281   4
  -2   4 -10 782.764 150.064   4
  -2   4 -10 728.507 102.528   3
  -2   4 -11 12633.0 216.572   4
  -2   4 -11 12377.4 161.999   3
  -2   4 -12 5711.87 203.026   4
  -2   4 -12 5614.43 154.193   3
  -2   4 -13 1707.88 206.667   4
  -2   4 -13 1720.37 146.802   3
  -2   4 -14 29755.1 340.534   4
  -2   4 -14 26632.2 240.491   3
  -2   4 -15 2838.32 249.642   4
  -2   4 -15 2776.42 172.095   3
  -2   4 -16 3431.08 256.129   4
  -2   4 -16 3682.76 194.169   3
  -2   4 -17 2744.85 256.011   4
  -2   4 -17 2697.83 182.807   3
  -2   4 -18-18.0586 279.708   4
   2  -3 -17-43.6315 224.857   3
   2  -3 -16-13.8385 198.244   3
   2  -3 -15 127.868 202.092   3
   2  -3 -15 11.2221 163.053   6
   2  -3 -14 527.892 179.269   3
   2  -3 -14 239.977 202.439   6
   2  -3 -13-20.8896 161.132   3
   2  -3 -12 282.217 165.321   3
   2  -3 -11 495.953 160.889   3
   2  -3 -11 68.9765 165.539   6
   2  -3 -10 1162.34 154.912   3
   2  -3 -10 718.860 138.747   6
   2  -3  -9 37605.3 232.978   6
   2  -3  -9 37270.2 264.239   3
   2  -3  -8 14943.2 155.315   6
  -2   3   8 16090.5 163.866   7
   2  -3  -8 14944.4 180.127   3
  -2   3   7 37377.2 208.154   7
   2  -3  -7 37015.8 207.334   6
   2  -3  -7 36040.2 230.985   3
  -2   3   6 11168.5 100.539   0
   2  -3  -6 12120.9 133.710   6
  -2   3   6 11691.0 130.144   7
   2  -3  -6 12500.7 143.072   3
  -2   3   5 23361.2 128.694   0
   2  -3  -5 24306.4 166.039   3
  -2   3   5 24338.3 161.513   7
   2  -3  -5 22862.9 152.732   6
  -2   3   4 4452.18 85.7735   7
   2  -3  -4 4517.32 87.8239   3
   2  -3  -4 4069.76 90.4072   6
   2  -3  -3 37253.2 162.367   3
  -2   3   3 38801.2 184.236   7
   2  -3  -3 38019.8 183.184   6
   2  -3  -2 46299.9 166.205   3
   2  -3  -2 45831.1 151.402   0
  -2   3   2 45949.5 187.939   7
   2  -3  -2 47666.5 197.630   6
  -2   3   2 45199.6 146.739   2
   2  -3  -1 69408.5 191.194   3
  -2   3   1 69665.9 186.038   2
   2  -3  -1 69158.8 189.806   0
   2  -3  -1 72539.8 239.739   6
   2  -3   0 67345.6 184.732   3
  -2   3   0 67765.7 194.063   2
   2  -3   0 68214.8 233.086   6
  -2   3  -1 82433.6 221.846   2
  -2   3  -1 82903.4 202.873   3
  -2   3  -2 1035.47 42.8416   5
  -2   3  -2 1198.27 51.6858   3
  -2   3  -2 1311.14 70.5156   2
  -2   3  -3 128444. 258.914   3
  -2   3  -3 126819. 217.931   5
  -2   3  -4 40875.2 155.623   3
  -2   3  -4 40592.9 128.876   5
  -2   3  -5 55695.9 195.362   3
  -2   3  -5 56120.9 229.508   4
  -2   3  -6 442.326 47.5297   5
  -2   3  -6 480.518 94.1438   4
  -2   3  -6 437.966 70.1117   3
  -2   3  -7 163.904 54.3135   5
  -2   3  -7 142.579 72.1367   3
  -2   3  -7 218.974 101.200   4
  -2   3  -8 38879.0 169.596   5
  -2   3  -8 40550.1 242.065   4
  -2   3  -8 39754.6 203.809   3
  -2   3  -9 508.049 126.677   4
  -2   3  -9 569.382 91.5367   3
  -2   3 -10 26992.1 242.693   4
  -2   3 -10 24322.5 186.487   3
  -2   3 -11 893.947 151.474   4
  -2   3 -11 983.174 109.232   3
  -2   3 -12 9087.07 208.264   4
  -2   3 -12 8494.88 158.709   3
  -2   3 -13 21670.9 270.550   4
  -2   3 -13 20250.0 222.083   3
  -2   3 -14 5325.98 238.148   4
  -2   3 -14 5301.54 170.487   3
  -2   3 -15 6160.89 187.824   3
  -2   3 -16 9956.32 214.306   3
  -2   3 -17-40.9904 214.197   3
  -2   3 -18 3153.46 236.290   3
   2  -2 -17 954.960 175.410   3
   2  -2 -16 1403.01 215.849   3
   2  -2 -15 91.9391 160.824   3
   2  -2 -14 4433.96 186.529   6
   2  -2 -14 4405.11 198.845   3
   2  -2 -13 5816.22 185.098   6
   2  -2 -13 6041.35 201.247   3
   2  -2 -12 693.548 162.164   3
   2  -2 -12 545.068 150.974   6
   2  -2 -11 3006.75 154.936   6
   2  -2 -11 3146.82 153.172   3
   2  -2 -10 255.032 134.615   3
   2  -2  -9 36616.2 228.633   6
   2  -2  -9 36543.7 252.016   3
   2  -2  -8 5129.76 116.686   6
  -2   2   8 5354.29 97.4413   7
   2  -2  -8 5067.25 134.602   3
  -2   2   7 16279.8 128.414   7
   2  -2  -7 15571.0 137.430   6
   2  -2  -7 14606.6 155.609   3
  -2   2   6 3202.90 50.2184   0
  -2   2   6 3492.92 74.8029   7
   2  -2  -6 3554.62 99.4627   3
   2  -2  -6 3516.87 89.7314   6
   2  -2  -5 6892.54 104.696   3
  -2   2   5 6463.80 59.7776   0
  -2   2   5 6662.04 80.2156   7
   2  -2  -5 6079.81 89.9904   6
   2  -2  -4 33417.3 160.814   3
  -2   2   4 31978.3 132.755   7
   2  -2  -4 32133.3 145.473   6
  -2   2   3 66005.0 184.021   7
   2  -2  -3 67946.1 204.536   3
   2  -2  -3 67612.2 199.435   6
   2  -2  -2 2313.24 66.1346   6
   2  -2  -2 2399.77 54.8668   3
  -2   2   2 2741.08 41.1463   2
   2  -2  -2 2427.64 40.1735   0
   2  -2  -1 23232.6 112.729   3
  -2   2   1 23413.2 93.3436   2
   2  -2  -1 23263.1 117.720   6
  -2   2   0 25266.8 107.479   2
   2  -2   0 24209.9 112.313   3
   2  -2   0 24327.1 122.952   6
  -2   2  -1 3787.92 61.4127   3
  -2   2  -2 176287. 296.586   3
  -2   2  -2 170995. 722.237   5
  -2   2  -3 651.963 57.5132   4
  -2   2  -3 663.395 48.0796   3
  -2   2  -3 675.463 23.3248   5
  -2   2  -4 2135.29 68.8249   4
  -2   2  -4 2031.64 33.3238   5
  -2   2  -4 1949.87 56.7349   3
  -2   2  -5 103554. 266.317   3
  -2   2  -5 105089. 284.620   4
  -2   2  -5 103557. 180.438   5
  -2   2  -6 125485. 223.045   5
  -2   2  -6 125664. 328.251   4
  -2   2  -6 126008. 311.854   3
  -2   2  -7 154301. 388.250   4
  -2   2  -7 155337. 363.399   3
  -2   2  -8 5731.46 110.365   3
  -2   2  -9 24125.4 178.545   3
  -2   2 -10 65956.1 281.345   3
  -2   2 -11 20756.6 192.838   3
  -2   2 -12 33296.8 247.280   3
  -2   2 -13-91.7666 143.981   3
  -2   2 -14 9287.62 194.974   3
  -2   2 -15 3701.94 169.562   3
  -2   2 -16 1479.21 185.921   3
  -2   2 -17 4719.15 247.878   3
  -2   2 -18 432.545 214.670   3
   2  -1 -18 795.725 173.124   3
   2  -1 -17 1137.34 211.013   3
   2  -1 -16 1126.49 196.019   3
   2  -1 -15 9067.66 227.799   3
   2  -1 -14 290.813 161.575   3
   2  -1 -13 883.149 164.490   3
   2  -1 -12 5299.91 159.521   6
   2  -1 -12 4733.60 170.097   3
   2  -1 -11 904.738 128.101   6
   2  -1 -11 868.188 147.206   3
   2  -1 -10 2275.29 137.343   6
   2  -1 -10 2102.86 138.318   3
   2  -1  -9 3727.18 133.303   3
   2  -1  -9 3833.24 130.592   6
  -2   1   8 26412.5 139.810   7
   2  -1  -8 26780.5 202.117   3
   2  -1  -8 28362.5 204.417   6
  -2   1   7 74346.0 200.265   7
   2  -1  -7 75439.0 260.759   6
   2  -1  -7 73285.8 293.017   3
  -2   1   6 77242.5 440.037   0
  -2   1   6 81640.6 185.365   7
   2  -1  -6 78530.2 233.958   6
   2  -1  -6 83350.9 283.410   3
   2  -1  -5 32159.7 170.050   3
  -2   1   5 30681.3 104.321   7
   2  -1  -5 30422.6 136.068   6
  -2   1   4 18000.6 72.9919   7
   2  -1  -4 18556.9 120.981   3
   2  -1  -4 18112.4 97.0203   6
   2  -1  -3 438.635 42.7547   3
   2  -1  -3 476.101 17.4516   0
   2  -1  -3 449.284 40.9874   6
   2  -1  -2 15536.9 94.5489   3
   2  -1  -2 14508.0 79.9118   6
   2  -1  -1 147740. 255.975   3
   2  -1  -1 145387. 223.489   6
   2  -1   0 83869.4 198.037   3
  -2   1  -1 106909. 227.945   3
  -2   1  -2 5011.23 61.4770   4
  -2   1  -2 4850.44 64.1241   3
  -2   1  -3 105755. 243.949   3
  -2   1  -3 107049. 226.110   4
  -2   1  -4 46847.4 163.824   4
  -2   1  -4 46344.9 172.693   3
  -2   1  -5 17220.4 122.580   3
  -2   1  -6 34180.4 171.129   3
  -2   1  -7 1786.04 83.8581   3
  -2   1  -8 29790.3 191.513   3
  -2   1  -9 25005.3 189.748   3
  -2   1 -10 31242.8 211.625   3
  -2   1 -11 34057.2 238.396   3
  -2   1 -12 242.900 135.477   3
  -2   1 -13 7831.92 185.077   3
  -2   1 -14 5379.33 180.535   3
  -2   1 -15 6529.31 203.719   3
  -2   1 -16 11405.3 226.239   3
  -2   1 -17 833.116 218.860   3
  -2   1 -18 1241.90 242.739   3
   2   0 -18 258.354 177.930   3
   2   0 -17 12.2723 183.546   3
   2   0 -16 238.933 188.881   3
   2   0 -15 621.986 173.922   3
   2   0 -14 234.703 157.597   3
   2   0 -13 16229.5 228.990   3
   2   0 -12 2942.13 160.306   3
   2   0 -11 24561.6 233.079   3
   2   0 -10 164.355 123.351   3
   2   0  -9 161.495 105.927   3
   2   0  -8 16569.4 150.657   6
   2   0  -8 15293.3 162.945   3
   2   0  -7 4346.73 108.361   6
   2   0  -7 3811.35 105.284   3
   2   0  -6 108270. 306.804   6
   2   0  -6 100751. 294.792   3
   2   0  -5 10803.5 106.597   6
   2   0  -5 11864.3 108.856   3
   2   0  -4 8526.58 73.6209   6
   2   0  -4 8487.65 86.5858   3
   2   0  -3 302495. 1516.86   3
   2   0  -3 314631. 1176.65   6
   2   0  -2 168824. 1076.35   3
   2   0  -2 173279. 703.781   6
   2   0  -1 780417. 2283.53   3
  -2   0   0 298693. 1418.03   3
  -2   0  -1 481033. 1327.79   4
  -2   0  -1 485917. 1858.96   3
  -2   0  -2 402896. 1754.85   3
  -2   0  -3 15113.4 94.9768   3
  -2   0  -4 81511.8 229.012   3
  -2   0  -5 12712.4 113.459   3
  -2   0  -6 5930.63 95.3182   3
  -2   0  -7 54111.3 231.563   3
  -2   0  -8 9379.51 131.304   3
  -2   0  -9 9141.88 140.909   3
  -2   0 -10 16707.9 178.364   3
  -2   0 -11 10685.2 174.637   3
  -2   0 -12 42311.3 284.637   3
  -2   0 -13 17138.9 223.022   3
  -2   0 -14 723.181 162.363   3
  -2   0 -15 1655.67 180.879   3
  -2   0 -16 187.065 224.663   3
  -2   0 -17 1372.93 231.136   3
  -2   0 -18 572.986 225.374   3
   2   1 -19 1798.13 194.323   3
   2   1 -18 1569.39 211.277   3
   2   1 -17 3095.45 204.982   3
   2   1 -16 2813.30 184.484   3
   2   1 -15 3327.15 186.047   3
   2   1 -14 5483.29 194.669   3
   2   1 -13 20788.6 241.557   3
   2   1 -12 95910.9 411.283   3
   2   1 -11 3583.99 142.704   3
   2   1 -10 4257.02 136.656   3
   2   1  -9 27985.5 207.285   3
   2   1  -8 9248.98 68.2945   2
   2   1  -8 8291.72 122.675   3
   2   1  -7 47813.3 123.110   2
  -2  -1   7 47768.0 126.740   0
   2   1  -7 45415.5 217.900   3
  -2  -1   6 11566.2 61.2193   0
   2   1  -6 11476.0 58.6768   2
   2   1  -6 11578.0 111.356   3
   2   1  -5 10042.0 96.1177   3
   2   1  -4 69613.8 125.140   0
   2   1  -4 72056.3 193.312   3
   2   1  -3 29756.0 121.181   3
   2   1  -2 107535. 209.139   5
   2   1  -2 108268. 213.159   3
   2   1  -2 107455. 574.024   7
   2   1  -1 696330. 2101.69   3
   2   1  -1 704502. 1724.73   7
   2   1   0 4934.69 52.5771   5
  -2  -1   0 5092.87 61.4449   3
  -2  -1  -1 105904. 219.513   3
   2   1   1 104532. 184.637   5
  -2  -1  -2 7870.17 73.3220   3
   2   1   2 7598.60 59.1595   5
  -2  -1  -3 60136.8 188.011   3
  -2  -1  -4 48297.2 182.780   3
  -2  -1  -5 16751.3 125.009   3
   2   1   6 55014.1 163.015   1
  -2  -1  -6 55987.0 222.609   3
   2   1   7 157.575 43.2786   1
  -2  -1  -7 184.907 92.0953   3
  -2  -1  -8 516.700 97.3009   3
  -2  -1  -9 22612.9 188.585   3
  -2  -1 -10 7924.98 158.419   3
  -2  -1 -11 14945.9 198.771   3
  -2  -1 -12 559.274 141.872   3
  -2  -1 -13 9509.05 202.921   3
  -2  -1 -14 132.195 155.772   3
  -2  -1 -15 86.9227 202.755   3
  -2  -1 -16 1136.47 227.932   3
   2   2 -19 197.907 187.220   3
   2   2 -18 2869.82 217.917   3
   2   2 -17 82.6055 167.162   3
   2   2 -16 3382.55 199.360   3
   2   2 -15 20803.2 246.499   3
   2   2 -14 253.666 147.002   3
   2   2 -13 8061.44 177.262   3
   2   2 -12 1141.66 142.061   3
   2   2 -11 18903.2 199.227   3
   2   2 -10 14963.2 171.660   3
   2   2  -9 10779.5 96.4000   2
  -2  -2   9 10779.7 95.5106   0
   2   2  -9 10295.6 144.951   3
  -2  -2   8 38294.0 153.086   0
   2   2  -8 38594.8 149.032   2
   2   2  -8 38227.9 211.346   3
   2   2  -7 504.051 45.7373   2
  -2  -2   7 432.266 48.7603   0
   2   2  -7 455.868 62.5174   1
   2   2  -7 481.097 74.0770   3
  -2  -2   6 3397.94 58.9585   0
   2   2  -6 3205.02 80.0813   1
   2   2  -6 3342.33 77.4495   3
   2   2  -5 20595.6 133.684   5
   2   2  -5 19637.4 137.716   1
   2   2  -5 20568.1 116.878   3
   2   2  -4 48612.7 155.172   3
   2   2  -4 47935.9 179.866   5
   2   2  -4 47406.5 139.833   0
   2   2  -4 48678.4 121.095   4
   2   2  -3 75280.0 212.200   5
   2   2  -3 75357.6 127.813   4
   2   2  -3 76322.9 179.097   3
   2   2  -3 77738.1 179.968   0
   2   2  -3 76024.3 165.399   7
   2   2  -2 52039.1 176.871   5
   2   2  -2 51486.2 141.602   7
   2   2  -2 51668.3 145.079   3
   2   2  -2 50370.2 207.166   1
   2   2  -1 166880. 290.971   5
   2   2  -1 166802. 362.007   1
  -2  -2   1 169850. 1014.32   3
   2   2  -1 165806. 268.329   7
  -2  -2   0 11527.2 76.7724   3
   2   2   0 12650.0 112.484   1
   2   2   0 11699.6 91.0319   7
  -2  -2   0 12906.4 58.3669   6
   2   2   0 11688.3 92.0815   5
  -2  -2  -1 25020.0 109.813   3
   2   2   1 27367.1 152.307   1
   2   2   1 25053.7 133.216   7
  -2  -2  -1 26936.4 108.707   6
   2   2   1 24965.1 123.998   5
  -2  -2  -2 22830.1 113.895   3
  -2  -2  -2 23284.8 132.996   6
   2   2   2 23377.9 140.590   7
   2   2   2 22386.1 119.800   5
   2   2   3 16135.6 120.846   1
  -2  -2  -3 15340.6 106.416   3
  -2  -2  -4 16698.6 119.701   3
  -2  -2  -4 16882.4 156.699   6
   2   2   4 16949.9 117.094   1
  -2  -2  -5 21122.5 176.420   6
   2   2   5 20721.6 121.218   1
  -2  -2  -5 20578.9 140.381   3
   2   2   6 8459.40 85.4653   1
  -2  -2  -6 9190.16 150.969   6
  -2  -2  -6 9192.24 119.154   3
  -2  -2  -7 85086.8 286.512   3
   2   2   7 84344.9 220.179   1
  -2  -2  -8 18341.1 173.139   3
  -2  -2  -9 2432.53 129.630   3
  -2  -2 -10 6227.35 156.775   3
  -2  -2 -11 601.748 126.619   3
  -2  -2 -12 274.332 152.972   3
  -2  -2 -13 8126.85 213.610   3
  -2  -2 -14 905.933 189.092   3
  -2  -2 -15 1596.56 181.355   3
  -2  -2 -16-63.3054 178.752   3
  -2  -2 -17 288.835 197.481   3
   2   3 -19 203.146 169.154   3
   2   3 -18 1068.83 193.160   3
   2   3 -17 5784.84 206.071   3
   2   3 -16 2181.17 188.533   3
   2   3 -15 3261.68 171.018   3
   2   3 -14 3712.22 162.701   3
   2   3 -13 3751.97 164.043   3
   2   3 -12 38614.3 265.035   3
   2   3 -11 6592.77 141.609   3
   2   3 -10 8538.09 137.975   3
  -2  -3   9 24368.9 149.988   0
   2   3  -9 24829.1 204.604   5
   2   3  -9 23329.5 148.982   2
   2   3  -9 23603.4 180.754   3
   2   3  -8 5212.43 132.400   5
   2   3  -8 5056.07 90.3852   4
  -2  -3   8 5100.90 91.1045   0
   2   3  -8 4821.22 86.1401   2
   2   3  -8 4506.43 98.2080   3
   2   3  -7 179026. 425.605   5
  -2  -3   7 183040. 360.640   0
   2   3  -7 178161. 340.395   4
   2   3  -7 178175. 370.193   3
   2   3  -6 57383.7 193.384   3
  -2  -3   6 59509.3 204.223   0
   2   3  -6 58212.6 184.382   4
   2   3  -6 56321.0 238.091   5
   2   3  -5 703.038 48.9489   3
   2   3  -5 801.020 47.6744   4
   2   3  -5 869.854 55.9186   0
   2   3  -5 861.931 82.9754   5
   2   3  -5 773.798 83.9856   1
   2   3  -4 48935.7 204.780   5
   2   3  -4 48831.1 147.656   3
   2   3  -4 50274.8 171.027   7
   2   3  -4 49573.5 174.465   0
   2   3  -3 2365.63 81.4079   5
   2   3  -3 2412.19 46.7676   3
   2   3  -3 2436.24 62.8370   7
   2   3  -3 2363.66 95.1577   1
   2   3  -3 2484.64 66.0664   0
   2   3  -2 49141.9 177.527   0
  -2  -3   2 51120.0 134.424   3
   2   3  -2 51653.4 179.560   7
   2   3  -2 50641.6 195.793   5
  -2  -3   2 49883.7 132.062   6
   2   3  -2 49020.5 224.274   1
  -2  -3   1 6938.16 59.3151   3
   2   3  -1 7239.99 89.2842   7
  -2  -3   1 7139.79 59.0389   6
   2   3  -1 7040.14 105.250   1
   2   3  -1 7416.94 100.637   5
  -2  -3   0 814.629 40.1505   3
   2   3   0 817.435 62.7216   7
  -2  -3   0 878.396 40.7881   6
   2   3   0 829.940 76.0750   1
   2   3   0 826.920 76.0690   5
   2   3   1 40978.6 194.158   7
  -2  -3  -1 39489.5 136.902   3
  -2  -3  -1 40967.4 137.016   6
   2   3   1 42926.0 209.092   1
   2   3   1 40750.9 185.213   5
   2   3   2 11514.8 130.304   7
  -2  -3  -2 10917.3 87.0779   3
  -2  -3  -2 12207.3 97.8496   6
   2   3   2 11843.8 124.064   1
   2   3   2 11124.9 120.617   5
   2   3   3 62052.1 235.726   1
  -2  -3  -3 63359.3 220.658   6
  -2  -3  -3 60835.0 195.934   3
   2   3   3 59659.3 257.620   7
   2   3   4 9916.98 113.464   1
   2   3   4 10199.8 151.751   7
  -2  -3  -4 9564.45 129.401   6
  -2  -3  -4 9889.59 103.216   3
   2   3   5 2569.58 132.813   7
  -2  -3  -5 2434.91 123.654   6
  -2  -3  -5 2585.99 83.6348   3
   2   3   6 9666.88 175.604   7
  -2  -3  -6 10006.0 125.503   3
   2   3   7 2797.96 155.467   7
  -2  -3  -7 3387.23 169.078   6
  -2  -3  -7 3060.17 109.468   3
   2   3   8 5991.89 193.087   7
  -2  -3  -8 6985.86 177.321   6
  -2  -3  -8 6412.50 139.386   3
   2   3   9 7694.89 198.067   7
  -2  -3  -9 8492.65 154.898   3
   2   3  10 722.040 177.162   7
  -2  -3 -10 809.844 134.618   3
   2   3  11 2438.75 188.466   7
  -2  -3 -11 2024.51 145.916   3
   2   3  12 1524.06 188.345   7
  -2  -3 -12 1148.55 169.661   3
   2   3  13 4249.17 237.702   7
  -2  -3 -13 2828.89 195.471   3
   2   3  14 3899.81 210.242   7
  -2  -3 -14 2775.49 211.171   3
   2   3  15 1354.62 218.575   7
  -2  -3 -15 359.759 205.739   3
  -2  -3 -16 275.469 216.612   3
   2   3  16 938.956 247.849   7
   2   4 -19 109.195 221.583   5
   2   4 -18 2932.47 222.791   5
   2   4 -18 2958.31 181.845   3
   2   4 -17 355.329 219.153   5
   2   4 -17 675.054 185.672   3
   2   4 -16 8538.42 261.576   5
   2   4 -16 8951.62 208.184   3
   2   4 -15 7512.61 213.619   5
   2   4 -15 7850.68 193.130   3
   2   4 -14 7182.18 213.444   5
   2   4 -14 7411.62 187.302   4
   2   4 -14 7266.06 184.922   3
   2   4 -13 4383.74 182.898   5
   2   4 -13 4669.92 157.196   4
   2   4 -13 4137.11 144.205   3
   2   4 -12 375.271 158.192   5
   2   4 -12 418.579 122.404   4
   2   4 -12 439.360 113.844   3
   2   4 -11 4248.24 157.161   5
   2   4 -11 4266.54 129.061   4
   2   4 -11 3761.47 129.038   3
   2   4 -10 23908.0 221.800   5
   2   4 -10 24141.8 181.957   4
   2   4 -10 23273.7 176.796   2
   2   4  -9 71.3542 80.1293   2
   2   4  -9 16.7850 130.022   5
   2   4  -9 48.4169 83.3738   3
   2   4  -9 74.9312 82.8309   4
   2   4  -8 14597.0 129.308   3
   2   4  -8 15746.4 180.581   5
  -2  -4   8 15522.4 135.765   0
   2   4  -8 14386.1 133.889   4
   2   4  -7 6350.48 87.3710   3
  -2  -4   7 6823.05 104.249   0
   2   4  -7 6694.06 136.375   5
   2   4  -7 6160.77 94.0304   4
   2   4  -6 181.069 96.8860   5
   2   4  -6 319.676 50.7489   3
   2   4  -5 87849.9 311.506   5
   2   4  -5 88816.1 272.247   0
   2   4  -4-18.4486 97.4839   5
   2   4  -4 53.1407 72.7865   7
   2   4  -4 214.787 72.7289   0
   2   4  -3 19102.2 141.704   7
   2   4  -3 19022.1 152.556   5
  -2  -4   3 18586.5 108.711   6
   2   4  -3 19246.5 133.505   0
   2   4  -2 719.447 56.0858   0
   2   4  -2 664.234 73.0285   7
  -2  -4   2 598.434 50.0072   6
   2   4  -1 707.720 83.7541   7
  -2  -4   1 522.009 55.8662   6
   2   4  -1 834.392 88.6312   5
   2   4   0 80221.0 284.077   7
  -2  -4   0 81008.5 214.130   6
   2   4   0 81674.0 292.460   5
   2   4   1 44469.1 232.675   7
  -2  -4  -1 44670.6 168.685   6
   2   4   1 44246.6 225.423   5
   2   4   2 22499.3 187.584   7
  -2  -4  -2 22396.2 133.013   6
   2   4   2 22460.2 173.571   5
   2   4   3 11812.1 166.456   7
  -2  -4  -3 12692.9 122.757   6
   2   4   4 5346.95 160.624   7
  -2  -4  -4 5376.83 111.867   6
  -2  -4  -5 37997.6 228.242   6
  -2  -4  -5 39594.7 204.881   3
   2   4   5 38179.7 279.188   7
   2   4   6 21363.8 239.625   7
  -2  -4  -6 23212.6 221.228   6
  -2  -4  -6 22871.9 177.196   3
  -2  -4  -7 55371.9 330.566   6
  -2  -4  -7 54571.7 269.994   3
   2   4   8 140.590 176.513   7
  -2  -4  -8 212.593 122.472   3
  -2  -4  -8-56.1565 176.195   6
   2   4   9 4307.59 190.826   7
  -2  -4  -9 5002.71 200.578   6
  -2  -4  -9 4955.85 160.639   3
   2   4  10 3357.46 217.045   7
  -2  -4 -10 3336.64 180.667   6
  -2  -4 -10 3338.65 169.419   3
   2   4  11 538.045 218.788   7
   2   4  12 1266.38 238.543   7
   2   4  13 191.914 229.722   7
   2   4  14 359.981 198.959   7
   2   4  15 236.840 262.376   7
   2   5 -17 2698.60 259.991   5
   2   5 -16 2774.30 201.999   5
   2   5 -15 4081.33 205.408   5
   2   5 -14 7322.46 209.015   5
   2   5 -13 7924.11 218.150   5
   2   5 -12 2006.39 167.105   5
   2   5 -11 16935.8 225.543   5
   2   5 -11 15147.5 170.854   2
   2   5 -10 1771.70 147.389   5
   2   5 -10 1705.45 107.398   4
   2   5  -9 7152.13 168.217   5
   2   5  -9 6779.42 116.254   4
   2   5  -8 14144.9 188.860   5
   2   5  -7 5975.48 150.482   5
   2   5  -6 50196.5 271.246   5
   2   5  -5 3254.47 126.569   5
   2   5  -4 51157.4 239.985   7
  -2  -5   4 49508.5 199.339   6
   2   5  -3 3951.13 114.350   7
  -2  -5   3 3509.75 79.6418   6
   2   5  -3 3670.10 126.107   5
   2   5  -2 1450.23 103.144   7
   2   5  -2 1486.56 116.765   5
  -2  -5   2 1447.19 70.4512   6
   2   5  -1 25115.4 204.773   5
   2   5  -1 24174.8 190.633   7
  -2  -5   1 24236.2 144.781   6
   2   5   0 14705.1 167.521   7
  -2  -5   0 15059.6 124.242   6
   2   5   0 14548.6 167.146   5
  -2  -5  -1 7598.46 105.186   6
   2   5   1 7435.17 149.388   7
   2   5   1 7676.79 148.532   5
  -2  -5  -2 2056.36 83.8967   6
   2   5   2 2150.53 135.508   7
   2   5   3 8265.81 187.452   7
  -2  -5  -3 8129.57 120.414   6
   2   5   4 21525.7 240.853   7
  -2  -5  -4 21439.1 170.558   6
   2   5   5 4407.64 177.826   7
  -2  -5  -5 4572.73 131.556   6
   2   5   6 867.559 185.927   7
  -2  -5  -6 730.299 129.425   6
   2   5   7 343.719 174.348   7
  -2  -5  -7 20.2919 159.964   6
   2   5   8 5447.11 216.144   7
  -2  -5  -8 4726.11 185.194   6
   2   5   9 10061.9 270.734   7
  -2  -5  -9 9976.39 220.954   6
   2   5  10 341.936 228.631   7
  -2  -5 -10 149.271 193.808   6
   2   5  11 672.546 253.162   7
  -2  -5 -11 830.822 207.285   6
   2   5  12-120.818 256.017   7
   2   5  13 338.645 273.452   7
   2   6 -17 3302.83 272.497   5
   2   6 -16 2202.27 250.173   5
   2   6 -15 4791.19 246.940   5
   2   6 -14 146.887 206.156   5
   2   6 -13 9070.58 215.981   5
   2   6 -12 6084.42 193.358   5
   2   6 -11 3774.85 172.793   5
   2   6 -10 17929.4 237.262   5
   2   6  -9 3549.38 167.127   5
   2   6  -8 14767.2 207.878   5
   2   6  -7 12699.3 186.903   5
   2   6  -6 29353.8 249.901   5
   2   6  -5 53596.0 297.351   5
   2   6  -4 2909.09 135.108   7
   2   6  -4 2663.51 137.478   5
   2   6  -3 8921.30 159.694   7
   2   6  -3 8406.85 165.824   5
   2   6  -2 11515.9 166.747   7
   2   6  -2 12217.9 191.810   5
   2   6  -1 5974.93 152.215   7
   2   6  -1 6485.90 160.724   5
   2   6   0 9431.15 184.063   7
   2   6   0 9627.70 185.424   5
   2   6   1 1021.64 158.912   7
   2   6   1 1143.47 147.089   5
   2   6   2 1221.21 161.964   7
   2   6   3 3203.95 182.847   7
   2   6   4 4721.48 202.826   7
   2   6   5 4994.93 230.466   7
   2   6   6 8363.52 246.867   7
   2   6   7 2029.28 245.489   7
   2   6   8 138.011 245.328   7
   2   6   9-92.0246 241.958   7
   2   7 -16 2584.89 258.348   5
   2   7 -14 9468.99 256.413   5
   2   7 -13 1404.04 222.340   5
   2   7 -12 3058.87 207.229   5
   2   7 -11 2242.77 192.150   5
   2   7 -10 99.2113 174.724   5
   2   7  -9 17700.5 225.842   5
   2   7  -8 6666.74 192.870   5
   2   7  -7 42.8618 156.045   5
   2   7  -6 5582.64 172.646   5
   2   7  -5 4517.07 169.507   5
   2   7  -4 7841.61 183.318   7
   2   7  -4 7990.28 192.539   5
   2   7  -3 1039.43 172.308   5
   2   7  -3 932.248 148.679   7
   2   7  -2 1777.36 156.242   7
   2   7  -2 1875.66 159.318   5
   2   7  -1 566.592 150.636   5
   2   7  -1 595.557 143.429   7
   2   7   0 3663.61 162.887   7
   2   7   0 4077.39 177.969   5
   2   7   1 2351.58 189.253   7
   2   7   2 2529.98 194.584   7
   2   7   3 816.179 207.983   7
   2   7   4 974.058 219.535   7
   2   7   5 241.116 186.758   7
   2   7   6 973.178 242.441   7
   2   7   7 173.170 254.422   7
   2   7   8-53.4367 272.095   7
   2   7   9 807.569 287.893   7
   2   8 -13 826.214 200.037   5
   2   8 -12 1283.43 174.536   5
   2   8 -11 96.6297 170.963   5
   2   8 -10 6445.24 203.568   5
   2   8  -9 980.237 195.665   5
   2   8  -8 3850.47 170.596   5
   2   8  -7 4461.82 193.838   5
   2   8  -6 1437.93 189.952   5
   2   8  -5 4115.68 200.643   5
   2   8  -4 230.327 166.278   5
   2   8  -3 98.7602 147.991   5
   2   8  -3-111.286 178.627   7
   2   8  -2 3514.19 201.039   7
   2   8  -2 4005.14 209.899   5
   2   8  -1 136.111 175.726   5
   2   8  -1-11.1209 195.526   7
   2   8   0 5968.43 202.281   7
   2   8   1 3963.73 228.819   7
   2   8   2 106.078 218.597   7
   2   8   3 2856.10 258.484   7
   2   8   4 530.867 242.664   7
   2   8   5 286.366 250.053   7
   2   8   6-79.0733 219.699   7
   2   9 -10 93.6431 184.304   5
   2   9  -9 1952.62 217.398   5
   2   9  -8 1405.45 205.655   5
   2   9  -7 1063.59 197.879   5
   2   9  -6 642.372 176.932   5
   2   9  -5 480.174 211.780   5
   2   9  -4 723.870 216.055   5
   2   9  -3 3254.02 231.855   5
   2   9  -2 195.239 224.254   5
   2   9  -1 170.848 166.191   7
   2   9   0 23.7876 233.077   7
   2   9   1 338.083 253.574   7
   3  -9  -2 827.169 229.172   6
   3  -9  -1-105.237 233.082   6
   3  -9   0 247.523 176.501   6
   3  -9   1-31.9313 210.511   6
   3  -9   2 1534.96 223.741   6
   3  -9   3 526.238 195.604   6
   3  -9   4 810.938 177.672   6
  -3   9  -5 2981.51 166.237   2
   3  -9   5 2981.62 186.919   6
  -3   9  -6 258.001 176.663   2
   3  -9   6-117.207 181.083   6
  -3   9  -7 6103.32 210.257   2
   3  -9   7 6188.87 246.026   6
  -3   9  -8 194.219 165.779   2
   3  -8  -6 452.825 206.700   6
   3  -8  -5 249.474 185.695   6
   3  -8  -4 149.000 204.114   6
   3  -8  -3 208.980 207.324   6
   3  -8  -2 154.209 174.436   6
   3  -8  -1 3848.47 225.130   6
   3  -8   0 1485.57 200.001   6
   3  -8   1 3652.55 183.322   6
   3  -8   2 52.3764 196.537   6
   3  -8   3 2524.67 166.507   6
  -3   8  -3 2615.49 151.233   2
  -3   8  -4 4671.76 179.524   2
   3  -8   4 4706.64 217.242   6
   3  -8   5 1832.85 190.385   6
  -3   8  -5 1945.88 150.289   2
  -3   8  -6 4603.43 176.293   2
   3  -8   6 4316.94 183.422   6
  -3   8  -7 192.908 154.829   2
   3  -8   7-3.62876 161.625   6
  -3   8  -8 460.369 161.005   2
  -3   8  -9 1892.60 208.249   2
  -3   8 -10 3161.50 211.914   2
  -3   8 -11 3794.93 208.901   2
  -3   8 -12 644.092 200.773   2
   3  -7  -9 742.660 188.809   6
   3  -7  -8 744.163 187.871   6
   3  -7  -7 880.875 175.669   6
   3  -7  -6 784.580 169.290   6
   3  -7  -5 999.676 191.227   6
   3  -7  -4 4364.19 212.971   6
   3  -7  -3 1569.15 211.126   6
   3  -7  -2 3462.65 204.031   6
   3  -7   0 3483.17 192.896   6
   3  -7   1 756.611 174.619   6
  -3   7  -1 704.086 110.800   2
  -3   7  -2 306.408 127.660   2
   3  -7   2 75.2685 174.203   6
   3  -7   3 1951.21 179.375   6
  -3   7  -3 1901.68 129.125   2
  -3   7  -4 3788.28 156.179   2
   3  -7   4 3820.98 190.487   6
  -3   7  -5 1403.21 149.701   2
   3  -7   5 1313.97 153.556   6
  -3   7  -6 109.229 156.211   2
  -3   7  -7 4551.13 191.162   2
  -3   7  -8 2156.32 191.984   2
  -3   7  -9 1876.95 165.622   2
  -3   7 -10 8653.78 225.558   2
  -3   7 -11 351.514 201.670   2
  -3   7 -12 5602.63 216.847   2
  -3   7 -13 467.466 195.366   2
  -3   7 -14 4373.12 236.186   2
   3  -6 -11 340.546 186.386   6
   3  -6 -10 1712.89 189.382   6
   3  -6  -9 1028.82 161.152   6
   3  -6  -8 263.058 154.541   6
   3  -6  -7 2215.07 176.991   6
   3  -6  -6 684.009 169.598   6
  -3   6   6 455.349 149.260   7
   3  -6  -5 1295.18 173.266   6
   3  -6  -4 3492.05 168.748   6
   3  -6  -3 364.690 161.314   6
   3  -6  -2 16072.8 224.576   6
   3  -6  -1 6579.91 174.060   6
   3  -6   0 1292.15 148.100   6
  -3   6   0 1314.19 108.126   2
  -3   6  -1 32241.7 212.831   2
   3  -6   1 33710.0 264.216   6
  -3   6  -2 99.3375 112.291   2
   3  -6   2-32.7116 139.217   6
   3  -6   3 13571.1 208.903   6
  -3   6  -3 13313.0 170.856   2
  -3   6  -4 1308.87 128.991   2
   3  -6   4 762.414 158.423   6
  -3   6  -5 1139.57 141.090   2
  -3   6  -6 33990.1 259.282   2
  -3   6  -7 3604.93 153.893   2
  -3   6  -8 9394.81 202.008   2
  -3   6  -9 13003.9 212.439   2
  -3   6 -10 827.644 172.915   2
  -3   6 -11 8530.25 214.308   2
  -3   6 -12 429.076 174.063   2
  -3   6 -13 3086.54 216.450   2
  -3   6 -14 5448.18 242.274   2
  -3   6 -14 6581.11 269.330   4
  -3   6 -15 1600.30 212.049   2
  -3   6 -15 1877.15 237.385   4
  -3   6 -16 1704.52 226.459   2
   3  -5 -13 937.889 210.148   6
   3  -5 -12 27.1476 165.776   6
   3  -5 -11 923.869 166.444   6
   3  -5 -10 94.6996 156.186   6
   3  -5  -9 258.081 155.569   6
   3  -5  -8 6318.16 164.282   6
   3  -5  -7 5401.77 156.780   6
  -3   5   6 459.776 126.886   7
   3  -5  -6 712.574 146.378   6
  -3   5   5 15913.1 194.076   7
   3  -5  -5 17583.0 199.007   6
   3  -5  -4 6531.40 168.846   6
   3  -5  -3 2538.88 149.425   6
   3  -5  -2-77.8909 137.225   6
  -3   5   1 2426.95 87.3922   2
   3  -5  -1 2650.91 132.343   6
  -3   5   0 20021.2 155.388   2
   3  -5   0 22060.4 204.373   6
  -3   5  -1 53.6981 84.1017   2
   3  -5   1 3.66102 131.861   6
  -3   5  -2 16047.9 155.784   2
   3  -5   2 16592.0 193.079   6
  -3   5  -3 24880.1 188.920   2
  -3   5  -4 10658.7 150.277   2
  -3   5  -5 207.203 119.817   2
  -3   5  -6 964.486 123.376   2
  -3   5  -7 2303.33 141.910   2
  -3   5  -8 684.120 154.370   2
  -3   5  -9 9284.31 198.940   2
  -3   5 -10 14420.2 217.875   4
  -3   5 -11 1920.76 184.330   4
  -3   5 -12 2565.32 193.820   4
  -3   5 -13 6280.11 250.428   4
  -3   5 -14 2582.17 218.108   4
  -3   5 -15 7205.85 253.435   4
  -3   5 -16 167.601 258.207   4
   3  -4 -16 1289.56 209.143   3
   3  -4 -15 1207.86 201.781   3
   3  -4 -15 372.192 223.606   6
   3  -4 -14 2210.99 220.179   3
   3  -4 -14 1129.87 218.335   6
   3  -4 -13 163.598 184.821   3
   3  -4 -12 151.949 192.072   3
   3  -4 -11 8322.32 214.884   3
   3  -4 -11 8849.74 190.178   6
   3  -4 -10 4920.61 185.266   3
   3  -4 -10 5008.33 158.358   6
   3  -4  -9 506.718 142.424   6
   3  -4  -9 208.505 146.283   3
   3  -4  -8 7066.53 170.375   3
   3  -4  -8 7699.15 156.920   6
   3  -4  -7 818.725 112.962   6
   3  -4  -7 726.285 116.834   3
  -3   4   6 126.119 91.5365   7
   3  -4  -6 259.266 120.993   6
   3  -4  -6 128.700 105.411   3
   3  -4  -5 9095.94 135.270   3
  -3   4   5 9234.40 135.655   7
   3  -4  -5 9818.96 156.885   6
   3  -4  -4 10109.8 128.177   3
   3  -4  -4 10728.7 154.266   6
   3  -4  -3 2249.02 89.2543   3
   3  -4  -3 2246.55 63.7274   0
   3  -4  -3 2120.38 120.015   6
   3  -4  -2 153.439 69.9974   3
  -3   4   2 239.978 61.2628   2
   3  -4  -2 181.742 60.5733   0
   3  -4  -2 185.993 100.483   6
   3  -4  -1 10355.7 107.173   3
  -3   4   1 10627.1 103.552   2
   3  -4  -1 10370.6 98.9527   0
  -3   4   0 8397.35 101.411   3
  -3   4   0 8944.84 106.276   2
   3  -4   0 9431.60 142.935   6
   3  -4   0 8615.85 95.1387   0
  -3   4  -1 30294.2 166.392   2
  -3   4  -1 30251.7 160.704   3
  -3   4  -2 2762.07 91.7177   2
  -3   4  -2 2454.21 79.2981   3
  -3   4  -3 15904.2 151.450   2
  -3   4  -3 15420.1 127.649   3
  -3   4  -4 20630.8 173.970   2
  -3   4  -4 20622.5 146.461   3
  -3   4  -5 12368.3 124.092   3
  -3   4  -6 18036.8 152.375   3
  -3   4  -7 39868.1 218.592   3
  -3   4  -8 20934.7 209.038   4
  -3   4  -8 21945.7 179.554   3
  -3   4  -9 27862.7 248.642   4
  -3   4  -9 28994.5 216.143   3
  -3   4 -10 968.924 167.490   4
  -3   4 -10 879.390 128.389   3
  -3   4 -11 30558.3 295.535   4
  -3   4 -11 29866.5 232.553   3
  -3   4 -12 19754.9 263.791   4
  -3   4 -12 18873.1 215.095   3
  -3   4 -13 4365.00 235.205   4
  -3   4 -13 4059.19 167.343   3
  -3   4 -14 18972.9 321.299   4
  -3   4 -14 18065.8 244.217   3
  -3   4 -15 1267.28 243.344   4
  -3   4 -15 1030.91 184.356   3
  -3   4 -16 3027.08 265.325   4
  -3   4 -16 2941.73 164.792   3
  -3   4 -17 4721.77 292.284   4
  -3   4 -17 4312.13 227.104   3
  -3   4 -18 5944.51 203.136   3
   3  -3 -16 40.3397 154.315   6
   3  -3 -15-102.757 185.042   6
   3  -3 -14-127.954 198.855   6
   3  -3 -13 199.674 169.306   3
   3  -3 -13 338.190 186.124   6
   3  -3 -12 518.701 188.192   3
   3  -3 -12 253.243 177.178   6
   3  -3 -11 136.511 178.208   3
   3  -3 -11 77.6871 134.935   6
   3  -3 -10 3201.43 170.119   3
   3  -3 -10 3220.18 149.202   6
   3  -3  -9 4303.35 165.940   3
   3  -3  -9 4334.44 129.922   6
   3  -3  -8 754.925 112.022   6
   3  -3  -8 418.893 133.543   3
   3  -3  -7 3802.73 126.612   3
   3  -3  -7 4236.67 113.204   6
  -3   3   6 142.327 67.7054   7
   3  -3  -6 369.995 92.0568   6
   3  -3  -6 240.683 103.568   3
   3  -3  -5 46760.8 233.027   3
  -3   3   5 44742.6 200.152   7
   3  -3  -5 46055.1 211.416   6
   3  -3  -4 10152.5 123.306   3
   3  -3  -4 10560.1 130.979   6
   3  -3  -4 9720.16 73.5398   0
   3  -3  -3 47379.5 208.527   3
  -3   3   3 46632.2 146.432   2
   3  -3  -3 49791.9 214.639   6
   3  -3  -3 47391.0 151.454   0
   3  -3  -2 9469.63 106.423   3
  -3   3   2 9516.26 81.6768   2
   3  -3  -2 9419.77 81.6976   0
   3  -3  -2 9892.63 117.520   6
   3  -3  -1 7525.96 98.4225   3
  -3   3   1 7166.31 78.6359   2
   3  -3  -1 7568.57 116.028   6
  -3   3   0 52576.4 182.958   2
   3  -3   0 53470.8 202.518   3
   3  -3   0 55237.8 227.562   6
  -3   3  -1 19674.4 134.766   3
   3  -3   1 21276.4 159.691   6
  -3   3  -2 3335.47 83.6104   3
  -3   3  -3 66254.9 234.548   3
  -3   3  -4 30638.6 170.956   3
  -3   3  -5 90433.4 276.441   3
  -3   3  -6 9131.03 140.902   4
  -3   3  -6 9449.06 127.545   3
  -3   3  -7 45396.4 255.092   4
  -3   3  -7 45928.4 236.717   3
  -3   3  -8 21871.2 186.278   3
  -3   3  -8 22614.3 210.807   4
  -3   3  -9 975.172 130.002   4
  -3   3  -9 812.505 111.711   3
  -3   3 -10 24074.3 241.480   4
  -3   3 -10 23339.0 208.132   3
  -3   3 -11 2588.96 162.585   4
  -3   3 -11 2341.80 144.100   3
  -3   3 -12 11611.8 234.238   4
  -3   3 -12 10769.9 179.123   3
  -3   3 -13 6190.50 228.024   4
  -3   3 -13 5828.08 173.182   3
  -3   3 -14 312.930 192.570   4
  -3   3 -14 152.557 157.573   3
  -3   3 -15 8709.36 292.364   4
  -3   3 -15 7798.63 196.144   3
  -3   3 -16 1397.50 257.571   4
  -3   3 -16 1856.49 200.326   3
  -3   3 -17 1667.91 260.533   4
  -3   3 -17 2134.96 198.901   3
  -3   3 -18 4236.77 251.427   3
   3  -2 -17 108.398 224.716   3
   3  -2 -15-95.7047 214.536   3
   3  -2 -14 182.934 204.598   3
   3  -2 -14 782.398 172.903   6
   3  -2 -13 196.434 167.241   3
   3  -2 -13 254.722 176.928   6
   3  -2 -12-19.1560 163.678   6
   3  -2 -11 414.801 167.579   3
   3  -2 -11-75.9005 161.805   6
   3  -2  -9 4084.69 157.673   3
   3  -2  -9 3941.26 122.467   6
   3  -2  -8 33389.5 243.740   3
   3  -2  -8 31064.5 182.483   6
   3  -2  -7 5524.31 131.828   3
   3  -2  -7 6070.02 108.494   6
   3  -2  -6 27749.5 194.768   3
   3  -2  -6 26217.1 148.937   6
   3  -2  -5 468.388 65.8599   6
   3  -2  -5 574.569 92.5838   3
   3  -2  -4 43642.4 201.850   3
   3  -2  -4 42037.7 108.499   0
   3  -2  -4 43822.1 179.047   6
  -3   2   4 42615.1 104.910   2
   3  -2  -3 51604.2 207.730   3
  -3   2   3 52080.3 128.904   2
   3  -2  -3 54455.3 194.980   6
   3  -2  -2 32063.5 162.555   3
  -3   2   2 32346.2 112.787   2
   3  -2  -2 32045.9 149.585   6
   3  -2  -1 96024.7 263.186   3
   3  -2  -1 97292.8 247.800   6
   3  -2   0 9468.12 102.520   3
   3  -2   0 9205.12 97.1890   6
  -3   2  -1 57667.5 208.520   3
  -3   2  -2 1794.29 68.0830   3
  -3   2  -3 1100.60 75.2347   3
  -3   2  -4 157129. 349.658   4
  -3   2  -4 158756. 365.918   3
  -3   2  -5 4980.93 105.830   4
  -3   2  -5 4522.77 99.4680   3
  -3   2  -6 39190.1 205.929   4
  -3   2  -6 40603.7 214.821   3
  -3   2  -7 21466.9 177.029   4
  -3   2  -7 21563.2 178.315   3
  -3   2  -8 762.369 117.656   4
  -3   2  -8 726.231 102.573   3
  -3   2  -9 47994.4 273.453   3
  -3   2  -9 48588.6 278.622   4
  -3   2 -10 3559.25 163.648   4
  -3   2 -10 3443.33 151.916   3
  -3   2 -11 19446.9 210.601   3
  -3   2 -12 2851.31 163.255   3
  -3   2 -13 2848.79 172.729   3
  -3   2 -14 11356.0 226.007   3
  -3   2 -15 1610.55 189.450   3
  -3   2 -16 1493.99 170.392   3
  -3   2 -17 1799.85 225.877   3
   3  -1 -17 2418.05 225.560   3
   3  -1 -16-93.4834 178.951   3
   3  -1 -15 4400.44 190.722   3
   3  -1 -14 12.4978 180.150   3
   3  -1 -13 4351.79 204.623   3
   3  -1 -12 2366.46 153.604   6
   3  -1 -12 1811.27 165.905   3
   3  -1 -11 1436.71 148.704   6
   3  -1 -11 1252.30 152.623   3
   3  -1 -10 21596.1 211.846   6
   3  -1 -10 20124.1 226.180   3
   3  -1  -9 10442.4 152.380   6
   3  -1  -9 10549.8 177.026   3
   3  -1  -8 12196.2 173.792   3
   3  -1  -8 11351.7 134.019   6
   3  -1  -7 14013.3 158.914   3
   3  -1  -7 14003.4 126.472   6
   3  -1  -6 9815.62 132.294   3
   3  -1  -6 9377.11 96.3694   6
   3  -1  -5 13127.7 131.733   3
   3  -1  -5 13419.6 97.7030   6
   3  -1  -4 555.198 76.9759   3
   3  -1  -4 444.413 48.6908   6
   3  -1  -3 123311. 303.400   3
   3  -1  -3 123241. 232.756   6
   3  -1  -2 3346.86 78.0265   3
   3  -1  -2 3477.41 57.2075   6
   3  -1  -1 35620.5 163.208   3
   3  -1  -1 35585.5 130.034   6
  -3   1   0 20318.9 127.394   3
  -3   1  -1 15962.0 121.298   3
  -3   1  -2 1156.10 68.3249   3
  -3   1  -3 96682.9 279.186   3
  -3   1  -3 97725.8 241.725   4
  -3   1  -4 5950.90 97.8534   3
  -3   1  -4 5848.58 81.7977   4
  -3   1  -5 36626.0 173.999   4
  -3   1  -5 35912.1 194.875   3
  -3   1  -6 25591.6 181.760   3
  -3   1  -7 27148.9 197.729   3
  -3   1  -8 73885.3 310.845   3
  -3   1  -9 1833.32 129.146   3
  -3   1 -10 10903.9 179.992   3
  -3   1 -11 27164.5 245.123   3
  -3   1 -12 16499.9 218.014   3
  -3   1 -13 21698.7 250.203   3
  -3   1 -14 1252.57 193.483   3
  -3   1 -15 5515.20 212.774   3
  -3   1 -16 5767.24 208.687   3
  -3   1 -17 155.851 223.295   3
   3   0 -18-84.1569 208.219   3
   3   0 -17 1110.71 206.354   3
   3   0 -16 4275.86 203.818   3
   3   0 -15-9.06179 173.980   3
   3   0 -14 11948.8 228.672   3
   3   0 -12 1071.84 168.097   3
   3   0 -11 1425.45 157.558   3
   3   0 -10 281.597 129.047   3
   3   0  -9 6347.36 123.613   6
   3   0  -9 5686.90 149.457   3
   3   0  -8 52700.9 273.493   3
   3   0  -8 58015.1 259.666   6
   3   0  -7 11881.6 145.912   3
   3   0  -7 12317.7 133.340   6
   3   0  -6 68251.8 257.875   3
   3   0  -6 71207.6 233.132   6
   3   0  -5 26457.0 163.122   3
   3   0  -5 26480.9 126.730   6
   3   0  -4 7219.37 92.5622   3
   3   0  -4 7240.56 61.7278   6
   3   0  -3 146029. 318.576   3
   3   0  -3 145973. 199.134   6
   3   0  -2 93892.2 252.568   3
   3   0  -2 94911.8 149.278   6
   3   0  -1 131215. 293.427   3
   3   0  -1 130618. 174.665   6
   3   0   0 46920.6 113.390   5
  -3   0   0 47792.4 184.491   3
   3   0   1 19235.9 68.0605   5
  -3   0  -1 19656.6 84.5391   4
  -3   0  -1 19907.3 128.367   3
  -3   0  -2 103453. 276.884   3
  -3   0  -2 104201. 201.751   4
  -3   0  -3 1115.56 48.5297   4
  -3   0  -3 1123.46 68.8310   3
  -3   0  -4 10237.8 112.166   3
  -3   0  -5 5433.01 106.062   3
  -3   0  -6 6974.53 128.319   3
  -3   0  -7 43425.0 239.059   3
  -3   0  -8 1980.07 123.495   3
  -3   0  -9 24433.7 215.574   3
  -3   0 -10 13892.8 190.028   3
  -3   0 -11 1198.28 152.838   3
  -3   0 -12 1416.89 167.636   3
  -3   0 -13 2163.68 188.606   3
  -3   0 -14 260.048 178.474   3
  -3   0 -15 525.580 174.941   3
  -3   0 -16 3127.24 233.717   3
  -3   0 -17 3340.79 224.090   3
   3   1 -18 349.947 211.133   3
   3   1 -17 601.530 180.076   3
   3   1 -16 1093.83 160.365   3
   3   1 -15 3955.88 177.121   3
   3   1 -14 3467.72 186.466   3
   3   1 -13-123.789 147.026   3
   3   1 -12 6627.68 187.621   3
   3   1 -11 5319.93 161.545   3
   3   1 -10 8572.98 165.075   3
   3   1  -9 289.625 119.174   3
   3   1  -8 14379.5 158.716   3
   3   1  -7 16911.1 155.375   3
   3   1  -6 3075.65 87.5017   3
   3   1  -5 48438.4 198.404   3
   3   1  -5 47402.6 109.337   0
   3   1  -4 30526.7 154.470   3
   3   1  -3 1251.66 55.7845   5
   3   1  -3 1136.15 62.3879   3
   3   1  -3 1468.22 28.4281   7
   3   1  -2 5569.62 69.0401   5
   3   1  -2 5821.83 81.5946   3
   3   1  -2 5923.68 49.7014   7
   3   1  -1 39834.8 137.292   5
   3   1  -1 39929.7 168.694   3
  -3  -1   1 40455.0 164.178   3
   3   1   0 116825. 216.330   5
  -3  -1   0 104250. 265.618   3
  -3  -1  -1 5815.43 88.4689   3
   3   1   1 5662.21 59.9722   5
  -3  -1  -2 58508.7 209.186   3
   3   1   2 57481.8 151.744   5
  -3  -1  -3 154385. 344.581   3
  -3  -1  -4 17312.0 139.334   3
  -3  -1  -5 59576.4 247.341   3
  -3  -1  -6 1498.16 107.101   3
  -3  -1  -7 3429.29 121.949   3
  -3  -1  -8 15365.6 182.061   3
  -3  -1  -9 1548.18 136.172   3
  -3  -1 -10 4020.45 150.594   3
  -3  -1 -11 26385.5 237.369   3
  -3  -1 -12 103.758 148.999   3
  -3  -1 -13 14935.2 233.555   3
  -3  -1 -14 1834.67 199.228   3
  -3  -1 -15 1935.56 178.154   3
  -3  -1 -16 1531.18 238.785   3
   3   2 -19 576.711 190.014   3
   3   2 -18 724.748 195.004   3
   3   2 -16 1109.29 190.030   3
   3   2 -15 1153.14 179.980   3
   3   2 -14 12995.8 213.800   3
   3   2 -13 1954.75 160.348   3
   3   2 -12 4698.35 166.473   3
   3   2 -11 43758.0 280.798   3
   3   2 -10 7307.45 149.190   3
   3   2  -9 14081.2 169.016   3
   3   2  -9 17399.7 149.746   1
   3   2  -8 13838.7 151.680   3
   3   2  -8 17079.4 149.483   1
   3   2  -7 1406.79 89.3700   3
   3   2  -7 1552.56 88.1574   1
   3   2  -6 74342.9 257.056   3
   3   2  -6 79345.8 277.338   5
   3   2  -6 79018.5 291.532   1
   3   2  -6 76268.1 181.431   0
   3   2  -5 2275.15 75.7433   3
   3   2  -5 2357.86 85.2878   5
   3   2  -5 2162.83 90.6737   1
   3   2  -5 2258.95 49.4835   0
   3   2  -4 18567.6 96.7686   0
   3   2  -4 19933.3 87.2363   7
   3   2  -4 18732.9 131.019   5
   3   2  -4 18558.3 124.513   3
   3   2  -3 44244.1 184.628   5
   3   2  -3 43254.4 171.187   3
   3   2  -3 43201.3 131.562   7
   3   2  -2 11500.2 102.407   5
   3   2  -2 10847.0 100.328   3
   3   2  -2 11204.5 81.0200   7
   3   2  -1 13030.7 101.719   5
  -3  -2   1 13396.5 106.425   3
   3   2  -1 13472.6 95.0261   7
   3   2   0 115403. 265.425   7
  -3  -2   0 117160. 272.992   3
   3   2   0 116282. 269.409   5
   3   2   1 10064.0 111.556   7
  -3  -2  -1 9695.12 98.1994   3
   3   2   2 67784.1 257.497   1
  -3  -2  -2 67715.1 224.028   3
   3   2   2 67170.7 206.664   5
   3   2   3 7458.64 112.440   1
  -3  -2  -3 7218.43 103.902   3
   3   2   4 41877.1 201.943   1
  -3  -2  -4 40027.3 197.570   3
   3   2   5 55604.8 222.636   1
  -3  -2  -5 55037.6 239.976   3
  -3  -2  -6 1526.99 109.524   3
   3   2   6 1447.47 75.8315   1
   3   2   7 34099.8 172.289   1
  -3  -2  -7 34813.5 221.773   3
  -3  -2  -8 2979.33 132.400   3
  -3  -2  -9 890.615 122.701   3
  -3  -2 -10 3160.12 153.702   3
  -3  -2 -11 3541.74 174.580   3
  -3  -2 -12 13288.0 220.402   3
  -3  -2 -13 407.557 158.534   3
  -3  -2 -14 2841.12 211.948   3
  -3  -2 -15 1003.12 194.619   3
  -3  -2 -16 59.4574 228.346   3
   3   3 -19 980.052 181.351   3
   3   3 -18 687.669 186.632   3
   3   3 -17 3867.24 207.055   3
   3   3 -16 456.186 166.390   3
   3   3 -15 381.108 160.705   3
   3   3 -14 5338.31 181.626   3
   3   3 -13 1572.65 158.187   3
   3   3 -12 22104.2 223.244   3
   3   3 -11 2660.85 140.875   3
   3   3 -10 7999.83 142.708   3
   3   3 -10 8758.72 176.439   5
   3   3  -9 36148.5 219.863   3
   3   3  -9 36626.1 252.641   5
   3   3  -8 25.7887 125.932   5
   3   3  -8 42.1704 93.3274   1
   3   3  -8 137.077 86.7010   3
   3   3  -7 49226.8 216.019   3
   3   3  -7 49776.0 254.800   5
   3   3  -7 49957.7 260.119   1
   3   3  -6 925.641 101.356   5
   3   3  -6 814.024 70.2379   3
   3   3  -6 917.366 58.6928   0
   3   3  -6 871.136 101.820   1
   3   3  -5 2607.93 99.3297   5
   3   3  -5 2598.03 73.0046   3
   3   3  -5 2648.17 65.2150   0
   3   3  -5 2697.44 63.6364   7
   3   3  -5 2333.22 103.177   1
   3   3  -4 15134.2 135.752   5
   3   3  -4 15334.9 113.342   3
   3   3  -4 15681.6 110.080   0
   3   3  -4 15545.1 103.015   7
   3   3  -3 1052.05 86.1631   5
   3   3  -3 1058.33 104.800   1
   3   3  -3 1069.08 58.1058   3
   3   3  -3 1147.67 60.1729   7
   3   3  -2 96968.5 285.153   5
  -3  -3   2 96309.4 236.666   3
   3   3  -2 96400.9 252.737   7
  -3  -3   1 68249.8 203.852   3
   3   3  -1 71492.1 307.463   1
   3   3  -1 67990.8 224.314   7
   3   3  -1 70620.3 247.972   5
   3   3   0 62252.1 229.807   7
  -3  -3   0 61543.3 198.883   3
   3   3   0 65106.2 291.136   1
   3   3   0 62053.8 231.983   5
  -3  -3  -1 38284.0 165.145   3
   3   3   1 39943.5 201.513   7
   3   3   1 39905.7 195.251   5
   3   3   2 2345.35 106.275   7
  -3  -3  -2 2386.97 75.9316   3
   3   3   2 2566.04 105.350   1
  -3  -3  -2 2096.28 87.4985   6
   3   3   2 2321.41 85.9456   5
   3   3   3 24175.6 193.966   7
  -3  -3  -3 24612.0 154.711   3
   3   3   3 24727.0 180.731   1
  -3  -3  -3 24115.7 181.328   6
   3   3   4 9822.72 165.000   7
  -3  -3  -4 9165.89 116.673   3
  -3  -3  -4 9491.72 138.403   6
   3   3   4 9797.89 131.375   1
   3   3   5 34095.2 253.356   7
  -3  -3  -5 35360.7 226.378   6
  -3  -3  -5 36271.3 205.470   3
   3   3   5 35755.8 199.271   1
   3   3   6 3850.17 165.611   7
  -3  -3  -6 3998.37 120.019   3
   3   3   6 3892.12 95.6441   1
   3   3   7 4468.66 178.640   7
  -3  -3  -7 4966.45 129.615   3
   3   3   8 3720.33 198.184   7
  -3  -3  -8 4251.62 134.907   3
   3   3   9 1643.02 186.356   7
  -3  -3  -9 1683.54 132.271   3
  -3  -3 -10 529.519 145.888   3
   3   3  10 566.601 185.361   7
   3   3  11 3638.91 226.373   7
  -3  -3 -11 3299.27 176.418   3
  -3  -3 -12 257.909 146.353   3
   3   3  12 490.231 222.861   7
   3   3  13 530.408 197.558   7
  -3  -3 -13 243.577 190.331   3
   3   3  14 1953.32 241.694   7
  -3  -3 -14 1045.56 183.396   3
   3   3  15 841.136 258.531   7
  -3  -3 -15 288.656 217.874   3
   3   4 -18 1429.52 215.797   5
   3   4 -17 927.698 233.267   5
   3   4 -16 4011.16 255.262   5
   3   4 -15 6502.59 235.395   5
   3   4 -14 1346.00 183.030   5
   3   4 -13 9430.82 217.223   5
   3   4 -12 291.917 180.479   5
   3   4 -11 15757.1 219.608   5
   3   4 -10 10383.0 187.201   5
   3   4  -9 4811.39 162.516   5
   3   4  -8 29435.8 234.892   5
   3   4  -7 2759.69 139.775   1
   3   4  -7 2961.37 139.656   5
   3   4  -6 58126.7 277.614   5
   3   4  -6 53497.5 305.495   1
   3   4  -5 10897.7 156.865   5
   3   4  -5 10891.9 115.410   7
   3   4  -4 9748.02 142.589   5
   3   4  -4 10032.7 111.153   7
   3   4  -4 9052.78 167.130   1
   3   4  -3 41702.9 224.084   5
   3   4  -3 42180.6 196.487   7
   3   4  -2 124.626 89.9408   5
   3   4  -2 117.743 74.0935   7
   3   4  -2 106.443 121.099   1
   3   4  -1 3520.56 100.754   7
   3   4  -1 3720.34 138.436   1
   3   4  -1 3502.39 107.223   5
   3   4   0 11005.4 137.009   7
   3   4   0 11363.4 167.555   1
   3   4   0 10608.9 138.005   5
   3   4   1 2099.28 112.711   7
   3   4   1 2234.89 125.646   1
   3   4   1 1916.18 97.2002   5
   3   4   2 17568.7 183.696   7
   3   4   2 17512.6 166.344   5
   3   4   2 18501.7 190.278   1
   3   4   3 243.391 129.785   7
   3   4   3 47.6786 105.250   1
   3   4   4 7893.21 144.793   1
   3   4   4 7687.36 176.831   7
   3   4   5 2268.23 168.274   7
   3   4   6 1267.81 170.610   7
   3   4   7 5756.43 206.270   7
   3   4   8 1597.55 204.661   7
   3   4   9 283.605 178.461   7
   3   4  10 604.234 210.909   7
   3   4  11 22.7778 226.031   7
   3   4  12 996.870 228.469   7
   3   4  13 334.960 199.150   7
   3   4  14 446.764 271.703   7
   3   5 -17 4182.66 241.747   5
   3   5 -16 1589.92 238.731   5
   3   5 -15 3204.45 245.352   5
   3   5 -14 5168.44 238.956   5
   3   5 -13 1579.83 181.969   5
   3   5 -12 9930.06 235.953   5
   3   5 -11 1797.82 182.615   5
   3   5 -10 14272.8 230.963   5
   3   5  -9 12484.9 193.274   5
   3   5  -8 4716.17 156.139   5
   3   5  -7 13986.0 188.981   5
   3   5  -6 2663.74 143.375   5
   3   5  -5 87.6186 123.838   5
   3   5  -5 150.166 84.5971   7
   3   5  -4 12540.3 169.179   5
   3   5  -4 12537.8 140.689   7
   3   5  -3 106.720 120.902   5
   3   5  -3 124.650 92.3821   7
   3   5  -2 20075.0 175.635   7
   3   5  -2 20217.3 188.903   5
   3   5  -1 2710.42 123.169   7
   3   5  -1 2556.03 123.480   5
   3   5   0 4168.53 135.431   7
   3   5   0 3978.14 132.330   5
   3   5   1 16907.6 198.514   7
   3   5   1 17433.8 194.268   5
   3   5   2 5310.09 167.325   7
   3   5   2 5834.19 158.453   5
   3   5   3 2499.91 150.873   7
   3   5   4 2313.27 166.876   7
   3   5   5 2552.33 171.678   7
   3   5   6 9290.29 242.176   7
   3   5   7 16204.1 286.995   7
   3   5   8 8871.09 258.699   7
   3   5   9 1163.01 199.668   7
   3   5  10 701.165 243.018   7
   3   5  11 969.229 262.491   7
   3   5  12 674.685 272.640   7
   3   6 -16 3573.94 271.832   5
   3   6 -15 3155.66 256.382   5
   3   6 -14 953.278 196.594   5
   3   6 -13 5635.03 233.137   5
   3   6 -12 3557.37 181.218   5
   3   6 -11 1902.10 168.053   5
   3   6 -10 3320.81 185.258   5
   3   6  -8 1746.78 175.579   5
   3   6  -7 21904.7 236.631   5
   3   6  -6 867.283 147.041   5
   3   6  -5 17116.3 182.925   7
   3   6  -5 16664.0 211.386   5
   3   6  -4 479.049 135.702   5
   3   6  -4 515.196 128.278   7
   3   6  -3 7339.36 144.891   7
   3   6  -3 8027.55 173.882   5
   3   6  -2 1206.53 117.801   7
   3   6  -2 1238.98 151.075   5
   3   6  -1 1450.30 142.616   7
   3   6  -1 1320.51 150.732   5
   3   6   0 7299.40 163.072   7
   3   6   0 8048.26 174.188   5
   3   6   1 463.305 161.046   5
   3   6   1 208.591 135.180   7
   3   6   2 7640.82 201.447   7
   3   6   3 1011.59 174.927   7
   3   6   4-25.9003 195.459   7
   3   6   5 681.756 219.704   7
   3   6   6 621.915 214.531   7
   3   6   7 75.2742 206.717   7
   3   6   8-135.125 229.142   7
   3   6   9 1629.56 267.815   7
   3   6  10 2211.06 234.934   7
   3   7 -15 581.940 262.124   5
   3   7 -14 3812.94 251.344   5
   3   7 -12 3711.69 195.609   5
   3   7 -11 3399.11 183.456   5
   3   7 -10 388.760 169.666   5
   3   7  -9 4076.59 198.010   5
   3   7  -8 838.052 173.434   5
   3   7  -7 882.770 147.872   5
   3   7  -6 2944.52 163.934   5
   3   7  -5 2225.28 174.095   5
   3   7  -4 24322.3 229.457   7
   3   7  -4 25674.3 258.083   5
   3   7  -3 2845.82 160.534   7
   3   7  -3 2718.81 184.791   5
   3   7  -2 2850.20 159.857   7
   3   7  -2 2654.66 158.775   5
   3   7  -1 7239.57 193.498   7
   3   7  -1 7487.69 195.810   5
   3   7   0 1885.66 176.475   7
   3   7   0 2315.11 191.888   5
   3   7   1 5547.81 194.496   7
   3   7   1 6075.02 208.009   5
   3   7   2 350.592 178.001   7
   3   7   3 559.680 199.216   7
   3   7   4 1980.30 187.093   7
   3   7   5-83.9246 232.741   7
   3   7   6 1205.98 233.488   7
   3   7   7 2660.33 238.920   7
   3   7   8 397.184 262.676   7
   3   8 -12 1974.52 236.619   5
   3   8 -11 2023.92 225.622   5
   3   8 -10 3299.48 226.779   5
   3   8  -9 70.2077 172.323   5
   3   8  -8 2353.52 204.574   5
   3   8  -7 4841.52 178.811   5
   3   8  -6 201.086 172.511   5
   3   8  -5 738.880 182.224   5
   3   8  -4 696.646 172.408   5
   3   8  -4 685.539 173.998   7
   3   8  -3 2131.46 186.674   7
   3   8  -3 2223.92 175.347   5
   3   8  -2 1016.77 207.896   5
   3   8  -2 929.955 190.190   7
   3   8  -1 388.363 194.639   5
   3   8  -1-66.6822 190.113   7
   3   8   0 64.9372 165.086   7
   3   8   0 243.796 183.505   5
   3   8   1 1321.25 200.052   7
   3   8   2 391.548 221.421   7
   3   8   3 276.693 205.571   7
   3   8   4 1002.30 245.049   7
   3   9  -7 815.597 226.142   5
   3   9  -6 892.727 175.425   5
   3   9  -5 51.1416 193.191   5
   3   9  -4 1651.20 213.715   5
   3   9  -3 207.240 223.467   5
   3   9  -3-60.4670 209.060   7
   3   9  -2 1353.55 236.331   5
   3   9  -2 896.462 183.394   7
   3   9  -1 483.883 239.825   7
   3   9  -1 824.734 234.840   5
   3   9   0 469.214 213.508   7
   4  -9   2 292.627 213.262   6
   4  -9   3 266.065 201.005   6
  -4   9  -4 443.499 148.337   2
  -4   9  -5 806.284 188.024   2
  -4   9  -6 324.199 195.681   2
   4  -8  -5 807.219 199.675   6
   4  -8  -4 809.121 236.227   6
   4  -8  -3-43.9370 192.435   6
   4  -8  -1 229.702 199.874   6
   4  -8   0 1414.12 212.942   6
   4  -8   1 1552.26 188.248   6
  -4   8  -2 159.444 145.209   2
   4  -8   2 25.9330 205.606   6
  -4   8  -3 432.315 155.807   2
   4  -8   3 273.405 167.058   6
  -4   8  -4 493.866 142.330   2
   4  -8   4 589.791 183.639   6
  -4   8  -5 2534.23 184.803   2
   4  -8   5 2724.63 211.461   6
  -4   8  -6 1383.73 182.107   2
   4  -8   6 1268.42 204.853   6
  -4   8  -7 102.370 186.437   2
   4  -8   7-52.6847 177.227   6
  -4   8  -8 7260.39 216.393   2
  -4   8  -9-36.2342 207.950   2
  -4   8 -10 1977.98 198.198   2
   4  -7  -8 553.088 178.016   6
   4  -7  -7 1490.49 206.635   6
   4  -7  -6 2320.02 174.693   6
   4  -7  -5 167.382 203.587   6
   4  -7  -4 859.595 206.765   6
   4  -7  -3 2389.83 206.071   6
   4  -7  -1 126.232 173.083   6
   4  -7   0 2388.14 188.486   6
  -4   7   0 1858.37 114.191   2
  -4   7  -1 1046.07 130.296   2
   4  -7   1 954.780 188.139   6
  -4   7  -2 2120.71 122.087   2
   4  -7   2 2181.20 190.840   6
  -4   7  -3 1902.30 126.579   2
   4  -7   3 1900.90 166.490   6
  -4   7  -4 4242.34 160.148   2
   4  -7   4 4800.37 207.671   6
  -4   7  -5 4196.45 163.878   2
   4  -7   5 4252.02 178.557   6
  -4   7  -6 683.391 170.819   2
  -4   7  -7 8930.34 207.642   2
  -4   7  -8-66.3733 161.750   2
  -4   7  -9 2206.58 193.059   2
  -4   7 -10 1112.53 203.432   2
  -4   7 -11 98.0206 209.739   2
  -4   7 -12 6273.32 232.307   2
  -4   7 -13 770.336 231.909   2
   4  -6 -11 512.589 188.160   6
   4  -6 -10 243.906 153.285   6
   4  -6  -9 1099.19 189.723   6
   4  -6  -8 265.876 143.502   6
   4  -6  -7 1242.42 171.924   6
   4  -6  -6 1073.80 177.770   6
   4  -6  -5 1600.21 184.168   6
   4  -6  -4 5579.29 201.837   6
   4  -6  -3 2403.56 168.626   6
   4  -6  -2 272.574 171.258   6
   4  -6  -1 6141.67 194.201   6
  -4   6   1 4834.85 116.145   2
  -4   6   0 133.258 107.807   2
   4  -6   0-1.61807 147.705   6
  -4   6  -1 10993.8 158.170   2
   4  -6   1 12084.3 202.888   6
  -4   6  -2 7340.14 140.243   2
   4  -6   2 8437.48 199.708   6
  -4   6  -3 1158.10 128.029   2
   4  -6   3 760.689 171.771   6
  -4   6  -4 4804.61 143.026   2
   4  -6   4 4664.08 186.789   6
  -4   6  -5 457.389 139.302   2
  -4   6  -6 13116.6 201.605   2
  -4   6  -7 2746.79 173.513   2
  -4   6  -8 22.1875 152.872   2
  -4   6  -9 409.560 181.703   2
  -4   6 -10 2400.22 205.438   2
  -4   6 -11 12116.9 255.619   2
  -4   6 -12 23.6827 198.256   2
  -4   6 -13 3888.03 223.935   2
  -4   6 -14 773.489 236.687   2
   4  -5 -13 99.6367 156.768   6
   4  -5 -12 24.7497 180.033   6
   4  -5 -11 174.518 174.570   6
   4  -5 -10 134.817 135.916   6
   4  -5  -9 248.051 161.315   6
   4  -5  -8 259.917 158.617   6
   4  -5  -8 175.232 140.097   3
   4  -5  -7 6209.18 174.036   3
   4  -5  -7 6653.17 178.730   6
   4  -5  -6 483.169 148.535   6
   4  -5  -6 340.449 121.169   3
   4  -5  -5 1935.16 134.088   3
   4  -5  -5 2100.31 142.747   6
   4  -5  -4 2927.90 119.560   3
   4  -5  -4 3941.97 187.382   6
   4  -5  -3 5697.86 129.827   3
   4  -5  -3 6390.30 174.253   6
   4  -5  -2 5478.45 115.685   3
   4  -5  -2 6249.44 161.606   6
   4  -5  -1 7779.82 124.615   3
  -4   5   1 7393.31 122.350   3
  -4   5   1 8100.43 118.054   2
  -4   5   0 7547.36 121.952   3
  -4   5   0 8209.52 122.327   2
  -4   5  -1-66.5084 90.9382   3
   4  -5   1 95.1636 131.775   6
  -4   5  -1 161.576 98.2371   2
  -4   5  -2 19184.2 173.290   2
  -4   5  -2 18015.8 156.209   3
  -4   5  -3 10354.8 153.708   2
  -4   5  -3 9735.32 131.767   3
   4  -5   3 10526.2 184.961   6
  -4   5  -4 17629.4 189.864   2
  -4   5  -4 17017.6 157.108   3
  -4   5  -5 4465.45 143.364   2
  -4   5  -5 4162.82 112.529   3
  -4   5  -6 26567.0 238.077   2
  -4   5  -6 27737.0 202.297   3
  -4   5  -7 47065.2 257.728   3
  -4   5  -8 5915.58 147.986   3
  -4   5  -9 7828.49 156.590   3
  -4   5 -10 7846.06 166.149   3
  -4   5 -11-45.5181 147.944   3
  -4   5 -12 10581.1 233.216   4
  -4   5 -12 11191.1 203.552   3
  -4   5 -13 2345.50 234.474   4
  -4   5 -13 2059.88 178.756   3
  -4   5 -14 5379.70 235.591   4
  -4   5 -14 5652.10 203.268   3
  -4   5 -15 9514.73 272.604   4
   4  -4 -15 48.9138 194.242   3
   4  -4 -14 333.313 217.029   3
   4  -4 -13 248.196 162.866   6
   4  -4 -13 536.084 177.164   3
   4  -4 -12 3131.41 185.594   3
   4  -4 -12 3654.76 180.879   6
   4  -4 -11 474.334 161.107   6
   4  -4 -11 404.832 182.677   3
   4  -4 -10 1270.56 133.331   6
   4  -4 -10 987.257 174.752   3
   4  -4  -9 206.805 123.266   6
   4  -4  -9 157.954 165.910   3
   4  -4  -8 134.032 116.943   6
   4  -4  -8 55.4716 139.602   3
   4  -4  -7 37167.5 276.197   3
   4  -4  -7 39539.3 242.422   6
   4  -4  -6 10531.4 168.074   3
   4  -4  -6 11208.7 158.159   6
   4  -4  -5 229.042 125.665   6
   4  -4  -5 97.4369 117.566   3
   4  -4  -4 1735.29 108.748   3
   4  -4  -4 2141.77 141.938   6
   4  -4  -3 4458.77 114.302   3
   4  -4  -3 4827.36 130.698   6
   4  -4  -2 22094.1 173.584   3
  -4   4   2 22353.1 137.470   2
   4  -4  -1 2813.01 97.5902   3
  -4   4   1 3010.31 84.1961   2
   4  -4  -1 3337.98 130.562   6
  -4   4   0 1139.12 78.3733   2
  -4   4   0 935.543 85.4405   3
   4  -4   0 1056.09 112.830   6
  -4   4  -1 39118.7 200.216   2
  -4   4  -1 37975.6 211.823   3
  -4   4  -2 4838.36 114.785   2
  -4   4  -2 4223.70 106.264   3
   4  -4   2 4553.01 134.379   6
  -4   4  -3 20783.8 167.506   3
  -4   4  -4 5652.78 120.941   3
  -4   4  -5 8434.80 137.182   3
  -4   4  -6 2762.34 117.382   3
  -4   4  -7 2926.19 127.591   3
  -4   4  -8 13640.2 188.047   3
  -4   4  -9 6001.62 177.814   4
  -4   4  -9 6098.08 155.435   3
  -4   4 -10 2124.31 167.315   4
  -4   4 -10 2064.20 145.406   3
  -4   4 -11 6262.62 206.613   4
  -4   4 -11 6146.04 185.362   3
  -4   4 -12 3646.26 223.929   4
  -4   4 -12 3571.99 169.792   3
  -4   4 -13 1670.43 213.696   4
  -4   4 -13 1757.69 187.422   3
  -4   4 -14 1037.50 210.506   4
  -4   4 -14 1074.35 188.805   3
  -4   4 -15 1406.73 258.326   4
  -4   4 -15 1440.04 204.845   3
  -4   4 -16 7375.73 324.502   4
  -4   4 -16 7340.99 252.161   3
  -4   4 -17 187.131 193.571   3
   4  -3 -16-57.7926 176.686   6
   4  -3 -16 323.401 225.873   3
   4  -3 -15 827.759 161.935   6
   4  -3 -15 1285.36 229.845   3
   4  -3 -14 23.0864 169.371   3
   4  -3 -13 339.262 156.623   6
   4  -3 -13 741.235 199.662   3
   4  -3 -12 741.898 156.305   6
   4  -3 -12 1073.75 192.748   3
   4  -3 -11 1435.05 161.450   3
   4  -3 -11 1189.67 155.411   6
   4  -3 -10 20020.7 257.254   3
   4  -3 -10 20140.4 198.601   6
   4  -3  -9 4651.36 181.642   3
   4  -3  -9 4502.50 127.480   6
   4  -3  -8 15137.0 210.979   3
   4  -3  -8 15587.9 164.111   6
   4  -3  -7 4325.50 157.248   3
   4  -3  -7 4404.35 116.270   6
   4  -3  -6 3738.65 135.239   3
   4  -3  -6 4063.75 114.017   6
   4  -3  -5 8345.36 150.905   3
   4  -3  -5 8317.14 124.231   6
   4  -3  -4 4910.03 122.110   3
   4  -3  -4 5588.04 120.842   6
   4  -3  -3 10983.4 139.638   3
   4  -3  -3 11608.7 134.485   6
   4  -3  -2 2074.07 96.9867   3
  -4   3   2 2046.09 62.0463   2
   4  -3  -2 2169.04 102.682   6
   4  -3  -1 265.017 81.2722   3
  -4   3   1 339.634 62.2813   2
   4  -3  -1 227.950 88.9612   6
  -4   3   0 1585.85 86.7991   3
   4  -3   0 1812.75 94.9763   6
  -4   3  -1 4227.58 110.006   3
   4  -3   1 4178.19 110.638   6
  -4   3  -2 82189.7 289.150   3
  -4   3  -3 4616.50 112.186   3
  -4   3  -4 5682.22 116.564   3
  -4   3  -5 12079.9 150.853   3
  -4   3  -6 386.007 108.354   3
  -4   3  -7 15581.3 177.215   4
  -4   3  -7 17216.6 191.988   3
  -4   3  -8 3759.95 141.833   4
  -4   3  -8 3871.34 143.160   3
  -4   3  -9 2970.45 158.313   4
  -4   3  -9 3134.98 156.644   3
  -4   3 -10 3737.63 169.919   4
  -4   3 -10 3350.40 169.113   3
  -4   3 -11 5890.57 203.054   4
  -4   3 -11 5718.71 189.034   3
  -4   3 -12 14456.3 238.819   4
  -4   3 -12 15219.0 224.125   3
  -4   3 -13 17100.5 264.224   4
  -4   3 -13 17704.7 249.279   3
  -4   3 -14 831.000 204.442   4
  -4   3 -14 982.879 191.149   3
  -4   3 -15 8654.07 301.471   4
  -4   3 -15 8810.66 241.130   3
  -4   3 -16 161.254 237.473   4
  -4   3 -16 172.682 202.031   3
   4  -2 -16 727.726 227.177   3
   4  -2 -15 556.344 147.073   6
   4  -2 -15 867.654 199.089   3
   4  -2 -14 64.0780 155.222   6
   4  -2 -14 282.313 195.789   3
   4  -2 -13 1197.11 170.178   6
   4  -2 -13 1107.56 171.561   3
   4  -2 -12 2933.71 176.033   3
   4  -2 -12 3039.65 160.310   6
   4  -2 -11 3643.90 182.601   3
   4  -2 -11 3351.03 150.381   6
   4  -2 -10 446.999 128.671   6
   4  -2 -10 816.916 155.593   3
   4  -2  -9 530.348 111.638   6
   4  -2  -9 501.444 144.652   3
   4  -2  -8 154.082 89.1012   6
   4  -2  -8 79.4383 133.172   3
   4  -2  -7 894.291 91.2380   6
   4  -2  -7 713.713 118.745   3
   4  -2  -6 14458.8 178.583   3
   4  -2  -6 14057.5 125.672   6
   4  -2  -5 1588.13 116.034   3
   4  -2  -5 1580.15 82.4021   6
   4  -2  -4 14979.6 157.983   3
   4  -2  -4 14949.3 123.548   6
   4  -2  -3 1517.23 101.092   3
  -4   2   3 1504.51 46.7573   2
   4  -2  -3 1427.78 78.8485   6
   4  -2  -2 9931.67 130.124   3
   4  -2  -2 10056.4 105.048   6
   4  -2  -1 36498.4 199.271   3
   4  -2  -1 36205.0 173.406   6
  -4   2   0 4173.41 101.501   3
   4  -2   0 4486.72 90.8408   6
  -4   2  -1 38639.5 207.420   3
  -4   2  -2 9644.00 126.917   3
  -4   2  -3 13308.2 148.103   3
  -4   2  -4 89558.8 315.009   3
  -4   2  -5 5694.56 108.557   4
  -4   2  -5 5985.03 135.513   3
  -4   2  -6 15954.8 161.159   4
  -4   2  -6 15141.9 169.454   3
  -4   2  -7 2127.86 109.584   4
  -4   2  -7 2187.70 131.238   3
  -4   2  -8 25177.0 211.558   4
  -4   2  -8 26888.4 231.663   3
  -4   2  -9 51012.9 304.747   3
  -4   2  -9 50290.3 293.214   4
  -4   2 -10 6247.92 167.788   4
  -4   2 -10 6482.64 182.874   3
  -4   2 -11 8906.24 207.877   4
  -4   2 -11 8775.45 190.799   3
  -4   2 -12 2126.25 199.022   4
  -4   2 -12 2057.46 190.260   3
  -4   2 -13 3989.99 226.266   4
  -4   2 -13 4327.78 199.028   3
  -4   2 -14 6244.35 233.646   4
  -4   2 -14 6513.01 205.601   3
  -4   2 -15 204.197 223.007   4
  -4   2 -15 361.048 197.553   3
  -4   2 -16 982.715 263.241   4
  -4   2 -16 1567.44 237.597   3
  -4   2 -17 703.867 265.428   4
   4  -1 -17 819.542 218.527   3
   4  -1 -16 3544.41 234.219   3
   4  -1 -15 388.745 203.358   3
   4  -1 -14 399.357 180.154   3
   4  -1 -13 187.520 127.719   6
   4  -1 -13 277.415 157.894   3
   4  -1 -12 1224.17 160.897   3
   4  -1 -12 1556.39 132.479   6
   4  -1 -11 1380.75 128.969   6
   4  -1 -11 1232.21 168.173   3
   4  -1 -10 14070.6 209.985   3
   4  -1 -10 14859.6 177.945   6
   4  -1  -9-42.4159 108.102   6
   4  -1  -9 235.084 136.508   3
   4  -1  -8 5803.14 162.916   3
   4  -1  -8 5132.50 107.527   6
   4  -1  -7 1147.96 126.119   3
   4  -1  -7 977.078 77.4198   6
   4  -1  -6 28928.8 212.293   3
   4  -1  -6 27894.7 144.105   6
   4  -1  -5 34684.4 218.911   3
   4  -1  -5 32968.9 140.754   6
   4  -1  -4 4277.04 118.933   3
   4  -1  -4 4116.04 67.2255   6
   4  -1  -3 14208.9 144.285   3
   4  -1  -3 14978.3 99.9625   6
   4  -1  -2 51089.7 230.949   3
   4  -1  -2 51139.8 165.304   6
   4  -1  -1 9549.31 121.754   3
   4  -1  -1 9763.46 84.3995   6
  -4   1   0 43051.7 209.378   3
   4  -1   0 45173.7 165.780   6
  -4   1  -1 10441.9 129.036   3
  -4   1  -2 29736.2 189.318   3
  -4   1  -3 4564.73 78.1528   4
  -4   1  -3 4505.71 111.647   3
  -4   1  -4 4211.50 89.2385   4
  -4   1  -4 4255.96 119.779   3
  -4   1  -5 58604.2 230.983   4
  -4   1  -5 58487.9 269.583   3
  -4   1  -6 29086.8 186.605   4
  -4   1  -6 30292.0 223.549   3
  -4   1  -7 8579.08 135.178   4
  -4   1  -7 8909.21 164.840   3
  -4   1  -8 16945.8 175.063   4
  -4   1  -8 18613.7 215.808   3
  -4   1  -9 25.1211 150.399   3
  -4   1 -10 19939.4 244.998   3
  -4   1 -11 3372.26 186.635   3
  -4   1 -12 11037.6 228.804   3
  -4   1 -13 3368.28 182.907   3
  -4   1 -14 697.112 167.142   3
  -4   1 -15 2258.64 202.856   3
  -4   1 -16 38.1745 236.187   3
   4   0 -17 693.446 220.635   3
   4   0 -16 1870.78 204.924   3
   4   0 -15 782.719 180.745   3
   4   0 -14 4808.49 203.057   3
   4   0 -13 1584.64 184.073   3
   4   0 -12 5266.64 193.874   3
   4   0 -11 1505.50 149.403   3
   4   0 -10 36.9259 97.0429   6
   4   0 -10 18.2043 133.538   3
   4   0  -9 14314.4 193.441   3
   4   0  -9 15622.3 158.963   6
   4   0  -8 15839.9 187.923   3
   4   0  -8 16829.4 155.184   6
   4   0  -7 1316.15 115.535   3
   4   0  -7 1275.56 86.0296   6
   4   0  -6 9566.84 141.617   3
   4   0  -6 9277.16 100.464   6
   4   0  -5 2707.85 106.757   3
   4   0  -5 2639.55 61.9552   6
   4   0  -4 43957.5 222.922   3
   4   0  -4 45203.8 132.093   6
   4   0  -3 8727.26 120.030   3
   4   0  -3 9123.79 60.9718   6
   4   0  -2 75625.9 262.420   3
   4   0  -2 59846.3 138.050   6
   4   0  -1 10288.2 76.3063   5
   4   0  -1 10384.8 127.700   3
  -4   0   1 10489.1 123.186   3
   4   0   0 2907.64 44.7269   5
  -4   0   0 2711.07 97.4075   3
   4   0   1 9020.07 56.1757   5
  -4   0  -1 13486.8 138.211   3
  -4   0  -2 3068.28 56.0679   4
  -4   0  -2 3125.28 106.604   3
  -4   0  -3 18283.2 112.201   4
  -4   0  -3 18891.7 161.876   3
  -4   0  -4 35873.3 161.412   4
  -4   0  -4 40156.4 231.031   3
  -4   0  -5 1870.35 76.6012   4
  -4   0  -5 1858.12 110.645   3
  -4   0  -6 31317.8 231.520   3
  -4   0  -7 8265.00 166.468   3
  -4   0  -8 2027.23 145.520   3
  -4   0  -9 38053.2 280.179   3
  -4   0 -10 2781.73 177.023   3
  -4   0 -11 9054.79 213.901   3
  -4   0 -12 868.356 194.423   3
  -4   0 -13 15581.1 253.856   3
  -4   0 -14 11567.4 259.402   3
  -4   0 -15 2995.99 249.995   3
  -4   0 -16 1893.26 240.378   3
   4   1 -18 1384.18 226.652   3
   4   1 -17 956.065 213.594   3
   4   1 -16 1496.85 188.300   3
   4   1 -15 3237.08 204.097   3
   4   1 -14 885.475 160.434   3
   4   1 -13 1598.11 157.619   3
   4   1 -12 195.484 148.291   3
   4   1 -11 9497.75 189.683   3
   4   1 -10 18075.9 208.485   3
   4   1  -9 263.229 123.946   3
   4   1  -8 3470.61 132.722   3
   4   1  -7 21508.7 185.765   3
   4   1  -6 2538.63 104.664   3
   4   1  -5 37275.2 208.536   3
   4   1  -4 14904.6 127.773   5
   4   1  -4 14657.5 138.759   3
   4   1  -3 2705.26 42.1113   7
   4   1  -3 2578.91 79.2935   5
   4   1  -3 2710.60 94.8475   3
   4   1  -2 135301. 288.073   5
   4   1  -2 134797. 346.793   3
   4   1  -1 76724.2 210.566   5
  -4  -1   1 76200.7 263.544   3
   4   1   0 270738. 363.530   5
  -4  -1   0 274101. 489.045   3
  -4  -1  -1 46351.0 218.465   3
   4   1   1 45476.1 152.314   5
  -4  -1  -2 1706.83 97.5799   3
   4   1   2 1694.43 47.0382   5
  -4  -1  -3 59485.8 259.581   3
  -4  -1  -4 4791.13 117.742   3
  -4  -1  -5 29021.0 212.799   3
  -4  -1  -6 2478.84 124.740   3
  -4  -1  -7 862.451 134.540   3
  -4  -1  -8 24277.9 225.739   3
  -4  -1  -9-6.69699 142.604   3
  -4  -1 -10 16697.6 237.939   3
  -4  -1 -11 1501.07 161.953   3
  -4  -1 -12 109.558 159.558   3
  -4  -1 -13 151.661 179.434   3
  -4  -1 -14 175.552 179.339   3
  -4  -1 -15 270.866 221.289   3
   4   2 -18 1155.83 190.218   3
   4   2 -17 438.164 197.567   3
   4   2 -16 3386.13 208.756   3
   4   2 -15 134.079 168.911   3
   4   2 -14 17524.9 239.913   3
   4   2 -13 16170.6 224.513   3
   4   2 -12 127.067 154.021   3
   4   2 -11 4838.95 164.059   3
   4   2 -10 41.6213 129.799   3
   4   2  -9 12254.4 175.167   3
   4   2  -9 16155.0 174.490   1
   4   2  -8 9047.31 144.222   3
   4   2  -8 10574.7 143.513   1
   4   2  -7 8617.78 131.746   3
   4   2  -7 8800.87 142.712   5
   4   2  -6 20646.0 174.042   5
   4   2  -6 20638.3 169.057   3
   4   2  -5 3669.11 59.1689   0
   4   2  -5 3899.80 105.687   5
   4   2  -5 3762.08 98.1718   3
   4   2  -4 19235.9 149.258   5
   4   2  -4 18640.3 149.823   3
   4   2  -3 28727.4 163.694   5
   4   2  -3 26816.5 165.711   3
   4   2  -3 27917.9 119.091   7
   4   2  -2 21136.7 141.684   5
  -4  -2   2 21059.1 149.337   3
   4   2  -2 20300.4 112.799   7
   4   2  -1 1844.60 72.2107   5
  -4  -2   1 1809.47 81.0605   3
   4   2  -1 1816.90 65.0374   7
   4   2   0 63.7753 63.8931   5
  -4  -2   0-6.16580 75.5647   3
   4   2   0 181.603 66.4631   7
  -4  -2  -1 8037.48 117.952   3
   4   2   1 7508.75 93.5543   5
  -4  -2  -2 11360.2 131.221   3
   4   2   2 11512.6 106.536   5
  -4  -2  -3 4613.69 106.200   3
  -4  -2  -4 14077.6 157.947   3
   4   2   5 3263.29 108.619   1
  -4  -2  -5 3633.97 126.086   3
   4   2   6 3753.19 106.461   1
  -4  -2  -6 4115.76 143.666   3
   4   2   7 696.904 84.4547   1
  -4  -2  -7 614.683 123.602   3
  -4  -2  -8 3257.97 145.506   3
  -4  -2  -9 9320.82 195.283   3
  -4  -2 -10 1915.92 151.390   3
  -4  -2 -11 113.304 167.852   3
  -4  -2 -12 9909.60 229.699   3
  -4  -2 -13 65.9889 192.283   3
  -4  -2 -14 1601.12 186.031   3
  -4  -2 -15 1045.48 233.466   3
   4   3 -18 742.501 206.872   3
   4   3 -17 895.051 200.909   3
   4   3 -16 4.74365 165.978   3
   4   3 -15 2343.42 171.823   3
   4   3 -14 1235.12 155.559   3
   4   3 -13 11563.6 208.073   3
   4   3 -12 1593.27 137.450   3
   4   3 -12 2115.51 185.952   5
   4   3 -11 375.918 171.531   5
   4   3 -11 221.354 120.405   3
   4   3 -10 16822.1 195.567   3
   4   3 -10 18314.8 231.295   5
   4   3  -9 7487.93 143.851   3
   4   3  -9 8150.60 183.185   5
   4   3  -8 19104.4 174.433   3
   4   3  -8 19350.8 199.747   5
   4   3  -7 1055.86 114.153   5
   4   3  -7 993.229 97.1693   3
   4   3  -7 1170.87 127.778   1
   4   3  -6 4331.13 128.586   5
   4   3  -6 4318.23 105.297   3
   4   3  -6 4336.20 136.589   1
   4   3  -5 52966.7 250.681   5
   4   3  -5 52239.6 225.842   3
   4   3  -5 51413.2 187.894   0
   4   3  -5 50418.3 293.969   1
   4   3  -4 10543.4 117.288   3
   4   3  -4 9946.18 164.222   1
   4   3  -3 2201.13 95.3601   5
   4   3  -3 2023.48 129.718   1
  -4  -3   3 2230.10 77.9986   3
   4   3  -3 2342.47 69.3725   7
   4   3  -2 7710.05 115.715   5
   4   3  -2 6599.74 152.108   1
  -4  -3   2 7447.22 105.320   3
   4   3  -2 7651.66 97.3677   7
   4   3  -1 3640.87 141.496   1
  -4  -3   1 3421.50 87.1626   3
   4   3  -1 4026.54 91.5898   7
   4   3  -1 3738.12 96.2222   5
   4   3   0 12325.3 129.106   7
   4   3   0 12771.4 175.382   1
  -4  -3   0 12430.3 125.680   3
   4   3   0 12808.7 131.138   5
   4   3   1 15095.8 182.049   1
  -4  -3  -1 14298.7 134.211   3
   4   3   1 13966.4 142.554   7
   4   3   1 14227.0 137.672   5
   4   3   2 5814.01 140.624   1
  -4  -3  -2 4806.51 97.1667   3
   4   3   2 5348.08 120.987   7
   4   3   2 5521.74 107.456   5
   4   3   3 7727.92 146.652   1
   4   3   3 7180.18 144.398   7
  -4  -3  -3 7134.62 122.327   3
   4   3   4 2461.98 124.732   1
   4   3   4 2248.03 133.313   7
  -4  -3  -4 2311.02 114.215   3
   4   3   5 10001.2 151.875   1
   4   3   5 9636.33 192.242   7
  -4  -3  -5 10242.9 157.582   3
   4   3   6 25785.1 264.595   7
   4   3   6 26160.2 196.997   1
  -4  -3  -6 26504.0 215.362   3
  -4  -3  -7 91.6613 119.150   3
  -4  -3  -8 5611.46 165.597   3
  -4  -3  -9 999.680 137.767   3
  -4  -3 -10 2440.58 167.968   3
  -4  -3 -11 2433.41 185.902   3
  -4  -3 -12 4.67059 179.332   3
   4   3  12 307.235 188.705   7
   4   3  13 1865.75 256.144   7
  -4  -3 -13 1299.13 178.310   3
  -4  -3 -14 674.161 221.657   3
   4   4 -17 349.089 238.723   5
   4   4 -16 3156.27 254.648   5
   4   4 -15 1650.40 214.470   5
   4   4 -14 557.525 214.678   5
   4   4 -13 1289.47 192.943   5
   4   4 -12 462.372 175.541   5
   4   4 -11 8931.47 207.561   5
   4   4 -10 113.051 152.582   5
   4   4 -10 153.321 126.939   1
   4   4  -9 2354.33 154.705   5
   4   4  -9 2616.84 146.245   1
   4   4  -8 17897.3 205.509   5
   4   4  -8 19205.1 224.510   1
   4   4  -7 7094.63 153.467   5
   4   4  -7 7338.48 168.801   1
   4   4  -6 21416.9 205.620   5
   4   4  -6 19873.7 223.051   1
   4   4  -5 2632.27 130.645   5
   4   4  -5 2208.08 139.083   1
   4   4  -4 8093.41 138.707   5
   4   4  -4 7446.39 172.930   1
   4   4  -3 9568.54 140.246   5
   4   4  -3 9755.88 121.045   7
   4   4  -2 2756.80 90.5445   7
   4   4  -2 2644.36 146.562   1
   4   4  -2 2961.98 119.278   5
   4   4  -1 14445.6 201.086   1
   4   4  -1 15142.8 150.373   7
   4   4  -1 15012.5 158.934   5
   4   4   0 8391.61 131.470   7
   4   4   0 8973.90 177.710   1
   4   4   0 9161.38 147.805   5
   4   4   1 10799.6 161.646   7
   4   4   1 10920.6 175.675   1
   4   4   1 10867.2 156.770   5
   4   4   2 22278.3 208.046   7
   4   4   2 22734.2 219.470   1
   4   4   2 22950.0 194.280   5
   4   4   3 7622.84 170.580   7
   4   4   3 7905.58 156.193   1
   4   4   4 18508.3 227.182   7
   4   4   4 18146.7 195.595   1
   4   4   5 11241.0 201.443   7
   4   4   5 12600.1 171.836   1
   4   4   6 19814.0 254.158   7
   4   4   6 21172.5 200.835   1
   4   4   7 2747.90 181.242   7
   4   4   8-14.4815 202.525   7
   4   4   9 669.433 183.316   7
   4   4  10 226.125 220.002   7
   4   4  11 1089.18 233.043   7
   4   4  12 1041.26 217.071   7
   4   5 -16 50.4266 195.386   5
   4   5 -15 1097.32 218.125   5
   4   5 -14 2164.91 206.781   5
   4   5 -13 1777.46 204.872   5
   4   5 -12 11479.5 244.082   5
   4   5 -11 1368.81 196.024   5
   4   5 -10 1899.77 175.756   5
   4   5  -9 13560.7 210.365   5
   4   5  -8 279.973 144.346   5
   4   5  -7 22806.5 228.351   5
   4   5  -7 24157.5 281.740   1
   4   5  -6 1591.20 149.289   5
   4   5  -6 1596.49 176.879   1
   4   5  -5 11568.5 224.075   1
   4   5  -5 12665.0 177.741   5
   4   5  -4 4335.79 147.352   5
   4   5  -4 4259.25 110.322   7
   4   5  -4 3924.33 177.518   1
   4   5  -3 3074.15 110.992   7
   4   5  -3 2992.44 167.658   1
   4   5  -3 3346.88 145.619   5
   4   5  -2 18879.6 181.316   7
   4   5  -2 18274.0 240.161   1
   4   5  -2 18313.8 190.036   5
   4   5  -1 1766.01 114.797   7
   4   5  -1 1703.04 124.960   5
   4   5  -1 1841.74 158.078   1
   4   5   0 34.9155 118.537   5
   4   5   0 145.909 123.606   7
   4   5   0 45.4645 161.409   1
   4   5   1 4848.97 172.148   1
   4   5   1 4999.26 158.988   7
   4   5   1 4743.38 148.820   5
   4   5   2 302.865 128.240   5
   4   5   2 171.610 125.718   7
   4   5   2 227.641 142.401   1
   4   5   3 3948.93 175.609   7
   4   5   4-28.2974 160.980   7
   4   5   5-16.5724 183.858   7
   4   5   6 3669.67 190.854   7
   4   5   7 166.247 175.915   7
   4   5   8 1653.47 231.980   7
   4   5   9 252.134 223.239   7
   4   5  10 444.986 263.014   7
   4   6 -15 1101.50 264.131   5
   4   6 -14 140.967 212.216   5
   4   6 -13 1552.34 211.098   5
   4   6 -12 91.5633 180.245   5
   4   6 -11 4620.02 212.488   5
   4   6 -10 1645.85 168.178   5
   4   6  -9 2128.00 194.704   5
   4   6  -8 9524.40 193.129   5
   4   6  -7 72.5520 137.845   5
   4   6  -6 6811.30 184.010   5
   4   6  -5 763.106 157.520   5
   4   6  -4 6233.83 147.779   7
   4   6  -4 6313.18 178.328   5
   4   6  -3 8927.85 150.681   7
   4   6  -3 9376.74 183.612   5
   4   6  -2-89.7889 144.876   5
   4   6  -2-14.0924 113.713   7
   4   6  -1 4831.60 162.505   7
   4   6  -1 5081.54 178.222   5
   4   6   0 1697.60 154.587   7
   4   6   0 1616.24 165.231   5
   4   6   1 1684.98 167.052   7
   4   6   1 1792.52 149.774   5
   4   6   2 4609.05 184.618   7
   4   6   3 1241.39 172.751   7
   4   6   4 1103.81 204.238   7
   4   6   5 576.167 200.890   7
   4   6   6 3393.56 242.260   7
   4   6   7 4001.51 262.220   7
   4   6   8 2147.50 251.552   7
   4   7 -13 372.706 213.707   5
   4   7 -12 2631.11 246.878   5
   4   7 -11 1290.84 223.324   5
   4   7 -10 1219.55 203.650   5
   4   7  -9 1022.46 158.217   5
   4   7  -8 735.293 196.349   5
   4   7  -7 6832.39 208.779   5
   4   7  -6 16310.2 239.685   5
   4   7  -5 581.821 176.871   5
   4   7  -4 912.162 176.508   5
   4   7  -4 1040.34 155.506   7
   4   7  -3-10.7308 165.543   5
   4   7  -3 19.0316 148.555   7
   4   7  -2 1196.56 151.759   7
   4   7  -2 1377.32 167.294   5
   4   7  -1 2638.96 169.954   7
   4   7  -1 2914.48 198.530   5
   4   7   0 1010.65 189.901   5
   4   7   0 849.756 181.786   7
   4   7   1 1444.82 159.479   7
   4   7   1 1501.10 175.456   5
   4   7   2 145.540 194.797   7
   4   7   3 2354.17 206.237   7
   4   7   4 7.05258 193.413   7
   4   7   5-108.188 237.709   7
   4   7   6 371.949 270.573   7
   4   8 -10 2050.51 211.225   5
   4   8  -9 234.618 159.491   5
   4   8  -8 1757.28 215.692   5
   4   8  -7 2003.41 164.581   5
   4   8  -6 375.449 188.622   5
   4   8  -5 38.6206 198.308   5
   4   8  -4-71.9995 198.293   5
   4   8  -3 2856.84 182.219   7
   4   8  -3 2888.79 196.154   5
   4   8  -2 62.8607 173.648   5
   4   8  -2-98.4377 168.546   7
   4   8  -1 197.689 212.464   5
   4   8  -1-98.4572 188.896   7
   4   8   0 310.266 157.312   7
   4   8   0 349.529 185.967   5
   4   8   1 103.887 195.898   7
   4   8   2 2872.82 225.394   7
   4   8   3-116.880 192.344   7
   4   9  -3-37.3034 207.133   7
   4   9  -2 56.2653 160.871   7
  -5   9  -4 887.273 163.661   2
   5  -8  -3 309.637 219.569   6
   5  -8  -2 57.6043 249.701   6
   5  -8   0 886.266 226.804   6
   5  -8   1 845.409 225.775   6
   5  -8   2 86.1529 184.811   6
  -5   8  -3 1798.26 164.902   2
   5  -8   3 1950.36 192.184   6
  -5   8  -4-52.9989 134.382   2
   5  -8   4-66.5462 193.820   6
  -5   8  -5 718.122 177.271   2
   5  -8   5 628.779 189.845   6
   5  -8   6 355.698 179.189   6
  -5   8  -6 489.827 184.081   2
   5  -8   7-124.830 225.171   6
  -5   8  -7 43.5762 175.522   2
  -5   8  -8 1265.63 210.080   2
   5  -7  -7 435.319 202.378   6
   5  -7  -6 440.312 203.376   6
   5  -7  -5 249.781 194.874   6
   5  -7  -4 256.834 220.983   6
   5  -7  -3 473.563 202.670   6
   5  -7  -1 2361.74 225.790   6
   5  -7   0 1012.39 192.805   6
   5  -7   1 81.6664 171.419   6
  -5   7  -2 4990.35 156.295   2
   5  -7   2 5500.04 219.759   6
   5  -7   3 75.7875 162.462   6
  -5   7  -3 47.5642 136.683   2
  -5   7  -4 1282.51 145.030   2
   5  -7   4 1274.59 199.182   6
  -5   7  -5 2067.84 159.557   2
   5  -7   5 1914.05 207.549   6
  -5   7  -6 1565.99 166.812   2
   5  -7   6 1793.38 214.423   6
  -5   7  -7 1196.39 154.010   2
  -5   7  -8 94.4633 188.703   2
  -5   7  -9 6479.21 226.761   2
  -5   7 -10 339.791 202.047   2
  -5   7 -11 2223.69 240.511   2
   5  -6 -10 291.577 207.195   6
   5  -6  -9 302.584 150.042   6
   5  -6  -8 394.980 195.550   6
   5  -6  -7 200.566 168.254   6
   5  -6  -6 1424.72 158.988   6
   5  -6  -5 3350.04 190.815   6
   5  -6  -4 4307.49 206.325   6
   5  -6  -3 261.507 178.797   6
   5  -6  -2 2068.26 176.146   6
   5  -6  -1 271.411 151.159   6
   5  -6   0 9750.65 199.539   6
  -5   6  -1 915.317 119.531   2
   5  -6   1 966.525 162.723   6
  -5   6  -2 4311.98 142.240   2
   5  -6   2 4331.37 172.864   6
  -5   6  -3 2018.89 133.494   2
   5  -6   3 1711.98 158.324   6
  -5   6  -4 145.888 138.043   2
  -5   6  -5 3065.35 162.753   2
  -5   6  -6-14.4344 164.000   2
  -5   6  -7 913.887 170.578   2
  -5   6  -8 6500.84 218.497   2
  -5   6  -9 217.165 187.309   2
  -5   6 -10 5987.73 242.645   2
  -5   6 -11 2428.35 230.858   2
  -5   6 -12 18.2916 214.257   2
   5  -5 -12 223.270 181.656   6
   5  -5 -11 830.281 160.350   6
   5  -5 -11 623.248 193.037   3
   5  -5 -10 1131.87 185.047   6
   5  -5 -10 802.240 198.307   3
   5  -5  -9 1288.57 191.051   3
   5  -5  -9 1176.07 161.780   6
   5  -5  -8 336.884 134.980   6
   5  -5  -8 0.79912 157.059   3
   5  -5  -7 1033.99 170.746   3
   5  -5  -7 1189.36 146.892   6
   5  -5  -6 3210.42 164.465   3
   5  -5  -6 3745.21 154.035   6
   5  -5  -5 458.461 135.338   3
   5  -5  -5 522.824 152.707   6
   5  -5  -4 2488.56 133.093   3
   5  -5  -4 3470.11 197.198   6
   5  -5  -3 8831.18 155.794   3
   5  -5  -3 10357.0 185.430   6
   5  -5  -2 399.649 121.189   3
   5  -5  -2-7.88709 164.757   6
  -5   5   1 1766.84 111.002   3
   5  -5  -1 2273.91 157.933   6
  -5   5   0 2466.23 119.480   3
   5  -5   0 3026.75 156.386   6
  -5   5  -1 1419.54 102.551   2
  -5   5  -1 1125.01 109.608   3
   5  -5   1 1401.31 163.181   6
  -5   5  -2 10274.6 156.128   2
  -5   5  -2 9560.61 151.400   3
   5  -5   2 10671.4 189.949   6
  -5   5  -3 10088.0 163.816   2
  -5   5  -3 9891.94 158.739   3
   5  -5   3 10236.1 188.546   6
  -5   5  -4 680.113 118.953   3
  -5   5  -4 763.238 126.056   2
  -5   5  -5 9038.50 168.404   3
  -5   5  -6 389.100 116.764   3
  -5   5  -7 11899.9 191.340   3
  -5   5  -8 2038.16 138.551   3
  -5   5  -9 178.859 138.883   3
  -5   5 -10 1000.14 144.042   3
  -5   5 -11 617.809 182.211   3
  -5   5 -12 9283.82 205.939   3
  -5   5 -13 212.095 201.654   3
  -5   5 -14 2909.63 263.138   4
  -5   5 -14 2809.46 221.680   3
  -5   5 -15 650.313 209.859   3
   5  -4 -13-127.942 181.464   3
   5  -4 -12 1883.38 204.806   3
   5  -4 -12 2043.13 174.550   6
   5  -4 -11 2206.91 224.609   3
   5  -4 -11 2494.18 162.799   6
   5  -4 -10 1118.80 145.408   6
   5  -4 -10 1001.09 186.823   3
   5  -4  -9 346.054 147.907   6
   5  -4  -9-22.7107 167.401   3
   5  -4  -8 946.465 141.836   6
   5  -4  -8 990.936 180.178   3
   5  -4  -7 1373.21 139.306   6
   5  -4  -7 1086.12 160.382   3
   5  -4  -6 2320.96 161.221   3
   5  -4  -6 2173.66 127.444   6
   5  -4  -5 1745.62 143.567   3
   5  -4  -5 2039.61 137.608   6
   5  -4  -4 26.3279 127.764   3
   5  -4  -4-90.7304 149.523   6
   5  -4  -3 1672.03 116.490   3
   5  -4  -3 1880.57 138.423   6
   5  -4  -2 6142.07 145.343   3
   5  -4  -2 6641.21 146.964   6
  -5   4   1 4504.90 124.451   3
   5  -4  -1 5369.72 143.013   6
  -5   4   0 2417.24 95.8300   2
  -5   4   0 2047.45 113.110   3
   5  -4   0 2354.49 141.017   6
  -5   4  -1 2870.16 108.865   2
  -5   4  -1 2357.29 120.411   3
   5  -4   1 2783.27 139.359   6
  -5   4  -2-24.4942 107.796   3
  -5   4  -3 2608.28 117.126   3
  -5   4  -4 5737.19 138.401   3
  -5   4  -5 8214.47 162.479   3
  -5   4  -6 15857.2 180.592   3
  -5   4  -7 3538.68 159.456   3
  -5   4  -8 15035.3 201.813   3
  -5   4  -9 5737.36 179.494   3
  -5   4 -10 5726.11 177.674   3
  -5   4 -11 8564.61 220.729   4
  -5   4 -11 9390.05 223.709   3
  -5   4 -12 1200.17 192.234   3
  -5   4 -12 1299.50 210.461   4
  -5   4 -13 8868.30 261.835   4
  -5   4 -13 9367.06 253.122   3
  -5   4 -14 1741.53 219.976   4
  -5   4 -14 1566.92 206.032   3
  -5   4 -15 2742.10 260.353   4
  -5   4 -15 2622.39 206.395   3
   5  -3 -15-58.0005 242.752   3
   5  -3 -14-93.7999 185.692   3
   5  -3 -13-67.1659 185.390   3
   5  -3 -12 179.843 185.378   3
   5  -3 -11 606.011 140.425   6
   5  -3 -11 681.670 203.832   3
   5  -3 -10 410.588 125.919   6
   5  -3 -10 599.496 185.323   3
   5  -3  -9 2013.48 185.542   3
   5  -3  -9 2166.43 133.525   6
   5  -3  -8 3974.27 185.888   3
   5  -3  -8 3831.46 126.929   6
   5  -3  -7 2929.53 172.857   3
   5  -3  -7 2803.90 116.098   6
   5  -3  -6 15544.5 212.731   3
   5  -3  -6 15188.7 154.806   6
   5  -3  -5 4015.77 149.445   3
   5  -3  -5 4415.78 116.867   6
   5  -3  -4 4279.87 141.234   3
[truncated: 4,471,101 more chars]
