# Supplementary material for: Fifteen 4-(2-meth­oxy­phen­yl)piperazin-1-ium salts containing organic anions: supra­molecular assembly in zero, one, two and three dimensions
Source: Acta Crystallogr E Crystallogr Commun. 2020 Oct 30;76(Pt 11):1779–93. doi: 10.1107/S2056989020014097 (PMC7643239; doi:10.1107/S2056989020014097)
Supplement: Supplementary file 2 [file e-76-01779-Isup2.hkl]

data_I                                                                          
_shelx_title ' hm16cg'                                                          
_shelx_refln_list_code          4                                               
_shelx_F_calc_maximum      130.83                                               
_exptl_crystal_F_000       368.00                                               
_reflns_d_resolution_high  0.7692                                               
                                                                                
loop_                                                                           
 _space_group_symop_operation_xyz                                               
 'x, y, z'                                                                      
 '-x, -y, -z'                                                                   
                                                                                
_cell_length_a     7.4010                                                       
_cell_length_b     7.8880                                                       
_cell_length_c    15.4100                                                       
_cell_angle_alpha 100.280                                                       
_cell_angle_beta   94.400                                                       
_cell_angle_gamma  94.140                                                       
                                                                                
_shelx_F_squared_multiplier     1.000                                           
                                                                                
loop_                                                                           
 _refln_index_h                                                                 
 _refln_index_k                                                                 
 _refln_index_l                                                                 
 _refln_F_squared_calc                                                          
 _refln_F_squared_meas                                                          
 _refln_F_squared_sigma                                                         
 _refln_observed_status                                                         
   1   0   0         23.44         32.15        11.45 o                         
   2   0   0      10563.21      10551.33       101.61 o                         
   3   0   0        372.66        386.85         7.55 o                         
   4   0   0        107.62         98.30         1.70 o                         
   5   0   0        150.05        150.58         5.24 o                         
   6   0   0         38.93         47.32         4.58 o                         
   7   0   0          3.99          5.58         3.87 o                         
   8   0   0         12.21         17.24         4.48 o                         
   9   0   0          0.71          4.16         4.44 o                         
  -9   1   0          1.62         -4.24         4.24 o                         
  -8   1   0          4.66          6.39         3.86 o                         
  -7   1   0          0.30          1.63         3.84 o                         
  -6   1   0         14.28         13.52         3.99 o                         
  -5   1   0         10.18          7.02         1.54 o                         
  -4   1   0        186.71        201.21         2.62 o                         
  -3   1   0          0.47          1.64         1.33 o                         
  -2   1   0        521.64        550.60         3.92 o                         
  -1   1   0       2758.00       2696.05         9.08 o                         
   0   1   0        952.03        923.30         4.68 o                         
   1   1   0       1184.51       1160.77         5.97 o                         
   2   1   0        238.60        251.13         3.46 o                         
   3   1   0        605.40        613.22         3.35 o                         
   4   1   0       3307.05       3239.04        15.39 o                         
   5   1   0          5.67          5.95         1.53 o                         
   6   1   0        196.96        176.82         4.65 o                         
   7   1   0         64.52         64.62         5.26 o                         
   8   1   0          1.18          6.43         4.19 o                         
   9   1   0          6.24          7.04         3.40 o                         
  -9   2   0         13.14         16.00         4.08 o                         
  -8   2   0          0.21         -1.86         4.07 o                         
  -7   2   0          2.62         -3.38         3.84 o                         
  -6   2   0         78.94         80.16         5.46 o                         
  -5   2   0          0.40          1.43         1.26 o                         
  -4   2   0        133.22        151.16         3.29 o                         
  -3   2   0        231.42        282.17         4.40 o                         
  -2   2   0        123.34        124.93         2.75 o                         
  -1   2   0        114.89        105.08         1.19 o                         
   0   2   0        680.88        665.09         5.62 o                         
   1   2   0       1250.91       1154.75         4.30 o                         
   2   2   0         82.02         76.58         1.84 o                         
   3   2   0       1264.07       1340.04         5.14 o                         
   4   2   0          0.01         -0.45         0.85 o                         
   5   2   0         66.94         65.79         3.47 o                         
   6   2   0          7.83         10.90         1.98 o                         
   7   2   0          3.86          2.87         2.80 o                         
   8   2   0         32.23         23.18         4.03 o                         
   9   2   0          2.22         -1.03         4.35 o                         
  -9   3   0          0.25         -2.14         3.84 o                         
  -8   3   0          3.57         -3.62         3.88 o                         
  -7   3   0         10.45          8.90         3.84 o                         
  -6   3   0         86.61         95.05         4.88 o                         
  -5   3   0        117.61        120.15         3.54 o                         
  -4   3   0         52.42         59.42         1.85 o                         
  -3   3   0        253.72        264.63         3.86 o                         
  -2   3   0        406.41        406.11         5.47 o                         
  -1   3   0          2.54          1.53         0.81 o                         
   0   3   0         23.89         24.18         1.32 o                         
   1   3   0        430.39        452.39        10.67 o                         
   2   3   0          7.20          9.10         1.22 o                         
   3   3   0        703.35        669.90        17.10 o                         
   4   3   0          8.23          6.89         1.24 o                         
   5   3   0         37.40         47.59         2.63 o                         
   6   3   0         14.20         12.61         2.06 o                         
   7   3   0         24.37         19.78         4.31 o                         
   8   3   0          0.03         -1.19         4.89 o                         
  -8   4   0          4.25          5.65         3.88 o                         
  -7   4   0          0.51          3.77         3.38 o                         
  -6   4   0         29.86         32.50         2.78 o                         
  -5   4   0          0.17          0.69         1.89 o                         
  -4   4   0          0.06         -0.29         1.90 o                         
  -3   4   0        162.01        169.23         2.02 o                         
  -2   4   0         88.85        100.82         1.85 o                         
  -1   4   0       1099.21       1129.33         7.62 o                         
   0   4   0        180.36        218.86         2.92 o                         
   1   4   0         47.90         56.00         1.85 o                         
   2   4   0        728.58        741.74         9.76 o                         
   3   4   0         24.07         22.10         3.38 o                         
   4   4   0         17.40         16.18         3.28 o                         
   5   4   0          6.55          9.03         3.39 o                         
   6   4   0          0.22          0.60         2.55 o                         
   7   4   0          9.30          6.58         2.65 o                         
   8   4   0          0.07          3.68         5.16 o                         
  -8   5   0         10.43         13.44         9.17 o                         
  -7   5   0          3.18         -6.11         6.31 o                         
  -6   5   0         34.21         36.58         2.87 o                         
  -5   5   0         19.75         24.26         2.15 o                         
  -4   5   0         40.44         47.47         4.39 o                         
  -3   5   0        104.87        106.26         2.50 o                         
  -2   5   0         39.51         42.86         3.32 o                         
  -1   5   0         19.61         25.41         2.99 o                         
   0   5   0        133.09        135.05         6.46 o                         
   1   5   0         66.39         75.08        17.82 o                         
   2   5   0        205.21        204.14         8.06 o                         
   3   5   0         25.30         30.03         3.69 o                         
   4   5   0         27.28         27.19         4.01 o                         
   5   5   0          0.18          1.45         3.12 o                         
   6   5   0         48.77         51.58         3.85 o                         
   7   5   0          0.77          2.17         3.18 o                         
  -7   6   0          9.70          5.36         2.92 o                         
  -6   6   0         83.71         77.74         3.83 o                         
  -5   6   0        129.62        121.85         4.10 o                         
  -4   6   0         25.24         25.13         2.84 o                         
  -3   6   0          0.41          2.10         2.32 o                         
  -2   6   0          5.83          6.29         1.95 o                         
  -1   6   0         14.08         13.65         2.02 o                         
   0   6   0        138.99        155.67         3.84 o                         
   1   6   0         17.49         18.62         3.23 o                         
   2   6   0         11.31          9.50         2.07 o                         
   3   6   0         31.73         23.16         2.44 o                         
   4   6   0          1.18          2.83         3.82 o                         
   5   6   0          0.50          3.85         3.78 o                         
   6   6   0          0.12         -2.75         4.48 o                         
   7   6   0          0.00          0.21         4.36 o                         
  -7   7   0          2.80          9.33         3.04 o                         
  -6   7   0         20.09         26.63         3.02 o                         
  -5   7   0          6.02          7.38         2.79 o                         
  -4   7   0         86.18         77.14         3.71 o                         
  -3   7   0          8.15         14.94         3.69 o                         
  -2   7   0        216.70        200.34         6.61 o                         
  -1   7   0         47.03         43.11         2.75 o                         
   0   7   0        108.01         97.87         3.68 o                         
   1   7   0         41.24         43.68         3.13 o                         
   2   7   0         49.65         49.98         3.16 o                         
   3   7   0         40.76         35.13         5.22 o                         
   4   7   0          2.10          8.81         4.54 o                         
   5   7   0          2.21         -0.34         4.99 o                         
  -6   8   0          1.09          3.49         4.67 o                         
  -5   8   0          7.24         11.10         2.92 o                         
  -4   8   0          6.10          8.95         4.03 o                         
  -3   8   0         19.36         12.47         3.52 o                         
  -2   8   0         13.45         17.51         3.87 o                         
  -1   8   0        101.21        110.47         3.93 o                         
   0   8   0         89.89         78.22         5.13 o                         
   1   8   0          1.10          4.34         2.23 o                         
   2   8   0         55.69         56.36         5.59 o                         
   3   8   0          0.05         -4.12         4.66 o                         
   4   8   0          0.00          0.88         5.22 o                         
  -4   9   0          3.82          1.31         3.66 o                         
  -3   9   0          2.80         -3.20         3.20 o                         
  -2   9   0          4.87          6.36         3.69 o                         
  -1   9   0          2.26          3.92         3.32 o                         
   0   9   0         20.21         22.51         2.74 o                         
   1   9   0          0.00          5.62         4.21 o                         
   2   9   0          0.03         -2.44         4.00 o                         
  -1  10   0          2.02         10.23         3.67 o                         
   0  10   0          1.25          2.76         2.75 o                         
   0 -10   1          0.02         -3.11         3.11 o                         
   1 -10   1          1.42          6.60         4.42 o                         
  -2  -9   1          1.19          3.52         4.60 o                         
  -1  -9   1          8.19         11.29         4.31 o                         
   0  -9   1         14.50         15.40         2.62 o                         
   1  -9   1          7.46         16.05         3.63 o                         
   2  -9   1         21.25         19.65         4.00 o                         
   3  -9   1          5.24          8.39         3.74 o                         
   4  -9   1          0.13         -0.52         4.01 o                         
  -4  -8   1          1.58          8.51         3.82 o                         
  -3  -8   1          1.41         -2.46         3.97 o                         
  -2  -8   1          5.02          3.06         4.10 o                         
  -1  -8   1          8.58          7.27         2.23 o                         
   0  -8   1         74.30         65.42         4.06 o                         
   1  -8   1         12.79          8.43         2.28 o                         
   2  -8   1         12.97          8.72         3.74 o                         
   3  -8   1         32.94         35.61         4.27 o                         
   4  -8   1          7.50         11.36         3.77 o                         
   5  -8   1          0.26         -0.64         2.49 o                         
   6  -8   1          0.33          4.38         4.31 o                         
  -6  -7   1          1.25          3.42         4.80 o                         
  -5  -7   1          0.89         -2.56         4.53 o                         
  -4  -7   1          7.15          6.50         4.79 o                         
  -3  -7   1         26.98         30.28         4.52 o                         
  -2  -7   1          4.39          2.36         3.67 o                         
  -1  -7   1         85.50         89.96         3.49 o                         
   0  -7   1         25.33         27.31         2.52 o                         
   1  -7   1          9.33         16.35         2.31 o                         
   2  -7   1          9.02          8.27         2.22 o                         
   3  -7   1         31.72         31.32         4.21 o                         
   4  -7   1         25.70         22.66         3.01 o                         
   5  -7   1          0.65          1.48         2.69 o                         
   6  -7   1          5.07          6.33         3.56 o                         
   7  -7   1          8.99          1.88         4.76 o                         
  -7  -6   1          0.04         31.97         5.57 o                         
  -6  -6   1          0.05         -0.72         4.65 o                         
  -5  -6   1         11.42         10.96         3.77 o                         
  -4  -6   1         10.82         11.29         4.14 o                         
  -3  -6   1          0.33          3.17         4.02 o                         
  -2  -6   1         87.02         82.33         3.17 o                         
  -1  -6   1          0.01          0.37         1.98 o                         
   0  -6   1         28.82         29.82         2.89 o                         
   1  -6   1          1.94          1.57         1.95 o                         
   2  -6   1          0.02          0.01         1.84 o                         
   3  -6   1        378.97        385.25         5.98 o                         
   4  -6   1        165.67        192.19         4.78 o                         
   5  -6   1         39.28         28.90         2.94 o                         
   6  -6   1         13.84          5.57         5.29 o                         
   7  -6   1          0.02         -4.00         4.00 o                         
  -7  -5   1          0.56          2.46         4.37 o                         
  -6  -5   1          0.54          1.38         3.76 o                         
  -5  -5   1          0.00          2.88         3.42 o                         
  -4  -5   1          6.69         10.67         3.68 o                         
  -3  -5   1          9.71          7.91         1.76 o                         
  -2  -5   1         82.72         88.23         2.91 o                         
  -1  -5   1         92.35         90.24         2.85 o                         
   0  -5   1         28.49         33.50         2.18 o                         
   1  -5   1         63.30         61.45         2.38 o                         
   2  -5   1        189.03        181.39         2.95 o                         
   3  -5   1          0.21          1.31         1.35 o                         
   4  -5   1          5.43          7.68         1.74 o                         
   5  -5   1          0.01         -0.72         1.92 o                         
   6  -5   1         54.73         51.56         3.06 o                         
   7  -5   1         69.13         69.68         6.90 o                         
   8  -5   1          0.55          9.85         6.96 o                         
  -8  -4   1          4.05          8.49         4.89 o                         
  -7  -4   1          0.34          1.75         4.73 o                         
  -6  -4   1         10.36         15.01         2.75 o                         
  -5  -4   1         65.66         63.16         4.56 o                         
  -4  -4   1         33.63         35.06         3.72 o                         
  -3  -4   1          0.74          2.18         2.72 o                         
  -2  -4   1          3.64         13.93         1.68 o                         
  -1  -4   1        488.69        518.32         4.08 o                         
   0  -4   1        329.54        355.92         3.46 o                         
   1  -4   1        111.30        106.48         1.76 o                         
   2  -4   1        150.66        178.54         1.95 o                         
   3  -4   1        129.92        132.53         2.02 o                         
   4  -4   1        315.58        337.54        13.86 o                         
   5  -4   1          0.15          0.69         2.06 o                         
   6  -4   1          7.42          8.34         2.28 o                         
   7  -4   1         16.62         15.99         2.62 o                         
   8  -4   1          1.23          1.34         3.75 o                         
  -8  -3   1          0.04         -4.48         4.92 o                         
  -7  -3   1          0.25         -2.61         2.61 o                         
  -6  -3   1          4.85          6.17         1.88 o                         
  -5  -3   1        143.54        135.42         4.13 o                         
  -4  -3   1         61.59         63.92         2.17 o                         
  -3  -3   1        573.03        578.90        10.41 o                         
  -2  -3   1         52.42         60.93         1.67 o                         
  -1  -3   1        626.20        630.11         4.81 o                         
   0  -3   1         27.07         25.09         1.20 o                         
   1  -3   1         19.78         15.44         0.82 o                         
   2  -3   1        788.47        781.89         8.78 o                         
   3  -3   1        191.66        197.12         2.42 o                         
   4  -3   1         80.54         80.38         6.18 o                         
   5  -3   1         22.36         21.15         2.41 o                         
   6  -3   1          3.37          4.58         2.32 o                         
   7  -3   1         16.91         12.42         3.83 o                         
   8  -3   1         25.01         24.74         4.41 o                         
  -9  -2   1          0.38         -2.01         4.25 o                         
  -8  -2   1         28.73         26.48         3.56 o                         
  -7  -2   1          0.11         -1.32         2.83 o                         
  -6  -2   1        150.32        147.08         4.39 o                         
  -5  -2   1        504.12        490.08         4.74 o                         
  -4  -2   1        106.54        105.39         2.40 o                         
  -3  -2   1         20.97         26.14         1.07 o                         
  -2  -2   1       1585.62       1562.30         8.40 o                         
  -1  -2   1        124.23        129.93         3.37 o                         
   0  -2   1          7.45         10.58         0.89 o                         
   1  -2   1       1173.04       1161.71         7.43 o                         
   2  -2   1         78.99         77.92         2.90 o                         
   3  -2   1        214.76        191.80         4.03 o                         
   4  -2   1        164.40        176.94         3.49 o                         
   5  -2   1         25.85         25.57         2.22 o                         
   6  -2   1        145.45        148.01         6.36 o                         
   7  -2   1        104.49        110.52         6.17 o                         
   8  -2   1         25.29         26.56         4.17 o                         
   9  -2   1          2.87          0.99         3.15 o                         
  -9  -1   1          1.79         10.45         3.31 o                         
  -8  -1   1          0.44          2.88         4.35 o                         
  -7  -1   1         26.80         27.96         4.63 o                         
  -6  -1   1         38.20         39.45         3.89 o                         
  -5  -1   1          2.46          0.81         1.14 o                         
  -4  -1   1       1908.23       1814.71        10.75 o                         
  -3  -1   1        948.77        902.36         4.16 o                         
  -2  -1   1      12454.68      12098.16        54.87 o                         
  -1  -1   1         90.36         91.05         2.29 o                         
   0  -1   1        182.90        181.09         2.20 o                         
   1  -1   1        133.31        102.72         2.31 o                         
   2  -1   1        583.70        566.09         2.98 o                         
   3  -1   1         11.16          6.97         1.44 o                         
   4  -1   1        107.38         94.74         2.32 o                         
   5  -1   1          1.09          1.14         2.83 o                         
   6  -1   1         31.45         30.26         4.17 o                         
   7  -1   1          2.94          2.46         3.63 o                         
   8  -1   1          1.95         -1.46         4.39 o                         
   9  -1   1          0.76         -4.34         4.34 o                         
  -9   0   1          2.60         11.00         4.30 o                         
  -8   0   1         10.56         12.91         4.57 o                         
  -7   0   1          4.43          0.07         3.66 o                         
  -6   0   1         45.45         46.68         4.69 o                         
  -5   0   1         13.07         12.73         2.00 o                         
  -4   0   1          0.05         -0.28         0.73 o                         
  -3   0   1       1055.29       1004.66         3.92 o                         
  -2   0   1      10502.18      10201.38        46.64 o                         
   1   0   1        284.05        206.17        75.28 o                         
   2   0   1       8486.65       8012.66        22.48 o                         
   3   0   1         35.33         37.18         1.02 o                         
   4   0   1         17.80         18.74         1.13 o                         
   5   0   1         55.79         55.80         2.29 o                         
   6   0   1         20.56         16.72         3.75 o                         
   7   0   1          0.45          0.93         3.77 o                         
   8   0   1          1.19         -0.56         3.33 o                         
   9   0   1          0.47          4.38         4.13 o                         
  -9   1   1          0.51         -3.62         3.62 o                         
  -8   1   1         13.66         24.18         5.08 o                         
  -7   1   1         11.92          9.49         4.20 o                         
  -6   1   1          7.82          5.72         3.51 o                         
  -5   1   1          2.06          1.93         1.74 o                         
  -4   1   1         99.49         87.51         1.97 o                         
  -3   1   1        631.99        644.43         6.46 o                         
  -2   1   1       2934.10       2766.32        11.22 o                         
  -1   1   1       2400.79       2468.72         6.97 o                         
   1   1   1      17117.55      15262.44        81.44 o                         
   2   1   1        717.22        732.54        12.82 o                         
   3   1   1        954.06       1035.54         4.26 o                         
   4   1   1        220.73        204.58         2.01 o                         
   5   1   1        258.59        259.97         2.97 o                         
   6   1   1        297.43        279.78         5.56 o                         
   7   1   1         20.50         22.76         4.18 o                         
   8   1   1          9.59          2.56         3.58 o                         
   9   1   1          2.97          0.70         4.18 o                         
  -9   2   1          1.47         11.20         4.11 o                         
  -8   2   1          4.80          0.78         3.64 o                         
  -7   2   1          6.91         10.32         4.14 o                         
  -6   2   1          0.82          0.16         2.07 o                         
  -5   2   1         52.58         57.30         2.04 o                         
  -4   2   1        241.14        213.00         5.38 o                         
  -3   2   1        791.84        782.36        12.30 o                         
  -2   2   1          3.19          1.34         1.23 o                         
  -1   2   1        780.21        801.20         4.09 o                         
   0   2   1         17.72         19.35         0.88 o                         
   1   2   1        691.36        720.57         5.68 o                         
   2   2   1        229.92        232.88         4.74 o                         
   3   2   1         75.52         68.45         1.70 o                         
   4   2   1          1.09          2.11         0.89 o                         
   5   2   1        447.48        466.67         6.71 o                         
   6   2   1          0.75         -1.83         1.83 o                         
   7   2   1          9.71          8.37         2.80 o                         
   8   2   1         19.85         31.96         4.81 o                         
   9   2   1          4.99          3.15         3.44 o                         
  -9   3   1          0.04         -4.22         4.22 o                         
  -8   3   1          6.81          5.05         3.54 o                         
  -7   3   1          4.04          3.39         2.21 o                         
  -6   3   1          8.44          7.01         2.25 o                         
  -5   3   1        305.93        312.17         5.13 o                         
  -4   3   1        119.20        132.00         3.47 o                         
  -3   3   1        281.70        308.70         5.75 o                         
  -2   3   1       1515.57       1646.05         5.19 o                         
  -1   3   1         70.96         83.87         1.48 o                         
   0   3   1        981.93        975.03         8.89 o                         
   1   3   1       1236.03       1220.66        34.47 o                         
   2   3   1         72.54         54.79         4.02 o                         
   3   3   1        107.66        107.46         2.06 o                         
   4   3   1         34.01         37.75         2.20 o                         
   5   3   1          1.99          1.50         1.78 o                         
   6   3   1          0.06          0.01         1.80 o                         
   7   3   1          8.83         12.56         7.15 o                         
   8   3   1          0.07         -3.01         4.51 o                         
  -8   4   1          1.63          3.92         2.15 o                         
  -7   4   1          2.62          3.09         2.41 o                         
  -6   4   1          2.10          0.74         2.18 o                         
  -5   4   1         56.49         58.34         2.91 o                         
  -4   4   1          1.27          0.59         1.82 o                         
  -3   4   1          9.88          6.74         1.38 o                         
  -2   4   1        366.34        342.74         2.98 o                         
  -1   4   1         26.66         24.14         1.57 o                         
   0   4   1         39.86         52.07         1.78 o                         
   1   4   1          7.84          4.98         2.01 o                         
   2   4   1        532.95        465.81        88.91 o                         
   3   4   1          8.47          6.53         2.94 o                         
   4   4   1        120.42        116.81         5.25 o                         
   5   4   1         14.99         18.55         3.77 o                         
   6   4   1          1.78          1.17         2.63 o                         
   7   4   1          6.33          6.36         2.78 o                         
   8   4   1          6.36          4.71         4.48 o                         
  -8   5   1         28.05         35.24         9.77 o                         
  -7   5   1         36.13         35.51         2.99 o                         
  -6   5   1          0.41         -0.47         2.53 o                         
  -5   5   1          0.13         -0.37         1.84 o                         
  -4   5   1         40.94         36.68         3.27 o                         
  -3   5   1          1.40          0.39         1.96 o                         
  -2   5   1          0.01          1.42         1.29 o                         
  -1   5   1          0.83          0.03         1.73 o                         
   0   5   1        371.93        396.58        11.55 o                         
   1   5   1          4.94          8.91         1.96 o                         
   2   5   1          4.14          3.03         1.92 o                         
   3   5   1         70.10         67.78         4.43 o                         
   4   5   1         22.41         20.06         4.00 o                         
   5   5   1          0.26         -0.68         3.26 o                         
   6   5   1         10.44         12.72         2.79 o                         
   7   5   1          0.65          3.60         2.93 o                         
  -8   6   1          0.37          8.23         3.93 o                         
  -7   6   1         12.43          2.37         2.39 o                         
  -6   6   1         11.06          6.08         2.65 o                         
  -5   6   1          3.09          3.56         2.31 o                         
  -4   6   1         68.74         74.03         3.42 o                         
  -3   6   1         41.54         47.48         2.90 o                         
  -2   6   1         10.99         16.39         4.38 o                         
  -1   6   1         49.43         47.29         2.68 o                         
   0   6   1          0.20          2.43         2.00 o                         
   1   6   1         57.64         49.75         2.85 o                         
   2   6   1          1.33          3.62         2.85 o                         
   3   6   1         11.14          8.66         2.34 o                         
   4   6   1         14.42         16.45         4.02 o                         
   5   6   1          0.02         -1.39         3.66 o                         
   6   6   1          0.04         -4.12         4.12 o                         
  -7   7   1          1.15          3.89         2.76 o                         
  -6   7   1          6.27          5.24         7.00 o                         
  -5   7   1         35.49         35.52         3.74 o                         
  -4   7   1          0.00         -1.12         2.47 o                         
  -3   7   1          0.94          3.45         3.66 o                         
  -2   7   1          5.73          3.13         3.16 o                         
  -1   7   1         21.68         19.78         2.52 o                         
   0   7   1          3.95          4.23         2.35 o                         
   1   7   1        105.61        107.15         3.96 o                         
   2   7   1          3.62          8.79         3.64 o                         
   3   7   1          8.88         14.78         4.40 o                         
   4   7   1          2.49          0.73         3.83 o                         
   5   7   1          0.07         -3.50         3.50 o                         
  -6   8   1          6.49          2.99         4.31 o                         
  -5   8   1          0.39         -0.05         3.72 o                         
  -4   8   1          6.70          9.47         3.31 o                         
  -3   8   1         32.90         42.42         4.78 o                         
  -2   8   1         19.50         16.91         4.11 o                         
  -1   8   1         34.67         27.42         6.84 o                         
   0   8   1         18.01         19.22         2.64 o                         
   1   8   1         81.37         74.43         3.76 o                         
   2   8   1         36.97         32.61         3.24 o                         
   3   8   1         27.33         28.70         4.93 o                         
   4   8   1          3.22         -2.80         3.52 o                         
  -3   9   1          8.57         11.97         4.00 o                         
  -2   9   1         26.99         26.54         4.26 o                         
  -1   9   1          1.96         -0.58         3.07 o                         
   0   9   1         10.97         11.14         2.74 o                         
   1   9   1          3.23          0.31         3.16 o                         
   2   9   1          0.13         11.00         5.10 o                         
   0 -10   2          0.30         -3.93         3.93 o                         
   1 -10   2          7.25         14.34         4.02 o                         
   2 -10   2          0.92         -4.21         4.21 o                         
  -3  -9   2          2.32          4.30         3.83 o                         
  -2  -9   2          0.60         -1.40         3.86 o                         
  -1  -9   2          1.46          4.73         3.52 o                         
   0  -9   2         14.28         12.25         2.54 o                         
   1  -9   2          1.77          2.49         2.13 o                         
   2  -9   2          0.51          4.14         3.36 o                         
   3  -9   2          7.55          2.22         3.43 o                         
   4  -9   2          0.70          5.41         3.86 o                         
  -4  -8   2          1.26          5.33         4.35 o                         
  -3  -8   2          1.93          1.99         3.75 o                         
  -2  -8   2         22.39         18.14         4.22 o                         
  -1  -8   2         19.16         19.53         4.23 o                         
   0  -8   2          0.62          1.31         2.35 o                         
   1  -8   2         13.37         13.31         2.46 o                         
   2  -8   2          1.29         -2.31         3.54 o                         
   3  -8   2          0.46          0.19         3.50 o                         
   4  -8   2          0.51          4.53         3.25 o                         
   5  -8   2          0.68         -4.28         5.47 o                         
  -6  -7   2          2.45          9.49         5.49 o                         
  -5  -7   2         15.02         16.83         4.29 o                         
  -4  -7   2          0.12          3.89         4.08 o                         
  -3  -7   2         20.54         21.13         4.09 o                         
  -2  -7   2         12.45         13.59         4.24 o                         
  -1  -7   2         20.62         24.57         2.61 o                         
   0  -7   2          0.03          3.99         2.18 o                         
   1  -7   2        349.06        335.55         7.93 o                         
   2  -7   2         25.54         28.35         2.52 o                         
   3  -7   2         36.79         32.09         3.80 o                         
   4  -7   2          3.30          2.59         2.63 o                         
   5  -7   2         30.11         35.44         3.35 o                         
   6  -7   2          6.81         -2.46         9.28 o                         
  -7  -6   2          1.37          4.98         4.42 o                         
  -6  -6   2          3.69         11.13         4.67 o                         
  -5  -6   2          0.26         -1.56         4.09 o                         
  -4  -6   2          5.23          7.45         4.27 o                         
  -3  -6   2          0.06         -1.58         3.59 o                         
  -2  -6   2         32.89         28.53         2.25 o                         
  -1  -6   2        109.89        107.38         3.29 o                         
   0  -6   2         17.06         14.55         2.00 o                         
   1  -6   2         81.85         80.24         5.47 o                         
   2  -6   2        359.25        381.94         5.42 o                         
   3  -6   2          1.23          2.46         2.29 o                         
   4  -6   2        200.05        193.81         4.83 o                         
   5  -6   2        115.56        114.07         4.10 o                         
   6  -6   2         47.02         47.81         3.29 o                         
   7  -6   2          1.27          3.03         2.65 o                         
  -7  -5   2          1.40          1.18         2.55 o                         
  -6  -5   2          0.02         -0.13         3.52 o                         
  -5  -5   2          0.18         -0.56         3.73 o                         
  -4  -5   2         69.99         80.01         5.10 o                         
  -3  -5   2         57.22         66.95         4.64 o                         
  -2  -5   2          4.08          4.58         1.67 o                         
  -1  -5   2         28.56         29.55         2.74 o                         
   0  -5   2        285.08        268.42         4.08 o                         
   1  -5   2          7.07         13.38         1.90 o                         
   2  -5   2         99.92         98.04         4.51 o                         
   3  -5   2         39.02         40.45         1.86 o                         
   4  -5   2        122.97        125.37         2.95 o                         
   5  -5   2        100.69        109.81         3.13 o                         
   6  -5   2         33.78         38.24         5.17 o                         
   7  -5   2         26.28         19.86         2.84 o                         
   8  -5   2          1.38         16.31         3.86 o                         
  -8  -4   2          2.78         -2.32         4.64 o                         
  -7  -4   2         31.43         36.18         5.75 o                         
  -6  -4   2          0.34         -0.26         2.68 o                         
  -5  -4   2          0.07         -3.30         3.30 o                         
  -4  -4   2         50.84         61.15         4.30 o                         
  -3  -4   2          6.30          7.38         3.33 o                         
  -2  -4   2         55.01         60.81         1.82 o                         
  -1  -4   2        158.27        166.66         4.93 o                         
   0  -4   2        751.83        732.91         4.64 o                         
   1  -4   2        224.69        218.95         4.02 o                         
   2  -4   2          6.04          2.10         0.91 o                         
   3  -4   2          1.51          1.83         1.02 o                         
   4  -4   2         90.37         95.71         3.07 o                         
   5  -4   2          3.23          2.49         2.06 o                         
   6  -4   2         17.99         21.72         3.56 o                         
   7  -4   2          3.59          4.49         3.66 o                         
   8  -4   2         36.02         47.02         5.37 o                         
  -8  -3   2          1.46         -4.06         4.41 o                         
  -7  -3   2         10.77          6.91         2.82 o                         
  -6  -3   2          1.05          0.53         1.89 o                         
  -5  -3   2         19.33         18.57         1.65 o                         
  -4  -3   2          0.23         -0.18         1.07 o                         
  -3  -3   2        714.27        767.93        13.80 o                         
  -2  -3   2        191.26        170.35         2.64 o                         
  -1  -3   2         30.03         34.94         1.46 o                         
   0  -3   2         40.51         30.16         1.15 o                         
   1  -3   2         65.83         74.79         1.13 o                         
   2  -3   2         62.92         63.99         3.25 o                         
   3  -3   2         52.85         54.02         1.59 o                         
   4  -3   2        776.25        767.83         9.21 o                         
   5  -3   2        278.03        284.66         6.17 o                         
   6  -3   2          4.75          1.52         3.37 o                         
   7  -3   2          1.90          3.14         3.68 o                         
   8  -3   2          2.95         11.56         4.48 o                         
  -9  -2   2          0.45          7.45         3.88 o                         
  -8  -2   2          6.57          5.76         4.35 o                         
  -7  -2   2         87.94         74.63         4.01 o                         
  -6  -2   2         10.79         11.72         2.66 o                         
  -5  -2   2         35.77         37.17         1.79 o                         
  -4  -2   2        170.70        177.52         2.13 o                         
  -3  -2   2        306.20        304.88         2.45 o                         
  -2  -2   2        455.50        445.68         3.14 o                         
  -1  -2   2        209.44        201.13         2.57 o                         
   0  -2   2        107.23        112.28         2.49 o                         
   1  -2   2       2358.33       2344.40         7.50 o                         
   2  -2   2       1319.79       1293.79        10.00 o                         
   3  -2   2        119.85        131.07         3.79 o                         
   4  -2   2         30.43         32.47         2.48 o                         
   5  -2   2         99.92         97.82         4.76 o                         
   6  -2   2          2.25          6.53         3.57 o                         
   7  -2   2          0.53          0.85         3.93 o                         
   8  -2   2         18.90         14.81         4.40 o                         
   9  -2   2         25.94         34.73         5.14 o                         
  -9  -1   2          2.07         20.20         4.30 o                         
  -8  -1   2         22.16         16.62         4.13 o                         
  -7  -1   2          1.18         -0.72         4.01 o                         
  -6  -1   2         33.15         23.75         4.52 o                         
  -5  -1   2        275.76        262.92         2.98 o                         
  -4  -1   2       1590.61       1531.51        10.06 o                         
  -3  -1   2         29.63         33.24         1.40 o                         
  -2  -1   2        501.74        422.25        59.05 o                         
  -1  -1   2          4.17          1.80         0.61 o                         
   0  -1   2         34.12         32.07         0.96 o                         
   1  -1   2        258.92        306.00         3.34 o                         
   2  -1   2         19.06         20.27         1.27 o                         
   3  -1   2        266.27        267.68         5.13 o                         
   4  -1   2         84.46         95.26         2.09 o                         
   5  -1   2        193.58        205.42         6.20 o                         
   6  -1   2          0.93          3.38         3.52 o                         
   7  -1   2          9.05          7.01         3.57 o                         
   8  -1   2         24.92         22.00         4.39 o                         
   9  -1   2          0.21          1.32         4.03 o                         
  -9   0   2          0.01          1.16         3.84 o                         
  -8   0   2         26.90         22.39         4.59 o                         
  -7   0   2         18.72         14.32         4.07 o                         
  -6   0   2         17.86         18.36         3.86 o                         
  -5   0   2         92.68         84.64         2.83 o                         
  -4   0   2        779.77        776.80         8.05 o                         
  -3   0   2       1455.81       1543.13        12.52 o                         
  -2   0   2       3456.50       3346.68         9.17 o                         
  -1   0   2       5104.01       5380.49        14.16 o                         
   0   0   2        472.60        283.05         2.58 o                         
   1   0   2       1208.42       1224.09         6.49 o                         
   2   0   2       3915.33       3648.99        14.21 o                         
   3   0   2        688.48        705.96        18.41 o                         
   4   0   2        447.84        450.73         6.55 o                         
   5   0   2          0.77          1.27         1.49 o                         
   6   0   2         39.18         41.36         4.20 o                         
   7   0   2          6.51          4.05         3.68 o                         
   8   0   2          4.14          9.93         4.21 o                         
   9   0   2          0.39         -3.27         3.27 o                         
  -9   1   2          1.02         -3.18         3.18 o                         
  -8   1   2          0.86          2.41         3.56 o                         
  -7   1   2         13.02          6.01         4.02 o                         
  -6   1   2          1.77          0.49         3.71 o                         
  -5   1   2          0.02          0.14         1.27 o                         
  -4   1   2        621.97        591.88         5.13 o                         
  -3   1   2         78.55         93.44         2.14 o                         
  -2   1   2         40.52         39.45         1.19 o                         
  -1   1   2       9979.60       9303.68        71.95 o                         
   0   1   2        334.65        350.04         3.39 o                         
   1   1   2         71.75         66.28         9.67 o                         
   2   1   2        286.29        315.60         2.27 o                         
   3   1   2        795.47        816.87         9.76 o                         
   4   1   2          2.38          2.44         1.26 o                         
   5   1   2         22.76         18.10         2.40 o                         
   6   1   2        264.65        262.15         4.89 o                         
   7   1   2         32.00         33.31         4.44 o                         
   8   1   2         35.03         31.22         4.83 o                         
   9   1   2          0.12         -4.21         4.21 o                         
  -9   2   2          2.64          3.12         4.24 o                         
  -8   2   2          1.79         -3.90         4.35 o                         
  -7   2   2          2.58          3.32         4.04 o                         
  -6   2   2          0.23         -0.15         1.52 o                         
  -5   2   2        158.40        163.94         3.71 o                         
  -4   2   2         16.05         17.57         1.46 o                         
  -3   2   2        309.35        320.78         3.42 o                         
  -2   2   2          1.97          3.10         1.18 o                         
  -1   2   2        450.30        407.60         2.32 o                         
   0   2   2        780.50        732.96         5.74 o                         
   1   2   2        347.81        329.22         3.03 o                         
   2   2   2          0.05          0.09         1.06 o                         
   3   2   2        371.61        387.69         8.34 o                         
   4   2   2          2.92          3.13         1.18 o                         
   5   2   2         44.35         45.00         2.18 o                         
   6   2   2          8.85          7.40         1.89 o                         
   7   2   2         30.67         22.28         2.84 o                         
   8   2   2          0.40         -3.09         3.48 o                         
   9   2   2          1.11          5.45         3.71 o                         
  -8   3   2          0.00          2.02         3.37 o                         
  -7   3   2          3.97          4.88         2.34 o                         
  -6   3   2          6.62          9.15         2.16 o                         
  -5   3   2         54.62         55.34         4.13 o                         
  -4   3   2        142.87        164.59         3.09 o                         
  -3   3   2         15.40         12.09         1.50 o                         
  -2   3   2        267.79        269.21         2.25 o                         
  -1   3   2        816.22        847.04         3.85 o                         
   0   3   2        633.13        648.15         5.23 o                         
   1   3   2         16.23         15.30         1.31 o                         
   2   3   2         22.62         21.15         1.87 o                         
   3   3   2         41.30         49.93         2.94 o                         
   4   3   2         23.20         26.03         2.03 o                         
   5   3   2         37.01         35.70         5.68 o                         
   6   3   2          9.22          9.75         1.99 o                         
   7   3   2          7.30          7.27         2.58 o                         
   8   3   2          0.41         -0.94         4.18 o                         
  -8   4   2          0.00          2.77         3.43 o                         
  -7   4   2          0.55          1.38         2.22 o                         
  -6   4   2         11.49         13.76         3.07 o                         
  -5   4   2         11.25         12.21         2.16 o                         
  -4   4   2        204.24        206.52         5.79 o                         
  -3   4   2         47.48         56.36         2.38 o                         
  -2   4   2        282.41        312.42         2.89 o                         
  -1   4   2        472.81        535.23         4.68 o                         
   0   4   2        217.06        254.87         2.93 o                         
   1   4   2        388.64        370.31        14.77 o                         
   2   4   2        136.82        122.94        10.55 o                         
   3   4   2         29.99         32.43         3.43 o                         
   4   4   2        122.76        119.63         5.34 o                         
   5   4   2          0.16          0.05         2.62 o                         
   6   4   2          0.26         -0.24         2.69 o                         
   7   4   2          0.19         -1.30         2.47 o                         
   8   4   2          0.15          2.23         5.35 o                         
  -8   5   2          0.01          1.40         2.60 o                         
  -7   5   2          5.79         10.24         2.73 o                         
  -6   5   2          6.26          3.10         2.12 o                         
  -5   5   2         12.21         14.03         2.07 o                         
  -4   5   2        104.52        113.70         3.54 o                         
  -3   5   2         19.45         18.31         2.13 o                         
  -2   5   2          8.97         12.88         1.45 o                         
  -1   5   2        257.10        246.50         4.34 o                         
   0   5   2         45.90         39.73         3.01 o                         
   1   5   2         11.95         13.87         2.13 o                         
   2   5   2          0.00         -0.55         3.00 o                         
   3   5   2         58.61         49.60         4.32 o                         
   4   5   2          0.02         -1.47         3.47 o                         
   5   5   2         31.28         25.77         4.03 o                         
   6   5   2          0.19          6.33         2.94 o                         
   7   5   2          0.93          1.31         2.68 o                         
  -8   6   2          1.04         10.88         3.91 o                         
  -7   6   2          2.16          0.64         4.84 o                         
  -6   6   2         12.76         11.35         2.63 o                         
  -5   6   2          6.09          7.55         2.69 o                         
  -4   6   2          4.61          5.35         2.28 o                         
  -3   6   2        173.38        160.30         4.11 o                         
  -2   6   2         27.51         21.32         3.82 o                         
  -1   6   2         33.07         33.52         2.48 o                         
   0   6   2         42.93         43.97         4.36 o                         
   1   6   2          4.89          4.45         2.14 o                         
   2   6   2          0.78          2.42         2.17 o                         
   3   6   2         22.81         27.62         5.12 o                         
   4   6   2         16.19         21.60         4.08 o                         
   5   6   2          0.15          0.02         4.22 o                         
   6   6   2          0.37          1.52         3.61 o                         
  -7   7   2          1.85         -0.23         4.12 o                         
  -6   7   2          0.27          2.70         3.20 o                         
  -5   7   2          1.53         -0.38         3.61 o                         
  -4   7   2          1.84          1.71         2.20 o                         
  -3   7   2         54.39         64.19         5.02 o                         
  -2   7   2         22.50         19.61         3.79 o                         
  -1   7   2          0.00          0.40         2.31 o                         
   0   7   2         54.66         48.11         4.20 o                         
   1   7   2         70.42         72.11         3.51 o                         
   2   7   2          5.95          5.41         2.41 o                         
   3   7   2         21.14         23.20         2.76 o                         
   4   7   2          0.80          4.03         4.05 o                         
   5   7   2          0.03         -4.76         4.76 o                         
  -6   8   2          4.31          6.07         4.70 o                         
  -5   8   2          1.43          4.12         4.41 o                         
  -4   8   2          2.15         -1.25         3.59 o                         
  -3   8   2          1.79          1.65         3.38 o                         
  -2   8   2         29.67         25.97         4.06 o                         
  -1   8   2          2.94          5.47         3.58 o                         
   0   8   2          4.40          1.98         2.46 o                         
   1   8   2          1.04          2.85         2.85 o                         
   2   8   2          0.29          3.19         2.52 o                         
   3   8   2          0.03         -1.74         4.77 o                         
   4   8   2         13.23         12.71         5.26 o                         
  -3   9   2         11.38         20.39         4.54 o                         
  -2   9   2         52.57         59.80         4.89 o                         
  -1   9   2         31.43         19.99         3.93 o                         
   0   9   2          0.32          5.58         2.30 o                         
   1   9   2          4.84          3.87         2.49 o                         
   2   9   2          1.26          1.57         5.15 o                         
   0 -10   3          1.12         -0.19         3.14 o                         
  -3  -9   3          0.08         -0.24         4.52 o                         
  -2  -9   3         12.88         22.47         4.36 o                         
  -1  -9   3          4.13          7.93         4.27 o                         
   0  -9   3          0.25         -2.19         4.05 o                         
   1  -9   3          1.53          2.97         2.44 o                         
   2  -9   3          0.72          6.28         3.26 o                         
   3  -9   3          1.40          5.45         3.75 o                         
   4  -9   3          2.20          8.06         2.99 o                         
  -4  -8   3         20.69         23.59         5.26 o                         
  -3  -8   3         14.25         10.67         3.83 o                         
  -2  -8   3         11.19          8.39         4.37 o                         
  -1  -8   3          6.22          2.82         4.39 o                         
   0  -8   3          3.71          4.12         2.58 o                         
   1  -8   3          9.13          8.44         2.41 o                         
   2  -8   3         39.03         33.64         2.73 o                         
   3  -8   3          8.58          6.93         3.11 o                         
   4  -8   3          2.86          3.72         3.44 o                         
   5  -8   3         13.78         17.15         2.87 o                         
  -6  -7   3          5.73          9.95         5.24 o                         
  -5  -7   3         18.15         16.79         4.76 o                         
  -4  -7   3          6.15          9.66         3.84 o                         
  -3  -7   3          5.44          6.63         4.44 o                         
  -2  -7   3          7.91          5.31         3.51 o                         
  -1  -7   3        230.95        232.70         5.36 o                         
   0  -7   3        145.25        143.28         4.00 o                         
   1  -7   3          0.39         -1.79         2.11 o                         
   2  -7   3         53.80         52.83         2.94 o                         
   3  -7   3          0.25          0.09         3.34 o                         
   4  -7   3         20.87         27.12         4.19 o                         
   5  -7   3          2.18          5.00         3.46 o                         
   6  -7   3          0.08          0.42         4.31 o                         
  -7  -6   3          0.85         -3.99         3.99 o                         
  -6  -6   3          0.04          1.28         3.73 o                         
  -5  -6   3         19.92         23.84         4.59 o                         
  -4  -6   3         20.61         21.37         4.40 o                         
  -3  -6   3          3.13          5.76         3.80 o                         
  -2  -6   3         47.80         51.90         4.56 o                         
  -1  -6   3        154.66        156.88         3.66 o                         
   0  -6   3        131.35        133.51         3.50 o                         
   1  -6   3         78.07         83.25         3.96 o                         
   2  -6   3        375.32        361.50         5.34 o                         
   3  -6   3        210.25        198.97         3.55 o                         
   4  -6   3         57.08         55.62         3.22 o                         
   5  -6   3          0.27         -1.92         3.60 o                         
   6  -6   3         28.34         33.35         3.13 o                         
   7  -6   3         14.55          9.89         2.76 o                         
  -7  -5   3          0.63          1.49         5.24 o                         
  -6  -5   3          0.58         -2.10         3.76 o                         
  -5  -5   3         10.96         13.63         4.10 o                         
  -4  -5   3         40.46         35.58         4.10 o                         
  -3  -5   3          0.00          0.12         3.13 o                         
  -2  -5   3          2.25          2.21         1.45 o                         
  -1  -5   3         96.21        100.40         3.21 o                         
   0  -5   3        207.02        187.52         3.52 o                         
   1  -5   3          1.72          1.94         1.67 o                         
   2  -5   3        155.69        164.08         2.90 o                         
   3  -5   3        321.70        307.33         5.88 o                         
   4  -5   3        178.18        178.57         4.27 o                         
   5  -5   3        243.64        238.64         4.20 o                         
   6  -5   3         97.12        106.26         3.81 o                         
   7  -5   3         13.35         10.44         3.73 o                         
   8  -5   3          0.08          1.82         3.43 o                         
  -8  -4   3          0.01         -4.58         5.73 o                         
  -7  -4   3          0.19          5.27         4.86 o                         
  -6  -4   3          3.41          2.95         2.83 o                         
  -5  -4   3         13.18         14.94         2.10 o                         
  -4  -4   3         33.18         25.35         2.19 o                         
  -3  -4   3        134.34        136.32         2.56 o                         
  -2  -4   3          0.09         -0.48         0.98 o                         
  -1  -4   3         58.49         60.39         1.94 o                         
   0  -4   3        776.32        749.96         4.76 o                         
   1  -4   3         10.85          7.83         0.83 o                         
   2  -4   3        255.90        261.39         2.29 o                         
   3  -4   3         43.21         46.92         1.51 o                         
   4  -4   3        121.05        110.07         4.37 o                         
   5  -4   3          0.79         -0.50         1.98 o                         
   6  -4   3         51.56         55.95         4.50 o                         
   7  -4   3         24.36         31.84         4.13 o                         
   8  -4   3          0.09         13.71         4.19 o                         
  -8  -3   3          0.87         -4.82         4.99 o                         
  -7  -3   3         26.32         33.85         5.35 o                         
  -6  -3   3         17.54         20.69         2.64 o                         
  -5  -3   3          0.01         -1.00         1.43 o                         
  -4  -3   3          2.73          2.17         1.30 o                         
  -3  -3   3         21.82         16.74         1.11 o                         
  -2  -3   3         99.17        105.74         1.52 o                         
  -1  -3   3        524.99        543.97         3.38 o                         
   0  -3   3        443.39        437.47         3.17 o                         
   1  -3   3        112.49        124.53         1.51 o                         
   2  -3   3        834.07        842.07         6.56 o                         
   3  -3   3        621.07        607.90         4.29 o                         
   4  -3   3         10.07         12.78         1.37 o                         
   5  -3   3         23.30         24.65         2.43 o                         
   6  -3   3         51.83         57.69         4.78 o                         
   7  -3   3          3.06          3.91         3.60 o                         
   8  -3   3          1.62          3.52         3.82 o                         
  -9  -2   3          4.22          9.62         3.32 o                         
  -8  -2   3          0.07          0.12         2.96 o                         
  -7  -2   3         38.63         30.31         3.48 o                         
  -6  -2   3          6.62          9.33         3.43 o                         
  -5  -2   3         10.03         11.27         1.48 o                         
  -4  -2   3         95.81         88.86         1.70 o                         
  -3  -2   3        138.60        135.79         3.67 o                         
  -2  -2   3        222.43        219.07         2.24 o                         
  -1  -2   3         31.08         35.69         1.25 o                         
   0  -2   3        419.60        417.22         4.81 o                         
   1  -2   3       1065.18        977.82         6.65 o                         
   2  -2   3         39.46         42.16         1.29 o                         
   3  -2   3          6.92          8.63         1.25 o                         
   4  -2   3          5.48          5.15         2.85 o                         
   5  -2   3        234.29        233.04         6.47 o                         
   6  -2   3         76.40         74.08         5.01 o                         
   7  -2   3         21.97         27.70         4.15 o                         
   8  -2   3          0.86         -0.65         3.77 o                         
  -9  -1   3          0.12          4.28         4.11 o                         
  -8  -1   3         18.84         12.38         4.71 o                         
  -7  -1   3         11.94         18.01         3.32 o                         
  -6  -1   3        836.93        821.63        24.02 o                         
  -5  -1   3         55.95         55.59         2.28 o                         
  -4  -1   3        375.66        360.42         4.07 o                         
  -3  -1   3        213.47        217.46         3.09 o                         
  -2  -1   3        489.00        491.32         2.24 o                         
  -1  -1   3          5.65          3.74         2.91 o                         
   0  -1   3       2585.88       2538.08        32.47 o                         
   1  -1   3          0.30          1.62         0.67 o                         
   2  -1   3        264.63        255.86        15.25 o                         
   3  -1   3        496.65        494.07         6.80 o                         
   4  -1   3         21.62         22.61         2.46 o                         
   5  -1   3         18.52         14.52         3.12 o                         
   6  -1   3        106.62        107.81         5.57 o                         
   7  -1   3          5.76          1.28         3.38 o                         
   8  -1   3          2.36          2.95         3.78 o                         
  -9   0   3          5.94          5.90         3.89 o                         
  -8   0   3         12.90          8.00         4.36 o                         
  -7   0   3         29.65         30.42         4.89 o                         
  -6   0   3         31.38         28.57         2.61 o                         
  -5   0   3        117.46        112.02         3.27 o                         
  -4   0   3         11.21          9.74         0.76 o                         
  -3   0   3       1342.95       1290.82         9.43 o                         
  -2   0   3       3335.91       3403.11         6.83 o                         
  -1   0   3        453.65        439.11         2.30 o                         
   0   0   3        474.30        446.62         5.41 o                         
   1   0   3         67.66         71.54         2.27 o                         
   2   0   3        113.06        103.81         3.18 o                         
   3   0   3         56.87         58.22         2.03 o                         
   4   0   3        118.65        126.17         3.75 o                         
   5   0   3         79.13         68.66         4.19 o                         
   6   0   3          8.56          8.99         3.76 o                         
   7   0   3          0.01         -3.45         3.90 o                         
   8   0   3          5.92         10.23         4.07 o                         
  -9   1   3          8.01          9.88         3.69 o                         
  -8   1   3          0.20          0.46         4.07 o                         
  -7   1   3         29.78         28.01         4.54 o                         
  -6   1   3         37.52         36.43         2.63 o                         
  -5   1   3          2.85          2.03         1.40 o                         
  -4   1   3         30.80         36.69         1.27 o                         
  -3   1   3       1035.29       1082.16         5.10 o                         
  -2   1   3        160.55        154.51         1.85 o                         
  -1   1   3         46.66         36.12         1.29 o                         
   0   1   3         82.36         79.03         2.78 o                         
   1   1   3         75.83         72.84         1.78 o                         
   2   1   3        114.43        101.46         1.79 o                         
   3   1   3        998.35        965.88        11.83 o                         
   4   1   3        367.02        343.95         3.69 o                         
   5   1   3         95.25         86.13         3.30 o                         
   6   1   3          4.25          4.21         3.35 o                         
   7   1   3         44.79         36.54         4.28 o                         
   8   1   3         15.72         21.48         4.40 o                         
  -9   2   3          2.67          7.23         4.17 o                         
  -8   2   3          0.06          1.31         4.09 o                         
  -7   2   3          7.75          3.65         4.07 o                         
  -6   2   3         10.29          7.78         1.62 o                         
  -5   2   3         20.73         20.48         2.30 o                         
  -4   2   3          9.55          8.51         1.24 o                         
  -3   2   3        653.19        660.72         7.41 o                         
  -2   2   3        437.74        424.74        13.09 o                         
  -1   2   3        388.11        388.26         2.70 o                         
   0   2   3          2.68          7.69         1.56 o                         
   1   2   3        133.57        127.50         3.06 o                         
   2   2   3         15.82         16.88         1.49 o                         
   3   2   3         36.96         41.34         1.90 o                         
   4   2   3         50.17         48.32         2.47 o                         
   5   2   3          7.58          2.09         1.65 o                         
   6   2   3          2.19          0.50         1.93 o                         
   7   2   3         97.67         96.25         4.03 o                         
   8   2   3          5.36          4.80         3.54 o                         
  -8   3   3          5.30          8.13         4.41 o                         
  -7   3   3         15.46         18.09         5.43 o                         
  -6   3   3          1.98          0.60         1.63 o                         
  -5   3   3          0.05          0.13         2.31 o                         
  -4   3   3         25.87         26.78         2.18 o                         
  -3   3   3        490.56        503.74         7.32 o                         
  -2   3   3        253.83        276.54         3.92 o                         
  -1   3   3         60.13         62.73         1.52 o                         
   0   3   3         13.23         10.31         1.13 o                         
   1   3   3        268.23        261.97         3.31 o                         
   2   3   3        493.44        472.68         3.88 o                         
   3   3   3         66.21         52.52         3.15 o                         
   4   3   3          2.25          2.32         1.71 o                         
   5   3   3         25.30         24.35         2.73 o                         
   6   3   3         17.48         16.49         2.08 o                         
   7   3   3          0.64         -1.35         2.01 o                         
   8   3   3          0.71          5.11         5.10 o                         
  -8   4   3         10.57         13.33         4.51 o                         
  -7   4   3         28.15         26.36         2.95 o                         
  -6   4   3          9.62          8.25         2.24 o                         
  -5   4   3         19.16         13.11         3.03 o                         
  -4   4   3         75.95         88.52         4.40 o                         
  -3   4   3          1.99          2.53         1.62 o                         
  -2   4   3          7.67         12.30         1.16 o                         
  -1   4   3         99.65         86.90         2.11 o                         
   0   4   3        142.29        143.66         2.28 o                         
   1   4   3        243.86        260.51         3.51 o                         
   2   4   3         31.84         36.62         2.02 o                         
   3   4   3         47.49         44.16        10.20 o                         
   4   4   3         63.43         62.38         4.48 o                         
   5   4   3          0.80         -0.72         2.27 o                         
   6   4   3         48.84         50.06         3.47 o                         
   7   4   3          9.54          8.89         3.17 o                         
   8   4   3          0.13          0.24         4.10 o                         
  -8   5   3          5.47         -1.24         4.13 o                         
  -7   5   3         12.39          8.48         6.09 o                         
  -6   5   3          7.43         14.07         4.54 o                         
  -5   5   3        107.72        114.03         5.06 o                         
  -4   5   3         19.23         22.39         2.48 o                         
  -3   5   3          0.03          1.58         1.93 o                         
  -2   5   3          8.14          8.75         1.74 o                         
  -1   5   3          3.78          2.20         1.77 o                         
   0   5   3         29.76         32.83         2.40 o                         
   1   5   3          3.36          3.81         1.93 o                         
   2   5   3         65.96         58.32         4.24 o                         
   3   5   3          3.94          2.74         3.36 o                         
   4   5   3          4.41          6.01         3.67 o                         
   5   5   3          5.50          4.09         3.54 o                         
   6   5   3          8.03         14.45         2.98 o                         
   7   5   3          1.01          2.36         6.98 o                         
  -7   6   3         24.87         19.95         8.76 o                         
  -6   6   3         18.60         19.82         2.88 o                         
  -5   6   3          2.91          3.84         2.39 o                         
  -4   6   3         28.13         22.03         2.70 o                         
  -3   6   3          6.27         15.16         3.01 o                         
  -2   6   3         14.71         14.30         3.68 o                         
  -1   6   3        113.77        109.39         4.92 o                         
   0   6   3         28.08         30.01         2.56 o                         
   1   6   3          0.47          2.82         2.31 o                         
   2   6   3          0.19          0.61         2.27 o                         
   3   6   3          0.13         -3.17         3.58 o                         
   4   6   3         15.59         13.53         4.31 o                         
   5   6   3          0.31          0.40         3.55 o                         
   6   6   3         22.79         35.55         6.75 o                         
  -7   7   3          3.88         -1.45         4.83 o                         
  -6   7   3         28.69         28.40         8.61 o                         
  -5   7   3          0.84          3.73         2.62 o                         
  -4   7   3         16.00         19.67         4.74 o                         
  -3   7   3         14.06         16.49         3.81 o                         
  -2   7   3          7.37          6.53         3.56 o                         
  -1   7   3          5.63          2.23         2.20 o                         
   0   7   3         12.96         11.87         5.47 o                         
   1   7   3         28.73         27.95         2.89 o                         
   2   7   3          2.64          2.88         2.43 o                         
   3   7   3          0.10          2.88         2.71 o                         
   4   7   3         13.92         18.96         4.26 o                         
   5   7   3          0.53          2.34         4.64 o                         
  -6   8   3         14.63         17.55         4.50 o                         
  -5   8   3         13.64         18.27         3.29 o                         
  -4   8   3          0.21          2.25         3.74 o                         
  -3   8   3          1.55          4.16         3.24 o                         
  -2   8   3          4.28          2.88         3.32 o                         
  -1   8   3         10.29          5.66         4.05 o                         
   0   8   3         11.00          8.35         3.12 o                         
   1   8   3         20.95         20.36         2.93 o                         
   2   8   3         20.46         24.06         3.45 o                         
   3   8   3          2.32         -4.10         4.10 o                         
  -3   9   3          3.04         -2.37         3.93 o                         
  -2   9   3         14.74         10.65         4.31 o                         
  -1   9   3          1.84          4.70         3.95 o                         
   0   9   3          2.11          3.43         3.55 o                         
   1   9   3          0.49          0.94         2.69 o                         
   2   9   3          0.14         -5.80         6.97 o                         
   0 -10   4          2.46          0.78         4.35 o                         
   1 -10   4          0.92          5.54         3.70 o                         
   2 -10   4         30.01         22.21         3.75 o                         
  -3  -9   4          3.07         -1.63         5.26 o                         
  -2  -9   4          5.28         11.15         4.69 o                         
  -1  -9   4          0.04         -1.82         4.20 o                         
   0  -9   4          4.36          4.25         3.80 o                         
   1  -9   4          8.16          7.97         2.43 o                         
   2  -9   4          3.29         11.77         3.02 o                         
   3  -9   4          2.22         -0.60         3.64 o                         
   4  -9   4          0.20          0.96         3.38 o                         
  -4  -8   4          0.02          0.58         4.27 o                         
  -3  -8   4         30.63         28.35         4.50 o                         
  -2  -8   4          1.29         -1.32         4.38 o                         
  -1  -8   4          4.51          2.29         3.85 o                         
   0  -8   4         16.89         14.43         3.84 o                         
   1  -8   4         21.87         20.95         2.54 o                         
   2  -8   4          5.23          4.37         2.25 o                         
   3  -8   4         34.01         34.41         4.25 o                         
   4  -8   4          4.65          6.65         3.80 o                         
   5  -8   4          0.23         -2.80         6.78 o                         
  -6  -7   4          2.76         12.04         5.34 o                         
  -5  -7   4         10.02         13.84         5.18 o                         
  -4  -7   4          3.78          3.20         4.22 o                         
  -3  -7   4        243.94        241.93         8.01 o                         
  -2  -7   4         35.04         38.25         4.69 o                         
  -1  -7   4          4.40          6.97         4.04 o                         
   0  -7   4        135.43        140.56         5.24 o                         
   1  -7   4         12.33         11.67         2.43 o                         
   2  -7   4        156.45        163.22         4.84 o                         
   3  -7   4         25.23         25.80         3.76 o                         
   4  -7   4         15.54         17.18         2.82 o                         
   5  -7   4          0.39          2.29         2.51 o                         
   6  -7   4          3.10          3.51         3.16 o                         
  -6  -6   4          1.45          4.30         4.42 o                         
  -5  -6   4         18.06         20.14         4.00 o                         
  -4  -6   4         56.03         64.64         5.06 o                         
  -3  -6   4         30.90         29.90         3.96 o                         
  -2  -6   4          0.06          1.10         3.57 o                         
  -1  -6   4          3.41          1.69         1.72 o                         
   0  -6   4        207.38        204.28         4.06 o                         
   1  -6   4        956.22        924.43        21.66 o                         
   2  -6   4          0.61          1.96         2.08 o                         
   3  -6   4        193.92        177.45         3.37 o                         
   4  -6   4         16.30         19.56         2.78 o                         
   5  -6   4          1.81          1.26         2.36 o                         
   6  -6   4         19.83         23.45         3.12 o                         
   7  -6   4          0.51         -0.04         2.75 o                         
  -7  -5   4          2.28          3.24         5.21 o                         
  -6  -5   4          0.06          0.53         3.81 o                         
  -5  -5   4         10.23         11.55         3.83 o                         
  -4  -5   4          0.03          1.92         3.47 o                         
  -3  -5   4         39.61         42.70         4.17 o                         
  -2  -5   4        291.63        299.00         7.24 o                         
  -1  -5   4         26.13         23.57         1.79 o                         
   0  -5   4        191.59        187.43         3.50 o                         
   1  -5   4          0.00         -0.78         1.65 o                         
   2  -5   4          3.93          2.60         1.45 o                         
   3  -5   4         63.07         58.05         2.15 o                         
   4  -5   4        227.60        220.41         4.24 o                         
   5  -5   4          0.89         -0.01         1.83 o                         
   6  -5   4         32.70         29.90         5.10 o                         
   7  -5   4          0.41          2.25         3.24 o                         
   8  -5   4          0.26         -2.25         3.82 o                         
  -8  -4   4          0.29         -1.32         4.40 o                         
  -7  -4   4          0.14          0.28         5.00 o                         
  -6  -4   4         10.16         11.02         2.70 o                         
  -5  -4   4         15.12         12.66         2.12 o                         
  -4  -4   4         20.29         20.58         4.80 o                         
  -3  -4   4         80.99         82.22         2.16 o                         
  -2  -4   4          0.86          1.83         0.84 o                         
  -1  -4   4         61.15         57.36         1.60 o                         
   0  -4   4        154.94        170.77         2.50 o                         
   1  -4   4         26.34         25.55         1.04 o                         
   2  -4   4       1021.77        994.93         9.93 o                         
   3  -4   4         41.44         40.43         1.47 o                         
   4  -4   4          0.47          0.07         1.38 o                         
   5  -4   4         45.60         49.66         2.90 o                         
   6  -4   4         14.99         12.23         3.44 o                         
   7  -4   4          0.06          1.23         3.01 o                         
   8  -4   4          4.96          5.88         3.77 o                         
  -8  -3   4          1.84          1.51         4.54 o                         
  -7  -3   4         12.28         17.78         5.17 o                         
  -6  -3   4          1.39          2.04         1.73 o                         
  -5  -3   4        102.20        109.01         2.70 o                         
  -4  -3   4         10.92         10.58         1.47 o                         
  -3  -3   4          4.52          3.96         1.13 o                         
  -2  -3   4        178.58        180.26         3.51 o                         
  -1  -3   4          2.29          0.95         0.75 o                         
   0  -3   4       1272.25       1283.04         9.47 o                         
   1  -3   4       3248.29       3362.66        10.28 o                         
   2  -3   4        855.68        884.26         6.57 o                         
   3  -3   4        334.73        351.27         3.46 o                         
   4  -3   4          7.75          9.62         1.41 o                         
   5  -3   4          6.28          5.03         3.06 o                         
   6  -3   4         49.69         42.07         4.33 o                         
   7  -3   4         48.33         44.78         4.84 o                         
   8  -3   4          4.36         -1.15         3.72 o                         
  -9  -2   4          7.36          4.92         3.73 o                         
  -8  -2   4         22.14         14.34         3.36 o                         
  -7  -2   4          8.93          6.89         3.03 o                         
  -6  -2   4          1.67          1.88         1.84 o                         
  -5  -2   4          0.02          1.04         1.31 o                         
  -4  -2   4         34.07         36.89         2.03 o                         
  -3  -2   4         78.70         67.17         1.83 o                         
  -2  -2   4        470.00        508.45         4.67 o                         
  -1  -2   4          1.89          1.67         0.92 o                         
   0  -2   4       2500.20       2484.83        11.66 o                         
   1  -2   4          3.35          2.20         0.80 o                         
   2  -2   4        940.00        952.28         8.21 o                         
   3  -2   4       1164.46       1146.45        13.91 o                         
   4  -2   4        880.56        838.25        10.10 o                         
   5  -2   4         68.37         60.09         4.14 o                         
   6  -2   4         24.87         21.32         3.95 o                         
   7  -2   4         23.33         14.54         4.04 o                         
   8  -2   4          2.03          2.43         4.44 o                         
  -9  -1   4          3.07          8.46         4.28 o                         
  -8  -1   4         41.36         38.12         4.80 o                         
  -7  -1   4          3.20          1.99         3.12 o                         
  -6  -1   4          0.69          1.06         2.01 o                         
  -5  -1   4         37.86         32.27         2.04 o                         
  -4  -1   4        175.50        184.26         3.10 o                         
  -3  -1   4        132.43        128.47         2.12 o                         
  -2  -1   4        296.86        311.93         3.24 o                         
  -1  -1   4          5.27          4.89         0.90 o                         
   0  -1   4         46.11         41.05         1.20 o                         
   1  -1   4       1439.57       1422.04         4.44 o                         
   2  -1   4        330.66        317.23         4.81 o                         
   3  -1   4        205.50        215.59         4.95 o                         
   4  -1   4         17.57         18.32         3.05 o                         
   5  -1   4          0.11         -1.30         3.05 o                         
   6  -1   4          1.60         -0.61         3.59 o                         
   7  -1   4         45.44         46.20         4.71 o                         
   8  -1   4         22.62         17.83         4.82 o                         
  -9   0   4          0.18          2.69         3.71 o                         
  -8   0   4         20.13         19.86         4.99 o                         
  -7   0   4         56.06         51.97         5.52 o                         
  -6   0   4         26.88         28.21         2.71 o                         
  -5   0   4        553.09        550.85         8.75 o                         
  -4   0   4        138.63        147.57         2.26 o                         
  -3   0   4          0.88          0.99         0.70 o                         
  -2   0   4          5.20          4.03         0.59 o                         
  -1   0   4        307.02        315.91         1.81 o                         
   0   0   4        280.59        290.59         3.24 o                         
   1   0   4       1534.39       1391.46        76.92 o                         
   2   0   4        357.39        315.14        36.44 o                         
   3   0   4         25.37         28.33         1.66 o                         
   4   0   4        139.66        118.45         3.01 o                         
   5   0   4         52.11         45.05         3.99 o                         
   6   0   4          1.46          0.70         3.21 o                         
   7   0   4          0.50          0.53         3.91 o                         
   8   0   4          1.18          3.97         3.57 o                         
  -9   1   4          5.52          8.42         4.34 o                         
  -8   1   4          1.87          1.74         4.41 o                         
  -7   1   4         20.73         18.68         4.91 o                         
  -6   1   4         13.60         12.97         2.40 o                         
  -5   1   4          2.57          3.89         1.52 o                         
  -4   1   4        105.30        106.60         2.53 o                         
  -3   1   4         26.60         33.20         1.61 o                         
  -2   1   4         17.30         14.31         1.07 o                         
  -1   1   4        659.46        641.45         6.34 o                         
   0   1   4        501.05        480.88         3.68 o                         
   1   1   4        837.38        845.73        10.95 o                         
   2   1   4        166.12        158.68         2.51 o                         
   3   1   4         78.77         84.30         2.07 o                         
   4   1   4         88.93         93.92         2.97 o                         
   5   1   4        106.59        117.83         5.09 o                         
   6   1   4         19.96         18.62         3.91 o                         
   7   1   4          5.87          3.91         3.30 o                         
   8   1   4          0.81          4.34         3.76 o                         
  -9   2   4          0.13          1.07         3.87 o                         
  -8   2   4         11.51         12.69         4.28 o                         
  -7   2   4          0.04          6.09         4.12 o                         
  -6   2   4         15.78         17.78         2.06 o                         
  -5   2   4        224.51        228.81         4.06 o                         
  -4   2   4         26.80         22.06         2.37 o                         
  -3   2   4        218.04        227.17         4.66 o                         
  -2   2   4        124.54        135.06         1.60 o                         
  -1   2   4        151.28        162.06         2.07 o                         
   0   2   4        329.27        308.94         4.58 o                         
   1   2   4        134.42        142.30         2.53 o                         
   2   2   4         30.46         33.84         1.86 o                         
   3   2   4        215.61        205.87         3.62 o                         
   4   2   4         11.06          5.47         1.96 o                         
   5   2   4        205.76        211.62        10.43 o                         
   6   2   4          0.01          0.07         1.83 o                         
   7   2   4          6.08          6.06         2.37 o                         
   8   2   4          3.09         12.97         4.00 o                         
  -8   3   4          6.01          8.75         4.47 o                         
  -7   3   4          2.27          0.89         4.20 o                         
  -6   3   4          2.13          2.42         2.49 o                         
  -5   3   4         59.67         49.80         3.59 o                         
  -4   3   4         69.07         66.87         3.51 o                         
  -3   3   4        216.46        198.34         5.19 o                         
  -2   3   4         14.50         13.86         0.96 o                         
  -1   3   4        146.07        123.29         2.51 o                         
   0   3   4        439.62        413.87         4.07 o                         
   1   3   4        220.12        212.77         3.28 o                         
   2   3   4          2.38          2.80         1.58 o                         
   3   3   4          9.83         13.21         1.88 o                         
   4   3   4         12.23         11.81         1.88 o                         
   5   3   4         54.66         55.08         5.74 o                         
   6   3   4          0.82         -1.38         2.04 o                         
   7   3   4          0.00         -2.30         2.30 o                         
  -8   4   4          2.19         12.71         4.65 o                         
  -7   4   4         41.06         49.87         2.68 o                         
  -6   4   4         27.02         31.66         3.60 o                         
  -5   4   4         17.37         22.85         3.37 o                         
  -4   4   4          0.09          0.20         2.71 o                         
  -3   4   4         22.40         17.50         1.41 o                         
  -2   4   4        128.90        150.57         2.78 o                         
  -1   4   4        248.36        268.07        16.93 o                         
   0   4   4         19.47         22.21         1.45 o                         
   1   4   4        204.96        205.49         3.46 o                         
   2   4   4        137.72        130.83         3.07 o                         
   3   4   4         27.51         26.13         2.23 o                         
   4   4   4        146.10        139.14         5.84 o                         
   5   4   4          0.72          2.75         2.91 o                         
   6   4   4         19.10         20.98         3.94 o                         
   7   4   4          0.01         -3.43         8.84 o                         
  -8   5   4          8.01         11.23         4.59 o                         
  -7   5   4          7.19          5.01         3.15 o                         
  -6   5   4         24.72         23.76         4.13 o                         
  -5   5   4         27.90         20.85         2.42 o                         
  -4   5   4         47.47         41.46         2.69 o                         
  -3   5   4        123.93        137.20         3.60 o                         
  -2   5   4         58.58         67.38         4.28 o                         
  -1   5   4          0.13         -0.28         1.75 o                         
   0   5   4          1.77          1.31         1.89 o                         
   1   5   4          0.78          1.54         2.04 o                         
   2   5   4        159.19        156.21         5.80 o                         
   3   5   4          3.45          4.95         3.62 o                         
   4   5   4         14.34         13.24         3.96 o                         
   5   5   4          1.96          0.57         2.76 o                         
   6   5   4          7.60         10.14         2.99 o                         
   7   5   4          0.46          1.13         3.87 o                         
  -7   6   4          2.00         -3.45         3.45 o                         
  -6   6   4         10.98          7.00         4.18 o                         
  -5   6   4         49.42         58.53         3.28 o                         
  -4   6   4         62.84         63.33         3.15 o                         
  -3   6   4         12.92         14.43         3.24 o                         
  -2   6   4         29.72         24.79         3.77 o                         
  -1   6   4          2.29          0.09         2.17 o                         
   0   6   4        125.48        126.62         3.88 o                         
   1   6   4          9.03          6.80         2.41 o                         
   2   6   4         78.42         79.69         3.51 o                         
   3   6   4          0.92         -2.41         3.26 o                         
   4   6   4          1.95          0.16         3.60 o                         
   5   6   4          1.00         -4.28         4.28 o                         
   6   6   4          1.60          1.17         3.69 o                         
  -7   7   4          0.51         -0.46         3.84 o                         
  -6   7   4          7.04         11.33         2.92 o                         
  -5   7   4         18.26         26.11         5.03 o                         
  -4   7   4         10.84          6.86         2.42 o                         
  -3   7   4         72.66         68.00         5.03 o                         
  -2   7   4          1.22          2.76         3.81 o                         
  -1   7   4        162.46        164.92         6.77 o                         
   0   7   4         47.43         51.83         3.24 o                         
   1   7   4         13.76         11.15         2.70 o                         
   2   7   4          0.06         -2.50         2.50 o                         
   3   7   4          7.42          8.58         2.68 o                         
   4   7   4          0.01          5.61         4.84 o                         
  -5   8   4          0.76         20.86         4.61 o                         
  -4   8   4          2.29         10.78         4.07 o                         
  -3   8   4          0.06          0.60         3.50 o                         
  -2   8   4          8.01         17.24         3.68 o                         
  -1   8   4          3.34         11.87         4.15 o                         
   0   8   4         13.59          5.97         3.88 o                         
   1   8   4         21.23         17.10         3.24 o                         
   2   8   4         10.11         20.78         4.89 o                         
   3   8   4         16.59         15.21         2.94 o                         
  -2   9   4          0.25          4.07         4.14 o                         
  -1   9   4          0.53          0.76         3.46 o                         
   0   9   4          9.30          5.82         4.62 o                         
   1   9   4          0.15         -3.33         5.27 o                         
   2   9   4          0.97         11.09         4.02 o                         
   0 -10   5          4.05          3.24         4.39 o                         
   1 -10   5          2.39          2.60         3.19 o                         
  -3  -9   5          0.94         -4.47         4.82 o                         
  -2  -9   5          2.37          1.89         4.55 o                         
  -1  -9   5          0.50          0.46         4.53 o                         
   0  -9   5          9.98         11.78         4.37 o                         
   1  -9   5          3.03          9.44         3.93 o                         
   2  -9   5          0.47          6.77         3.60 o                         
   3  -9   5         24.74         28.40         4.49 o                         
   4  -9   5          2.22         -3.45         3.45 o                         
  -4  -8   5          1.93         11.35         4.64 o                         
  -3  -8   5          0.55         -4.57         4.57 o                         
  -2  -8   5          0.86         -1.53         4.13 o                         
  -1  -8   5         12.72         12.48         4.26 o                         
   0  -8   5          0.01          0.64         3.99 o                         
   1  -8   5         14.96         15.61         2.43 o                         
   2  -8   5         10.65         13.45         5.35 o                         
   3  -8   5         11.65          5.55         3.07 o                         
   4  -8   5         15.73         17.75         4.39 o                         
   5  -8   5          2.08          1.27         2.58 o                         
  -6  -7   5         15.79         19.50         5.06 o                         
  -5  -7   5          1.79          1.38         3.73 o                         
  -4  -7   5          8.67          6.62         4.17 o                         
  -3  -7   5         57.65         67.87         5.85 o                         
  -2  -7   5        164.64        172.89         7.20 o                         
  -1  -7   5        282.49        271.00         8.09 o                         
   0  -7   5        298.44        301.59        12.85 o                         
   1  -7   5         20.34         22.64         2.54 o                         
   2  -7   5         95.47         92.55         3.49 o                         
   3  -7   5          6.58          7.10         1.96 o                         
   4  -7   5         25.77         28.36         2.85 o                         
   5  -7   5         23.06         30.74         6.81 o                         
   6  -7   5          1.08          1.93         2.50 o                         
  -6  -6   5          0.04         -3.39         3.39 o                         
  -5  -6   5          4.21          0.62         3.15 o                         
  -4  -6   5         15.96         12.44         3.84 o                         
  -3  -6   5        151.86        161.01         6.54 o                         
  -2  -6   5        352.69        360.98         8.76 o                         
  -1  -6   5          0.18          0.06         3.73 o                         
   0  -6   5         24.43         26.50         2.35 o                         
   1  -6   5          6.17          1.75         1.96 o                         
   2  -6   5          3.17          3.68         1.97 o                         
   3  -6   5         29.28         26.54         2.02 o                         
   4  -6   5          5.13          5.29         2.45 o                         
   5  -6   5          5.61          8.32         2.67 o                         
   6  -6   5         27.29         27.11         2.90 o                         
   7  -6   5          5.88          2.29         4.50 o                         
  -7  -5   5          1.14          7.38         5.71 o                         
  -6  -5   5          7.97         14.77         2.61 o                         
  -5  -5   5         38.98         43.72         3.47 o                         
  -4  -5   5         62.54         61.13         3.14 o                         
  -3  -5   5         25.22         21.76         3.72 o                         
  -2  -5   5         37.87         32.44         3.75 o                         
  -1  -5   5         27.81         26.05         1.86 o                         
   0  -5   5         64.78         69.25         2.43 o                         
   1  -5   5        329.75        326.75         4.60 o                         
   2  -5   5        804.01        732.70        17.72 o                         
   3  -5   5        129.61        124.46         2.81 o                         
   4  -5   5          7.04          4.87         1.42 o                         
   5  -5   5         88.05         87.77         2.93 o                         
   6  -5   5          2.80         -2.27         2.43 o                         
   7  -5   5          1.35         -3.06         3.06 o                         
   8  -5   5          2.76          3.67         3.85 o                         
  -8  -4   5          2.43         -2.89         5.53 o                         
  -7  -4   5         12.88          7.89         4.38 o                         
  -6  -4   5          0.73         -0.32         3.85 o                         
  -5  -4   5         23.25         24.59         2.43 o                         
  -4  -4   5          1.96          3.60         2.00 o                         
  -3  -4   5          1.33          0.03         1.94 o                         
  -2  -4   5        846.19        820.51         7.26 o                         
  -1  -4   5        917.59        932.05         5.95 o                         
   0  -4   5          7.14          8.38         0.87 o                         
   1  -4   5         65.16         74.16         1.46 o                         
   2  -4   5          1.11          0.59         1.07 o                         
   3  -4   5        241.37        220.84         4.10 o                         
   4  -4   5        124.83        114.23         2.29 o                         
   5  -4   5         56.28         55.25         4.19 o                         
   6  -4   5         25.03         27.86         4.00 o                         
   7  -4   5          0.10          5.94         3.44 o                         
   8  -4   5          0.23         -2.83         2.83 o                         
  -8  -3   5          4.72          0.70         4.80 o                         
  -7  -3   5          0.51          0.66         4.82 o                         
  -6  -3   5          5.18          2.29         2.12 o                         
  -5  -3   5        123.33        127.28         2.84 o                         
  -4  -3   5        311.67        321.89         9.77 o                         
  -3  -3   5         77.60         80.82         3.40 o                         
  -2  -3   5         16.82         19.37         1.96 o                         
  -1  -3   5       2151.83       2237.36        12.86 o                         
   0  -3   5        295.84        337.67         6.71 o                         
   1  -3   5        700.67        746.61         5.89 o                         
   2  -3   5        351.82        352.87         4.62 o                         
   3  -3   5        857.41        837.59         5.37 o                         
   4  -3   5          3.35          2.26         1.69 o                         
   5  -3   5          2.06          3.88         2.96 o                         
   6  -3   5          1.85          0.36         3.60 o                         
   7  -3   5         18.23         12.78         3.67 o                         
   8  -3   5          0.53         -2.26         4.04 o                         
  -9  -2   5          0.73          7.66         3.96 o                         
  -8  -2   5          0.94         -1.54         3.22 o                         
  -7  -2   5          0.81         -2.54         2.97 o                         
  -6  -2   5         16.11         14.81         2.12 o                         
  -5  -2   5          4.69          6.53         2.32 o                         
  -4  -2   5         81.84         83.64         4.65 o                         
  -3  -2   5         30.24         31.43         1.91 o                         
  -2  -2   5          0.06         -0.12         0.91 o                         
  -1  -2   5       2201.04       2189.87         7.21 o                         
   0  -2   5         15.09         20.17         1.13 o                         
   1  -2   5        216.66        228.28         1.95 o                         
   2  -2   5       1006.25       1033.27        12.68 o                         
   3  -2   5         72.23         58.74         3.79 o                         
   4  -2   5         88.04         79.43         3.93 o                         
   5  -2   5         87.03         94.66         4.80 o                         
   6  -2   5          0.03         -3.15         3.21 o                         
   7  -2   5         59.45         62.05         5.36 o                         
   8  -2   5         13.90         20.69         4.79 o                         
  -9  -1   5          6.66          0.92         4.39 o                         
  -8  -1   5          8.92         15.45         4.33 o                         
  -7  -1   5         41.43         46.53         3.63 o                         
  -6  -1   5         27.24         29.89         2.31 o                         
  -5  -1   5          0.02         -0.51         2.01 o                         
  -4  -1   5        182.77        169.99         2.61 o                         
  -3  -1   5        210.99        213.54         4.21 o                         
  -2  -1   5          5.54          5.42         0.64 o                         
  -1  -1   5          4.01          2.30         0.99 o                         
   0  -1   5        170.96        167.25         1.99 o                         
   1  -1   5        382.13        423.92         7.78 o                         
   2  -1   5         13.93         10.43         1.72 o                         
   3  -1   5         70.38         66.14         3.49 o                         
   4  -1   5        248.79        282.36         6.38 o                         
   5  -1   5         68.25         69.22         4.42 o                         
   6  -1   5         35.93         34.37         4.28 o                         
   7  -1   5          0.03         -0.43         3.38 o                         
   8  -1   5          0.01         -2.85         3.31 o                         
  -9   0   5          0.49          7.11         4.47 o                         
  -8   0   5         11.44         10.73         4.62 o                         
  -7   0   5         13.40         16.04         4.13 o                         
  -6   0   5         19.13         22.04         3.45 o                         
  -5   0   5        132.29        135.92         5.03 o                         
  -4   0   5         83.64         92.02         2.08 o                         
  -3   0   5        288.75        302.65         2.54 o                         
  -2   0   5          5.15          2.55         0.67 o                         
  -1   0   5        433.74        424.22         2.36 o                         
   0   0   5       3254.87       3167.38        11.04 o                         
   1   0   5         76.03         75.31         1.39 o                         
   2   0   5         19.28         19.87         1.57 o                         
   3   0   5          2.56          4.03         1.61 o                         
   4   0   5          2.54          4.98         2.85 o                         
   5   0   5          2.58          3.31         3.14 o                         
   6   0   5          7.92         15.19         4.10 o                         
   7   0   5          5.58          8.34         3.92 o                         
   8   0   5         10.45          8.53         4.49 o                         
  -9   1   5          4.32         -0.10         4.91 o                         
  -8   1   5          8.32          8.16         4.69 o                         
  -7   1   5          4.33          8.55         2.60 o                         
  -6   1   5          1.55          3.05         2.75 o                         
  -5   1   5         69.05         66.28         4.14 o                         
  -4   1   5        146.25        148.28         2.91 o                         
  -3   1   5         19.89         26.67         1.55 o                         
  -2   1   5        102.19         85.90         4.25 o                         
  -1   1   5       2415.24       2482.27         8.28 o                         
   0   1   5        338.41        352.87        10.62 o                         
   1   1   5         11.29         13.87         0.85 o                         
   2   1   5         86.36         77.50         2.75 o                         
   3   1   5        389.27        379.60         4.96 o                         
   4   1   5        109.67        106.58         3.63 o                         
   5   1   5          4.97          3.82         3.20 o                         
   6   1   5          0.14          2.80         3.10 o                         
   7   1   5          1.59          3.70         3.54 o                         
   8   1   5          0.00         -1.93         4.02 o                         
  -8   2   5          0.20          3.14         3.88 o                         
  -7   2   5         50.45         48.62         3.18 o                         
  -6   2   5         13.71         18.84         3.46 o                         
  -5   2   5          0.08          1.60         1.63 o                         
  -4   2   5          0.00          1.53         1.48 o                         
  -3   2   5         18.28         20.19         1.39 o                         
  -2   2   5         50.00         43.27         2.70 o                         
  -1   2   5        254.62        283.89         3.12 o                         
   0   2   5          6.37          7.55         1.31 o                         
   1   2   5        310.25        294.87         3.75 o                         
   2   2   5          5.09          8.31         2.06 o                         
   3   2   5        365.00        387.01         4.69 o                         
   4   2   5          6.04          2.45         2.50 o                         
   5   2   5         42.90         42.23         2.92 o                         
   6   2   5          1.45         -1.04         2.00 o                         
   7   2   5         18.96         22.93         3.16 o                         
   8   2   5          0.15         -2.39         4.13 o                         
  -8   3   5          5.25         12.23         4.44 o                         
  -7   3   5         19.55         14.12         2.62 o                         
  -6   3   5         10.31          5.74         2.13 o                         
  -5   3   5         17.01         17.83         2.74 o                         
  -4   3   5         39.54         43.34         3.23 o                         
  -3   3   5        430.06        441.08         7.46 o                         
  -2   3   5         72.16         57.36         1.30 o                         
  -1   3   5         12.69         16.30         1.29 o                         
   0   3   5          7.29          8.42         2.14 o                         
   1   3   5          0.03         -0.58         2.19 o                         
   2   3   5         87.72         94.49         3.71 o                         
   3   3   5        347.72        337.43         6.32 o                         
   4   3   5         45.78         41.61         2.63 o                         
   5   3   5          1.56          2.88         1.89 o                         
   6   3   5         18.71         14.46         2.60 o                         
   7   3   5          1.10         -2.16         2.20 o                         
  -8   4   5         28.57         34.88         4.96 o                         
  -7   4   5         31.12         31.67         4.41 o                         
  -6   4   5         76.89         84.92         4.79 o                         
  -5   4   5        103.35        111.17         4.94 o                         
  -4   4   5          0.43          0.84         1.89 o                         
  -3   4   5        112.57        104.58         2.91 o                         
  -2   4   5          2.79          4.11         1.52 o                         
  -1   4   5         83.39         90.12         2.66 o                         
   0   4   5         18.32         17.20         1.52 o                         
   1   4   5        128.27        129.17         3.01 o                         
   2   4   5        328.30        313.72        11.78 o                         
   3   4   5         31.65         24.32         2.43 o                         
   4   4   5         44.99         48.84         4.74 o                         
   5   4   5          0.26         -1.59         2.43 o                         
   6   4   5          6.91          4.04         2.49 o                         
   7   4   5          1.59         -1.75         3.14 o                         
  -8   5   5          7.00          8.88         4.56 o                         
  -7   5   5          1.40          7.03         2.45 o                         
  -6   5   5         86.72        102.26         5.29 o                         
  -5   5   5          0.08         -0.77         2.11 o                         
  -4   5   5        159.98        138.89        11.82 o                         
  -3   5   5        174.53        178.01         6.01 o                         
  -2   5   5        386.63        379.11         8.28 o                         
  -1   5   5        225.07        219.43         7.44 o                         
   0   5   5          5.55          6.53         2.09 o                         
   1   5   5         32.67         32.54         3.52 o                         
   2   5   5         99.26        109.48         5.33 o                         
   3   5   5         53.00         47.88         4.34 o                         
   4   5   5          5.18          5.65         3.97 o                         
   5   5   5         18.65         19.77         4.67 o                         
   6   5   5         38.71         40.82         5.72 o                         
  -7   6   5          0.96          4.37         4.02 o                         
  -6   6   5          9.91         21.03         4.18 o                         
  -5   6   5         26.11         31.14         3.91 o                         
  -4   6   5          8.54          9.34         3.38 o                         
  -3   6   5         53.23         49.76         4.63 o                         
  -2   6   5         36.06         39.06         4.33 o                         
  -1   6   5         18.60         12.53         2.31 o                         
   0   6   5          0.12          0.54         2.34 o                         
   1   6   5         28.08         26.17         2.64 o                         
   2   6   5         31.90         33.68         3.11 o                         
   3   6   5          0.51         -1.53         3.53 o                         
   4   6   5          1.98          0.49         3.43 o                         
   5   6   5          6.06         11.20         4.60 o                         
  -6   7   5          1.22         -1.36         3.50 o                         
  -5   7   5          1.67          0.90         3.72 o                         
  -4   7   5          0.39          6.06         3.93 o                         
  -3   7   5          3.44          2.46         3.13 o                         
  -2   7   5         56.59         43.24         4.99 o                         
  -1   7   5          7.70         14.23         4.02 o                         
   0   7   5          6.24          2.57         2.54 o                         
   1   7   5          0.51         -1.36         2.50 o                         
   2   7   5          7.53         10.93         2.76 o                         
   3   7   5          0.18         -0.30         3.27 o                         
   4   7   5          4.78          1.83         3.73 o                         
  -4   8   5          9.66          2.25         3.81 o                         
  -3   8   5          2.82          3.97         3.27 o                         
  -2   8   5          1.38          1.73         3.70 o                         
  -1   8   5          2.24         -1.26         3.52 o                         
   0   8   5         20.47         20.42         4.22 o                         
   1   8   5          3.43          4.82         2.91 o                         
   2   8   5          0.94          0.25         2.81 o                         
   3   8   5          3.39          3.55         5.70 o                         
   0   9   5          3.76          9.65         3.75 o                         
   1   9   5          0.23         -4.21         4.21 o                         
   0 -10   6          0.68          0.00         3.45 o                         
   1 -10   6         21.32         17.27         4.19 o                         
  -2  -9   6          0.01          1.91         5.02 o                         
  -1  -9   6          8.63          6.51         4.08 o                         
   0  -9   6         21.46         23.44         4.73 o                         
   1  -9   6          2.42          0.71         3.64 o                         
   2  -9   6         15.17         11.56         2.57 o                         
   3  -9   6         12.48         13.83         3.49 o                         
   4  -9   6          0.04         -1.38         3.13 o                         
  -4  -8   6         15.74         19.78         4.77 o                         
  -3  -8   6          0.08         -4.61         4.61 o                         
  -2  -8   6         25.48         25.64         4.31 o                         
  -1  -8   6          3.26          3.65         4.31 o                         
   0  -8   6          0.12          0.68         3.45 o                         
   1  -8   6          8.15         10.89         4.25 o                         
   2  -8   6         25.69         30.78         2.82 o                         
   3  -8   6         38.77         44.85         4.48 o                         
   4  -8   6          3.37          9.92         3.59 o                         
   5  -8   6          0.10         -0.08         2.21 o                         
  -6  -7   6         43.53         46.46         5.08 o                         
  -5  -7   6         33.65         41.44         5.02 o                         
  -4  -7   6        138.78        143.88         7.19 o                         
  -3  -7   6          0.01          2.57         3.98 o                         
  -2  -7   6         88.57         95.72         5.79 o                         
  -1  -7   6        164.59        179.86         6.94 o                         
   0  -7   6         52.35         49.32         4.65 o                         
   1  -7   6         48.65         42.26         3.01 o                         
   2  -7   6         66.85         64.12         3.00 o                         
   3  -7   6          1.27          3.01         2.14 o                         
   4  -7   6          1.41          0.23         2.46 o                         
   5  -7   6          5.40          5.92         2.67 o                         
   6  -7   6          9.96         15.19         5.22 o                         
  -6  -6   6          8.33         14.12         4.27 o                         
  -5  -6   6         21.38         27.11         4.11 o                         
  -4  -6   6          1.70          3.35         3.63 o                         
  -3  -6   6          3.60         12.81         4.16 o                         
  -2  -6   6        568.52        610.86        11.12 o                         
  -1  -6   6        529.22        520.38        10.08 o                         
   0  -6   6        717.72        708.98         7.06 o                         
   1  -6   6        392.62        376.83        10.04 o                         
   2  -6   6          8.50          8.66         2.18 o                         
   3  -6   6        360.12        365.50         6.79 o                         
   4  -6   6         60.71         65.02         3.32 o                         
   5  -6   6         42.74         34.27         3.18 o                         
   6  -6   6         12.81         14.99         4.92 o                         
   7  -6   6          6.14          3.54         4.71 o                         
  -7  -5   6         10.45         12.41         5.55 o                         
  -6  -5   6         20.14         17.09         2.83 o                         
  -5  -5   6          7.03          4.97         2.18 o                         
  -4  -5   6         17.06         17.87         2.52 o                         
  -3  -5   6          0.12          2.09         2.25 o                         
  -2  -5   6        375.49        382.56         8.23 o                         
  -1  -5   6         38.65         32.50         3.70 o                         
   0  -5   6         29.50         27.98         2.32 o                         
   1  -5   6          6.34          4.62         1.73 o                         
   2  -5   6        422.11        424.64         4.49 o                         
   3  -5   6          0.49          0.55         1.58 o                         
   4  -5   6        475.78        465.07         4.30 o                         
   5  -5   6         64.93         69.73         2.68 o                         
   6  -5   6          0.01         -2.21         2.27 o                         
   7  -5   6         56.97         49.08         4.37 o                         
   8  -5   6          0.00         -3.71         3.71 o                         
  -8  -4   6          5.45          0.98         5.50 o                         
  -7  -4   6          7.60          6.95         5.05 o                         
  -6  -4   6         39.05         47.66         9.44 o                         
  -5  -4   6         27.21         21.16         2.46 o                         
  -4  -4   6        148.50        132.40         3.72 o                         
  -3  -4   6        537.77        547.70         8.39 o                         
  -2  -4   6         54.52         62.45         2.70 o                         
  -1  -4   6          2.01          0.26         0.81 o                         
   0  -4   6         68.68         69.95         1.38 o                         
   1  -4   6         10.00          8.28         1.16 o                         
   2  -4   6        528.27        518.53         7.79 o                         
   3  -4   6         16.71         17.81         1.37 o                         
   4  -4   6         37.03         34.23         1.88 o                         
   5  -4   6        123.34        121.67         5.30 o                         
   6  -4   6         67.60         75.86         5.05 o                         
   7  -4   6          0.01         -2.20         3.41 o                         
   8  -4   6         19.19         19.45         3.89 o                         
  -8  -3   6          5.16          1.02         5.27 o                         
  -7  -3   6          2.48          4.24         4.83 o                         
  -6  -3   6          9.45         10.19         2.11 o                         
  -5  -3   6         31.46         31.21         2.20 o                         
  -4  -3   6         56.81         61.60         2.61 o                         
  -3  -3   6         14.33         15.41         1.98 o                         
  -2  -3   6        158.50        173.89         3.16 o                         
  -1  -3   6        443.57        416.44         2.36 o                         
   0  -3   6        585.04        603.04         4.06 o                         
   1  -3   6       1335.40       1398.45         8.02 o                         
   2  -3   6        176.69        192.24         3.76 o                         
   3  -3   6         27.19         18.40         1.57 o                         
   4  -3   6          0.34          1.25         1.76 o                         
   5  -3   6         69.69         66.14         4.23 o                         
   6  -3   6         14.79         13.81         3.45 o                         
   7  -3   6          5.57          3.57         3.46 o                         
   8  -3   6          2.32          0.90         3.09 o                         
  -9  -2   6          1.32          3.23         3.54 o                         
  -8  -2   6          2.57          1.62         3.11 o                         
  -7  -2   6          2.31          2.38         4.83 o                         
  -6  -2   6         27.53         26.02         2.29 o                         
  -5  -2   6          7.74          8.15         2.36 o                         
  -4  -2   6         54.81         51.12         2.29 o                         
  -3  -2   6        367.22        359.92         4.51 o                         
  -2  -2   6        152.83        172.57         2.15 o                         
  -1  -2   6         26.58         23.48         1.38 o                         
   0  -2   6       3266.60       3450.79        24.07 o                         
   1  -2   6        455.18        499.56         2.93 o                         
   2  -2   6       1058.02       1138.53         9.94 o                         
   3  -2   6        155.96        146.99        10.46 o                         
   4  -2   6         10.90         14.58         3.09 o                         
   5  -2   6        128.94        125.98         5.36 o                         
   6  -2   6         24.13         23.57         3.90 o                         
   7  -2   6          0.15          0.87         3.70 o                         
   8  -2   6          0.10          2.54         3.02 o                         
  -9  -1   6          2.48          4.19         4.06 o                         
  -8  -1   6         17.50         22.73         4.93 o                         
  -7  -1   6          6.34          6.08         2.04 o                         
  -6  -1   6          0.04         -2.18         2.43 o                         
  -5  -1   6          2.52          0.05         2.11 o                         
  -4  -1   6          8.80         15.39         1.40 o                         
  -3  -1   6        131.31        124.23         2.48 o                         
  -2  -1   6         83.77         81.16         2.12 o                         
  -1  -1   6         54.27         53.29         1.52 o                         
   0  -1   6        707.48        718.83         4.46 o                         
   1  -1   6        137.84        139.91         1.55 o                         
   2  -1   6          9.27          5.21         1.26 o                         
   3  -1   6         59.59         49.67         3.55 o                         
   4  -1   6        302.92        317.37         6.93 o                         
   5  -1   6         25.00         23.21         3.61 o                         
   6  -1   6         69.09         70.89         4.95 o                         
   7  -1   6          0.15         -0.44         3.25 o                         
   8  -1   6          0.54          2.40         4.21 o                         
  -9   0   6          2.66          9.70         5.23 o                         
  -8   0   6         16.93         24.04         5.19 o                         
  -7   0   6          0.02         -0.85         2.49 o                         
  -6   0   6        100.76        105.16         5.31 o                         
  -5   0   6          1.65          1.46         2.69 o                         
  -4   0   6         41.98         38.66         2.38 o                         
  -3   0   6        507.93        496.76         2.78 o                         
  -2   0   6        613.69        607.73         5.76 o                         
  -1   0   6         30.89         33.76         1.05 o                         
   0   0   6        292.86        299.03         3.95 o                         
   1   0   6         25.27         28.34         1.17 o                         
   2   0   6         58.25         53.12         2.31 o                         
   3   0   6          0.79         -2.05         2.60 o                         
   4   0   6        103.81        101.00         4.60 o                         
   5   0   6         28.79         28.10         3.94 o                         
   6   0   6          8.38          6.16         3.71 o                         
   7   0   6          9.17         10.42         4.16 o                         
   8   0   6          4.24          1.18         3.62 o                         
  -8   1   6          3.27          2.26         4.93 o                         
  -7   1   6         13.97         16.37         3.64 o                         
  -6   1   6          8.93         10.51         3.38 o                         
  -5   1   6          7.29          7.24         3.12 o                         
  -4   1   6        289.28        288.55         3.97 o                         
  -3   1   6         62.11         60.24         1.89 o                         
  -2   1   6       1430.50       1485.70        11.89 o                         
  -1   1   6         40.53         48.07         1.61 o                         
   0   1   6        132.61        159.19         5.23 o                         
   1   1   6       3831.37       3858.10        25.07 o                         
   2   1   6        223.65        212.08         2.58 o                         
   3   1   6         78.09         98.30         4.30 o                         
   4   1   6         11.05         10.57         3.04 o                         
   5   1   6         11.91         11.56         3.53 o                         
   6   1   6          0.51         -1.60         3.64 o                         
   7   1   6          0.57         -3.20         4.47 o                         
   8   1   6          0.68         -4.16         4.16 o                         
  -8   2   6          5.89          9.06         4.78 o                         
  -7   2   6          0.63          1.59         3.46 o                         
  -6   2   6          1.98          4.18         3.34 o                         
  -5   2   6         26.06         35.01         2.23 o                         
  -4   2   6        114.84        116.87         3.09 o                         
  -3   2   6        213.31        209.66         4.24 o                         
  -2   2   6        581.29        643.09         7.69 o                         
  -1   2   6        444.30        434.88         6.58 o                         
   0   2   6       1868.88       2047.93         9.32 o                         
   1   2   6        165.13        177.91         4.37 o                         
   2   2   6        239.32        237.01         3.46 o                         
   3   2   6          6.27          7.79         1.81 o                         
   4   2   6          0.36          0.39         2.41 o                         
   5   2   6        142.39        146.91         4.11 o                         
   6   2   6          1.29          4.20         3.74 o                         
   7   2   6          2.18         -2.59         2.59 o                         
   8   2   6          2.45         -4.54         4.54 o                         
  -8   3   6          7.92          3.88         3.72 o                         
  -7   3   6          8.29          5.76         3.33 o                         
  -6   3   6          1.27          1.82         3.10 o                         
  -5   3   6        135.32        140.21         3.80 o                         
  -4   3   6          2.16          0.75         2.18 o                         
  -3   3   6          5.45          6.16         1.33 o                         
  -2   3   6        204.53        203.11         4.73 o                         
  -1   3   6        322.61        342.35         4.48 o                         
   0   3   6        146.67        147.40         4.21 o                         
   1   3   6        198.80        186.87         4.77 o                         
   2   3   6          4.36          3.24         2.63 o                         
   3   3   6          7.88         10.98         2.05 o                         
   4   3   6        225.14        217.66        18.69 o                         
   5   3   6          4.89          4.44         1.85 o                         
   6   3   6         19.60         19.22         2.83 o                         
   7   3   6          0.02         -1.48         2.64 o                         
  -8   4   6         23.49         12.11         5.11 o                         
  -7   4   6          1.52          5.65         3.38 o                         
  -6   4   6        120.75        111.38         8.45 o                         
  -5   4   6         54.63         59.27         4.11 o                         
  -4   4   6        115.45        110.72         5.72 o                         
  -3   4   6         46.91         47.29         5.96 o                         
  -2   4   6         14.00         14.68         3.33 o                         
  -1   4   6         22.90         19.70         1.53 o                         
   0   4   6         59.51         68.22         2.45 o                         
   1   4   6          4.72          6.06         1.78 o                         
   2   4   6        214.36        225.79         4.31 o                         
   3   4   6         10.85         13.50         2.43 o                         
   4   4   6        272.86        296.32         7.16 o                         
   5   4   6          0.75          4.98         3.40 o                         
   6   4   6          0.79          2.27         4.10 o                         
   7   4   6          0.16         11.64         4.02 o                         
  -8   5   6          3.49          7.26         4.54 o                         
  -7   5   6          1.48         -3.90         3.90 o                         
  -6   5   6         14.91         13.84         3.40 o                         
  -5   5   6         26.87         26.21         4.22 o                         
  -4   5   6         56.14         49.85         4.14 o                         
  -3   5   6         36.85         41.54         4.24 o                         
  -2   5   6        330.35        315.10         7.93 o                         
  -1   5   6          9.89         11.81         2.03 o                         
   0   5   6        534.20        526.06        16.63 o                         
   1   5   6        219.93        200.53         6.22 o                         
   2   5   6          4.28          2.27         3.27 o                         
   3   5   6         75.26         69.73         5.00 o                         
   4   5   6         14.70         17.23         4.13 o                         
   5   5   6         12.18         13.10         4.18 o                         
   6   5   6          0.00         -0.87         3.99 o                         
  -7   6   6          2.60          3.86         3.58 o                         
  -6   6   6          0.97          5.62         3.55 o                         
  -5   6   6         33.04         34.95         4.43 o                         
  -4   6   6          6.47         11.08         3.90 o                         
  -3   6   6         63.61         57.75         4.86 o                         
  -2   6   6        139.76        164.05         6.45 o                         
  -1   6   6        112.04        112.98         5.79 o                         
   0   6   6        247.37        236.75         7.75 o                         
   1   6   6          2.43         -0.02         2.48 o                         
   2   6   6        110.98        108.81         5.92 o                         
   3   6   6          4.50          3.62         4.03 o                         
   4   6   6         55.68         54.79         5.03 o                         
   5   6   6         23.36         23.67         4.27 o                         
  -6   7   6          3.53         13.23         3.90 o                         
  -5   7   6          1.06         -1.98         3.87 o                         
  -4   7   6         26.66         19.24         4.10 o                         
  -3   7   6          0.78         11.27         3.35 o                         
  -2   7   6         50.38         58.34         5.03 o                         
  -1   7   6          0.13         -2.03         3.92 o                         
   0   7   6          9.16          6.52         2.48 o                         
   1   7   6          2.16          3.63         2.37 o                         
   2   7   6          7.27          7.45         2.62 o                         
   3   7   6         13.05         12.99         2.80 o                         
   4   7   6         17.01          3.03         4.84 o                         
  -4   8   6          5.57         20.16         4.05 o                         
  -3   8   6          0.21          9.04         4.08 o                         
  -2   8   6          6.57         13.73         4.17 o                         
  -1   8   6          4.72         10.73         4.57 o                         
   0   8   6          2.98          5.77         4.44 o                         
   1   8   6          1.03         -2.53         2.53 o                         
   2   8   6          1.51         -1.40         5.73 o                         
   3   8   6          0.47         -3.39         3.39 o                         
   1 -10   7         14.89          9.01         3.43 o                         
  -2  -9   7         10.42          8.00         5.18 o                         
  -1  -9   7          1.32          0.86         4.24 o                         
   0  -9   7          8.27         10.51         4.57 o                         
   1  -9   7          0.66          2.94         4.05 o                         
   2  -9   7         13.17         17.18         4.12 o                         
   3  -9   7         46.27         51.82         5.37 o                         
   4  -9   7          0.24         12.18         3.71 o                         
  -4  -8   7         24.69         24.60         4.37 o                         
  -3  -8   7         25.10         23.53         4.98 o                         
  -2  -8   7          5.33          3.33         4.46 o                         
  -1  -8   7         14.62         20.80         4.32 o                         
   0  -8   7         11.57         10.42         4.50 o                         
   1  -8   7         26.53         27.55         4.52 o                         
   2  -8   7         12.28         11.29         2.44 o                         
   3  -8   7         10.62          4.32         1.82 o                         
   4  -8   7          3.94          5.81         3.52 o                         
   5  -8   7          0.34          3.16         5.26 o                         
  -6  -7   7          0.27         -1.64         4.76 o                         
  -5  -7   7         10.38         12.65         4.92 o                         
  -4  -7   7         80.03         95.63         6.06 o                         
  -3  -7   7         30.71         35.08         4.67 o                         
  -2  -7   7         31.53         27.33         4.54 o                         
  -1  -7   7         40.56         45.56         5.03 o                         
   0  -7   7         81.04         77.72         5.53 o                         
   1  -7   7        104.61        109.78         8.86 o                         
   2  -7   7         22.03         22.05         4.62 o                         
   3  -7   7          2.62          2.85         2.15 o                         
   4  -7   7         66.70         66.05         3.59 o                         
   5  -7   7          2.06          5.68         2.46 o                         
   6  -7   7          0.04          2.24         4.42 o                         
  -6  -6   7          1.98          2.29         4.19 o                         
  -5  -6   7          5.61          9.45         3.48 o                         
  -4  -6   7          0.88         -1.54         4.00 o                         
  -3  -6   7        205.01        215.83         7.51 o                         
  -2  -6   7          6.41          8.96         3.82 o                         
  -1  -6   7         82.60         87.45         5.38 o                         
   0  -6   7        911.18        929.52        12.89 o                         
   1  -6   7         10.04         12.10         2.38 o                         
   2  -6   7        155.50        154.60         4.74 o                         
   3  -6   7         80.86         82.51         2.78 o                         
   4  -6   7         19.95         23.73         2.64 o                         
   5  -6   7         28.65         24.29         2.79 o                         
   6  -6   7          2.90          4.20         3.44 o                         
   7  -6   7          0.01         -1.20         4.54 o                         
  -7  -5   7          0.00          6.37         5.76 o                         
  -6  -5   7          8.76          9.24         3.70 o                         
  -5  -5   7          2.12          2.89         3.27 o                         
  -4  -5   7        169.05        172.59         6.14 o                         
  -3  -5   7          8.08         11.00         3.93 o                         
  -2  -5   7          0.13         -0.30         2.16 o                         
  -1  -5   7        109.69        106.81         5.07 o                         
   0  -5   7         34.65         36.38         2.06 o                         
   1  -5   7         23.77         22.55         1.98 o                         
   2  -5   7          3.26          3.53         1.84 o                         
   3  -5   7          0.31         -0.05         1.59 o                         
   4  -5   7        485.50        484.40         9.14 o                         
   5  -5   7         45.64         47.92         2.80 o                         
   6  -5   7         88.33         80.11         3.64 o                         
   7  -5   7          6.55         13.47         6.29 o                         
   8  -5   7         10.90         12.75         4.00 o                         
  -7  -4   7          0.28         16.37         4.57 o                         
  -6  -4   7         67.06         69.88         8.63 o                         
  -5  -4   7         76.71         73.50         3.27 o                         
  -4  -4   7        131.58        134.44         3.87 o                         
  -3  -4   7         17.73         15.25         2.30 o                         
  -2  -4   7         42.47         46.48         1.90 o                         
  -1  -4   7         76.65         87.13         2.29 o                         
   0  -4   7        388.99        369.37         2.89 o                         
   1  -4   7        173.20        153.81         2.40 o                         
   2  -4   7        140.50        137.76         2.16 o                         
   3  -4   7        276.92        264.25         3.52 o                         
   4  -4   7         19.90         19.31         1.88 o                         
   5  -4   7         46.78         50.18         2.90 o                         
   6  -4   7          0.24          1.39         2.71 o                         
   7  -4   7          0.51          8.19         3.95 o                         
   8  -4   7         39.59         35.89         4.38 o                         
  -8  -3   7          1.31         -5.12         5.12 o                         
  -7  -3   7          6.20          3.30         2.77 o                         
  -6  -3   7         16.60         18.56         2.28 o                         
  -5  -3   7         57.26         56.48         4.42 o                         
  -4  -3   7        123.98        127.76         3.55 o                         
  -3  -3   7        300.24        295.21         4.67 o                         
  -2  -3   7       1814.19       1899.20        21.06 o                         
  -1  -3   7        106.75        106.10         2.10 o                         
   0  -3   7       1077.16       1191.02        10.46 o                         
   1  -3   7          0.02          1.05         1.13 o                         
   2  -3   7         16.92         21.19         1.47 o                         
   3  -3   7        368.14        357.68         3.87 o                         
   4  -3   7         40.32         37.50         2.57 o                         
   5  -3   7         34.04         39.26         4.06 o                         
   6  -3   7          0.92          5.78         3.42 o                         
   7  -3   7          5.89          4.10         3.20 o                         
   8  -3   7          0.08         -2.63         4.19 o                         
  -9  -2   7          0.12          8.11         4.49 o                         
  -8  -2   7          3.29          8.28         3.05 o                         
  -7  -2   7          9.76          9.01         2.19 o                         
  -6  -2   7          0.65         -1.22         2.42 o                         
  -5  -2   7          0.01          1.41         2.27 o                         
  -4  -2   7         63.06         59.54         2.45 o                         
  -3  -2   7          4.25          5.84         1.65 o                         
  -2  -2   7         29.67         31.36         5.12 o                         
  -1  -2   7        634.66        692.28         4.50 o                         
   0  -2   7         35.29         39.92         1.54 o                         
   1  -2   7        351.95        315.11         3.27 o                         
   2  -2   7       1197.49       1221.82         5.98 o                         
   3  -2   7          8.85          4.86         1.89 o                         
   4  -2   7          4.59          5.90         3.26 o                         
   5  -2   7         10.55         10.49         3.64 o                         
   6  -2   7          2.35          8.63         3.85 o                         
   7  -2   7         57.07         58.54         5.00 o                         
   8  -2   7          1.77          4.25         4.20 o                         
  -9  -1   7          0.15          3.68         4.45 o                         
  -8  -1   7          5.46         10.94         4.09 o                         
  -7  -1   7          0.08         -2.02         2.02 o                         
  -6  -1   7          0.08         -2.48         2.48 o                         
  -5  -1   7         56.97         59.62         3.10 o                         
  -4  -1   7        189.49        185.49         3.97 o                         
  -3  -1   7         22.15         15.88         1.32 o                         
  -2  -1   7         68.14         52.38         1.50 o                         
  -1  -1   7          5.02          6.89         1.20 o                         
   0  -1   7        192.02        198.42         2.54 o                         
   1  -1   7        243.52        244.72         2.05 o                         
   2  -1   7         44.20         36.34         6.25 o                         
   3  -1   7        212.59        223.09         5.61 o                         
   4  -1   7          4.79          4.24         3.28 o                         
   5  -1   7         13.14         11.96         3.90 o                         
   6  -1   7         71.33         74.75         5.50 o                         
   7  -1   7         10.81          8.66         4.18 o                         
   8  -1   7          3.91          9.99         4.64 o                         
  -8   0   7          0.88          2.27         4.58 o                         
  -7   0   7          3.36          5.18         3.41 o                         
  -6   0   7        109.52        118.81         5.86 o                         
  -5   0   7         29.72         28.05         3.64 o                         
  -4   0   7          7.08          5.66         1.98 o                         
  -3   0   7        105.43        114.16         1.55 o                         
  -2   0   7        152.92        148.75         2.15 o                         
  -1   0   7        550.01        574.93         3.86 o                         
   0   0   7        220.83        224.69         2.28 o                         
   1   0   7          0.16          1.44         1.03 o                         
   2   0   7        125.64         87.20        12.27 o                         
   3   0   7        110.20        127.89         4.72 o                         
   4   0   7          1.13          0.11         3.26 o                         
   5   0   7         25.56         26.78         4.29 o                         
   6   0   7          1.65         -0.47         3.98 o                         
   7   0   7         12.94          7.33         3.99 o                         
   8   0   7          1.33         -0.15         4.91 o                         
  -8   1   7          0.47          5.38         4.54 o                         
  -7   1   7         15.25         13.15         3.50 o                         
  -6   1   7         11.34          9.79         3.65 o                         
  -5   1   7         13.81         16.96         3.56 o                         
  -4   1   7         12.77         14.46         3.24 o                         
  -3   1   7         91.39         82.57         2.38 o                         
  -2   1   7        601.83        646.52         4.25 o                         
  -1   1   7       1382.29       1427.52        13.32 o                         
   0   1   7        140.47        176.09         4.20 o                         
   1   1   7         47.63         60.84         1.69 o                         
   2   1   7         20.96         17.26         5.23 o                         
   3   1   7         57.26         59.60         3.75 o                         
   4   1   7          2.07          2.71         3.42 o                         
   5   1   7          6.28          6.55         3.54 o                         
   6   1   7         25.81         33.27         4.39 o                         
   7   1   7          4.92          3.39         4.60 o                         
   8   1   7          0.47         -4.53         4.53 o                         
  -8   2   7          0.39          0.43         4.16 o                         
  -7   2   7          7.00          0.35         3.22 o                         
  -6   2   7         10.78         10.64         3.49 o                         
  -5   2   7        109.65        101.11         5.42 o                         
  -4   2   7         14.18         15.34         1.90 o                         
  -3   2   7         16.44         18.03         2.54 o                         
  -2   2   7        120.43        119.71         3.12 o                         
  -1   2   7       1115.31       1166.28        14.92 o                         
   0   2   7        177.52        220.66         3.50 o                         
   1   2   7          4.99         10.81         2.85 o                         
   2   2   7        762.65        799.55         9.70 o                         
   3   2   7        179.67        179.06         5.58 o                         
   4   2   7         46.10         46.72         4.05 o                         
   5   2   7          2.70          0.66         3.56 o                         
   6   2   7         13.55          9.51         3.71 o                         
   7   2   7          1.48          2.79         2.75 o                         
   8   2   7          0.04          1.96         4.76 o                         
  -8   3   7         22.60         15.62         5.08 o                         
  -7   3   7         12.94         10.01         4.05 o                         
  -6   3   7          8.19          8.92         3.70 o                         
  -5   3   7         59.30         58.53         2.97 o                         
  -4   3   7        138.59        133.49         4.65 o                         
  -3   3   7          8.65         10.05         2.59 o                         
  -2   3   7        379.94        434.55         7.57 o                         
  -1   3   7        162.65        139.88         6.00 o                         
   0   3   7        190.70        187.56         5.01 o                         
   1   3   7         33.84         26.40         3.09 o                         
   2   3   7          2.07          2.02         2.84 o                         
   3   3   7        117.21        120.37         4.87 o                         
   4   3   7          1.70          0.99         3.25 o                         
   5   3   7         13.44         13.30         3.61 o                         
   6   3   7         58.05         51.19         7.40 o                         
   7   3   7          2.65          1.88         2.60 o                         
  -8   4   7          3.42         11.33         2.88 o                         
  -7   4   7         33.04         32.06         4.80 o                         
  -6   4   7         53.80         41.39         4.54 o                         
  -5   4   7         63.93         65.92         4.37 o                         
  -4   4   7        563.30        564.62         9.72 o                         
  -3   4   7          1.17          0.37         2.91 o                         
  -2   4   7        143.17        152.08         5.47 o                         
  -1   4   7         64.45         59.78         2.73 o                         
   0   4   7        145.49        130.08         3.29 o                         
   1   4   7          4.75          6.34         1.99 o                         
   2   4   7        632.14        627.07         6.99 o                         
   3   4   7          9.03          7.54         2.43 o                         
   4   4   7          0.13          1.26         2.37 o                         
   5   4   7          1.04         -1.04         4.20 o                         
   6   4   7          1.77         -2.08         3.75 o                         
  -7   5   7          7.74         14.03         3.32 o                         
  -6   5   7          4.51         17.75         3.25 o                         
  -5   5   7         42.75         32.63         4.06 o                         
  -4   5   7        153.59        163.95         6.11 o                         
  -3   5   7         70.56         83.55         5.08 o                         
  -2   5   7        127.37        117.55         5.69 o                         
  -1   5   7         74.43         69.98         3.03 o                         
   0   5   7        335.33        324.98         5.55 o                         
   1   5   7         14.82         17.31         3.48 o                         
   2   5   7         59.38         54.37         4.64 o                         
   3   5   7        159.91        178.11         7.08 o                         
   4   5   7          1.05          0.51         3.86 o                         
   5   5   7         31.21         24.74         4.57 o                         
   6   5   7          6.41          7.07         3.69 o                         
  -7   6   7         10.51          6.16         4.08 o                         
  -6   6   7          9.42          9.40         3.50 o                         
  -5   6   7          9.28          5.54         3.13 o                         
  -4   6   7          1.21          2.15         3.09 o                         
  -3   6   7          7.48          9.40         4.00 o                         
  -2   6   7         18.28         27.78         4.39 o                         
  -1   6   7         93.98         80.30         5.44 o                         
   0   6   7         26.19         22.42         2.65 o                         
   1   6   7        122.51        128.83        10.83 o                         
   2   6   7         59.17         54.43         4.73 o                         
   3   6   7         15.98         18.84         3.78 o                         
   4   6   7         32.32         31.01         4.98 o                         
   5   6   7         16.69         13.84         5.25 o                         
  -6   7   7          8.49          8.58         4.43 o                         
  -5   7   7          3.55          9.52         3.51 o                         
  -4   7   7         17.47         19.03         3.95 o                         
  -3   7   7         14.60         15.35         4.49 o                         
  -2   7   7          7.22          8.66         3.81 o                         
  -1   7   7          3.38          4.83         3.98 o                         
   0   7   7          2.24          5.78         3.62 o                         
   1   7   7          1.17         -0.13         3.22 o                         
   2   7   7          0.96         -1.93         2.59 o                         
   3   7   7         27.05         29.28         3.65 o                         
  -3   8   7          0.93         -3.33         3.33 o                         
  -2   8   7         13.41         15.34         4.93 o                         
  -1   8   7          6.51          2.13         4.01 o                         
   0   8   7          1.70          7.46         4.49 o                         
   1   8   7          0.17          3.42         2.56 o                         
   2   8   7          0.45         -5.31         6.88 o                         
  -2  -9   8          0.43         -0.33         5.22 o                         
  -1  -9   8          5.85         10.14         4.74 o                         
   0  -9   8          8.36          5.98         4.42 o                         
   1  -9   8          9.09          8.84         4.54 o                         
   2  -9   8         40.00         52.12         4.31 o                         
   3  -9   8          1.07          7.42         3.39 o                         
   4  -9   8         43.98         57.08         5.91 o                         
  -4  -8   8          0.63         -0.25         3.71 o                         
  -3  -8   8          3.81          9.74         4.08 o                         
  -2  -8   8         11.87         14.99         4.65 o                         
  -1  -8   8         18.24         25.44         5.08 o                         
   0  -8   8          1.60          8.47         4.23 o                         
   1  -8   8         68.12         63.17         5.12 o                         
   2  -8   8          1.48         -0.44         2.23 o                         
   3  -8   8          1.69         -1.31         2.52 o                         
   4  -8   8         65.14         78.93         5.83 o                         
   5  -8   8          9.96         16.50         3.21 o                         
  -6  -7   8          3.22          0.49         4.39 o                         
  -5  -7   8         21.26         31.06         5.19 o                         
  -4  -7   8          9.68         14.33         4.58 o                         
  -3  -7   8          0.18          3.67         4.42 o                         
  -2  -7   8         49.27         57.82         5.40 o                         
  -1  -7   8         13.10         16.93         4.67 o                         
   0  -7   8          3.74          3.68         3.78 o                         
   1  -7   8         25.44         22.16         3.88 o                         
   2  -7   8         64.38         65.75         3.34 o                         
   3  -7   8          9.43         14.96         2.61 o                         
   4  -7   8          1.73          2.55         2.46 o                         
   5  -7   8          0.00          0.75         2.67 o                         
   6  -7   8          0.28         -4.18         4.18 o                         
  -6  -6   8          6.82          9.87         3.33 o                         
  -5  -6   8         21.68         18.50         2.66 o                         
  -4  -6   8         40.55         46.90         3.36 o                         
  -3  -6   8          0.11          3.71         3.58 o                         
  -2  -6   8         58.87         63.89         5.05 o                         
  -1  -6   8          4.45         -1.26         4.16 o                         
   0  -6   8         42.67         41.09         4.43 o                         
   1  -6   8         33.59         32.81         2.46 o                         
   2  -6   8        439.39        430.68         8.66 o                         
   3  -6   8         25.17         28.07         2.12 o                         
   4  -6   8         52.24         49.69         2.48 o                         
   5  -6   8         37.74         37.75         4.75 o                         
   6  -6   8         35.24         33.77         4.21 o                         
   7  -6   8          0.12         -2.70         4.33 o                         
  -7  -5   8          4.88          4.69         5.91 o                         
  -6  -5   8          6.08          9.10         3.15 o                         
  -5  -5   8          2.49          2.79         2.50 o                         
  -4  -5   8          0.02          0.31         2.29 o                         
  -3  -5   8         92.68         93.46         4.76 o                         
  -2  -5   8        202.37        197.18         4.52 o                         
  -1  -5   8         18.92         19.64         2.44 o                         
   0  -5   8         15.87         15.01         3.50 o                         
   1  -5   8        473.97        457.84         5.63 o                         
   2  -5   8         60.35         57.20         2.78 o                         
   3  -5   8         12.54         14.03         2.44 o                         
   4  -5   8         53.06         55.95         3.94 o                         
   5  -5   8          4.75          5.01         2.41 o                         
   6  -5   8        110.76        111.38        10.45 o                         
   7  -5   8          0.05         -2.39         2.39 o                         
  -7  -4   8         10.39         10.27         3.21 o                         
  -6  -4   8          2.00          1.18         3.63 o                         
  -5  -4   8         21.22         21.34         3.65 o                         
  -4  -4   8        144.90        148.52         4.10 o                         
  -3  -4   8        139.69        142.34         3.95 o                         
  -2  -4   8          3.88          2.91         1.38 o                         
  -1  -4   8         54.95         52.55         2.78 o                         
   0  -4   8         89.52         94.47         2.11 o                         
   1  -4   8        125.23        110.28         2.80 o                         
   2  -4   8         14.87         13.35         1.52 o                         
   3  -4   8        125.61        122.95         2.91 o                         
   4  -4   8         49.02         45.80         2.27 o                         
   5  -4   8         79.51         84.62         2.77 o                         
   6  -4   8         12.38         14.67         3.80 o                         
   7  -4   8          2.48          1.32         4.40 o                         
  -8  -3   8          0.02         -4.50         4.50 o                         
  -7  -3   8         13.81         19.28         3.10 o                         
  -6  -3   8          0.41          1.58         2.66 o                         
  -5  -3   8         62.70         62.44         4.61 o                         
  -4  -3   8         76.44         78.05         3.80 o                         
  -3  -3   8          4.08          4.23         1.98 o                         
  -2  -3   8         14.14         13.58         1.35 o                         
  -1  -3   8        153.79        140.74        10.07 o                         
   0  -3   8         64.94         67.54         1.86 o                         
   1  -3   8        520.82        494.49         4.09 o                         
   2  -3   8        128.15        113.40         2.32 o                         
   3  -3   8         41.80         41.52         3.27 o                         
   4  -3   8          1.23          1.08         2.19 o                         
   5  -3   8          1.60          1.77         3.50 o                         
   6  -3   8          0.00         -2.60         4.05 o                         
   7  -3   8          1.13          0.95         4.49 o                         
   8  -3   8          0.29          2.34         3.64 o                         
  -8  -2   8          0.92          0.10         5.45 o                         
  -7  -2   8          2.41         -0.26         2.23 o                         
  -6  -2   8          1.59          2.54         2.52 o                         
  -5  -2   8          6.95          5.38         2.74 o                         
  -4  -2   8         36.49         28.04         2.79 o                         
  -3  -2   8         13.63         14.97         1.86 o                         
  -2  -2   8         80.38         82.35         2.58 o                         
  -1  -2   8        658.77        685.03         4.77 o                         
   0  -2   8        279.77        276.00         6.01 o                         
   1  -2   8        129.12        150.85         1.94 o                         
   2  -2   8         62.00         57.51         6.09 o                         
   3  -2   8          1.00          0.56         1.94 o                         
   4  -2   8        151.23        158.42         5.83 o                         
   5  -2   8        132.59        134.32         6.22 o                         
   6  -2   8         17.83         15.78         4.52 o                         
   7  -2   8          4.84         -3.80         4.18 o                         
   8  -2   8          1.02         -3.76         3.76 o                         
  -8  -1   8          3.43          2.54         3.98 o                         
  -7  -1   8         15.79         12.64         3.70 o                         
  -6  -1   8         52.86         61.25         3.47 o                         
  -5  -1   8          2.28          1.48         2.50 o                         
  -4  -1   8          5.77          8.68         2.26 o                         
  -3  -1   8         29.22         26.22         3.89 o                         
  -2  -1   8         41.59         50.81         1.42 o                         
  -1  -1   8         32.74         25.64         1.51 o                         
   0  -1   8        402.49        392.83         4.11 o                         
   1  -1   8         15.55         17.12         0.98 o                         
   2  -1   8         23.57         23.00         3.07 o                         
   3  -1   8        355.26        375.91         7.32 o                         
   4  -1   8         29.71         34.03         4.09 o                         
   5  -1   8          1.53          2.30         3.82 o                         
   6  -1   8         67.81         70.78         5.55 o                         
   7  -1   8          5.34          4.45         4.68 o                         
   8  -1   8         30.04         19.32         5.56 o                         
  -8   0   8          0.01          3.02         4.04 o                         
  -7   0   8          2.19          1.84         3.34 o                         
  -6   0   8          0.01          2.74         3.79 o                         
  -5   0   8          9.54         12.57         3.48 o                         
  -4   0   8        191.20        188.87         3.97 o                         
  -3   0   8        575.77        563.16         4.07 o                         
  -2   0   8         51.74         42.62         1.07 o                         
  -1   0   8         90.21        104.94         1.72 o                         
   0   0   8         13.74         22.20         1.21 o                         
   1   0   8        587.11        598.72         6.72 o                         
   2   0   8         28.27         30.42         3.28 o                         
   3   0   8         79.55         74.88         4.24 o                         
   4   0   8          8.19          6.91         3.50 o                         
   5   0   8          4.42          6.20         4.11 o                         
   6   0   8         24.02         25.68         4.64 o                         
   7   0   8          1.32          1.61         3.93 o                         
   8   0   8          3.61          2.25         4.78 o                         
  -8   1   8          1.55          3.92         2.65 o                         
  -7   1   8         31.04         38.22         4.52 o                         
  -6   1   8          0.01         -1.11         3.20 o                         
  -5   1   8         66.04         70.08         4.87 o                         
  -4   1   8          0.01         -0.36         3.26 o                         
  -3   1   8         22.48         25.12         1.88 o                         
  -2   1   8        255.59        287.90         2.93 o                         
  -1   1   8         38.06         40.06         1.59 o                         
   0   1   8        586.88        604.49         5.61 o                         
   1   1   8        494.41        519.44         5.66 o                         
   2   1   8         97.33        117.65         4.71 o                         
   3   1   8          2.58          5.91         3.09 o                         
   4   1   8        101.71        102.40         5.22 o                         
   5   1   8          6.17          5.74         3.65 o                         
   6   1   8          1.63         -0.51         3.80 o                         
   7   1   8          1.87          4.49         4.26 o                         
  -8   2   8          0.35         -4.07         4.07 o                         
  -7   2   8          2.85          2.84         3.80 o                         
  -6   2   8         15.29         16.94         4.02 o                         
  -5   2   8          3.29          4.27         3.93 o                         
  -4   2   8          0.01          2.36         1.74 o                         
  -3   2   8        528.70        546.97         6.03 o                         
  -2   2   8          6.45          3.61         1.26 o                         
  -1   2   8          0.79         -0.52         1.37 o                         
   0   2   8        191.05        210.33         7.93 o                         
   1   2   8         22.85         23.33         3.25 o                         
   2   2   8         98.45         88.94         4.41 o                         
   3   2   8          4.99          6.17         3.49 o                         
   4   2   8         78.01         78.10         4.78 o                         
   5   2   8         10.91         14.32         3.85 o                         
   6   2   8          4.55          2.48         4.24 o                         
   7   2   8          1.00          8.84         4.91 o                         
  -8   3   8          9.33         -4.01         4.01 o                         
  -7   3   8          0.01         -2.72         3.42 o                         
  -6   3   8          2.05          3.71         3.32 o                         
  -5   3   8         25.17         19.34         3.96 o                         
  -4   3   8        155.01        155.75         8.88 o                         
  -3   3   8         17.24         11.43         2.70 o                         
  -2   3   8        143.20        153.40         5.21 o                         
  -1   3   8          2.42          6.76         2.03 o                         
   0   3   8        157.27        149.22         5.05 o                         
   1   3   8        115.13        117.73         4.90 o                         
   2   3   8         24.02         25.96         3.48 o                         
   3   3   8          1.36          1.76         3.43 o                         
   4   3   8         15.97         16.55         3.94 o                         
   5   3   8          8.03         18.06         4.15 o                         
   6   3   8          3.59          7.77         2.62 o                         
   7   3   8          6.52          5.29         4.15 o                         
  -8   4   8          1.37         -4.52         4.52 o                         
  -7   4   8          0.79          2.07         3.93 o                         
  -6   4   8          6.17          8.62         3.64 o                         
  -5   4   8         27.77         30.58         3.72 o                         
  -4   4   8          0.32         -0.69         2.97 o                         
  -3   4   8        173.63        159.94         5.77 o                         
  -2   4   8         11.14         16.80         3.63 o                         
  -1   4   8         43.73         44.93         2.10 o                         
   0   4   8        633.16        586.84         6.52 o                         
   1   4   8         23.24         27.68         3.43 o                         
   2   4   8         64.02         65.02         4.44 o                         
   3   4   8          1.59         -1.21         2.37 o                         
   4   4   8          8.50          4.44         2.49 o                         
   5   4   8          1.17          1.35         3.78 o                         
   6   4   8          0.60          3.90         4.06 o                         
  -7   5   8          9.66          3.39         4.52 o                         
  -6   5   8         24.79         24.69         4.60 o                         
  -5   5   8          1.97         -1.60         3.18 o                         
  -4   5   8          2.27         -1.62         3.24 o                         
  -3   5   8         73.21         74.19         4.80 o                         
  -2   5   8          5.79          3.88         3.69 o                         
  -1   5   8         58.50         63.78         4.68 o                         
   0   5   8         21.61         20.75         2.59 o                         
   1   5   8        295.89        269.86         7.62 o                         
   2   5   8         66.42         69.14         5.05 o                         
   3   5   8        120.86        121.15         6.06 o                         
   4   5   8          3.92          6.17         3.63 o                         
   5   5   8          0.84         12.65         5.04 o                         
  -6   6   8          4.15         25.31         3.67 o                         
  -5   6   8          0.01         -3.38         3.38 o                         
  -4   6   8          0.17         -2.06         3.75 o                         
  -3   6   8          2.09          3.82         3.22 o                         
  -2   6   8         14.67         12.28         3.86 o                         
  -1   6   8          0.20          1.43         3.53 o                         
   0   6   8         12.20          9.55         2.57 o                         
   1   6   8        118.97        118.40        10.33 o                         
   2   6   8          7.14         13.22         4.24 o                         
   3   6   8          9.57          6.20         4.11 o                         
   4   6   8         27.12         14.70         3.87 o                         
  -5   7   8          8.11          2.23         4.40 o                         
  -4   7   8          0.09          3.76         3.61 o                         
  -3   7   8          0.95          7.30         3.90 o                         
  -2   7   8          0.01          6.63         3.47 o                         
  -1   7   8          5.12          6.95         4.34 o                         
   0   7   8          5.35          5.61         3.31 o                         
   1   7   8          3.94          1.98         2.45 o                         
   2   7   8          0.95          8.01         2.82 o                         
   3   7   8          3.45          5.65         4.06 o                         
  -2   8   8          1.76          4.42         3.96 o                         
  -1   8   8          1.18          4.23         3.80 o                         
   0   8   8          3.02         17.78         4.36 o                         
   1   8   8          1.86         -3.02         3.02 o                         
  -2  -9   9          1.67          5.91         4.84 o                         
  -1  -9   9          1.44         -0.13         4.72 o                         
   0  -9   9         21.54         25.84         4.98 o                         
   1  -9   9          1.42         -0.53         4.22 o                         
   2  -9   9         64.71         73.74         5.99 o                         
  -4  -8   9          1.06          0.76         4.86 o                         
  -3  -8   9          0.82          0.53         4.86 o                         
  -2  -8   9          0.80          6.09         4.42 o                         
  -1  -8   9          2.04          3.36         4.47 o                         
   0  -8   9         25.84         21.82         4.29 o                         
   1  -8   9         35.74         38.80         4.63 o                         
   2  -8   9         19.40         23.86         4.35 o                         
   3  -8   9          7.17          8.23         2.57 o                         
   4  -8   9          0.40          5.47         3.89 o                         
  -6  -7   9          6.04         14.67         4.83 o                         
  -5  -7   9          0.83          5.19         3.10 o                         
  -4  -7   9          0.02         -2.89         4.61 o                         
  -3  -7   9          9.86         14.58         4.69 o                         
  -2  -7   9        119.42        130.06         6.73 o                         
  -1  -7   9          1.88          2.00         3.64 o                         
   0  -7   9         16.94         19.48         4.17 o                         
   1  -7   9          6.29          1.30         3.72 o                         
   2  -7   9          0.04         -3.09         3.09 o                         
   3  -7   9          4.95          4.51         2.52 o                         
   4  -7   9          4.06          3.02         1.71 o                         
   5  -7   9         57.86         64.24         5.50 o                         
   6  -7   9          5.29          1.22         3.71 o                         
  -6  -6   9          4.14         -2.30         3.92 o                         
  -5  -6   9          5.06          9.13         2.57 o                         
  -4  -6   9         14.49         10.28         2.57 o                         
  -3  -6   9          0.45          2.62         2.43 o                         
  -2  -6   9         72.91         74.09         5.27 o                         
  -1  -6   9         19.97         23.01         4.31 o                         
   0  -6   9         13.41         10.62         3.90 o                         
   1  -6   9         23.34         19.30         3.84 o                         
   2  -6   9        121.87        138.77        10.65 o                         
   3  -6   9         20.07         22.90         3.70 o                         
   4  -6   9         13.64         13.36         2.64 o                         
   5  -6   9          2.34          1.13         3.19 o                         
   6  -6   9         16.77         16.81         4.59 o                         
  -7  -5   9          1.72          7.49         7.23 o                         
  -6  -5   9          2.62         -0.26         3.87 o                         
  -5  -5   9          5.38          3.72         2.33 o                         
  -4  -5   9        119.80        119.15         4.08 o                         
  -3  -5   9         16.78         15.75         2.71 o                         
  -2  -5   9          2.78          2.27         2.33 o                         
  -1  -5   9        326.03        336.68        10.11 o                         
   0  -5   9         89.99         91.20         4.88 o                         
   1  -5   9          3.23          4.32         3.19 o                         
   2  -5   9          7.46          5.40         3.34 o                         
   3  -5   9        135.66        125.80         3.78 o                         
   4  -5   9         36.05         34.07         2.70 o                         
   5  -5   9         25.68         21.65         2.01 o                         
   6  -5   9         32.78         29.90         3.26 o                         
   7  -5   9         21.98         24.74         3.43 o                         
  -7  -4   9          2.61         -0.69         7.43 o                         
  -6  -4   9         18.51         22.43         3.43 o                         
  -5  -4   9         60.38         56.46         4.78 o                         
  -4  -4   9          2.39          0.28         2.23 o                         
  -3  -4   9          4.84          5.88         2.25 o                         
  -2  -4   9          2.56          2.96         2.02 o                         
  -1  -4   9         24.59         22.41         1.73 o                         
   0  -4   9         55.98         60.43         1.98 o                         
   1  -4   9        112.46         98.66         2.95 o                         
   2  -4   9        112.90        113.17         3.74 o                         
   3  -4   9        105.20        106.02         2.69 o                         
   4  -4   9          2.90          0.33         1.74 o                         
   5  -4   9         23.66         26.00         2.88 o                         
   6  -4   9          0.42         -3.06         3.66 o                         
   7  -4   9         22.18         31.02         4.17 o                         
  -8  -3   9          1.86         -1.31         4.77 o                         
  -7  -3   9          7.11          7.58         5.04 o                         
  -6  -3   9         12.90         15.07         3.18 o                         
  -5  -3   9          4.14          2.80         3.75 o                         
  -4  -3   9         19.94         22.22         2.37 o                         
  -3  -3   9        258.60        262.15         4.68 o                         
  -2  -3   9         45.92         47.77         2.59 o                         
  -1  -3   9        120.97        113.65         3.04 o                         
   0  -3   9        270.89        273.67         3.37 o                         
   1  -3   9         19.76         18.80         1.50 o                         
   2  -3   9         53.77         60.48         2.95 o                         
   3  -3   9         16.94         16.17         1.70 o                         
   4  -3   9         15.28         14.24         1.83 o                         
   5  -3   9         45.90         42.51         4.77 o                         
   6  -3   9          1.32         -2.12         4.20 o                         
   7  -3   9          7.73          4.57         4.82 o                         
  -8  -2   9          0.08          1.21         4.58 o                         
  -7  -2   9          5.83          6.78         2.84 o                         
  -6  -2   9         20.82         22.23         2.95 o                         
  -5  -2   9         31.40         36.17         3.05 o                         
  -4  -2   9         15.86         21.15         3.59 o                         
  -3  -2   9         17.66         20.01         1.97 o                         
  -2  -2   9         34.34         38.54         2.27 o                         
  -1  -2   9          5.28          6.82         1.39 o                         
   0  -2   9         28.18         24.86         1.58 o                         
   1  -2   9        456.53        475.87         8.37 o                         
   2  -2   9          7.55          6.47         1.36 o                         
   3  -2   9        207.06        190.42         4.05 o                         
   4  -2   9        397.27        409.60         8.49 o                         
   5  -2   9          1.77          2.52         4.34 o                         
   6  -2   9         62.63         60.41         5.56 o                         
   7  -2   9          4.09          5.25         5.02 o                         
  -8  -1   9          5.25          8.59         2.71 o                         
  -7  -1   9          6.55         14.08         4.06 o                         
  -6  -1   9         15.30         13.22         2.77 o                         
  -5  -1   9         48.57         47.92         3.11 o                         
  -4  -1   9          0.02          0.36         2.03 o                         
  -3  -1   9         56.96         54.71         1.84 o                         
  -2  -1   9        180.64        155.61        11.59 o                         
  -1  -1   9        594.09        586.79         5.84 o                         
   0  -1   9          7.11         10.23         1.44 o                         
   1  -1   9          0.09         -0.88         1.24 o                         
   2  -1   9        133.78        130.58        13.50 o                         
   3  -1   9          5.00          5.10         3.08 o                         
   4  -1   9          4.78          3.05         3.52 o                         
   5  -1   9         62.42         61.66         5.36 o                         
   6  -1   9         38.70         36.45         5.08 o                         
   7  -1   9          6.31         11.63         4.20 o                         
  -8   0   9          9.90          3.77         3.56 o                         
  -7   0   9          0.52          0.29         3.22 o                         
  -6   0   9          0.20          6.25         3.92 o                         
  -5   0   9         94.94        101.12         5.69 o                         
  -4   0   9         82.31         77.50         4.76 o                         
  -3   0   9          0.08         -0.73         2.87 o                         
  -2   0   9        112.39        126.60         2.44 o                         
  -1   0   9          0.01          0.71         1.00 o                         
   0   0   9         42.93         60.68         1.60 o                         
   1   0   9         38.13         34.81         1.94 o                         
   2   0   9         22.70         23.80         3.56 o                         
   3   0   9         64.87         69.49         4.45 o                         
   4   0   9        188.88        185.35         6.39 o                         
   5   0   9          2.15         -0.86         3.84 o                         
   6   0   9          0.01          0.11         4.42 o                         
   7   0   9         23.45         25.44         5.36 o                         
  -8   1   9          1.90          5.18         3.46 o                         
  -7   1   9          9.85          8.84         3.95 o                         
  -6   1   9         12.83         12.29         3.55 o                         
  -5   1   9          0.99         -3.22         3.53 o                         
  -4   1   9         15.41         15.51         3.72 o                         
  -3   1   9        110.62        118.96         2.99 o                         
  -2   1   9          0.09         -0.34         1.33 o                         
  -1   1   9        170.91        173.05         3.71 o                         
   0   1   9        112.11        111.04         2.96 o                         
   1   1   9          0.34          0.23         1.41 o                         
   2   1   9         64.24         63.09         4.14 o                         
   3   1   9          0.98          2.61         3.51 o                         
   4   1   9         15.29         14.46         3.88 o                         
   5   1   9         10.61          8.50         3.98 o                         
   6   1   9          6.98          5.52         4.44 o                         
   7   1   9         14.18         21.45         5.06 o                         
  -8   2   9         13.39         -3.50         3.50 o                         
  -7   2   9         25.44         23.97         4.70 o                         
  -6   2   9         40.94         50.30         4.68 o                         
  -5   2   9         24.59         37.37         4.42 o                         
  -4   2   9          6.22          0.22         3.58 o                         
  -3   2   9          0.02          0.05         1.81 o                         
  -2   2   9        305.37        302.80         3.53 o                         
  -1   2   9         30.83         34.07         1.72 o                         
   0   2   9         57.88         57.47         3.90 o                         
   1   2   9         54.21         58.23         4.03 o                         
   2   2   9          6.21          4.51         3.19 o                         
   3   2   9         10.91         15.83         3.88 o                         
   4   2   9         19.92         31.32         4.57 o                         
   5   2   9         46.34         42.69         4.88 o                         
   6   2   9          0.01          2.74         3.75 o                         
   7   2   9          0.35         -2.98         4.84 o                         
  -8   3   9          1.91         -4.72         4.72 o                         
  -7   3   9          6.35          4.22         3.93 o                         
  -6   3   9         27.80         27.50         4.58 o                         
  -5   3   9         22.29         26.94         4.10 o                         
  -4   3   9        100.58        101.69         3.95 o                         
  -3   3   9        125.03        132.92         5.01 o                         
  -2   3   9        868.50        855.48        11.13 o                         
  -1   3   9         13.55         15.01         3.35 o                         
   0   3   9         22.64         18.60         3.20 o                         
   1   3   9         14.48         16.15         3.34 o                         
   2   3   9         19.25         20.15         3.99 o                         
   3   3   9          0.05          1.03         3.71 o                         
   4   3   9          0.44         -1.22         3.44 o                         
   5   3   9          6.35          7.53         3.76 o                         
   6   3   9          1.08          7.12         4.22 o                         
   7   3   9          2.03          2.26         4.21 o                         
  -7   4   9          1.37          1.19         3.27 o                         
  -6   4   9         23.69         30.62         5.03 o                         
  -5   4   9          6.00          5.71         3.45 o                         
  -4   4   9          1.19         -0.14         2.52 o                         
  -3   4   9          6.65          3.14         3.37 o                         
  -2   4   9        315.82        316.91         7.79 o                         
  -1   4   9        279.65        257.21         7.40 o                         
   0   4   9        111.79        109.36         5.17 o                         
   1   4   9         85.71         80.49         4.62 o                         
   2   4   9         71.83         70.61         4.85 o                         
   3   4   9          0.52          0.51         3.56 o                         
   4   4   9          0.34          0.74         2.57 o                         
   5   4   9          2.18         -3.25         4.41 o                         
   6   4   9          0.30         -4.00         4.00 o                         
  -7   5   9          0.47          7.42         4.07 o                         
  -6   5   9         13.37         17.77         4.57 o                         
  -5   5   9          6.74         10.72         2.83 o                         
  -4   5   9          0.00         -1.53         3.28 o                         
  -3   5   9         11.01          4.84         3.73 o                         
  -2   5   9         23.80         31.21         4.35 o                         
  -1   5   9          0.61         -0.61         2.80 o                         
   0   5   9         20.93         18.01         2.47 o                         
   1   5   9         72.00         65.59         4.76 o                         
   2   5   9         96.88         94.40         5.84 o                         
   3   5   9          1.46         -0.22         3.84 o                         
   4   5   9         35.42         27.78         4.48 o                         
   5   5   9          0.10         -2.28         4.33 o                         
  -5   6   9          0.05          8.17         3.62 o                         
  -4   6   9          6.15          5.15         3.08 o                         
  -3   6   9          2.86          6.99         3.67 o                         
  -2   6   9          4.54          1.84         3.99 o                         
  -1   6   9         24.34         36.11         4.90 o                         
   0   6   9          2.82          1.84         4.02 o                         
   1   6   9          2.96          1.25         2.40 o                         
   2   6   9          3.72          8.49         3.45 o                         
   3   6   9         26.95         32.05         4.52 o                         
   4   6   9          0.05          3.79         3.93 o                         
  -5   7   9          0.00          7.57         3.93 o                         
  -4   7   9          0.19          7.28         4.38 o                         
  -3   7   9          7.32          7.57         4.01 o                         
  -2   7   9          8.10         -0.91         3.33 o                         
  -1   7   9          1.01         -3.07         4.19 o                         
   0   7   9          0.07         -0.55         3.85 o                         
   1   7   9          5.77          9.94         2.84 o                         
   2   7   9          4.31         10.80         7.56 o                         
  -1  -9  10          4.15          2.55         4.12 o                         
   0  -9  10         61.69         76.92         6.76 o                         
   1  -9  10          3.64          0.64         3.58 o                         
   2  -9  10          0.52          2.87         4.38 o                         
   3  -9  10          1.54         -3.49         3.49 o                         
  -4  -8  10          6.69          6.32         3.73 o                         
  -3  -8  10          2.23          3.32         3.84 o                         
  -2  -8  10         18.85         21.74         5.47 o                         
  -1  -8  10          7.11          8.35         3.98 o                         
   0  -8  10          0.38          0.28         3.67 o                         
   1  -8  10         46.92         45.66         4.74 o                         
   2  -8  10          0.58          4.98         4.04 o                         
   3  -8  10         44.02         42.93         3.39 o                         
  -5  -7  10          0.20         -0.17         4.82 o                         
  -4  -7  10          0.04          1.84         3.70 o                         
  -3  -7  10          0.42         -1.48         3.80 o                         
  -2  -7  10          0.21         -2.99         3.53 o                         
  -1  -7  10          2.64          2.70         3.88 o                         
   0  -7  10         16.11         19.58         4.34 o                         
   1  -7  10         26.87         29.87         4.29 o                         
   2  -7  10         18.43          8.50         4.03 o                         
   3  -7  10         51.77         48.33         4.56 o                         
   4  -7  10          0.83         -3.39         3.39 o                         
   5  -7  10          1.48          2.42         4.12 o                         
  -6  -6  10          9.15         16.93         3.53 o                         
  -5  -6  10          4.98          4.82         2.68 o                         
  -4  -6  10          1.74         12.50        10.59 o                         
  -3  -6  10         11.07         10.83         2.67 o                         
  -2  -6  10         99.75        108.95         4.15 o                         
  -1  -6  10         63.79         52.79         4.91 o                         
   0  -6  10          1.37          1.25         3.67 o                         
   1  -6  10         31.51         20.38         3.56 o                         
   2  -6  10          6.99          9.66         3.85 o                         
   3  -6  10         15.71          9.51         3.75 o                         
   4  -6  10         10.29         13.04         2.47 o                         
   5  -6  10         30.06         25.11         4.43 o                         
   6  -6  10          6.43          3.98         3.32 o                         
  -7  -5  10          2.09         -3.10         3.10 o                         
  -6  -5  10         20.11         24.02         4.48 o                         
  -5  -5  10          5.14          9.52         2.53 o                         
  -4  -5  10          0.16          0.39         2.44 o                         
  -3  -5  10         63.47         62.81         3.40 o                         
  -2  -5  10          0.03         -1.58         2.25 o                         
  -1  -5  10         36.44         34.92         6.35 o                         
   0  -5  10         39.54         35.55         4.02 o                         
   1  -5  10         49.72         48.63         4.31 o                         
   2  -5  10        131.05        127.55         5.68 o                         
   3  -5  10         39.29         43.28         2.90 o                         
   4  -5  10          3.85          4.81         2.95 o                         
   5  -5  10          4.65          2.12         3.67 o                         
   6  -5  10          3.78          2.85         3.71 o                         
   7  -5  10         16.97          3.25         2.53 o                         
  -7  -4  10          4.55          8.69         2.90 o                         
  -6  -4  10         14.63          7.34         7.20 o                         
  -5  -4  10          0.71         -0.97         3.89 o                         
  -4  -4  10          0.44          0.20         2.51 o                         
  -3  -4  10         78.22         69.39         6.07 o                         
  -2  -4  10        142.53        135.90         3.82 o                         
  -1  -4  10         52.56         56.70         2.89 o                         
   0  -4  10         61.93         63.12         3.44 o                         
   1  -4  10         94.47         88.64         2.35 o                         
   2  -4  10         19.00         20.02         2.24 o                         
   3  -4  10          3.01          2.14         1.70 o                         
   4  -4  10         21.20         20.10         1.95 o                         
   5  -4  10         36.87         36.87         2.38 o                         
   6  -4  10          0.02         -1.02         2.55 o                         
   7  -4  10         10.08          0.29         4.39 o                         
  -8  -3  10          1.74          4.54         3.08 o                         
  -7  -3  10          5.26          7.80         5.25 o                         
  -6  -3  10          1.59         -0.04         2.87 o                         
  -5  -3  10         85.38        100.88         4.15 o                         
  -4  -3  10         70.16         74.38         3.16 o                         
  -3  -3  10         14.47         13.39         2.16 o                         
  -2  -3  10         17.73         16.42         2.23 o                         
  -1  -3  10          0.02         -0.27         1.33 o                         
   0  -3  10         37.38         38.27         1.82 o                         
   1  -3  10        285.49        278.29         3.54 o                         
   2  -3  10        171.34        160.76         2.89 o                         
   3  -3  10         76.78         72.28         2.36 o                         
   4  -3  10         10.99         10.94         1.83 o                         
   5  -3  10          8.90         12.96         4.18 o                         
   6  -3  10         11.36         10.54         4.28 o                         
   7  -3  10          0.24         -3.94         3.94 o                         
  -8  -2  10          0.68          3.65         2.74 o                         
  -7  -2  10         17.43         12.19         3.06 o                         
  -6  -2  10         14.86         11.11         2.81 o                         
  -5  -2  10         42.81         39.70         3.09 o                         
  -4  -2  10         15.07         13.56         2.52 o                         
  -3  -2  10         31.76         27.08         2.22 o                         
  -2  -2  10         25.24         20.65         1.63 o                         
  -1  -2  10        281.24        281.28         3.56 o                         
   0  -2  10          8.14          9.05         1.51 o                         
   1  -2  10        308.02        311.04         3.66 o                         
   2  -2  10        635.07        609.53         9.55 o                         
   3  -2  10        108.96        112.11         5.70 o                         
   4  -2  10        123.78        122.17         5.58 o                         
   5  -2  10         46.80         45.28         4.99 o                         
   6  -2  10          1.72          0.46         4.09 o                         
   7  -2  10          0.94          6.61         3.85 o                         
  -8  -1  10          8.93          2.93         4.53 o                         
  -7  -1  10          0.12          0.18         3.98 o                         
  -6  -1  10          0.12          3.37         3.95 o                         
  -5  -1  10         37.48         38.54         4.79 o                         
  -4  -1  10         49.69         55.74         4.64 o                         
  -3  -1  10          0.02         -0.97         1.53 o                         
  -2  -1  10          0.26          1.18         1.35 o                         
  -1  -1  10         49.16         42.33         1.49 o                         
   0  -1  10        296.30        307.02         3.08 o                         
   1  -1  10        167.73        162.97         2.80 o                         
   2  -1  10        268.18        276.09         4.80 o                         
   3  -1  10          2.01          5.30         3.41 o                         
   4  -1  10         45.97         61.36         4.90 o                         
   5  -1  10        113.75        129.01         6.13 o                         
   6  -1  10         53.21         63.19         5.63 o                         
   7  -1  10         46.76         47.32         5.97 o                         
  -8   0  10          0.96         -4.05         4.05 o                         
  -7   0  10         38.04         32.15         4.86 o                         
  -6   0  10          1.64          4.44         3.56 o                         
  -5   0  10         25.78         29.79         4.31 o                         
  -4   0  10          7.99          9.73         3.45 o                         
  -3   0  10          0.39          2.45         2.79 o                         
  -2   0  10         21.62         22.13         1.57 o                         
  -1   0  10        245.44        228.92         2.67 o                         
   0   0  10        483.55        472.48         6.51 o                         
   1   0  10         53.38         44.26         2.04 o                         
   2   0  10         12.74         12.39         3.63 o                         
   3   0  10         59.25         62.76         4.71 o                         
   4   0  10          8.22          4.68         3.62 o                         
   5   0  10          0.36          2.27         4.23 o                         
   6   0  10         50.47         51.89         5.22 o                         
   7   0  10          0.39         -2.26         4.12 o                         
  -8   1  10          0.35         -4.28         4.28 o                         
  -7   1  10          8.49         12.22         4.54 o                         
  -6   1  10         12.52         12.79         3.97 o                         
  -5   1  10          3.91          4.16         3.77 o                         
  -4   1  10        130.45        131.80         6.22 o                         
  -3   1  10        125.35        133.42         5.76 o                         
  -2   1  10         13.61         17.11         1.68 o                         
  -1   1  10        150.39        177.07         3.93 o                         
   0   1  10        115.92        127.43         3.29 o                         
   1   1  10         47.42         45.26         7.81 o                         
   2   1  10         91.25         84.71         4.92 o                         
   3   1  10          4.34          2.09         3.58 o                         
   4   1  10         62.32         69.15         4.99 o                         
   5   1  10         44.87         41.75         4.94 o                         
   6   1  10          4.13          3.39         3.67 o                         
   7   1  10          0.48         -0.38         4.96 o                         
  -8   2  10          8.06         -1.40         4.66 o                         
  -7   2  10         27.62         25.58         4.52 o                         
  -6   2  10          9.62          3.95         3.76 o                         
  -5   2  10         75.37         83.09         5.82 o                         
  -4   2  10          1.42          2.47         3.63 o                         
  -3   2  10          2.62          2.81         1.95 o                         
  -2   2  10          0.23         -0.83         1.52 o                         
  -1   2  10          3.99          2.81         1.96 o                         
   0   2  10        109.84        122.06         3.36 o                         
   1   2  10         82.67         82.15         4.76 o                         
   2   2  10          0.23         -1.41         3.66 o                         
   3   2  10          1.42          5.33         3.85 o                         
   4   2  10          2.15          1.10         4.30 o                         
   5   2  10          5.91          9.15         3.84 o                         
   6   2  10          0.00          7.56         4.64 o                         
   7   2  10          6.09         25.67         4.72 o                         
  -8   3  10          0.07          8.40         4.90 o                         
  -7   3  10          0.29         -1.02         3.16 o                         
  -6   3  10          8.42          8.89         4.06 o                         
  -5   3  10          0.15          1.73         3.56 o                         
  -4   3  10        361.93        382.07         9.63 o                         
  -3   3  10         25.62         22.16         2.39 o                         
  -2   3  10         10.56         10.05         3.24 o                         
  -1   3  10         14.90         11.25         3.61 o                         
   0   3  10         16.47         14.54         3.26 o                         
   1   3  10          0.04          3.82         3.32 o                         
   2   3  10          9.04          7.73         3.73 o                         
   3   3  10          1.85         -2.50         3.65 o                         
   4   3  10          7.66          7.43         3.74 o                         
   5   3  10          6.03          5.79         3.79 o                         
   6   3  10          0.18          0.20         4.89 o                         
  -7   4  10          5.02         17.59         4.74 o                         
  -6   4  10          5.66          6.60         3.97 o                         
  -5   4  10          8.25          8.67         4.01 o                         
  -4   4  10          4.08          7.82         6.89 o                         
  -3   4  10         86.11         84.66         4.87 o                         
  -2   4  10         35.34         35.91         4.13 o                         
  -1   4  10        116.16        119.25         9.70 o                         
   0   4  10         60.96         71.34         4.54 o                         
   1   4  10          0.11          3.47         3.67 o                         
   2   4  10          2.25          4.46         3.93 o                         
   3   4  10          0.46         -3.54         3.54 o                         
   4   4  10          2.30          2.64         3.51 o                         
   5   4  10          1.00         -0.89         4.58 o                         
  -6   5  10         10.20         16.01         4.72 o                         
  -5   5  10          3.94          2.49         4.14 o                         
  -4   5  10          0.05         -2.77         2.77 o                         
  -3   5  10          3.93         -2.63         3.33 o                         
  -2   5  10          8.22          6.61         3.95 o                         
  -1   5  10        148.35        132.27         4.34 o                         
   0   5  10         34.77         34.07         3.01 o                         
   1   5  10         29.72         29.64         4.06 o                         
   2   5  10         25.63         18.69         3.69 o                         
   3   5  10          6.64          5.93         4.23 o                         
   4   5  10          2.54         -1.01         4.07 o                         
  -5   6  10          0.87         -3.67         3.67 o                         
  -4   6  10          0.53          6.86         3.46 o                         
  -3   6  10         19.04         19.44         3.95 o                         
  -2   6  10          0.54          8.00         3.68 o                         
  -1   6  10         16.05          9.57         4.13 o                         
   0   6  10          1.56          5.34         3.14 o                         
   1   6  10          0.33         -1.29         2.96 o                         
   2   6  10          4.52          5.12         3.43 o                         
   3   6  10         30.06         23.76         4.08 o                         
  -4   7  10          7.15          2.54         4.55 o                         
  -3   7  10          0.18         -3.99         3.99 o                         
  -2   7  10          1.75          6.33         3.80 o                         
  -1   7  10          1.56          5.29         4.28 o                         
   0   7  10          2.95         -4.39         4.39 o                         
   1   7  10          0.09         -1.33         2.62 o                         
   2   7  10          0.58         -3.49         3.49 o                         
   0  -9  11          3.49          0.91         4.84 o                         
   1  -9  11          3.95          1.79         3.70 o                         
   2  -9  11          1.91          1.89         4.06 o                         
  -3  -8  11         15.00         13.86         4.76 o                         
  -2  -8  11          0.06         -1.39         4.21 o                         
  -1  -8  11          1.83         -0.78         3.85 o                         
   0  -8  11         12.68          8.69         3.80 o                         
   1  -8  11         20.92         26.99         4.62 o                         
   2  -8  11          5.04          6.04         4.00 o                         
   3  -8  11         33.98         38.33         4.75 o                         
  -5  -7  11          0.00         -1.62         4.26 o                         
  -4  -7  11         19.63         28.67         5.61 o                         
  -3  -7  11         11.91         11.40         4.29 o                         
  -2  -7  11          0.51         -1.29         4.21 o                         
  -1  -7  11         11.06         14.94         4.23 o                         
   0  -7  11         43.42         34.54         4.77 o                         
   1  -7  11         42.18         29.86         4.79 o                         
   2  -7  11          2.58          1.01         4.18 o                         
   3  -7  11         13.55         11.55         3.88 o                         
   4  -7  11          0.25          5.17         3.97 o                         
   5  -7  11         15.05         18.91         3.94 o                         
  -5  -6  11         16.67         20.01         3.26 o                         
  -4  -6  11          2.87          0.77         2.39 o                         
  -3  -6  11          0.14          0.59         2.51 o                         
  -2  -6  11         23.30         27.27         2.98 o                         
  -1  -6  11          9.01          7.93         3.94 o                         
   0  -6  11         71.55         68.37         4.83 o                         
   1  -6  11          7.59         16.59         3.94 o                         
   2  -6  11          0.91         -3.86         3.86 o                         
   3  -6  11         17.62         15.68         3.56 o                         
   4  -6  11        100.84        106.83         4.06 o                         
   5  -6  11          7.31          6.00         3.82 o                         
   6  -6  11          0.00          1.58         3.30 o                         
  -7  -5  11          5.36          6.31         5.14 o                         
  -6  -5  11          3.11          3.12         4.27 o                         
  -5  -5  11          2.80         -3.03         3.99 o                         
  -4  -5  11         23.24         28.78         3.01 o                         
  -3  -5  11          0.44          0.55         2.34 o                         
  -2  -5  11        103.65        105.70         3.89 o                         
  -1  -5  11        128.61        127.17         4.03 o                         
   0  -5  11         14.76         16.83         2.57 o                         
   1  -5  11          5.49          6.48         3.64 o                         
   2  -5  11          6.80         10.00         3.92 o                         
   3  -5  11          0.28          1.40         2.55 o                         
   4  -5  11          3.69          5.20         2.21 o                         
   5  -5  11          0.49         -0.52         2.11 o                         
   6  -5  11          9.49         11.66         3.44 o                         
  -7  -4  11          7.47          4.93         4.10 o                         
  -6  -4  11          3.51          6.77         3.03 o                         
  -5  -4  11         12.68         13.40         4.23 o                         
  -4  -4  11         38.66         39.00         2.95 o                         
  -3  -4  11         84.56         87.13         3.61 o                         
  -2  -4  11          4.07          5.54         2.22 o                         
  -1  -4  11          8.32          8.35         2.70 o                         
   0  -4  11         32.28         31.15         1.92 o                         
   1  -4  11          5.00          2.82         1.55 o                         
   2  -4  11         55.89         58.93         3.03 o                         
   3  -4  11        163.06        149.79         4.19 o                         
   4  -4  11          0.02         -2.06         2.20 o                         
   5  -4  11         24.10         26.36         2.90 o                         
   6  -4  11          3.12         -2.09         4.23 o                         
   7  -4  11          0.02          3.00         3.86 o                         
  -8  -3  11          1.33         13.58         4.11 o                         
  -7  -3  11         31.86         34.41         7.55 o                         
  -6  -3  11          0.97          1.53         2.65 o                         
  -5  -3  11          0.97          1.91         2.58 o                         
  -4  -3  11          0.05         -2.63         3.57 o                         
  -3  -3  11         45.88         44.63         4.61 o                         
  -2  -3  11          3.69          5.99         3.69 o                         
  -1  -3  11        370.82        373.72         4.35 o                         
   0  -3  11        385.57        379.75         4.26 o                         
   1  -3  11         88.67         84.26         2.40 o                         
   2  -3  11        121.15        116.08         3.68 o                         
   3  -3  11         27.43         25.66         2.81 o                         
   4  -3  11         40.89         36.33         2.96 o                         
   5  -3  11          1.22          4.84         3.68 o                         
   6  -3  11          1.10          1.48         3.84 o                         
   7  -3  11          6.42         14.63         5.06 o                         
  -8  -2  11         12.11          7.89         3.62 o                         
  -7  -2  11         25.61         32.13         4.69 o                         
  -6  -2  11         11.41          7.12         4.12 o                         
  -5  -2  11         27.04         31.81         4.64 o                         
  -4  -2  11         22.80         19.40         3.91 o                         
  -3  -2  11        309.90        303.70        14.60 o                         
  -2  -2  11         29.45         30.02         1.90 o                         
  -1  -2  11          6.55          4.60         1.55 o                         
   0  -2  11        228.70        221.12         5.73 o                         
   1  -2  11        272.30        259.20         8.40 o                         
   2  -2  11        158.86        157.76         4.07 o                         
   3  -2  11        198.87        198.36         4.66 o                         
   4  -2  11         48.21         46.92         4.58 o                         
   5  -2  11         10.11         10.54         4.04 o                         
   6  -2  11          1.69          3.32         4.05 o                         
   7  -2  11          0.41          4.16         4.58 o                         
  -8  -1  11          3.67          0.06         4.71 o                         
  -7  -1  11          2.37          2.36         4.37 o                         
  -6  -1  11         15.08         10.63         4.46 o                         
  -5  -1  11         67.63         63.34         5.37 o                         
  -4  -1  11        113.07        102.72         5.63 o                         
  -3  -1  11        309.63        308.77         8.00 o                         
  -2  -1  11         14.03         12.16         1.67 o                         
  -1  -1  11         80.48         68.99         6.62 o                         
   0  -1  11        431.38        436.83         4.51 o                         
   1  -1  11         27.25         29.64         2.63 o                         
   2  -1  11        107.29        102.76         5.00 o                         
   3  -1  11        148.21        152.49         6.23 o                         
   4  -1  11         16.29         20.48         4.55 o                         
   5  -1  11        117.18        132.28         6.52 o                         
   6  -1  11         35.02         32.09         5.21 o                         
   7  -1  11          4.03          4.10         3.88 o                         
  -8   0  11          0.05         -3.83         3.83 o                         
  -7   0  11          1.41         -2.14         4.21 o                         
  -6   0  11          6.71          7.26         4.47 o                         
  -5   0  11         48.80         43.00         4.72 o                         
  -4   0  11          0.67          1.75         3.33 o                         
  -3   0  11         18.51         11.68         3.47 o                         
  -2   0  11        115.35        114.19         2.98 o                         
  -1   0  11         61.42         56.70         5.81 o                         
   0   0  11         29.10         30.53         2.27 o                         
   1   0  11          0.21          3.41         3.65 o                         
   2   0  11        143.84        148.37         5.98 o                         
   3   0  11          0.52          2.00         4.11 o                         
   4   0  11         42.75         50.47         5.17 o                         
   5   0  11          3.84          8.14         3.87 o                         
   6   0  11         10.25         14.33         4.98 o                         
  -8   1  11          1.02         -4.06         4.06 o                         
  -7   1  11          3.21          8.14         4.41 o                         
  -6   1  11         13.61          6.20         4.06 o                         
  -5   1  11          0.00         -3.66         3.78 o                         
  -4   1  11          6.36          6.81         3.64 o                         
  -3   1  11         15.20         10.73         3.29 o                         
  -2   1  11         47.32         45.95         2.08 o                         
  -1   1  11         62.09         60.27         2.90 o                         
   0   1  11         19.50         23.84         2.27 o                         
   1   1  11          1.53         -0.75         3.72 o                         
   2   1  11         36.28         37.07         4.58 o                         
   3   1  11        185.25        187.21         6.87 o                         
   4   1  11          1.79          1.74         4.18 o                         
   5   1  11          0.83          3.23         4.40 o                         
   6   1  11          3.80          8.64         4.58 o                         
  -7   2  11          2.42         -1.57         4.37 o                         
  -6   2  11          2.26          1.49         4.10 o                         
  -5   2  11         13.61         15.89         4.68 o                         
  -4   2  11         17.00         16.56         4.22 o                         
  -3   2  11          2.78          1.88         3.76 o                         
  -2   2  11          0.39          1.42         1.65 o                         
  -1   2  11          3.22          5.89         2.04 o                         
   0   2  11         32.64         34.08         2.58 o                         
   1   2  11         68.04         63.66         4.89 o                         
   2   2  11         23.35         19.98         3.98 o                         
   3   2  11         64.20         71.62         5.36 o                         
   4   2  11         15.16         16.51         4.56 o                         
   5   2  11          3.31          3.46         4.20 o                         
   6   2  11         13.41         24.14         5.55 o                         
  -7   3  11          1.41         -4.04         4.04 o                         
  -6   3  11        131.58        141.12         7.74 o                         
  -5   3  11          2.08          0.16         3.95 o                         
  -4   3  11        105.15        105.11         6.39 o                         
  -3   3  11          0.87          1.37         2.24 o                         
  -2   3  11          5.77          4.16         3.25 o                         
  -1   3  11         28.94         25.72         4.17 o                         
   0   3  11         24.72         26.74         4.03 o                         
   1   3  11          2.95          5.16         3.64 o                         
   2   3  11          0.35          0.43         3.54 o                         
   3   3  11          3.82          3.48         3.90 o                         
   4   3  11          5.35          5.31         3.73 o                         
   5   3  11          0.34          2.58         4.12 o                         
   6   3  11          2.21         -5.16         5.21 o                         
  -6   4  11          0.07          6.16         3.92 o                         
  -5   4  11         50.88         40.21         5.19 o                         
  -4   4  11          0.64         -0.62         2.18 o                         
  -3   4  11        155.57        148.87         5.92 o                         
  -2   4  11        101.58         99.59         5.58 o                         
  -1   4  11         21.71         17.08         2.69 o                         
   0   4  11         25.14         18.89         4.15 o                         
   1   4  11          4.50          4.68         3.81 o                         
   2   4  11          0.62          3.83         4.18 o                         
   3   4  11          0.73          6.46         4.43 o                         
   4   4  11          7.40         11.15         4.94 o                         
   5   4  11          0.03          7.04         3.92 o                         
  -5   5  11         10.10         15.01         4.66 o                         
  -4   5  11         10.59         15.95         3.82 o                         
  -3   5  11          3.83          3.16         3.39 o                         
  -2   5  11         11.98          9.89         3.44 o                         
  -1   5  11          0.07         -0.68         2.21 o                         
   0   5  11         25.09         27.67         4.20 o                         
   1   5  11          3.17         -1.27         2.91 o                         
   2   5  11          0.38         -0.52         3.22 o                         
   3   5  11          2.05          3.82         4.17 o                         
   4   5  11          0.06          0.07         3.30 o                         
  -4   6  11          2.59         -3.50         3.50 o                         
  -3   6  11          1.47          5.51         3.77 o                         
  -2   6  11          2.61         10.11         3.94 o                         
  -1   6  11          5.04          2.83         3.67 o                         
   0   6  11          6.96         15.84         4.40 o                         
   1   6  11         10.15          9.27         5.28 o                         
   2   6  11          0.45          0.58         3.47 o                         
   3   6  11          6.34          6.40         3.54 o                         
  -2   7  11         16.45         11.73         4.90 o                         
  -3  -8  12          1.47         -4.90         4.90 o                         
  -2  -8  12          0.22         -1.95         3.68 o                         
  -1  -8  12         83.38         93.26         6.92 o                         
   0  -8  12         17.67         14.63         4.31 o                         
   1  -8  12          0.04         -0.15         4.27 o                         
   2  -8  12          0.04         -1.60         3.92 o                         
   3  -8  12          5.60         15.78         4.94 o                         
   4  -8  12          0.46          3.48         3.69 o                         
  -5  -7  12          2.60          5.49         4.22 o                         
  -4  -7  12          6.73          5.37         3.95 o                         
  -3  -7  12          1.18          1.07         4.43 o                         
  -2  -7  12          4.33          9.13         4.03 o                         
  -1  -7  12          3.34          1.58         4.14 o                         
   0  -7  12          1.11          0.80         3.89 o                         
   1  -7  12         32.00         31.19         4.75 o                         
   2  -7  12          4.48          1.56         3.40 o                         
   3  -7  12         34.03         34.18         4.05 o                         
   4  -7  12         42.00         28.56         4.73 o                         
   5  -7  12          0.01          3.59         3.40 o                         
  -5  -6  12          8.36          3.88         3.92 o                         
  -4  -6  12          2.57          2.16         2.84 o                         
  -3  -6  12         46.93         39.14         3.03 o                         
  -2  -6  12         13.19         10.48         2.68 o                         
  -1  -6  12          1.74         -0.28         2.29 o                         
   0  -6  12         38.06         35.42         4.85 o                         
   1  -6  12         41.39         36.47         4.73 o                         
   2  -6  12         54.23         47.23         4.70 o                         
   3  -6  12          0.11         -0.28         3.96 o                         
   4  -6  12          3.35          5.47         3.81 o                         
   5  -6  12          0.21         -1.33         3.35 o                         
  -6  -5  12          3.38         -3.98         3.98 o                         
  -5  -5  12          6.97          3.83         3.87 o                         
  -4  -5  12         42.28         42.22         3.33 o                         
  -3  -5  12          0.98          0.22         2.38 o                         
  -2  -5  12          2.04          0.79         2.34 o                         
  -1  -5  12        131.19        120.41         4.06 o                         
   0  -5  12         13.58         11.09         2.31 o                         
   1  -5  12         97.41         86.61         5.44 o                         
   2  -5  12          5.31         13.14         3.86 o                         
   3  -5  12          0.36          7.45         3.96 o                         
   4  -5  12         37.70         31.56         3.99 o                         
   5  -5  12         39.51         31.30         4.72 o                         
  -7  -4  12          2.84         -3.03         3.55 o                         
  -6  -4  12          7.62         12.20         4.52 o                         
  -5  -4  12         12.00          9.97         3.68 o                         
  -4  -4  12         38.28         34.09         2.78 o                         
  -3  -4  12         29.05         28.39         2.70 o                         
  -2  -4  12          2.26          1.02         2.26 o                         
  -1  -4  12         84.23         81.43         3.38 o                         
   0  -4  12         41.45         37.23         4.13 o                         
   1  -4  12         23.65         25.51         1.93 o                         
   2  -4  12          1.58          0.46         2.48 o                         
   3  -4  12        112.40        106.09         3.91 o                         
   4  -4  12          9.55         10.23         2.65 o                         
   5  -4  12         30.70         25.85         5.26 o                         
   6  -4  12          0.07         -3.40         3.40 o                         
  -7  -3  12          9.98         14.54         4.46 o                         
  -6  -3  12          5.78          8.03         4.25 o                         
  -5  -3  12         70.98         66.63         5.85 o                         
  -4  -3  12          3.82          3.70         3.51 o                         
  -3  -3  12        219.74        234.91         4.95 o                         
  -2  -3  12        308.41        327.38         8.02 o                         
  -1  -3  12         24.31         21.96         1.94 o                         
   0  -3  12        251.93        244.18         3.75 o                         
   1  -3  12         75.98         73.18         4.09 o                         
   2  -3  12        144.34        131.90         7.89 o                         
   3  -3  12         65.04         65.55         3.38 o                         
   4  -3  12         55.80         60.42         3.59 o                         
   5  -3  12          1.41         -1.58         3.64 o                         
   6  -3  12          5.74          2.78         4.52 o                         
  -7  -2  12         23.47         33.19         5.13 o                         
  -6  -2  12         70.28         69.96         5.88 o                         
  -5  -2  12         35.79         35.87         5.00 o                         
  -4  -2  12          2.56          5.18         3.38 o                         
  -3  -2  12         62.35         63.00         4.99 o                         
  -2  -2  12          0.34         -0.07         1.75 o                         
  -1  -2  12        223.74        210.40         3.56 o                         
   0  -2  12         93.17         90.92         2.64 o                         
   1  -2  12        426.20        420.88         7.27 o                         
   2  -2  12        282.94        267.72         5.28 o                         
   3  -2  12        321.66        331.67         5.97 o                         
   4  -2  12         12.08         13.98         4.45 o                         
   5  -2  12         12.00         12.51         4.26 o                         
   6  -2  12          1.88          2.72         4.33 o                         
  -7  -1  12          0.23         -4.42         4.42 o                         
  -6  -1  12          7.11         16.48         4.34 o                         
  -5  -1  12          1.27          0.65         3.55 o                         
  -4  -1  12         43.53         49.35         4.99 o                         
  -3  -1  12         88.37         85.93         5.27 o                         
  -2  -1  12        868.94        862.17         7.18 o                         
  -1  -1  12        241.47        228.08         6.62 o                         
   0  -1  12          1.70          1.39         1.63 o                         
   1  -1  12        461.25        443.51        11.00 o                         
   2  -1  12         23.53         22.33         4.07 o                         
   3  -1  12        168.02        179.22         6.74 o                         
   4  -1  12         91.11         95.64         5.96 o                         
   5  -1  12          1.00          4.42         4.22 o                         
   6  -1  12         10.55         10.78         4.56 o                         
  -7   0  12          4.40         -2.84         3.72 o                         
  -6   0  12          3.39          6.09         3.62 o                         
  -5   0  12          0.52         -1.56         3.72 o                         
  -4   0  12         32.74         26.97         4.26 o                         
  -3   0  12          1.14         -1.44         3.54 o                         
  -2   0  12        148.81        137.31         3.08 o                         
  -1   0  12         82.02         77.66         2.53 o                         
   0   0  12          0.31         -0.26         2.03 o                         
   1   0  12        305.70        304.82         7.87 o                         
   2   0  12        297.61        288.08         7.89 o                         
   3   0  12         38.45         42.50         5.15 o                         
   4   0  12         11.48         11.40         4.35 o                         
   5   0  12        110.75        123.84         6.66 o                         
   6   0  12         14.99         14.69         4.55 o                         
  -7   1  12          4.62          1.00         3.66 o                         
  -6   1  12          4.51          6.70         4.44 o                         
  -5   1  12          3.13          1.59         3.63 o                         
  -4   1  12         15.31         14.59         4.36 o                         
  -3   1  12          1.75          0.03         3.55 o                         
  -2   1  12          9.41          9.01         2.40 o                         
  -1   1  12        110.29        112.04         3.70 o                         
   0   1  12          4.88          4.63         2.02 o                         
   1   1  12         27.37         19.09         4.31 o                         
   2   1  12         33.57         28.58         4.61 o                         
   3   1  12          0.34          0.10         4.21 o                         
   4   1  12          0.68         -0.32         4.69 o                         
   5   1  12         57.51         60.61         5.28 o                         
   6   1  12          5.88         19.02         5.89 o                         
  -7   2  12          1.20          5.92         5.00 o                         
  -6   2  12         23.63         20.21         4.16 o                         
  -5   2  12          9.95         11.82         3.88 o                         
  -4   2  12         16.64         11.57         4.10 o                         
  -3   2  12          8.68         10.39         3.78 o                         
  -2   2  12          1.62          3.25         1.76 o                         
  -1   2  12          4.85          2.12         2.28 o                         
   0   2  12         28.03         23.87         2.53 o                         
   1   2  12         20.37         26.27         4.31 o                         
   2   2  12         28.89         21.30         4.53 o                         
   3   2  12         68.86         78.52         5.84 o                         
   4   2  12         56.53         67.27         5.81 o                         
   5   2  12          0.79          3.71         4.21 o                         
   6   2  12          2.93          0.89         5.33 o                         
  -6   3  12          4.61         13.50         3.22 o                         
  -5   3  12         20.04         29.11         5.25 o                         
  -4   3  12         38.32         38.23         4.98 o                         
  -3   3  12          0.07          4.71         2.15 o                         
  -2   3  12          7.45          3.28         2.15 o                         
  -1   3  12          0.72         -0.54         2.38 o                         
   0   3  12         18.57         23.53         4.24 o                         
   1   3  12          0.06          0.64         3.16 o                         
   2   3  12          6.41          9.55         3.84 o                         
   3   3  12          2.22          7.08         4.33 o                         
   4   3  12          1.08          4.14         4.53 o                         
   5   3  12          0.11         -2.25         3.69 o                         
  -6   4  12          2.83         -4.45         4.45 o                         
  -5   4  12         30.54         39.33         5.06 o                         
  -4   4  12         49.90         46.32         5.27 o                         
  -3   4  12         10.01          9.65         3.87 o                         
  -2   4  12         22.77         22.90         3.74 o                         
  -1   4  12          9.01         12.00         2.70 o                         
   0   4  12         12.04         12.98         3.87 o                         
   1   4  12          2.74          2.69         3.40 o                         
   2   4  12          1.78          7.82         4.08 o                         
   3   4  12          0.54         -0.74         4.60 o                         
   4   4  12          2.47          5.31         3.76 o                         
  -5   5  12          3.05          8.11         3.73 o                         
  -4   5  12          0.07          3.08         5.29 o                         
  -3   5  12          0.48         10.17         3.69 o                         
  -2   5  12          0.08          5.93         3.41 o                         
  -1   5  12          6.86          4.21         2.39 o                         
   0   5  12          0.58          0.76         3.34 o                         
   1   5  12          3.58          7.18         3.52 o                         
   2   5  12          1.39          0.02         3.67 o                         
   3   5  12          3.11          0.88         3.35 o                         
  -4   6  12         13.89         22.10         3.94 o                         
  -3   6  12          1.73         14.79         3.84 o                         
  -2   6  12         14.42         18.79         4.57 o                         
  -1   6  12          5.19         10.82         4.02 o                         
   0   6  12          0.99          9.42         4.49 o                         
   1   6  12         12.10         13.74         2.96 o                         
   2   6  12         17.48         24.32         4.08 o                         
  -1  -8  13          0.22          4.87         4.81 o                         
   0  -8  13         27.53         36.81         5.02 o                         
   1  -8  13         28.82         28.40         5.40 o                         
   2  -8  13         42.45         57.09         5.96 o                         
   3  -8  13          2.17          1.90         3.82 o                         
  -4  -7  13          3.21         -2.79         4.02 o                         
  -3  -7  13          0.42         -2.08         3.64 o                         
  -2  -7  13          1.07         -4.44         4.44 o                         
  -1  -7  13         18.92         15.21         3.83 o                         
   0  -7  13         61.18         60.85         5.21 o                         
   1  -7  13         24.13         18.24         4.73 o                         
   2  -7  13          5.36         -0.92         3.95 o                         
   3  -7  13          0.69          2.62         4.33 o                         
   4  -7  13          6.65         14.27         4.15 o                         
  -5  -6  13          0.28          0.61         3.86 o                         
  -4  -6  13          3.58          7.83         2.51 o                         
  -3  -6  13         17.96         17.26         2.80 o                         
  -2  -6  13         10.34         10.56         2.71 o                         
  -1  -6  13          0.02         -2.38         2.59 o                         
   0  -6  13         18.86         21.49         4.52 o                         
   1  -6  13          2.87          1.33         4.02 o                         
   2  -6  13         41.39         44.54         4.53 o                         
   3  -6  13         12.18          9.44         4.12 o                         
   4  -6  13         18.26         19.31         4.33 o                         
   5  -6  13         25.06         19.84         3.93 o                         
  -5  -5  13          0.07          7.45         4.16 o                         
  -4  -5  13          9.10          7.11         2.82 o                         
  -3  -5  13          3.78          4.04         2.45 o                         
  -2  -5  13        130.41        115.68         4.10 o                         
  -1  -5  13          4.26          6.05         2.45 o                         
   0  -5  13          3.90          0.28         2.22 o                         
   1  -5  13        139.09        130.56         6.27 o                         
   2  -5  13         53.38         48.20         4.81 o                         
   3  -5  13          2.31          0.38         3.91 o                         
   4  -5  13          5.89         11.04         4.21 o                         
   5  -5  13          0.53          5.43         3.87 o                         
  -6  -4  13          6.50          8.48         3.96 o                         
  -5  -4  13         43.33         38.47         5.18 o                         
  -4  -4  13          8.72         10.53         4.11 o                         
  -3  -4  13         33.42         37.44         3.07 o                         
  -2  -4  13         29.57         28.51         3.01 o                         
  -1  -4  13         14.14         15.28         2.61 o                         
   0  -4  13        110.33        101.38         3.63 o                         
   1  -4  13          0.67          0.11         2.40 o                         
   2  -4  13         31.10         29.42         3.62 o                         
   3  -4  13          4.24          5.99         3.95 o                         
   4  -4  13          0.03         -0.85         2.55 o                         
   5  -4  13         51.99         52.90         5.13 o                         
   6  -4  13         14.40         22.89         4.47 o                         
  -7  -3  13          1.17          6.14         4.46 o                         
  -6  -3  13          4.77         -0.89         4.13 o                         
  -5  -3  13         59.92         58.30         5.48 o                         
  -4  -3  13         89.54         97.99         5.79 o                         
  -3  -3  13         53.78         43.51         2.98 o                         
  -2  -3  13        119.29        117.32         3.11 o                         
  -1  -3  13        264.73        256.84         4.12 o                         
   0  -3  13         23.63         21.09         2.11 o                         
   1  -3  13          0.24          3.23         2.49 o                         
   2  -3  13         35.78         35.75         3.10 o                         
   3  -3  13          0.45         -1.54         2.49 o                         
   4  -3  13         85.20         93.98         5.44 o                         
   5  -3  13          5.65         22.44         4.62 o                         
   6  -3  13         12.86          8.93         4.27 o                         
  -7  -2  13          0.98         11.61         4.27 o                         
  -6  -2  13         91.53         92.78         6.58 o                         
  -5  -2  13         38.30         40.91         4.73 o                         
  -4  -2  13        222.27        212.00         7.86 o                         
  -3  -2  13         27.42         25.81         4.27 o                         
  -2  -2  13         18.03         19.62         2.18 o                         
  -1  -2  13        459.46        469.42         5.27 o                         
   0  -2  13        213.71        219.53         3.79 o                         
   1  -2  13        582.50        591.33         7.69 o                         
   2  -2  13         60.83         61.85         3.54 o                         
   3  -2  13         23.82         27.68         4.61 o                         
   4  -2  13         19.70         20.94         4.44 o                         
   5  -2  13          2.77         11.06         4.04 o                         
   6  -2  13          0.28          2.70         4.68 o                         
  -7  -1  13          2.76          9.39         4.48 o                         
  -6  -1  13         32.87         36.43         5.45 o                         
  -5  -1  13         16.42         12.98         4.43 o                         
  -4  -1  13         10.54         11.15         4.23 o                         
  -3  -1  13          2.97          2.68         3.30 o                         
  -2  -1  13        280.32        277.29         4.22 o                         
  -1  -1  13          2.25          1.61         1.87 o                         
   0  -1  13        917.99        911.56         7.02 o                         
   1  -1  13         46.31         50.15         3.40 o                         
   2  -1  13         28.94         27.34         4.48 o                         
   3  -1  13        166.78        173.69         7.26 o                         
   4  -1  13          0.88          1.47         3.71 o                         
   5  -1  13          9.33          9.29         5.03 o                         
   6  -1  13          0.24         -0.77         3.59 o                         
  -7   0  13          0.14          1.78         5.02 o                         
  -6   0  13          0.45          3.86         4.03 o                         
  -5   0  13          1.77         -2.18         4.31 o                         
  -4   0  13         20.43         17.67         4.05 o                         
  -3   0  13         17.76         18.76         3.80 o                         
  -2   0  13        165.96        164.35         4.49 o                         
  -1   0  13        364.20        356.20         5.94 o                         
   0   0  13        152.41        143.09         4.04 o                         
   1   0  13          5.39          3.36         4.45 o                         
   2   0  13        135.86        136.70         6.59 o                         
   3   0  13          2.94          7.45         4.68 o                         
   4   0  13        218.98        217.68         7.89 o                         
   5   0  13          0.06         -4.02         5.02 o                         
   6   0  13          7.30          9.47         4.16 o                         
  -7   1  13          0.77          6.01         4.46 o                         
  -6   1  13         16.26         19.47         4.57 o                         
  -5   1  13          1.19          1.57         4.07 o                         
  -4   1  13          1.94         -1.60         3.79 o                         
  -3   1  13         28.76         28.44         4.45 o                         
  -2   1  13          4.57          1.33         2.48 o                         
  -1   1  13          7.51          4.24         2.83 o                         
   0   1  13          5.86          6.71         4.08 o                         
   1   1  13         46.60         50.38         4.98 o                         
   2   1  13         78.88         74.91         5.50 o                         
   3   1  13        128.69        133.39         6.44 o                         
   4   1  13         37.44         44.07         5.78 o                         
   5   1  13          3.00         10.75         4.39 o                         
  -6   2  13          8.54          4.48         4.39 o                         
  -5   2  13          0.64         -3.25         4.40 o                         
  -4   2  13         36.55         33.85         4.40 o                         
  -3   2  13          7.01          5.50         3.78 o                         
  -2   2  13         38.11         41.56         7.62 o                         
  -1   2  13         10.72         11.46         2.43 o                         
   0   2  13          2.67         -0.40         3.58 o                         
   1   2  13          9.43         15.24         4.01 o                         
   2   2  13         50.19         51.92         5.43 o                         
   3   2  13          1.05          1.82         3.93 o                         
   4   2  13          0.66          1.63         4.96 o                         
   5   2  13          7.03          6.80         4.44 o                         
  -6   3  13          8.01         -4.19         4.19 o                         
  -5   3  13          9.50         -0.28         4.66 o                         
  -4   3  13          6.36          7.87         3.66 o                         
  -3   3  13          2.61          0.60         3.90 o                         
  -2   3  13         22.91         17.14         2.54 o                         
  -1   3  13          0.01          1.82         2.58 o                         
   0   3  13         37.61         28.40         4.61 o                         
   1   3  13         22.44         31.62         4.79 o                         
   2   3  13         31.56         32.12         4.55 o                         
   3   3  13         14.59         13.27         5.08 o                         
   4   3  13          0.58         -3.40         4.34 o                         
   5   3  13          9.60          6.92         5.52 o                         
  -5   4  13          0.19          1.48         4.30 o                         
  -4   4  13         17.64         21.96         4.86 o                         
  -3   4  13          0.14          5.74         2.52 o                         
  -2   4  13          3.22          4.13         2.47 o                         
  -1   4  13          0.24          2.40         2.20 o                         
   0   4  13         15.58         17.32         3.78 o                         
   1   4  13          3.37          5.58         4.07 o                         
   2   4  13         11.32         16.80         4.03 o                         
   3   4  13          0.16         15.57         4.88 o                         
   4   4  13          1.15          6.76         4.99 o                         
  -4   5  13         14.77         20.79         4.87 o                         
  -3   5  13         16.43         22.90         2.89 o                         
  -2   5  13          0.00          7.16         3.21 o                         
  -1   5  13          1.07         -1.73         2.61 o                         
   0   5  13          0.38         -3.65         3.65 o                         
   1   5  13          0.53          5.11         3.65 o                         
   2   5  13          2.86          5.55         4.14 o                         
  -3   6  13          3.48          0.84         4.23 o                         
  -2   6  13         18.83         37.70         5.16 o                         
  -1   6  13          0.52         -3.03         4.09 o                         
  -4  -7  14          1.16         -4.51         4.51 o                         
  -3  -7  14         10.00          9.03         2.63 o                         
  -2  -7  14         42.74         39.05         4.59 o                         
  -1  -7  14          1.21         -1.23         4.07 o                         
   0  -7  14          1.33         -0.25         3.90 o                         
   1  -7  14          5.23          0.15         4.38 o                         
   2  -7  14          9.84         12.13         4.67 o                         
   3  -7  14         42.95         46.26         5.61 o                         
  -4  -6  14          2.04          5.42         2.88 o                         
  -3  -6  14          5.21          1.91         2.84 o                         
  -2  -6  14          0.00         -2.61         2.61 o                         
  -1  -6  14          8.77          6.60         2.50 o                         
   0  -6  14         32.97         28.49         4.62 o                         
   1  -6  14         31.62         27.92         4.95 o                         
   2  -6  14         36.89         42.39         5.34 o                         
   3  -6  14         16.99         14.24         4.17 o                         
   4  -6  14          1.09          1.12         4.13 o                         
   5  -6  14          2.37         -0.28         4.00 o                         
  -5  -5  14          0.09          0.42         3.19 o                         
  -4  -5  14          3.25          4.97         5.30 o                         
  -3  -5  14         17.60         19.88         3.02 o                         
  -2  -5  14         18.70         22.21         2.90 o                         
  -1  -5  14         44.21         45.30         3.31 o                         
   0  -5  14          0.04          1.38         2.30 o                         
   1  -5  14         11.27         13.97         4.09 o                         
   2  -5  14          7.52          2.98         4.01 o                         
   3  -5  14         33.67         28.51         4.43 o                         
   4  -5  14         23.60         23.15         4.68 o                         
   5  -5  14          6.11         10.58         4.79 o                         
  -6  -4  14          8.69          2.50         4.17 o                         
  -5  -4  14          8.54          9.76         4.55 o                         
  -4  -4  14         40.50         33.62         4.89 o                         
  -3  -4  14          3.72          2.78         2.98 o                         
  -2  -4  14         67.96         62.86         3.41 o                         
  -1  -4  14         38.61         32.76         2.76 o                         
   0  -4  14          0.57          3.13         3.73 o                         
   1  -4  14          2.07          2.01         2.35 o                         
   2  -4  14        174.56        167.45         4.66 o                         
   3  -4  14         56.73         54.57         4.36 o                         
   4  -4  14          4.61          8.47         2.96 o                         
   5  -4  14          3.07          5.83         4.49 o                         
  -6  -3  14          0.70          3.95         4.21 o                         
  -5  -3  14         27.28         27.19         5.23 o                         
  -4  -3  14         14.29         13.87         4.53 o                         
  -3  -3  14         84.95         75.35         3.31 o                         
  -2  -3  14         17.30         20.20         2.08 o                         
  -1  -3  14         15.57         12.37         1.90 o                         
   0  -3  14         18.38         19.67         2.05 o                         
   1  -3  14          0.55          1.66         2.28 o                         
   2  -3  14         13.07         11.17         2.83 o                         
   3  -3  14          0.07          0.68         2.50 o                         
   4  -3  14          0.93          0.30         4.37 o                         
   5  -3  14          1.23          4.52         4.49 o                         
  -6  -2  14          0.91         -0.18         5.04 o                         
  -5  -2  14          8.23          6.91         4.05 o                         
  -4  -2  14        194.95        206.52         8.04 o                         
  -3  -2  14         29.96         41.71         4.95 o                         
  -2  -2  14         15.05          9.04         2.41 o                         
  -1  -2  14        140.62        141.04         3.41 o                         
   0  -2  14        136.04        134.60         4.19 o                         
   1  -2  14         25.25         26.43         3.06 o                         
   2  -2  14         18.96         18.54         3.10 o                         
   3  -2  14         25.92         36.54         4.82 o                         
   4  -2  14          6.39          2.33         3.81 o                         
   5  -2  14          0.30         10.68         4.98 o                         
  -6  -1  14          0.01         -1.32         3.71 o                         
  -5  -1  14          8.70          3.86         4.62 o                         
  -4  -1  14         43.07         41.55         5.00 o                         
  -3  -1  14         48.68         41.98         4.60 o                         
  -2  -1  14          0.86          0.40         1.85 o                         
  -1  -1  14         29.67         27.52         2.20 o                         
   0  -1  14        413.13        421.91         6.53 o                         
   1  -1  14        101.65        106.73         6.23 o                         
   2  -1  14        241.70        236.65         7.83 o                         
   3  -1  14          1.50          2.03         4.66 o                         
   4  -1  14          2.77         -1.20         3.89 o                         
   5  -1  14         11.28          5.61         5.00 o                         
  -6   0  14          0.10         -1.61         4.41 o                         
  -5   0  14          1.08         -3.22         3.82 o                         
  -4   0  14         34.01         39.73         4.96 o                         
  -3   0  14         99.49        115.06         6.23 o                         
  -2   0  14         48.21         37.59         3.12 o                         
  -1   0  14         18.42         19.46         2.71 o                         
   0   0  14         30.29         30.09         4.42 o                         
   1   0  14        140.96        148.56         6.79 o                         
   2   0  14          6.69          7.29         3.94 o                         
   3   0  14          2.62          2.91         4.79 o                         
   4   0  14         59.18         60.85         5.67 o                         
   5   0  14          8.61          8.63         5.71 o                         
  -6   1  14          2.35          4.97         3.90 o                         
  -5   1  14          4.94          5.32         4.14 o                         
  -4   1  14         16.91         13.13         4.12 o                         
  -3   1  14          6.79          2.44         3.93 o                         
  -2   1  14         33.91         28.39         2.96 o                         
  -1   1  14         61.79         57.34         3.42 o                         
   0   1  14        129.81        115.46         6.14 o                         
   1   1  14         32.24         38.59         4.71 o                         
   2   1  14         33.17         24.65         4.48 o                         
   3   1  14          0.52         -1.80         4.50 o                         
   4   1  14          0.00         -0.84         4.77 o                         
   5   1  14         26.13         41.33         5.42 o                         
  -6   2  14          0.83          2.30         4.12 o                         
  -5   2  14          7.70         10.32         4.24 o                         
  -4   2  14          8.89          5.48         3.59 o                         
  -3   2  14          1.71         -1.95         3.79 o                         
  -2   2  14         37.11         36.20         3.28 o                         
  -1   2  14          8.75         10.69         3.11 o                         
   0   2  14          4.45          4.16         3.43 o                         
   1   2  14          0.88          2.02         3.73 o                         
   2   2  14          3.63          5.16         4.51 o                         
   3   2  14         25.90         17.58         5.17 o                         
   4   2  14          8.53          8.37         4.73 o                         
  -5   3  14          4.07          7.49         4.29 o                         
  -4   3  14          0.50          1.87         3.76 o                         
  -3   3  14          5.15          2.34         3.27 o                         
  -2   3  14         10.10          7.81         2.42 o                         
  -1   3  14         13.05         12.02         2.58 o                         
   0   3  14          0.48         -0.26         3.95 o                         
   1   3  14          4.25          3.53         3.54 o                         
   2   3  14         14.98         23.53         4.25 o                         
   3   3  14          1.54         -1.71         4.12 o                         
   4   3  14          0.45         -4.91         4.91 o                         
  -4   4  14          1.22          2.75         3.77 o                         
  -3   4  14         15.81         23.00         4.31 o                         
  -2   4  14          3.36          3.92         2.70 o                         
  -1   4  14          1.83          0.74         2.67 o                         
   0   4  14         12.39         12.91         4.14 o                         
   1   4  14          3.04         -4.67         4.67 o                         
   2   4  14          2.95         -2.60         3.37 o                         
   3   4  14          1.90         11.48         4.51 o                         
  -3   5  14          1.77          1.12         7.12 o                         
  -2   5  14          6.42         15.47         4.72 o                         
  -1   5  14          0.19         -3.10         3.10 o                         
   0   5  14          0.19         -1.04         4.24 o                         
   1   5  14         31.33         18.36         3.72 o                         
   2   5  14          1.38          1.94         3.99 o                         
  -2  -7  15          1.28          0.85         4.60 o                         
  -1  -7  15         11.58         17.92         5.20 o                         
   0  -7  15         10.96         12.15         4.04 o                         
   1  -7  15         26.40         23.19         4.71 o                         
   2  -7  15         12.30          9.32         3.94 o                         
  -4  -6  15          7.41          3.88         3.85 o                         
  -3  -6  15          5.41          8.23         2.51 o                         
  -2  -6  15          6.10          4.67         2.60 o                         
  -1  -6  15         31.13         31.05         7.43 o                         
   0  -6  15         27.47         36.28         4.67 o                         
   1  -6  15          5.05          1.97         3.93 o                         
   2  -6  15          0.00         -1.00         3.60 o                         
   3  -6  15         39.75         45.68         5.27 o                         
   4  -6  15          6.60         12.45         4.88 o                         
  -4  -5  15          0.15         -1.67         3.25 o                         
  -3  -5  15          6.76         10.37         3.44 o                         
  -2  -5  15         28.14         32.66         3.18 o                         
  -1  -5  15          3.94          9.59         2.68 o                         
   0  -5  15         60.41         57.51         3.39 o                         
   1  -5  15         28.28         25.80         4.44 o                         
   2  -5  15          5.10          6.54         4.07 o                         
   3  -5  15         19.11         21.44         4.28 o                         
   4  -5  15         55.55         64.31         6.15 o                         
  -5  -4  15          0.46         -1.64         3.53 o                         
  -4  -4  15         18.44         13.27         4.21 o                         
  -3  -4  15         43.25         44.18         3.21 o                         
  -2  -4  15         17.95         14.53         2.51 o                         
  -1  -4  15          0.04         -1.11         2.16 o                         
   0  -4  15         52.82         57.09         5.19 o                         
   1  -4  15         26.23         28.29         3.10 o                         
   2  -4  15          9.22          8.29         2.76 o                         
   3  -4  15          0.68         -0.57         3.01 o                         
   4  -4  15         26.55         26.46         3.44 o                         
   5  -4  15          8.09          7.66         4.51 o                         
  -5  -3  15         29.42         38.16         5.43 o                         
  -4  -3  15         19.22         14.98         3.98 o                         
  -3  -3  15        118.03        105.96         6.06 o                         
  -2  -3  15          1.93          0.38         1.86 o                         
  -1  -3  15         54.11         55.12         2.76 o                         
   0  -3  15          0.30          3.06         2.49 o                         
   1  -3  15         33.03         33.55         3.08 o                         
   2  -3  15          9.21          8.86         2.58 o                         
   3  -3  15         14.44         19.66         2.98 o                         
   4  -3  15         25.01         35.69         5.39 o                         
   5  -3  15          0.67          7.40         4.77 o                         
  -6  -2  15          1.14         -2.65         3.99 o                         
  -5  -2  15          1.40         -2.84         4.11 o                         
  -4  -2  15          1.24          0.60         3.94 o                         
  -3  -2  15         11.61         13.12         4.06 o                         
  -2  -2  15        272.62        251.25         4.40 o                         
  -1  -2  15          0.02         -0.25         1.97 o                         
   0  -2  15          0.05         -0.50         2.42 o                         
   1  -2  15         15.08         17.01         3.13 o                         
   2  -2  15          0.07          4.33         2.76 o                         
   3  -2  15          0.58         -1.14         4.46 o                         
   4  -2  15          0.39         -3.90         4.09 o                         
   5  -2  15          3.38          6.65         5.16 o                         
  -6  -1  15          9.85          7.50         4.69 o                         
  -5  -1  15         11.13         13.69         4.63 o                         
  -4  -1  15         12.14         10.21         4.29 o                         
  -3  -1  15          5.44          1.77         3.29 o                         
  -2  -1  15          3.12          2.60         2.74 o                         
  -1  -1  15          5.33          8.14         2.06 o                         
   0  -1  15          1.08          4.71         3.66 o                         
   1  -1  15          0.01          4.64         4.05 o                         
   2  -1  15         66.61         76.29         5.55 o                         
   3  -1  15          9.87         12.83         4.66 o                         
   4  -1  15          0.84          2.12         3.73 o                         
   5  -1  15         11.02          4.53         4.93 o                         
  -6   0  15          1.93          1.55         4.28 o                         
  -5   0  15         12.41         13.78         4.10 o                         
  -4   0  15         17.48         18.75         4.92 o                         
  -3   0  15          0.78         -0.16         3.34 o                         
  -2   0  15         16.85         10.13         2.74 o                         
  -1   0  15         47.05         50.99         5.10 o                         
   0   0  15          0.09          3.50         3.93 o                         
   1   0  15         36.57         35.74         5.14 o                         
   2   0  15          8.39          9.54         4.57 o                         
   3   0  15          6.66          7.96         4.19 o                         
   4   0  15         20.87         23.21         5.54 o                         
  -6   1  15          0.05         -3.49         4.55 o                         
  -5   1  15          6.09          6.83         4.91 o                         
  -4   1  15          8.86          4.88         4.62 o                         
  -3   1  15         23.75         23.71         4.40 o                         
  -2   1  15         85.94         77.77         3.90 o                         
  -1   1  15          1.59         -3.78         6.56 o                         
   0   1  15         35.11         33.98         4.61 o                         
   1   1  15          8.79         15.51         4.58 o                         
   2   1  15          1.96          2.10         4.77 o                         
   3   1  15          8.91          8.49         4.61 o                         
   4   1  15          0.13         -3.66         4.22 o                         
  -5   2  15          0.13         -3.52         3.52 o                         
  -4   2  15          4.83          7.85         3.64 o                         
  -3   2  15         12.62         10.19         4.22 o                         
  -2   2  15          2.80          1.28         2.84 o                         
  -1   2  15          2.31         -3.41         4.22 o                         
   0   2  15         14.72         17.42         4.27 o                         
   1   2  15         25.27         30.64         4.83 o                         
   2   2  15          8.59         10.63         4.24 o                         
   3   2  15          0.19          5.65         4.49 o                         
   4   2  15          0.01         -3.16         4.57 o                         
  -4   3  15         15.13         13.81         5.02 o                         
  -3   3  15          6.32         -4.09         4.09 o                         
  -2   3  15          2.07          7.27         4.30 o                         
  -1   3  15          6.52         -3.47         4.57 o                         
   0   3  15          0.60          6.46         4.16 o                         
   1   3  15          0.03          2.65         4.58 o                         
   2   3  15         12.50         17.66         4.20 o                         
   3   3  15          5.55         13.28         4.89 o                         
  -4   4  15          1.25          4.31         4.27 o                         
  -3   4  15          7.60         13.55         4.97 o                         
  -2   4  15          0.83         -2.44         2.44 o                         
  -1   4  15         23.65         29.30         4.10 o                         
   0   4  15          6.54          9.05         4.15 o                         
   1   4  15          5.20          9.27         4.10 o                         
   2   4  15          0.77          2.02         4.70 o                         
  -2   5  15          1.66          4.44         2.77 o                         
  -1   5  15          1.36         -2.95         2.95 o                         
  -3  -6  16          3.47          5.40         3.15 o                         
  -2  -6  16          2.34          1.95         4.89 o                         
  -1  -6  16          1.69          0.69         8.60 o                         
   0  -6  16          5.67          7.92         4.15 o                         
   1  -6  16         26.11         19.12         4.68 o                         
   2  -6  16         25.71         27.53         5.79 o                         
  -4  -5  16          0.66          3.06         3.30 o                         
  -3  -5  16          6.76         10.07         2.51 o                         
  -2  -5  16          5.44         13.10         2.59 o                         
  -1  -5  16         18.88         20.43         2.75 o                         
   0  -5  16         54.02         52.74         5.48 o                         
   1  -5  16          7.76         16.57         4.74 o                         
   2  -5  16         12.60         15.11         4.25 o                         
   3  -5  16          0.04          4.21         3.95 o                         
  -4  -4  16          6.05          1.18         4.19 o                         
  -3  -4  16          5.07          7.60         2.72 o                         
  -2  -4  16         22.40         20.45         2.77 o                         
  -1  -4  16          6.30         11.21         2.64 o                         
   0  -4  16          7.52          9.18         4.09 o                         
   1  -4  16         14.79         14.42         4.43 o                         
   2  -4  16         17.12         15.98         3.21 o                         
   3  -4  16          3.14          0.17         2.96 o                         
   4  -4  16         25.12         27.89         6.16 o                         
  -5  -3  16         23.28         17.33         4.72 o                         
  -4  -3  16         13.83          8.61         4.50 o                         
  -3  -3  16          1.14         -0.44         3.49 o                         
  -2  -3  16         13.33         12.79         2.03 o                         
  -1  -3  16          2.68          4.09         2.26 o                         
   0  -3  16          0.93          2.62         2.43 o                         
   1  -3  16         46.51         46.93         4.29 o                         
   2  -3  16         20.98         21.39         5.34 o                         
   3  -3  16          0.01          1.76         2.90 o                         
   4  -3  16          0.31          4.09         4.54 o                         
  -5  -2  16          0.15         -1.97         3.96 o                         
  -4  -2  16         13.69          8.19         3.68 o                         
  -3  -2  16          4.71          1.20         3.38 o                         
  -2  -2  16          3.71          6.19         2.09 o                         
  -1  -2  16          4.16          6.65         1.92 o                         
   0  -2  16          3.61          4.29         2.58 o                         
   1  -2  16         10.14          9.99         2.78 o                         
   2  -2  16         21.06         26.21         4.99 o                         
   3  -2  16          3.30          3.77         3.87 o                         
   4  -2  16          0.03         -4.61         4.61 o                         
  -5  -1  16          0.45         -3.68         3.68 o                         
  -4  -1  16          1.88          7.46         4.73 o                         
  -3  -1  16          4.98          5.50         3.95 o                         
  -2  -1  16         49.54         44.98         4.44 o                         
  -1  -1  16         32.23         31.56         4.61 o                         
   0  -1  16          3.34          8.60         4.35 o                         
   1  -1  16          0.89          3.94         4.29 o                         
   2  -1  16         80.25         84.03         6.35 o                         
   3  -1  16         14.81         18.25         4.46 o                         
   4  -1  16         15.38         20.35         5.09 o                         
  -5   0  16          2.10          4.81         4.34 o                         
  -4   0  16         31.02         34.83         4.80 o                         
  -3   0  16         30.48         44.02         5.22 o                         
  -2   0  16         17.71         14.68         3.82 o                         
  -1   0  16          0.02          0.75         4.32 o                         
   0   0  16          2.23         -3.33         3.66 o                         
   1   0  16          9.64         20.62         4.97 o                         
   2   0  16          0.35          5.92         5.04 o                         
   3   0  16         24.18         13.17         5.32 o                         
   4   0  16          2.41         -2.19         5.58 o                         
  -5   1  16          5.17         11.61         4.54 o                         
  -4   1  16         22.65         23.50         4.76 o                         
  -3   1  16          1.46          4.11         3.98 o                         
  -2   1  16         14.17         18.78         2.94 o                         
  -1   1  16         10.75          6.86         4.86 o                         
   0   1  16          2.67          9.76         4.94 o                         
   1   1  16         25.22         27.31         4.99 o                         
   2   1  16          0.31          2.48         5.05 o                         
   3   1  16          0.16          8.72         5.20 o                         
  -4   2  16          0.04         -3.26         3.26 o                         
  -3   2  16          0.45          1.41         4.34 o                         
  -2   2  16          0.23          0.60         2.56 o                         
  -1   2  16         22.65         28.04         4.99 o                         
   0   2  16         22.19         18.87         5.45 o                         
   1   2  16          8.97          8.11         5.04 o                         
   2   2  16          5.06          0.19         2.84 o                         
   3   2  16          1.45          0.03         4.95 o                         
  -4   3  16          2.17         -4.23         4.23 o                         
  -3   3  16          0.00          2.22         3.64 o                         
  -2   3  16          2.85          8.52         3.51 o                         
  -1   3  16          0.71         -3.73         4.76 o                         
   0   3  16          4.07          2.89         3.88 o                         
   1   3  16         10.30          6.34         4.22 o                         
   2   3  16          1.42         -1.82         4.28 o                         
  -3   4  16          5.63         11.35         4.03 o                         
  -2   4  16          0.27         -3.50         3.50 o                         
  -1   4  16          1.56         -1.85         3.08 o                         
   0   4  16          1.36         -3.93         3.93 o                         
   1   4  16          0.37         -5.36         5.36 o                         
  -2  -6  17         17.60         16.09         3.38 o                         
  -1  -6  17         27.05         27.23         6.02 o                         
   0  -6  17         51.49         79.86         6.50 o                         
  -3  -5  17         16.22         20.11         6.18 o                         
  -2  -5  17          0.07          2.88         2.33 o                         
  -1  -5  17          0.18          3.21         2.40 o                         
   0  -5  17         13.37          7.30         4.82 o                         
   1  -5  17          0.25          1.00         4.40 o                         
   2  -5  17        146.61        151.02         8.05 o                         
  -4  -4  17          0.57          1.56         4.65 o                         
  -3  -4  17          3.18         11.67         4.65 o                         
  -2  -4  17          3.10          2.65         2.67 o                         
  -1  -4  17         13.45         14.23         3.06 o                         
   0  -4  17         47.83         51.89         4.85 o                         
   1  -4  17         30.03         37.82         5.23 o                         
   2  -4  17          1.29          3.06         4.65 o                         
   3  -4  17         19.40         21.49         3.40 o                         
   4  -4  17          1.58          5.13         5.10 o                         
  -4  -3  17          0.94          9.23         3.98 o                         
  -3  -3  17         18.36         18.72         4.56 o                         
  -2  -3  17          6.78          1.66         2.15 o                         
  -1  -3  17          0.27         -2.41         2.41 o                         
   0  -3  17          0.91          1.33         2.92 o                         
   1  -3  17          0.53          4.06         2.60 o                         
   2  -3  17          0.76         -4.08         6.34 o                         
   3  -3  17         12.47          5.54         4.90 o                         
   4  -3  17          4.56          5.93         4.03 o                         
  -4  -2  17          8.38          8.08         4.13 o                         
  -3  -2  17          3.70          8.88         3.98 o                         
  -2  -2  17          0.73          1.26         2.53 o                         
  -1  -2  17          5.39          6.26         2.65 o                         
   0  -2  17         25.19         26.24         3.33 o                         
   1  -2  17         13.19         16.92         2.98 o                         
   2  -2  17          7.86         16.84         4.61 o                         
   3  -2  17          0.89          3.75         4.55 o                         
  -5  -1  17          2.62          1.05         3.87 o                         
  -4  -1  17          0.10         -4.30         4.30 o                         
  -3  -1  17          1.10          2.25         4.19 o                         
  -2  -1  17          5.37          4.02         3.06 o                         
  -1  -1  17         19.40         26.01         4.29 o                         
   0  -1  17         11.29         10.76         4.32 o                         
   1  -1  17          0.17          7.60         4.71 o                         
   2  -1  17         15.99         20.06         5.28 o                         
   3  -1  17          2.56         10.39         5.48 o                         
  -4   0  17          5.91         -0.04         4.39 o                         
  -3   0  17          2.95          6.72         3.58 o                         
  -2   0  17          9.19         11.45         5.52 o                         
  -1   0  17          4.59          2.54         4.67 o                         
   0   0  17          0.29          0.91         4.66 o                         
   1   0  17          4.00          5.86         4.58 o                         
   2   0  17          0.94          7.23         4.74 o                         
   3   0  17         15.65         26.00         4.78 o                         
  -4   1  17          0.26          1.83         3.58 o                         
  -3   1  17         40.00         39.33         4.80 o                         
  -2   1  17          3.76          3.07         2.90 o                         
  -1   1  17          0.74         -0.68         4.59 o                         
   0   1  17          0.12         -3.79         3.79 o                         
   1   1  17          0.01          1.11         3.77 o                         
   2   1  17          0.51         -4.90         4.90 o                         
  -4   2  17          0.06         -0.38         3.47 o                         
  -3   2  17          0.60          4.18         3.53 o                         
  -2   2  17         11.45          8.89         5.06 o                         
  -1   2  17          5.49          9.44         4.10 o                         
   0   2  17          0.47          6.45         4.31 o                         
   1   2  17          4.35         11.87         4.12 o                         
  -3   3  17          0.39          2.26         4.68 o                         
  -1   3  17          4.93         12.24         4.81 o                         
   0   3  17          0.03          3.49         5.06 o                         
  -2  -5  18          5.89          2.84         2.84 o                         
  -1  -5  18         10.15         10.24         4.09 o                         
   0  -5  18         47.92         53.81         5.94 o                         
  -3  -4  18          0.02          4.82         3.47 o                         
  -2  -4  18         10.03         15.49         2.81 o                         
  -1  -4  18         16.88         32.47         5.35 o                         
   0  -4  18          3.03          9.37         4.62 o                         
   1  -4  18         25.26         27.33         4.93 o                         
   3  -4  18         84.10        102.36         6.93 o                         
  -3  -3  18          0.85         -2.43         4.06 o                         
  -2  -3  18          0.45          0.86         2.70 o                         
  -1  -3  18         20.31         24.79         3.14 o                         
   0  -3  18          1.41         -0.24         5.50 o                         
   1  -3  18          3.62          7.48         3.46 o                         
   2  -3  18          7.06         12.72         4.05 o                         
   3  -3  18          7.24         22.10         4.47 o                         
  -4  -2  18          5.91         11.49         4.97 o                         
  -3  -2  18          3.04          0.95         3.43 o                         
  -2  -2  18         17.59         23.36         3.39 o                         
  -1  -2  18          2.35         -0.14         2.62 o                         
   0  -2  18          0.00          2.56         2.93 o                         
   1  -2  18          5.26         13.87         4.59 o                         
   2  -2  18          0.17          6.19         4.39 o                         
  -4  -1  18          1.71          5.75         4.59 o                         
  -3  -1  18          0.00          2.86         4.11 o                         
  -2  -1  18          9.76         11.11         5.55 o                         
  -1  -1  18          0.31         -0.53         3.39 o                         
   0  -1  18         54.20         64.05         6.06 o                         
   1  -1  18          6.61          9.84         4.62 o                         
   2  -1  18          4.24         11.61         5.30 o                         
  -4   0  18          4.79         12.22         3.82 o                         
  -3   0  18          2.74          9.07         4.07 o                         
  -2   0  18          0.73          6.70         4.80 o                         
  -1   0  18         28.09         33.04         5.45 o                         
   0   0  18          8.95          3.89         4.33 o                         
   1   0  18          4.73          4.11         4.87 o                         
   2   0  18          2.28         -1.32         4.06 o                         
  -3   1  18          7.97         13.06         4.09 o                         
  -2   1  18          1.50          3.38         4.27 o                         
  -1   1  18         26.68         21.96         5.46 o                         
   0   1  18          0.02         -3.60         4.39 o                         
   1   1  18          0.41          6.69         5.12 o                         
  -3   2  18         15.64         -3.77         4.37 o                         
  -2  -4  19          0.85          0.64         2.76 o                         
  -1  -4  19          2.74         -4.07         4.07 o                         
  -3  -3  19          2.95          1.83         4.52 o                         
  -1  -3  19          7.05         11.37         3.39 o                         
   0  -3  19         25.90         34.68         3.82 o                         
   1  -3  19          2.96          3.57         3.05 o                         
  -3  -2  19          0.00         -4.08         4.08 o                         
  -2  -2  19          0.69          1.50         4.34 o                         
  -1  -2  19          3.11          3.61         3.32 o                         
   0  -2  19         21.41         25.46         5.06 o                         
   1  -2  19          0.36         -4.52         4.52 o                         
  -3  -1  19          5.29         -4.21         4.21 o                         
  -2  -1  19          6.94          5.19         4.63 o                         
  -1  -1  19          1.69          4.72         4.26 o                         
   0  -1  19          3.15          2.90         4.45 o                         
  -3   0  19          0.26         -1.39         5.02 o                         
                                                                                
