# Supplementary material for: Fifteen 4-(2-meth­oxy­phen­yl)piperazin-1-ium salts containing organic anions: supra­molecular assembly in zero, one, two and three dimensions
Source: Acta Crystallogr E Crystallogr Commun. 2020 Oct 30;76(Pt 11):1779–93. doi: 10.1107/S2056989020014097 (PMC7643239; doi:10.1107/S2056989020014097)
Supplement: Supplementary file 3 [file e-76-01779-IIsup3.hkl]

data_II                                                                         
_shelx_title '  hm36cg'                                                         
_shelx_refln_list_code          4                                               
_shelx_F_calc_maximum      159.65                                               
_exptl_crystal_F_000       404.00                                               
_reflns_d_resolution_high  0.7668                                               
                                                                                
loop_                                                                           
 _space_group_symop_operation_xyz                                               
 'x, y, z'                                                                      
 '-x, -y, -z'                                                                   
                                                                                
_cell_length_a     7.4313                                                       
_cell_length_b     7.9163                                                       
_cell_length_c    15.5212                                                       
_cell_angle_alpha 101.565                                                       
_cell_angle_beta   94.780                                                       
_cell_angle_gamma  92.691                                                       
                                                                                
_shelx_F_squared_multiplier     1.000                                           
                                                                                
loop_                                                                           
 _refln_index_h                                                                 
 _refln_index_k                                                                 
 _refln_index_l                                                                 
 _refln_F_squared_calc                                                          
 _refln_F_squared_meas                                                          
 _refln_F_squared_sigma                                                         
 _refln_observed_status                                                         
   2   0   0       5894.09       6687.21        31.75 o                         
   3   0   0       1024.97       1055.89         9.76 o                         
   4   0   0         73.15         64.37         2.20 o                         
   5   0   0        269.14        280.55         3.61 o                         
   6   0   0        135.86        138.98         3.49 o                         
   7   0   0         19.66         17.58         3.16 o                         
   8   0   0         53.45         50.74         3.91 o                         
   9   0   0          8.75         14.39         4.29 o                         
  -8   1   0          6.52          2.69         4.18 o                         
  -7   1   0          2.76          2.25         3.48 o                         
  -6   1   0        116.31        108.48         3.36 o                         
  -5   1   0        248.73        216.77         3.35 o                         
  -4   1   0        965.65        993.59        23.75 o                         
  -3   1   0        493.57        454.90         2.85 o                         
  -2   1   0       1639.04       1877.69         4.43 o                         
  -1   1   0       4319.46       4570.72        19.29 o                         
   0   1   0        827.98        804.69        18.37 o                         
   1   1   0        846.33        977.64         7.74 o                         
   2   1   0         82.84        112.00         1.77 o                         
   3   1   0       2134.53       2510.83       140.77 o                         
   4   1   0       5997.62       6088.36        37.65 o                         
   5   1   0        148.34        151.27         2.95 o                         
   6   1   0          7.88          0.99         2.78 o                         
   7   1   0        191.92        184.91         4.14 o                         
   9   1   0          8.58          6.79         4.71 o                         
  -9   2   0         34.16         32.35         4.88 o                         
  -8   2   0         20.38         18.06         4.08 o                         
  -7   2   0         43.74         40.67         3.56 o                         
  -6   2   0        267.30        239.31         4.00 o                         
  -5   2   0         64.40         60.29         3.48 o                         
  -4   2   0         92.68         97.46         3.51 o                         
  -3   2   0        157.38        208.91         2.94 o                         
  -2   2   0        600.48        551.81         7.27 o                         
  -1   2   0       1160.62       1098.96         7.87 o                         
   0   2   0       3049.98       2961.72        17.14 o                         
   1   2   0       4310.68       4201.42        11.06 o                         
   2   2   0        255.50        274.07         6.45 o                         
   3   2   0       2379.38       2603.07         9.34 o                         
   4   2   0          0.91          1.86         1.09 o                         
   5   2   0         43.84         37.32         3.64 o                         
   6   2   0          9.33          8.40         2.69 o                         
   7   2   0         55.57         54.66         3.60 o                         
   8   2   0        101.08         95.33         4.28 o                         
   9   2   0          7.85         10.91         4.54 o                         
  -9   3   0          1.49          0.79         4.52 o                         
  -8   3   0          7.55          0.60         3.31 o                         
  -7   3   0         10.54          6.20         3.21 o                         
  -6   3   0        134.07        139.53         3.65 o                         
  -5   3   0        378.55        401.46        24.17 o                         
  -4   3   0         46.48         37.99         2.54 o                         
  -3   3   0       1211.31       1199.84        14.69 o                         
  -2   3   0       1501.14       1515.98         4.86 o                         
  -1   3   0        253.42        230.60         2.26 o                         
   0   3   0        332.55        368.45         3.29 o                         
   1   3   0        633.33        755.74         2.72 o                         
   2   3   0         26.30         18.80         0.52 o                         
   3   3   0       1391.48       1397.86        13.35 o                         
   4   3   0        300.57        281.17         2.66 o                         
   5   3   0        361.92        361.41         3.59 o                         
   6   3   0        130.63        118.91        10.88 o                         
   7   3   0         91.60         74.63         8.61 o                         
   8   3   0          0.69          0.23         3.99 o                         
  -8   4   0         14.17         12.90         4.22 o                         
  -7   4   0         17.70         18.32         3.60 o                         
  -6   4   0        132.12        131.28         7.96 o                         
  -5   4   0         58.89         51.36         2.27 o                         
  -4   4   0         28.08         23.64         1.15 o                         
  -3   4   0        190.99        196.29         4.41 o                         
  -2   4   0        173.75        187.47         1.08 o                         
  -1   4   0       1932.40       1888.98        20.09 o                         
   0   4   0         17.59          7.40         0.96 o                         
   1   4   0        197.99        168.77         1.15 o                         
   2   4   0       1762.52       1812.75         7.88 o                         
   3   4   0        254.09        245.29         4.24 o                         
   4   4   0        195.89        197.07         4.97 o                         
   5   4   0         33.17         36.94         1.63 o                         
   6   4   0          0.31          1.15         4.01 o                         
   7   4   0         20.24         17.94         4.36 o                         
   8   4   0          4.98          5.06         4.08 o                         
  -8   5   0         12.70          8.44         4.11 o                         
  -7   5   0         10.28          3.75         3.63 o                         
  -6   5   0         19.84         29.18         2.90 o                         
  -5   5   0         45.00         60.45         6.27 o                         
  -4   5   0        178.55        176.67         7.41 o                         
  -3   5   0        445.35        466.00        22.83 o                         
  -2   5   0        394.87        408.86        18.58 o                         
  -1   5   0         87.03         75.70         1.82 o                         
   0   5   0        582.71        579.51        10.35 o                         
   1   5   0        174.66        186.83         4.07 o                         
   2   5   0        330.56        332.15         3.39 o                         
   3   5   0         90.82         91.20         2.13 o                         
   4   5   0          1.73          1.73         1.69 o                         
   5   5   0         68.10         70.33         2.00 o                         
   6   5   0        136.89        130.22         4.43 o                         
   7   5   0         10.08          7.57         4.74 o                         
  -7   6   0          5.04          3.60         4.15 o                         
  -6   6   0        103.60        135.29         4.87 o                         
  -5   6   0        210.90        218.30         4.47 o                         
  -4   6   0          1.34          1.71         1.95 o                         
  -3   6   0         37.98         29.25         1.96 o                         
  -2   6   0         14.20         12.83         3.01 o                         
  -1   6   0         35.38         41.37         2.40 o                         
   0   6   0        336.17        374.34         6.84 o                         
   1   6   0        200.13        198.54         2.39 o                         
   2   6   0        194.49        213.35         2.92 o                         
   3   6   0        192.91        171.66         8.38 o                         
   4   6   0         32.96         37.18         2.53 o                         
   5   6   0         15.65         16.68         2.44 o                         
   6   6   0          1.25         -1.62         4.34 o                         
  -6   7   0         22.32         34.57         3.78 o                         
  -5   7   0          9.09         22.67         4.32 o                         
  -4   7   0         72.96         45.41         5.93 o                         
  -3   7   0         41.56         77.98         4.32 o                         
  -2   7   0        399.05        431.45         5.15 o                         
  -1   7   0        150.43        156.40         3.86 o                         
   0   7   0         24.03         16.25         2.33 o                         
   1   7   0        171.05        159.30         2.65 o                         
   2   7   0         96.87         86.49         4.63 o                         
   3   7   0         44.17         47.11         4.81 o                         
   4   7   0         12.41         20.90         2.94 o                         
   5   7   0         25.77         31.08         5.58 o                         
  -5   8   0         16.99         19.84         5.08 o                         
  -4   8   0         26.42         31.66         4.77 o                         
  -3   8   0         47.07         33.26         4.48 o                         
  -2   8   0         13.33         10.32         3.79 o                         
  -1   8   0        100.16        111.67         3.84 o                         
   0   8   0        103.03         67.56         3.19 o                         
   1   8   0         42.63         56.55         5.10 o                         
   2   8   0        129.60        133.62         4.53 o                         
   3   8   0          2.07          3.35         2.75 o                         
   4   8   0         10.30          7.35         2.69 o                         
   5   8   0         26.36         32.69         4.07 o                         
  -3   9   0          3.28          5.54         3.95 o                         
  -2   9   0          9.20          8.85         4.47 o                         
  -1   9   0         20.09         18.81         4.47 o                         
   0   9   0         80.58         90.39         4.85 o                         
   1   9   0          2.44          3.63         4.54 o                         
   2   9   0          0.13          0.53         5.22 o                         
   3   9   0          7.80         10.50         4.78 o                         
  -3  -9   1         10.33         14.99         3.82 o                         
  -2  -9   1          2.38          3.82         3.72 o                         
  -1  -9   1         34.09         40.36         4.92 o                         
   0  -9   1         21.73         25.64         3.92 o                         
   1  -9   1          5.36         10.23         4.09 o                         
   2  -9   1         25.35         13.64         4.28 o                         
   3  -9   1          6.64         -0.71         4.71 o                         
  -5  -8   1         17.60         23.19         4.49 o                         
  -4  -8   1          1.10          0.92         3.32 o                         
  -3  -8   1          2.51          3.54         5.09 o                         
  -2  -8   1          0.01          1.49         2.93 o                         
  -1  -8   1         10.84         14.60         3.13 o                         
   0  -8   1        112.36         96.82         3.51 o                         
   1  -8   1        101.98        104.68         3.58 o                         
   2  -8   1          1.78          5.67         3.40 o                         
   3  -8   1         64.06         81.77         4.10 o                         
   4  -8   1         15.67         34.75         4.21 o                         
   5  -8   1          3.79         18.93         5.05 o                         
  -6  -7   1          2.28          7.12         4.18 o                         
  -5  -7   1          0.37          1.70         2.55 o                         
  -4  -7   1         55.07         61.84         3.08 o                         
  -3  -7   1        161.25        164.87         3.08 o                         
  -2  -7   1         11.95         13.03         2.33 o                         
  -1  -7   1        268.52        279.99         6.26 o                         
   0  -7   1        143.94        155.54         2.93 o                         
   1  -7   1          8.85         21.56         3.10 o                         
   2  -7   1          1.60          5.23         3.39 o                         
   3  -7   1         18.73         16.12         2.09 o                         
   4  -7   1         28.35         22.80         2.40 o                         
   5  -7   1          3.42          1.83         3.84 o                         
   6  -7   1          0.32          7.72         4.74 o                         
   7  -7   1         20.25         37.83         5.20 o                         
  -7  -6   1          6.26          3.97         5.44 o                         
  -6  -6   1         15.48         17.72         5.00 o                         
  -5  -6   1         91.91         80.79         2.47 o                         
  -4  -6   1        106.07        110.78         2.80 o                         
  -3  -6   1         25.67         31.16         2.32 o                         
  -2  -6   1        148.17        139.41         5.72 o                         
  -1  -6   1          5.06          5.55         1.49 o                         
   0  -6   1        186.56        185.33         4.40 o                         
   1  -6   1        143.35        130.35         2.20 o                         
   2  -6   1        111.44        108.66         3.41 o                         
   3  -6   1        735.64        735.12        16.44 o                         
   4  -6   1        223.84        255.91        12.21 o                         
   5  -6   1         35.20         20.91         2.16 o                         
   6  -6   1          4.16         -0.20         4.19 o                         
   7  -6   1          1.14          6.64         3.41 o                         
  -7  -5   1          1.20          1.77         3.67 o                         
  -6  -5   1          2.83          3.90         4.33 o                         
  -5  -5   1          1.93          2.02         1.72 o                         
  -4  -5   1         35.39         39.45         1.67 o                         
  -3  -5   1         56.34         59.01         1.95 o                         
  -2  -5   1        560.80        547.10         6.02 o                         
  -1  -5   1        618.36        595.56         5.84 o                         
   0  -5   1        450.36        483.26         2.21 o                         
   1  -5   1        433.75        411.28         2.47 o                         
   2  -5   1        386.67        351.00        13.41 o                         
   3  -5   1          1.70          0.77         1.59 o                         
   4  -5   1          7.18          1.27         1.41 o                         
   5  -5   1         36.91         29.51         1.99 o                         
   6  -5   1        121.58        107.18        11.32 o                         
   7  -5   1         98.06         95.50         3.93 o                         
   8  -5   1          2.03          4.33         3.90 o                         
  -8  -4   1          8.93         11.13         4.73 o                         
  -7  -4   1         27.92         30.26         3.81 o                         
  -6  -4   1         88.69         81.32         4.01 o                         
  -5  -4   1        282.83        273.30         2.14 o                         
  -4  -4   1        339.87        334.51         4.05 o                         
  -3  -4   1         98.13         79.70         1.45 o                         
  -2  -4   1         27.66         14.79         1.90 o                         
  -1  -4   1        961.89       1016.47         9.85 o                         
   0  -4   1        501.17        588.21         8.37 o                         
   1  -4   1        702.35        701.16         6.97 o                         
   2  -4   1         14.42          9.34         0.70 o                         
   3  -4   1        683.11        677.74         2.59 o                         
   4  -4   1        857.57        863.91        12.80 o                         
   5  -4   1         50.71         60.34         3.17 o                         
   6  -4   1         37.47         43.33         2.23 o                         
   7  -4   1         15.56         18.66         3.37 o                         
   8  -4   1          0.13          0.23         3.74 o                         
  -8  -3   1          9.04          8.37         3.60 o                         
  -7  -3   1         24.76         20.90         2.57 o                         
  -6  -3   1         53.72         44.18         4.63 o                         
  -5  -3   1        245.18        218.12         4.92 o                         
  -4  -3   1         78.15         83.37         2.27 o                         
  -3  -3   1       1521.92       1550.04        18.97 o                         
  -2  -3   1        176.93        159.25         1.58 o                         
  -1  -3   1       2246.18       2195.15         4.52 o                         
   0  -3   1        883.60        870.34         7.66 o                         
   1  -3   1        649.78        609.98         4.87 o                         
   2  -3   1       1924.87       1851.29         5.26 o                         
   3  -3   1        460.94        456.08        17.93 o                         
   4  -3   1         84.35         94.10         1.75 o                         
   5  -3   1         87.10         82.11         1.93 o                         
   6  -3   1         26.46         18.79         2.97 o                         
   7  -3   1         93.31         84.44         3.69 o                         
   8  -3   1         52.92         58.90         4.40 o                         
   9  -3   1          0.30          1.34         4.77 o                         
  -9  -2   1          0.19          0.70         3.55 o                         
  -8  -2   1         19.01          8.22         3.27 o                         
  -7  -2   1          4.06          6.43         2.87 o                         
  -6  -2   1        351.26        306.85         3.91 o                         
  -5  -2   1       1092.03       1075.14         2.71 o                         
  -4  -2   1         42.48         40.84         0.93 o                         
  -3  -2   1        346.42        297.95         2.80 o                         
  -2  -2   1       3823.93       3727.99        15.17 o                         
  -1  -2   1        570.93        538.12         4.18 o                         
   0  -2   1          8.67          8.42         0.72 o                         
   1  -2   1       1868.44       2001.84        25.55 o                         
   2  -2   1         69.67         84.80         1.37 o                         
   3  -2   1       1289.29       1291.07         4.67 o                         
   4  -2   1        869.43        865.07         4.64 o                         
   5  -2   1         47.07         44.37         1.63 o                         
   6  -2   1        432.91        424.35         4.70 o                         
   7  -2   1        177.85        168.54         4.26 o                         
   8  -2   1         23.64         13.89         3.43 o                         
   9  -2   1          3.08          1.14         4.27 o                         
  -9  -1   1         15.59         14.90         4.15 o                         
  -8  -1   1         23.56         28.87         3.61 o                         
  -7  -1   1        117.68        113.83         3.88 o                         
  -6  -1   1        262.37        260.73         4.01 o                         
  -5  -1   1         29.46         22.04         2.27 o                         
  -4  -1   1       1697.94       1713.17         5.86 o                         
  -3  -1   1        918.77        896.58         3.89 o                         
  -2  -1   1      15990.73      15699.45        91.48 o                         
  -1  -1   1       1376.94       1408.43         2.25 o                         
   0  -1   1        325.06        340.73         1.29 o                         
   1  -1   1        339.09        435.70         1.60 o                         
   2  -1   1       2360.37       2393.51         5.10 o                         
   3  -1   1        381.49        357.36         2.72 o                         
   4  -1   1        258.80        233.78         2.89 o                         
   5  -1   1          3.58          1.46         2.51 o                         
   6  -1   1         95.36         85.27         3.21 o                         
   7  -1   1         56.89         49.81         3.88 o                         
   8  -1   1          4.45          2.41         3.43 o                         
   9  -1   1          9.27         10.59         4.24 o                         
  -9   0   1          0.27         -0.23         3.63 o                         
  -8   0   1         12.51          4.26         4.06 o                         
  -7   0   1          6.89          3.09         3.02 o                         
  -6   0   1        136.27        136.57         3.61 o                         
  -5   0   1         89.79         76.90         2.74 o                         
  -4   0   1        230.25        231.78         1.29 o                         
  -3   0   1       3047.09       2927.82         6.68 o                         
  -2   0   1      18778.07      17472.17        51.12 o                         
  -1   0   1         47.02         69.22         0.65 o                         
   1   0   1        293.93        320.95         1.39 o                         
   2   0   1      10355.27      10806.67        54.67 o                         
   3   0   1        413.98        436.09         4.48 o                         
   4   0   1        320.72        221.75        50.00 o                         
   5   0   1        511.71        486.19         4.21 o                         
   6   0   1        142.69        140.48         3.51 o                         
   7   0   1         36.30         37.35         3.64 o                         
   8   0   1         15.86         15.44         3.87 o                         
   9   0   1          0.63          6.01         4.75 o                         
  -9   1   1          1.29          1.76         4.76 o                         
  -8   1   1         56.10         59.48         4.04 o                         
  -7   1   1         86.84         90.31         3.89 o                         
  -6   1   1        104.98        107.19         3.48 o                         
  -5   1   1         63.48         57.97         2.65 o                         
  -4   1   1        215.94        217.05         2.40 o                         
  -3   1   1        759.66        797.00         2.28 o                         
  -2   1   1       3428.16       3277.96        26.34 o                         
  -1   1   1        903.17       1019.02         8.45 o                         
   0   1   1        645.45        675.70         3.70 o                         
   1   1   1      25487.50      21308.69       337.57 o                         
   2   1   1       2179.78       2353.11        15.36 o                         
   3   1   1         91.68        127.87         1.72 o                         
   4   1   1       1081.04       1024.62         9.79 o                         
   5   1   1        271.03        267.81         3.54 o                         
   6   1   1        419.03        396.19         4.49 o                         
   7   1   1         42.55         39.90         3.29 o                         
   8   1   1          2.81          3.41         4.04 o                         
   9   1   1         18.50         21.50         4.28 o                         
  -9   2   1          6.13          0.79         4.77 o                         
  -8   2   1          0.22         -1.72         3.51 o                         
  -7   2   1          4.51          6.19         3.46 o                         
  -6   2   1          2.20          0.83         3.01 o                         
  -5   2   1          1.59          1.96         1.42 o                         
  -4   2   1        860.36        813.41         3.28 o                         
  -3   2   1       2179.45       2164.97        14.20 o                         
  -2   2   1        523.74        522.08         1.37 o                         
  -1   2   1       2702.33       2673.94        16.64 o                         
   0   2   1        571.08        624.70         5.73 o                         
   1   2   1       1078.58       1288.70        10.61 o                         
   2   2   1        551.99        578.69        11.45 o                         
   3   2   1        233.03        220.74         4.13 o                         
   4   2   1        179.99        172.87         5.92 o                         
   5   2   1       1204.99       1241.52         6.06 o                         
   6   2   1         53.00         50.16         2.94 o                         
   7   2   1          9.19         12.62         3.53 o                         
   8   2   1         86.97         84.04         4.43 o                         
   9   2   1          5.04         10.16         4.10 o                         
  -9   3   1          0.29         -1.55         4.26 o                         
  -8   3   1         24.38         29.03         4.27 o                         
  -7   3   1         49.76         52.79         3.45 o                         
  -6   3   1         84.59         85.07         3.25 o                         
  -5   3   1        659.64        661.89        58.32 o                         
  -4   3   1          3.69          6.67         0.97 o                         
  -3   3   1        138.87        164.97         2.95 o                         
  -2   3   1       1454.45       1566.53        13.73 o                         
  -1   3   1          3.16          7.06         0.98 o                         
   0   3   1       2132.72       2112.91        12.01 o                         
   1   3   1       2958.76       3106.49        28.03 o                         
   2   3   1        945.11        912.93         8.63 o                         
   3   3   1        875.36        878.82        12.20 o                         
   4   3   1        310.03        320.80         4.08 o                         
   5   3   1         40.23         37.00         1.93 o                         
   6   3   1          0.07         -0.04         1.99 o                         
   7   3   1         12.45         11.54         2.29 o                         
   8   3   1          8.80          9.65         4.27 o                         
  -8   4   1         10.20          5.14         3.48 o                         
  -7   4   1         16.18          8.14         3.75 o                         
  -6   4   1          1.08          5.40         1.93 o                         
  -5   4   1         91.98        110.04         9.68 o                         
  -4   4   1         66.54         67.54         2.80 o                         
  -3   4   1        262.60        234.01         1.86 o                         
  -2   4   1       1298.46       1225.52         8.05 o                         
  -1   4   1        423.34        415.88         6.64 o                         
   0   4   1         26.41         14.00         1.00 o                         
   1   4   1        191.24        202.25         4.69 o                         
   2   4   1        824.82        996.43         2.62 o                         
   3   4   1         55.65         46.21         1.87 o                         
   4   4   1        246.06        243.13         2.12 o                         
   5   4   1         99.34         97.46         2.26 o                         
   6   4   1         70.39         68.52         3.87 o                         
   7   4   1         53.83         59.15         4.31 o                         
   8   4   1         26.28         30.33         5.13 o                         
  -8   5   1         28.80         28.44         3.91 o                         
  -7   5   1         59.74         59.48         3.73 o                         
  -6   5   1         19.35         29.38         6.90 o                         
  -5   5   1         40.45         43.97         5.68 o                         
  -4   5   1        198.94        174.11         3.75 o                         
  -3   5   1         67.79         55.95         2.51 o                         
  -2   5   1          8.27          5.49         2.76 o                         
  -1   5   1          6.79         11.82         1.70 o                         
   0   5   1        653.83        673.97        12.59 o                         
   1   5   1         75.39         66.89         1.58 o                         
   2   5   1        175.63        169.67         1.67 o                         
   3   5   1        366.36        384.64         5.89 o                         
   4   5   1        103.62        108.84         2.06 o                         
   5   5   1         32.86         30.64         1.86 o                         
   6   5   1         33.39         33.76         4.46 o                         
   7   5   1          2.49          3.21         3.61 o                         
  -7   6   1         20.42          6.38         4.83 o                         
  -6   6   1         29.42         27.95         4.35 o                         
  -5   6   1          8.09          6.08         3.38 o                         
  -4   6   1        102.12        117.38        14.63 o                         
  -3   6   1        120.55        147.31         3.90 o                         
  -2   6   1         90.88        122.06         3.45 o                         
  -1   6   1        288.66        304.44         7.09 o                         
   0   6   1        140.98        120.63         2.31 o                         
   1   6   1        259.45        235.83         2.57 o                         
   2   6   1         23.31         24.42         2.42 o                         
   3   6   1          9.24          7.27         2.85 o                         
   4   6   1         36.03         39.10         2.50 o                         
   5   6   1          8.01         10.35         4.05 o                         
   6   6   1         12.26          8.91         5.05 o                         
  -7   7   1          5.14         -1.92         4.98 o                         
  -5   7   1         50.31         52.88         5.06 o                         
  -4   7   1          6.88          2.83         3.88 o                         
  -2   7   1         37.76         19.88         3.65 o                         
  -1   7   1         23.14         15.62         2.61 o                         
   0   7   1          3.05         -1.04         2.45 o                         
   1   7   1        132.18        147.49         2.76 o                         
   2   7   1         46.23         52.65         4.24 o                         
   3   7   1        104.41        129.98         5.90 o                         
   4   7   1         33.83         32.93         2.64 o                         
   5   7   1          7.96         11.27         4.26 o                         
  -4   8   1          5.60          5.14         4.47 o                         
  -3   8   1         63.21         86.16         5.04 o                         
  -1   8   1         85.83         89.99         3.74 o                         
   0   8   1         42.82         51.31         4.41 o                         
   1   8   1         33.63         32.84         4.19 o                         
   2   8   1        105.01         88.74         5.12 o                         
   3   8   1         39.01         29.58         4.48 o                         
   4   8   1          1.91          2.33         4.39 o                         
   5   8   1         12.67         18.49         5.09 o                         
  -3   9   1          2.81         -2.36         5.22 o                         
  -2   9   1         79.27         60.88         5.07 o                         
  -1   9   1          0.16          1.75         3.57 o                         
   0   9   1         14.44         16.66         3.01 o                         
   1   9   1          3.71          1.99         5.20 o                         
   2   9   1          4.34          7.57         5.68 o                         
  -4  -9   2          1.58          1.26         3.60 o                         
  -3  -9   2         18.90         24.94         5.12 o                         
  -2  -9   2          0.16          4.37         5.02 o                         
  -1  -9   2          1.06          3.75         4.14 o                         
   0  -9   2         43.56         38.38         3.42 o                         
   1  -9   2          9.96         15.03         3.85 o                         
   2  -9   2          4.46          8.95         4.38 o                         
   3  -9   2         25.09         34.37         5.01 o                         
   4  -9   2          1.81          6.55         4.77 o                         
  -5  -8   2          2.56          5.64         4.91 o                         
  -4  -8   2          0.96         -0.43         2.71 o                         
  -3  -8   2         22.70         21.75         3.14 o                         
  -2  -8   2         78.32         84.29         5.50 o                         
  -1  -8   2         69.24         75.84         5.22 o                         
   0  -8   2         31.90         37.73         2.25 o                         
   1  -8   2         88.98         96.58         3.57 o                         
   2  -8   2          0.19          2.04         3.87 o                         
   3  -8   2          0.00          1.17         4.40 o                         
   4  -8   2          2.05          2.33         2.66 o                         
   5  -8   2          5.83          1.93         4.14 o                         
  -6  -7   2         18.17         19.32         4.22 o                         
  -5  -7   2         92.58        104.42         4.61 o                         
  -4  -7   2         29.15         28.76         2.52 o                         
  -3  -7   2         62.07         61.69         2.52 o                         
  -2  -7   2         38.34         40.90         2.50 o                         
  -1  -7   2          7.09          7.79         1.70 o                         
   0  -7   2         16.14         13.47         2.17 o                         
   1  -7   2        516.71        510.76         3.47 o                         
   2  -7   2         67.54         65.94         3.35 o                         
   3  -7   2          7.75          4.67         2.59 o                         
   4  -7   2         46.69         47.88         2.30 o                         
   5  -7   2        100.43        115.81         5.71 o                         
   6  -7   2          0.70         -1.62         4.03 o                         
   7  -7   2          3.16          7.48         4.89 o                         
  -7  -6   2         14.54          7.87         5.29 o                         
  -6  -6   2         18.58         18.95         2.95 o                         
  -5  -6   2          0.05         -1.72         3.11 o                         
  -4  -6   2          0.13         -1.06         2.00 o                         
  -3  -6   2         32.88         27.29         2.08 o                         
  -2  -6   2        269.35        264.81         7.86 o                         
  -1  -6   2        569.30        555.17         9.33 o                         
   0  -6   2        310.28        282.17         2.43 o                         
   1  -6   2        351.99        341.09         4.70 o                         
   2  -6   2        417.38        440.36         8.43 o                         
   3  -6   2          3.28          0.90         1.96 o                         
   4  -6   2        193.01        173.22        12.28 o                         
   5  -6   2        103.62         96.71         2.46 o                         
   6  -6   2         34.63         36.47         3.86 o                         
   7  -6   2          1.53          2.77         4.43 o                         
  -7  -5   2          7.75          4.98         4.43 o                         
  -6  -5   2         14.47         14.66         2.43 o                         
  -5  -5   2         38.79         36.98         2.23 o                         
  -4  -5   2        416.53        415.01         4.37 o                         
  -3  -5   2        456.42        450.93         2.88 o                         
  -2  -5   2         41.46         32.60         1.17 o                         
  -1  -5   2        106.26         97.39         4.13 o                         
   0  -5   2        300.90        284.12         6.09 o                         
   1  -5   2        103.92        119.48         1.47 o                         
   2  -5   2        477.64        461.70         8.77 o                         
   3  -5   2        368.72        364.18         6.09 o                         
   4  -5   2        433.52        415.48        13.08 o                         
   5  -5   2        207.94        226.47         6.70 o                         
   6  -5   2         56.27         60.20         2.86 o                         
   7  -5   2         13.60          2.86         3.12 o                         
   8  -5   2          0.18         -2.56         3.68 o                         
  -8  -4   2         18.06          9.29         4.89 o                         
  -7  -4   2        110.28         86.89         4.67 o                         
  -6  -4   2         30.79         30.93         3.88 o                         
  -5  -4   2          5.36          6.62         2.02 o                         
  -4  -4   2         54.71         62.69         1.90 o                         
  -3  -4   2          2.72          2.62         1.16 o                         
  -2  -4   2         17.01         14.75         0.74 o                         
  -1  -4   2        996.08        989.21        10.78 o                         
   0  -4   2       2400.98       2387.82        11.11 o                         
   1  -4   2       1389.80       1367.83         7.72 o                         
   2  -4   2        356.53        283.59         1.32 o                         
   3  -4   2         64.13         58.09         3.45 o                         
   4  -4   2         91.62        101.52         3.34 o                         
   5  -4   2          1.36         -0.55         2.41 o                         
   6  -4   2         54.62         44.69         2.27 o                         
   7  -4   2         25.87         19.15         3.22 o                         
   8  -4   2         64.94         68.38         4.45 o                         
  -8  -3   2          0.01          0.74         4.02 o                         
  -7  -3   2         11.07          8.12         2.32 o                         
  -6  -3   2         49.77         45.36         4.04 o                         
  -5  -3   2        290.55        270.74        12.60 o                         
  -4  -3   2        186.82        167.44         4.25 o                         
  -3  -3   2       2133.30       2160.88         4.10 o                         
  -2  -3   2       1250.93       1127.53         8.96 o                         
  -1  -3   2         58.20         44.31         1.01 o                         
   0  -3   2        218.56        178.97         2.37 o                         
   1  -3   2        129.82        158.88         2.20 o                         
   2  -3   2         20.73         25.74         1.71 o                         
   3  -3   2         70.57         74.68         1.87 o                         
   4  -3   2       1908.51       1840.08         6.47 o                         
   5  -3   2        800.19        751.28         5.07 o                         
   6  -3   2         20.74         20.67         2.14 o                         
   7  -3   2          3.52          3.62         3.37 o                         
   8  -3   2          5.75          8.42         3.58 o                         
  -9  -2   2          5.80          6.58         4.17 o                         
  -8  -2   2         36.81         28.21         3.91 o                         
  -7  -2   2        198.27        167.55         3.89 o                         
  -6  -2   2        121.86        117.07         3.28 o                         
  -5  -2   2         13.90         10.68         1.48 o                         
  -4  -2   2        479.80        464.44         6.07 o                         
  -3  -2   2        251.76        250.50         3.53 o                         
  -2  -2   2       1171.64       1152.85         5.98 o                         
  -1  -2   2         88.89         94.08         1.27 o                         
   0  -2   2        284.34        271.80         2.93 o                         
   1  -2   2       6129.51       6279.17        19.56 o                         
   2  -2   2       3952.01       3930.10        59.24 o                         
   3  -2   2         61.59         40.17         1.52 o                         
   4  -2   2        220.66        215.91         2.84 o                         
   5  -2   2         98.42         88.10         2.91 o                         
   6  -2   2         16.67         13.82         3.18 o                         
   7  -2   2         18.25         14.94         3.62 o                         
   8  -2   2         74.84         69.38         4.56 o                         
   9  -2   2         51.41         47.96         4.22 o                         
  -9  -1   2          8.58          4.47         3.84 o                         
  -8  -1   2         48.54         39.19         3.92 o                         
  -6  -1   2          1.50          1.87         2.96 o                         
  -5  -1   2        692.37        651.85         4.34 o                         
  -4  -1   2       3201.19       3024.56         5.64 o                         
  -3  -1   2        151.04        130.09         1.93 o                         
  -2  -1   2       2463.36       2414.98         6.05 o                         
  -1  -1   2        784.61        884.14         7.32 o                         
   0  -1   2        161.05        185.24         6.58 o                         
   1  -1   2         81.02        130.55         4.89 o                         
   2  -1   2         93.98        110.50         1.80 o                         
   3  -1   2         27.70         25.88         1.53 o                         
   4  -1   2        609.50        665.74         4.24 o                         
   5  -1   2        819.11        782.90         5.20 o                         
   6  -1   2        117.15        124.44         3.73 o                         
   7  -1   2         88.32         95.81         4.19 o                         
   8  -1   2         57.98         59.64         4.41 o                         
   9  -1   2          0.08          2.24         4.16 o                         
  -9   0   2          0.16         -0.75         4.29 o                         
  -8   0   2         61.68         61.69         3.86 o                         
  -7   0   2          8.23          8.95         3.13 o                         
  -6   0   2        140.31        142.15         3.51 o                         
  -5   0   2        493.20        431.86         4.01 o                         
  -4   0   2       1798.32       1431.39       176.64 o                         
  -3   0   2       1971.26       2119.05        11.41 o                         
  -2   0   2       4053.74       3850.09        49.87 o                         
  -1   0   2       7621.62       7767.20        27.62 o                         
   1   0   2         49.72         77.46         0.93 o                         
   2   0   2       9025.30       9020.14        39.29 o                         
   3   0   2       2288.91       2327.10         8.37 o                         
   4   0   2         59.55         68.97         1.11 o                         
   5   0   2         44.89         44.52         2.70 o                         
   6   0   2         29.69         23.12         2.96 o                         
   7   0   2         21.50         17.45         3.71 o                         
   8   0   2         19.30         18.62         4.40 o                         
   9   0   2          3.24          9.56         4.21 o                         
  -9   1   2          9.17          5.17         4.61 o                         
  -8   1   2          8.51          3.59         4.22 o                         
  -7   1   2         19.02         14.02         3.54 o                         
  -6   1   2          5.93          6.24         2.79 o                         
  -5   1   2         12.87         10.47         2.36 o                         
  -4   1   2       1165.71       1144.55         3.01 o                         
  -3   1   2        102.49         76.86         1.46 o                         
  -2   1   2        336.02        334.79        11.52 o                         
  -1   1   2      17219.27      15159.68        51.66 o                         
   0   1   2       1761.82       1965.51        14.64 o                         
   1   1   2        645.13        705.24        15.23 o                         
   2   1   2        138.36        172.57         3.04 o                         
   3   1   2       1171.70       1294.94        11.50 o                         
   4   1   2         43.27         37.99         0.95 o                         
   5   1   2         89.32         91.66         2.93 o                         
   6   1   2        867.54        828.81         5.96 o                         
   7   1   2         95.61        102.63         4.09 o                         
   8   1   2          9.93          2.72         3.31 o                         
   9   1   2          7.62         11.70         4.24 o                         
  -9   2   2          6.31          6.14         4.89 o                         
  -8   2   2         10.17          9.31         4.35 o                         
  -7   2   2         35.50         33.90         3.72 o                         
  -6   2   2         76.33         61.57         3.11 o                         
  -5   2   2        522.39        520.85         9.52 o                         
  -4   2   2        207.84        224.05         1.83 o                         
  -3   2   2        652.87        720.84         2.29 o                         
  -2   2   2         45.65         56.49         2.09 o                         
  -1   2   2        546.60        510.36         7.17 o                         
   0   2   2       1894.19       1818.25         9.33 o                         
   1   2   2       1611.44       1658.40        11.24 o                         
   2   2   2        495.72        513.26         4.67 o                         
   3   2   2       1437.50       1511.56         4.29 o                         
   4   2   2        271.66        256.40         1.85 o                         
   5   2   2        320.72        300.89         3.57 o                         
   6   2   2         17.30         15.93         2.68 o                         
   7   2   2         45.93         33.78         3.32 o                         
   8   2   2          0.54         -0.72         4.08 o                         
   9   2   2          1.07         -1.64         4.34 o                         
  -9   3   2         13.79         12.14         4.59 o                         
  -8   3   2          5.03          2.16         4.22 o                         
  -7   3   2         17.45         11.16         3.55 o                         
  -6   3   2          0.94          0.79         2.75 o                         
  -5   3   2         83.81         98.71         2.01 o                         
  -4   3   2         38.32         46.54         1.04 o                         
  -3   3   2        243.96        213.53         1.82 o                         
  -2   3   2       1072.35       1031.08         6.81 o                         
  -1   3   2       2242.67       2345.33         4.82 o                         
   0   3   2       2131.19       2249.23         8.11 o                         
   1   3   2        476.59        494.86         9.81 o                         
   2   3   2        235.25        257.69         4.51 o                         
   3   3   2         46.35         52.39         1.21 o                         
   4   3   2        124.25        118.98         4.04 o                         
   5   3   2        167.45        153.73         4.14 o                         
   6   3   2        111.66        105.66         3.20 o                         
   7   3   2         59.95         58.20         9.28 o                         
   8   3   2          4.18          4.79         4.48 o                         
  -8   4   2          1.11          0.48         4.01 o                         
  -7   4   2          5.73          8.64         3.15 o                         
  -6   4   2         64.32         70.05         3.57 o                         
  -5   4   2        128.98        143.25         5.59 o                         
  -4   4   2        531.31        498.23         2.90 o                         
  -3   4   2          6.04          4.39         0.77 o                         
  -2   4   2        128.42        149.77         2.14 o                         
  -1   4   2        501.39        577.14         4.24 o                         
   0   4   2         85.08        139.98         2.24 o                         
   1   4   2        840.48        873.11        14.83 o                         
   2   4   2        506.73        502.37         2.06 o                         
   3   4   2        375.06        399.27         6.62 o                         
   4   4   2        478.36        507.53         3.89 o                         
   5   4   2         57.10         63.67         2.34 o                         
   6   4   2         33.00         43.44         2.57 o                         
   7   4   2          3.06          5.98         4.55 o                         
   8   4   2          0.44          2.00         4.90 o                         
  -8   5   2          2.90          2.00         3.35 o                         
  -7   5   2         19.73         10.68         3.65 o                         
  -6   5   2         20.82         11.20         2.42 o                         
  -5   5   2          4.92          5.29         4.56 o                         
  -4   5   2        112.81        129.02         8.63 o                         
  -3   5   2          1.10         -1.74         3.07 o                         
  -2   5   2        174.92        195.12         2.41 o                         
  -1   5   2        831.45        842.95         7.16 o                         
   0   5   2        386.12        396.20        19.75 o                         
   1   5   2         47.05         42.04         2.14 o                         
   2   5   2         46.72         46.64         1.60 o                         
   3   5   2        116.97        125.34         5.87 o                         
   4   5   2          4.97          5.23         1.70 o                         
   5   5   2         65.48         62.41         2.30 o                         
   6   5   2          1.37         -0.56         2.58 o                         
   7   5   2          5.97          5.86         4.44 o                         
  -7   6   2          2.02         -0.02         3.73 o                         
  -6   6   2         18.65         24.79         4.28 o                         
  -5   6   2         37.97         46.30         3.94 o                         
  -4   6   2          9.84          6.10         3.83 o                         
  -3   6   2        349.02        359.84         5.03 o                         
  -2   6   2        124.07        106.57         3.58 o                         
  -1   6   2          3.85          5.11         2.60 o                         
   0   6   2         40.82         38.15         2.21 o                         
   1   6   2         23.54         26.47         1.93 o                         
   2   6   2         25.53         27.34         3.63 o                         
   3   6   2        173.50        171.06         4.51 o                         
   4   6   2        101.92        103.19         4.13 o                         
   5   6   2          6.78          8.57         3.68 o                         
   6   6   2         12.46         13.04         3.30 o                         
  -6   7   2          3.69         -1.70         3.95 o                         
  -3   7   2         61.80         77.52         4.57 o                         
  -2   7   2         13.61         -0.12         3.37 o                         
  -1   7   2         13.67         23.86         2.77 o                         
   0   7   2        178.65        175.74         5.06 o                         
   1   7   2        259.88        247.19         5.25 o                         
   2   7   2         55.36         56.64         4.36 o                         
   3   7   2          7.07          7.85         3.99 o                         
   4   7   2          0.01          3.26         4.36 o                         
   5   7   2          0.26         -0.70         4.55 o                         
   6   7   2          2.21          1.81         3.57 o                         
  -5   8   2          3.40          1.29         5.59 o                         
  -3   8   2          4.17          3.45         3.91 o                         
  -2   8   2         61.26         59.47         4.84 o                         
  -1   8   2          1.36          2.48         2.65 o                         
   0   8   2          5.68          3.01         2.71 o                         
   1   8   2          0.46          3.74         4.35 o                         
   2   8   2          0.41          2.37         4.89 o                         
   3   8   2          5.04          8.77         4.96 o                         
   4   8   2         57.46         64.32         5.05 o                         
  -3   9   2         10.31         18.52         5.13 o                         
  -2   9   2         55.47         67.06         4.73 o                         
  -1   9   2         26.36         17.52         4.54 o                         
   0   9   2         10.14         18.62         3.96 o                         
   1   9   2         19.76         25.89         5.65 o                         
  -4  -9   3          1.18         -0.84         4.64 o                         
  -3  -9   3          3.43          1.54         3.42 o                         
  -2  -9   3         62.94         72.85         5.19 o                         
  -1  -9   3         39.45         45.24         4.34 o                         
   0  -9   3          5.12         11.88         2.66 o                         
   1  -9   3         17.59         27.53         4.07 o                         
   2  -9   3          1.44          5.51         3.41 o                         
   3  -9   3          3.09         11.78         4.38 o                         
   4  -9   3          2.39          5.96         4.50 o                         
  -5  -8   3         24.92         26.14         4.86 o                         
  -4  -8   3         70.21         64.29         2.99 o                         
  -3  -8   3         48.21         48.84         2.86 o                         
  -2  -8   3          0.65          0.08         2.55 o                         
  -1  -8   3          0.34          1.00         3.30 o                         
   0  -8   3          1.59          3.03         2.32 o                         
   1  -8   3          0.91          1.95         2.31 o                         
   2  -8   3         96.85         92.82         4.39 o                         
   3  -8   3         67.60         57.65         2.51 o                         
   4  -8   3          4.72          7.96         2.55 o                         
   5  -8   3         33.27         41.77         2.80 o                         
  -6  -7   3          8.97          5.28         3.91 o                         
  -5  -7   3         31.93         29.21         4.05 o                         
  -4  -7   3          3.02          0.11         2.48 o                         
  -3  -7   3         62.57         62.52         2.71 o                         
  -2  -7   3         22.61         21.96         2.52 o                         
  -1  -7   3        505.75        488.09        15.54 o                         
   0  -7   3        262.72        262.87        11.52 o                         
   1  -7   3         15.21         15.80         2.10 o                         
   2  -7   3          2.10          1.33         2.09 o                         
   3  -7   3         36.43         42.96         2.35 o                         
   4  -7   3         33.82         42.58         2.26 o                         
   5  -7   3          0.92          1.35         2.34 o                         
   6  -7   3          6.49          0.50         4.15 o                         
   7  -7   3         27.45         19.11         4.56 o                         
  -7  -6   3          0.16         -0.10         4.91 o                         
  -6  -6   3         10.39         10.71         2.82 o                         
  -5  -6   3         82.10         76.35         2.75 o                         
  -4  -6   3        202.06        204.04         5.02 o                         
  -3  -6   3        180.06        170.97         7.70 o                         
  -2  -6   3        204.35        194.36         5.76 o                         
  -1  -6   3        308.96        311.05         8.83 o                         
   0  -6   3        179.75        175.41         6.68 o                         
   1  -6   3        257.10        255.87         2.03 o                         
   2  -6   3        762.61        732.85         8.90 o                         
   3  -6   3        322.51        300.40         2.96 o                         
   4  -6   3         26.86         23.55         4.45 o                         
   5  -6   3         38.85         42.62         3.44 o                         
   6  -6   3         99.13        112.47         2.92 o                         
   7  -6   3          4.05         -0.97         3.58 o                         
  -7  -5   3         20.47         16.22         4.57 o                         
  -6  -5   3         24.08         25.82         3.68 o                         
  -5  -5   3         64.47         58.71         6.08 o                         
  -4  -5   3         78.79         70.32         2.22 o                         
  -3  -5   3          1.53          2.62         1.64 o                         
  -2  -5   3         75.04         82.09         2.35 o                         
  -1  -5   3        560.50        582.77         5.40 o                         
   0  -5   3       1184.99       1079.50         7.63 o                         
   1  -5   3        376.65        333.50         2.49 o                         
   2  -5   3        594.92        582.24         2.65 o                         
   3  -5   3        568.14        557.02         4.23 o                         
   4  -5   3        233.32        226.78         5.36 o                         
   5  -5   3        244.69        225.13         2.18 o                         
   6  -5   3        109.25         99.91         4.53 o                         
   7  -5   3          4.45          2.34         2.99 o                         
   8  -5   3          2.20          2.16         4.09 o                         
  -8  -4   3          0.06          1.40         4.74 o                         
  -7  -4   3          0.00          2.87         4.01 o                         
  -6  -4   3         21.71         22.54         2.55 o                         
  -5  -4   3        113.14        115.66        10.12 o                         
  -4  -4   3        252.93        216.65         2.10 o                         
  -3  -4   3        933.43        939.73         5.35 o                         
  -2  -4   3        472.17        424.02         2.93 o                         
  -1  -4   3        415.11        398.15         4.98 o                         
   0  -4   3       1257.02       1218.84        12.61 o                         
   1  -4   3         43.08         31.30         0.60 o                         
   2  -4   3        446.07        469.40         4.90 o                         
   3  -4   3        335.43        349.81         5.42 o                         
   4  -4   3        523.04        465.31         3.75 o                         
   5  -4   3         61.05         58.39         2.62 o                         
   6  -4   3        150.39        165.45         2.66 o                         
   7  -4   3         60.47         70.49         3.48 o                         
   8  -4   3          5.29          9.84         3.88 o                         
  -8  -3   3          4.86          9.11         3.90 o                         
  -7  -3   3        117.33        109.48         6.77 o                         
  -6  -3   3        185.04        157.90        19.39 o                         
  -5  -3   3         94.96         87.44         3.74 o                         
  -4  -3   3         63.98         50.35         1.25 o                         
  -3  -3   3         33.82         24.49         0.79 o                         
  -2  -3   3         48.33         54.21         0.65 o                         
  -1  -3   3       1267.87       1359.57        13.82 o                         
   0  -3   3       2049.62       2145.55        11.77 o                         
   1  -3   3        372.98        384.78         5.23 o                         
   2  -3   3       2985.52       2854.46        18.19 o                         
   3  -3   3       1552.52       1483.33         5.25 o                         
   4  -3   3        108.66        103.36         2.51 o                         
   5  -3   3         52.05         55.52         2.91 o                         
   6  -3   3         59.55         57.36         3.41 o                         
   7  -3   3         16.67         14.66         3.40 o                         
   8  -3   3         18.22         15.20         4.26 o                         
  -9  -2   3         15.58          7.72         4.50 o                         
  -7  -2   3         27.69         18.91         3.41 o                         
  -6  -2   3         17.15         12.14         2.82 o                         
  -5  -2   3         60.30         55.36         1.99 o                         
  -4  -2   3        680.36        623.88        10.36 o                         
  -3  -2   3       1027.99        973.28         6.66 o                         
  -2  -2   3       1751.78       1702.87         7.75 o                         
  -1  -2   3        670.34        679.02         5.74 o                         
   0  -2   3       1643.17       1736.62        18.75 o                         
   1  -2   3       1730.47       1667.38         6.31 o                         
   2  -2   3          9.94         15.02         0.44 o                         
   3  -2   3         16.78         24.64         1.68 o                         
   4  -2   3        262.76        297.95         3.32 o                         
   5  -2   3        865.27        824.90         5.38 o                         
   6  -2   3        332.63        293.92         4.34 o                         
   7  -2   3         88.47         97.18         4.22 o                         
   8  -2   3          4.45         11.52         4.03 o                         
  -9  -1   3          3.87          2.31         4.33 o                         
  -8  -1   3          1.12         -1.42         4.00 o                         
  -7  -1   3         72.00         63.98         3.71 o                         
  -6  -1   3       1495.13       1395.43         7.00 o                         
  -5  -1   3        380.49        367.62         4.96 o                         
  -4  -1   3         74.02         60.06         0.81 o                         
  -3  -1   3         27.68         31.23         2.51 o                         
  -2  -1   3        643.75        666.18         2.71 o                         
  -1  -1   3          5.53          9.04         0.46 o                         
   0  -1   3       4751.94       5133.02        23.33 o                         
   1  -1   3        719.80        719.19         2.45 o                         
   2  -1   3       2217.74       2383.34        14.49 o                         
   3  -1   3       2115.98       2177.97        11.67 o                         
   4  -1   3        114.65        101.77         1.43 o                         
   5  -1   3        169.35        173.82         3.44 o                         
   6  -1   3        149.80        148.87         3.93 o                         
   7  -1   3         13.19         12.53         3.80 o                         
   8  -1   3         11.87          9.88         4.30 o                         
   9  -1   3         24.40         30.35         5.01 o                         
  -8   0   3         21.57         18.27         4.33 o                         
  -7   0   3        105.25         88.93         3.48 o                         
  -6   0   3          1.18          3.66         2.94 o                         
  -5   0   3         63.34         63.54         2.62 o                         
  -4   0   3        242.61        202.51         4.44 o                         
  -3   0   3       3488.34       3268.43         3.78 o                         
  -2   0   3       6937.47       6944.46       135.85 o                         
  -1   0   3       2578.53       2626.28        27.83 o                         
   0   0   3         94.14        118.81         1.14 o                         
   1   0   3        130.48        126.37         1.26 o                         
   2   0   3        372.49        338.36         2.13 o                         
   3   0   3         22.37         25.03         0.89 o                         
   4   0   3        372.55        413.85         6.81 o                         
   5   0   3        333.70        339.03         4.06 o                         
   6   0   3        173.68        165.67         3.94 o                         
   7   0   3         50.22         53.18         3.85 o                         
   8   0   3         34.99         38.23         4.17 o                         
   9   0   3         12.13         10.07         4.62 o                         
  -9   1   3          3.59         -1.33         4.56 o                         
  -8   1   3          3.08          0.57         3.46 o                         
  -7   1   3         77.41         82.38         4.03 o                         
  -6   1   3        179.75        185.98         3.86 o                         
  -5   1   3        144.12        130.98         3.06 o                         
  -4   1   3        312.53        329.95         8.61 o                         
  -3   1   3       2600.59       2759.73         4.13 o                         
  -2   1   3          7.04         10.48         0.34 o                         
  -1   1   3         46.00         32.97         0.87 o                         
   0   1   3        326.31        487.30        96.90 o                         
   1   1   3        694.30        765.10        24.44 o                         
   2   1   3       1317.05       1346.36         4.21 o                         
   3   1   3       3331.03       3456.41         7.71 o                         
   4   1   3       1310.15       1331.78         5.81 o                         
   5   1   3          3.55          3.96         2.42 o                         
   6   1   3         15.89         21.78         3.23 o                         
   7   1   3         49.60         44.90         3.95 o                         
   8   1   3         34.10         23.60         4.31 o                         
   9   1   3          6.18         -2.04         5.25 o                         
  -9   2   3          9.02          3.70         5.09 o                         
  -8   2   3          8.22          4.78         3.99 o                         
  -7   2   3         32.02         28.10         3.69 o                         
  -6   2   3         31.30         28.50         3.02 o                         
  -5   2   3         19.07         15.73         1.54 o                         
  -4   2   3         34.96         33.35         0.84 o                         
  -3   2   3       1149.29       1176.99        17.64 o                         
  -2   2   3       1535.74       1502.72        12.84 o                         
  -1   2   3       1963.10       2001.37        23.10 o                         
   0   2   3        574.66        516.77         4.85 o                         
   1   2   3        991.13       1053.89        17.14 o                         
   2   2   3        290.29        351.44         8.90 o                         
   3   2   3        147.31        164.13         2.69 o                         
   4   2   3        115.38        103.29         2.38 o                         
   5   2   3         50.95         45.61         2.89 o                         
   6   2   3         33.24         31.88         3.37 o                         
   7   2   3        314.02        280.75         4.70 o                         
   8   2   3         21.80         20.07         3.59 o                         
  -8   3   3          7.59         10.68         3.84 o                         
  -7   3   3         48.38         56.00         3.93 o                         
  -6   3   3          8.57         12.14         2.88 o                         
  -5   3   3         60.50         65.27         1.96 o                         
  -4   3   3        257.14        253.36         7.00 o                         
  -3   3   3       1024.58       1064.26        11.19 o                         
  -2   3   3        736.26        850.04         8.44 o                         
  -1   3   3          3.29          4.19         0.81 o                         
   0   3   3         20.20         22.14         0.81 o                         
   1   3   3        656.40        628.82         6.87 o                         
   2   3   3       1365.50       1378.37        15.89 o                         
   3   3   3        559.89        547.07         3.39 o                         
   4   3   3        162.06        164.07         3.91 o                         
   5   3   3        234.36        218.49         3.46 o                         
   6   3   3         77.78         70.77         2.04 o                         
   7   3   3          0.38         -0.11         2.38 o                         
   8   3   3          1.39         -0.22         4.11 o                         
  -8   4   3         31.50         29.82         4.38 o                         
  -7   4   3          6.84          3.82         3.81 o                         
  -6   4   3         32.91         24.74         2.22 o                         
  -5   4   3         48.97         39.50         2.33 o                         
  -4   4   3         89.53        103.56         4.13 o                         
  -3   4   3         37.83         49.89         1.07 o                         
  -2   4   3         38.42         29.92         1.12 o                         
  -1   4   3        486.72        437.97         2.32 o                         
   0   4   3        658.14        683.14         4.54 o                         
   1   4   3        942.49       1010.24         6.13 o                         
   2   4   3        251.59        277.55         9.86 o                         
   3   4   3          1.33          3.03         2.19 o                         
   4   4   3        162.04        174.16         3.17 o                         
   5   4   3         13.39         10.88         2.22 o                         
   6   4   3        122.24        129.17         3.08 o                         
   7   4   3         46.84         56.71         4.75 o                         
   8   4   3          5.69          7.62         4.55 o                         
  -8   5   3          1.52          0.83         3.46 o                         
  -7   5   3          7.05          0.36         3.27 o                         
  -6   5   3         22.91         32.50         2.40 o                         
  -5   5   3        191.49        213.19        17.08 o                         
  -4   5   3        114.61        133.51         7.75 o                         
  -3   5   3         61.50         56.84         3.35 o                         
  -2   5   3         36.37         29.85         1.92 o                         
  -1   5   3         79.74         69.12         4.72 o                         
   0   5   3         41.08         44.41         1.82 o                         
   1   5   3         32.75         31.57         1.69 o                         
   2   5   3        175.43        182.91         2.27 o                         
   3   5   3         63.54         55.97         3.38 o                         
   4   5   3         88.77         88.41         3.93 o                         
   5   5   3         63.62         58.38         2.71 o                         
   6   5   3         31.13         27.99         2.88 o                         
   7   5   3          2.59          6.92         4.49 o                         
  -7   6   3         39.63         54.24         5.15 o                         
  -6   6   3          9.21          9.15         4.04 o                         
  -5   6   3         12.19          5.85         4.00 o                         
  -4   6   3         69.92         53.81         3.78 o                         
  -3   6   3          2.59          8.16         3.61 o                         
  -2   6   3         57.89         61.51         2.55 o                         
  -1   6   3        310.97        324.07         3.19 o                         
   0   6   3        134.15        155.26         2.56 o                         
   1   6   3         72.28         77.83         3.28 o                         
   2   6   3         63.64         71.73         4.09 o                         
   3   6   3         25.06         22.65         3.92 o                         
   4   6   3         31.99         27.79         3.87 o                         
   5   6   3          0.05          1.03         3.81 o                         
   6   6   3         36.62         38.56         4.82 o                         
  -7   7   3          1.92          5.69         4.25 o                         
  -6   7   3         23.09         10.11         5.69 o                         
  -5   7   3          7.41         10.60         4.54 o                         
  -4   7   3         40.35         53.50         4.61 o                         
  -3   7   3         30.44         35.13         4.73 o                         
  -2   7   3         25.24         27.80         2.79 o                         
  -1   7   3         64.56         52.62         3.26 o                         
   0   7   3         77.32         64.69         4.79 o                         
   1   7   3         29.44         33.68         2.79 o                         
   2   7   3         12.18         18.27         4.66 o                         
   3   7   3         11.02         12.53         4.46 o                         
   4   7   3         52.25         52.71         4.62 o                         
   5   7   3          9.12         15.13         4.86 o                         
  -5   8   3          6.95          6.93         4.92 o                         
  -4   8   3          0.13         -0.98         4.31 o                         
  -3   8   3          1.38          4.68         4.64 o                         
  -2   8   3          4.02         -0.98         4.18 o                         
  -1   8   3          3.15          1.81         2.72 o                         
   0   8   3         31.42         43.67         2.75 o                         
   1   8   3         42.96         47.49         4.76 o                         
   2   8   3         57.76         63.94         5.79 o                         
   3   8   3          3.04          6.19         4.60 o                         
   4   8   3          0.30         -2.62         4.31 o                         
  -2   9   3         30.47         38.72         4.96 o                         
  -1   9   3          5.41         11.95         2.82 o                         
   0   9   3          0.13          4.17         3.23 o                         
   1   9   3          3.44          3.25         4.40 o                         
   0 -10   4          2.31          6.95         3.53 o                         
   1 -10   4         12.49         22.27         3.86 o                         
  -3  -9   4         28.41         36.97         4.78 o                         
  -2  -9   4         13.30         16.21         4.84 o                         
  -1  -9   4          5.82         11.98         4.17 o                         
   0  -9   4          3.18          3.03         2.65 o                         
   1  -9   4          2.33          8.17         2.65 o                         
   2  -9   4         12.54         10.63         4.19 o                         
   3  -9   4         18.44         18.16         3.98 o                         
   4  -9   4          5.69          9.93         3.32 o                         
   5  -9   4         16.43         19.86         3.66 o                         
  -5  -8   4          1.87          0.79         4.42 o                         
  -4  -8   4          0.06         -1.61         4.44 o                         
  -3  -8   4         23.83         15.47         2.74 o                         
  -2  -8   4          8.30          5.16         3.72 o                         
  -1  -8   4          8.42          6.50         3.94 o                         
   0  -8   4        138.96        142.56         7.01 o                         
   1  -8   4        136.99        139.67         5.40 o                         
   2  -8   4          6.72          9.12         3.32 o                         
   3  -8   4         89.15        104.91         3.10 o                         
   4  -8   4          4.78         11.95         2.52 o                         
   5  -8   4          2.47         -1.31         2.47 o                         
  -6  -7   4         33.95         39.07         4.29 o                         
  -5  -7   4          3.15          2.23         4.28 o                         
  -4  -7   4         21.92         22.13         2.61 o                         
  -3  -7   4        578.22        558.30        15.13 o                         
  -2  -7   4        176.63        177.16         2.97 o                         
  -1  -7   4          3.27          0.69         1.94 o                         
   0  -7   4         62.06         52.49         2.47 o                         
   1  -7   4          0.38         -1.06         1.86 o                         
   2  -7   4        155.19        164.53         2.96 o                         
   3  -7   4         98.72         85.11         2.70 o                         
   4  -7   4        108.61        100.00         6.25 o                         
   5  -7   4         32.10         28.65         2.62 o                         
   6  -7   4         22.20         23.94         2.77 o                         
   7  -7   4         21.57         26.47         4.64 o                         
  -7  -6   4         20.52         13.05         4.99 o                         
  -6  -6   4         38.69         41.66         7.21 o                         
  -5  -6   4         62.08         65.18         3.59 o                         
  -4  -6   4        136.67        140.29         2.55 o                         
  -3  -6   4         12.32         11.17         2.09 o                         
  -2  -6   4         57.86         62.55         2.75 o                         
  -1  -6   4        115.51        107.53         4.82 o                         
   0  -6   4        629.78        605.69        16.27 o                         
   1  -6   4       1540.64       1465.66        16.58 o                         
   2  -6   4         63.73         62.59         1.85 o                         
   3  -6   4         34.42         25.90         6.12 o                         
   4  -6   4        112.49        106.43         2.54 o                         
   5  -6   4          0.11          3.27         3.09 o                         
   6  -6   4         18.46         22.57         2.97 o                         
   7  -6   4          5.61          0.70         4.03 o                         
  -7  -5   4          5.69          2.54         4.34 o                         
  -6  -5   4          0.09          1.92         2.64 o                         
  -5  -5   4         87.96         96.96        12.88 o                         
  -4  -5   4         97.98         94.48         2.38 o                         
  -3  -5   4        295.71        280.72         2.42 o                         
  -2  -5   4       1195.50       1123.77        18.46 o                         
  -1  -5   4        454.41        430.56         3.86 o                         
   0  -5   4        619.32        594.33         8.23 o                         
   1  -5   4         19.31         13.33         1.40 o                         
   2  -5   4          8.82          8.50         1.28 o                         
   3  -5   4        250.41        238.63         3.36 o                         
   4  -5   4        407.19        386.68         6.85 o                         
   5  -5   4         17.79         16.16         1.94 o                         
   6  -5   4        131.72        127.20         2.18 o                         
   7  -5   4         20.90         25.71         3.24 o                         
   8  -5   4          1.01          2.40         3.54 o                         
  -8  -4   4         14.90         19.87         4.91 o                         
  -7  -4   4         10.08         11.94         3.70 o                         
  -6  -4   4         73.94         65.05         6.21 o                         
  -5  -4   4        201.56        175.00         6.05 o                         
  -4  -4   4        190.56        175.81         7.24 o                         
  -3  -4   4        229.30        218.32         5.19 o                         
  -2  -4   4          0.13          2.07         1.44 o                         
  -1  -4   4        393.03        402.05        12.39 o                         
   0  -4   4        820.85        893.54         6.74 o                         
   1  -4   4        446.06        421.00         5.93 o                         
   2  -4   4       2488.68       2369.62         7.36 o                         
   3  -4   4        456.83        461.78         2.51 o                         
   4  -4   4        131.69        126.56         2.71 o                         
   5  -4   4        127.85        128.45         3.10 o                         
   6  -4   4         12.83          9.24         2.97 o                         
   7  -4   4          1.97          1.76         3.05 o                         
   8  -4   4          9.81          8.30         4.15 o                         
  -8  -3   4         19.63         23.03         3.56 o                         
  -7  -3   4         22.13         17.77         2.77 o                         
  -6  -3   4          5.51          3.05         1.57 o                         
  -5  -3   4        169.31        154.30         2.72 o                         
  -4  -3   4        259.47        231.70         6.69 o                         
  -3  -3   4        370.76        346.10         2.45 o                         
  -2  -3   4       1151.10       1105.88         6.73 o                         
  -1  -3   4        845.03        819.98         2.43 o                         
   0  -3   4       3726.44       3884.68        18.49 o                         
   1  -3   4       5021.32       5176.70        43.52 o                         
   2  -3   4        848.37        911.39         3.16 o                         
   3  -3   4        605.56        685.94         3.83 o                         
   4  -3   4        120.84        127.21         2.61 o                         
   5  -3   4        116.75        107.43         2.98 o                         
   6  -3   4        213.44        200.00         3.88 o                         
   7  -3   4        138.04        141.82         4.12 o                         
   8  -3   4          1.24          5.42         4.06 o                         
  -9  -2   4          8.75          3.95         4.42 o                         
  -8  -2   4         40.28         31.20         3.62 o                         
  -7  -2   4         43.97         40.54         3.44 o                         
  -6  -2   4        100.34        104.03         2.22 o                         
  -5  -2   4        188.79        182.72         8.94 o                         
  -4  -2   4        414.21        424.12         6.67 o                         
  -3  -2   4        451.34        427.87         7.42 o                         
  -2  -2   4       1030.24       1079.37         6.30 o                         
  -1  -2   4          3.94          6.76         0.39 o                         
   0  -2   4       4304.52       4624.88       100.67 o                         
   1  -2   4        539.71        564.61         2.27 o                         
   2  -2   4         42.26         45.46         0.98 o                         
   3  -2   4       3408.43       3535.32        18.21 o                         
   4  -2   4       2097.11       2005.07         7.05 o                         
   5  -2   4        284.49        273.12         3.92 o                         
   6  -2   4          4.07          1.45         3.25 o                         
   7  -2   4         20.31         17.98         3.89 o                         
   8  -2   4          0.14          1.77         3.90 o                         
  -9  -1   4         21.27         19.93         4.80 o                         
  -8  -1   4        122.20         98.13         4.39 o                         
  -7  -1   4         19.10         12.81         3.56 o                         
  -6  -1   4          0.55         11.41         2.98 o                         
  -5  -1   4         28.18         20.68         1.51 o                         
  -4  -1   4        335.16        331.17         2.77 o                         
  -3  -1   4        740.10        683.44         3.46 o                         
  -2  -1   4       1572.00       1575.07        27.34 o                         
  -1  -1   4        557.97        584.99         1.55 o                         
   0  -1   4       1516.67       1621.24         3.93 o                         
   1  -1   4       4186.87       4289.59        25.44 o                         
   2  -1   4       1066.92       1043.53         5.63 o                         
   3  -1   4        120.56        131.89         1.41 o                         
   4  -1   4         93.47         94.65         1.60 o                         
   5  -1   4         81.75         82.05         3.00 o                         
   6  -1   4         89.92         86.01         3.45 o                         
   7  -1   4        182.51        194.88         4.63 o                         
   8  -1   4         77.55         78.72         4.30 o                         
  -8   0   4         32.69         31.55         3.96 o                         
  -7   0   4         18.90         12.65         2.50 o                         
  -6   0   4        116.34        119.59         3.41 o                         
  -5   0   4       1606.33       1588.49         6.94 o                         
  -4   0   4       1007.47       1004.93        13.95 o                         
  -3   0   4        157.03        161.96         1.15 o                         
  -2   0   4        172.39        190.53         1.26 o                         
  -1   0   4        594.10        685.80        12.25 o                         
   0   0   4        445.81        482.92         2.44 o                         
   1   0   4       3087.71       3220.82         5.79 o                         
   2   0   4       1677.69       1824.91         5.13 o                         
   3   0   4        252.71        229.21         2.51 o                         
   4   0   4        882.16        837.02        47.95 o                         
   5   0   4        383.44        406.11         4.54 o                         
   6   0   4         74.44         82.21         3.75 o                         
   7   0   4          9.17          6.39         3.91 o                         
   8   0   4          0.27         -1.84         3.95 o                         
  -9   1   4         15.94         16.76         5.04 o                         
  -8   1   4          1.82         -1.74         3.89 o                         
  -7   1   4         51.91         50.10         3.49 o                         
  -6   1   4         70.90         72.69         3.46 o                         
  -5   1   4         21.82         26.99         2.75 o                         
  -4   1   4         97.82         93.05         1.80 o                         
  -3   1   4         15.43         10.78         1.24 o                         
  -2   1   4        449.79        406.14         3.08 o                         
  -1   1   4       2692.26       2810.20        18.53 o                         
   0   1   4       2629.19       2797.37        78.78 o                         
   1   1   4       3032.16       3393.28        10.91 o                         
   2   1   4       1019.02       1081.29         4.09 o                         
   3   1   4        363.19        387.59         3.12 o                         
   4   1   4        100.14        107.27         2.64 o                         
   5   1   4        268.46        287.13         3.89 o                         
   6   1   4         94.41         93.75         3.87 o                         
   8   1   4         32.35         31.88         4.83 o                         
  -8   2   4         11.17          4.27         3.72 o                         
  -7   2   4          4.54          7.91         3.89 o                         
  -6   2   4         63.71         67.11         3.29 o                         
  -5   2   4        449.93        488.47        11.93 o                         
  -4   2   4        328.48        334.95         2.18 o                         
  -3   2   4        960.99        955.64         9.09 o                         
  -2   2   4        699.60        726.08         9.17 o                         
  -1   2   4          3.13          4.57         0.68 o                         
   0   2   4        206.19        196.08         2.06 o                         
   1   2   4         66.43         80.99         1.64 o                         
   2   2   4        378.89        377.02         1.65 o                         
   3   2   4        932.53        916.86        20.71 o                         
   4   2   4        319.34        315.17         3.54 o                         
   5   2   4        672.84        674.31         5.16 o                         
   6   2   4         38.39         39.43         3.20 o                         
   7   2   4          4.48          6.18         3.21 o                         
   8   2   4          5.89          6.08         4.30 o                         
  -8   3   4         11.73          9.33         3.82 o                         
  -7   3   4         31.84         38.32         4.15 o                         
  -6   3   4          8.29          6.48         3.18 o                         
  -5   3   4        108.23        102.70         6.00 o                         
  -4   3   4        115.55        118.09         7.59 o                         
  -3   3   4        229.92        223.47         5.33 o                         
  -2   3   4         98.63         97.66         2.84 o                         
  -1   3   4        673.98        612.17         6.31 o                         
   0   3   4       1631.57       1614.43        14.78 o                         
   1   3   4       1214.22       1218.18         4.02 o                         
   2   3   4        216.15        221.19         2.21 o                         
   3   3   4        204.60        213.29         3.11 o                         
   4   3   4         51.36         52.51         1.59 o                         
   5   3   4         85.31         83.45         1.90 o                         
   6   3   4          3.70          2.80         1.86 o                         
   7   3   4         10.10          9.71         2.64 o                         
   8   3   4         30.72         27.86         4.65 o                         
  -8   4   4          7.33          3.05         4.14 o                         
  -7   4   4         38.94         52.89         4.22 o                         
  -6   4   4         75.61         96.08        10.10 o                         
  -5   4   4          1.34         -0.62         2.17 o                         
  -4   4   4         33.45         42.67         4.55 o                         
  -3   4   4        229.77        232.20         6.93 o                         
  -2   4   4        437.22        483.83         5.98 o                         
  -1   4   4        614.74        651.74         8.90 o                         
   0   4   4          3.59          2.60         1.28 o                         
   1   4   4        150.16        177.00         5.05 o                         
   2   4   4        115.26        120.16         2.06 o                         
   3   4   4        179.19        174.89         2.51 o                         
   4   4   4        430.74        409.76         4.05 o                         
   5   4   4         91.67        109.29         2.69 o                         
   6   4   4        122.59        130.37         2.90 o                         
   7   4   4          5.86          8.59         4.22 o                         
  -8   5   4          9.05          8.94         3.82 o                         
  -7   5   4         18.97         25.88         2.71 o                         
  -6   5   4          1.94         -0.19         2.48 o                         
  -5   5   4         77.01         64.25        10.99 o                         
  -4   5   4         85.44         73.59        11.35 o                         
  -3   5   4        120.35        146.23         3.78 o                         
  -2   5   4         90.20        119.69         2.39 o                         
  -1   5   4         30.84         35.68         2.06 o                         
   0   5   4        113.42        119.10         2.10 o                         
   1   5   4        110.84        114.12         4.89 o                         
   2   5   4        492.65        480.63         3.12 o                         
   3   5   4         50.29         51.79         3.74 o                         
   4   5   4          0.89         -0.63         3.60 o                         
   5   5   4         22.22         20.89         2.67 o                         
   6   5   4         13.47         19.32         3.02 o                         
   7   5   4          7.68          5.49         4.04 o                         
  -7   6   4          3.14         -0.25         4.86 o                         
  -6   6   4          9.01          3.85         3.66 o                         
  -5   6   4         65.23         96.44         4.62 o                         
  -4   6   4         82.93        124.91         4.52 o                         
  -3   6   4         65.73         78.18         3.78 o                         
  -2   6   4          4.52          6.26         2.28 o                         
  -1   6   4         72.91         76.38         2.41 o                         
   0   6   4        266.96        246.14         7.81 o                         
   1   6   4          5.66         10.61         2.19 o                         
   2   6   4         99.28        105.71         4.54 o                         
   3   6   4          0.92         -0.58         4.38 o                         
   4   6   4         23.29         24.71         4.57 o                         
   5   6   4          5.57          7.54         4.38 o                         
   6   6   4         21.10         25.06         4.07 o                         
  -6   7   4         13.20         16.33         4.64 o                         
  -5   7   4          8.55          5.75         4.95 o                         
  -4   7   4         22.61         19.24         4.63 o                         
  -3   7   4        106.00         97.71         4.77 o                         
  -2   7   4          5.23          1.60         2.64 o                         
  -1   7   4        191.88        204.91         6.39 o                         
   0   7   4         99.53        110.64         4.27 o                         
   1   7   4          0.83          5.41         2.65 o                         
   2   7   4         18.20         21.81         4.92 o                         
   3   7   4         47.00         44.34         4.19 o                         
   4   7   4          4.71          0.16         4.33 o                         
   5   7   4          5.96          2.98         4.22 o                         
  -4   8   4          5.89         18.11         5.29 o                         
  -3   8   4          0.22          3.34         4.57 o                         
  -2   8   4         18.00         25.45         2.99 o                         
  -1   8   4          0.31          2.60         2.88 o                         
   0   8   4         51.39         43.33         2.61 o                         
   1   8   4         54.03         40.49         4.45 o                         
   2   8   4         10.08         11.89         5.43 o                         
   3   8   4         22.74         22.44         5.49 o                         
  -2   9   4          0.47          3.24         3.44 o                         
  -1   9   4          0.33          9.59         3.64 o                         
   0   9   4         14.29         26.98         4.25 o                         
   0 -10   5         20.77         29.44         4.85 o                         
   1 -10   5          8.72          9.89         4.14 o                         
  -3  -9   5          0.24          1.14         4.33 o                         
  -2  -9   5         12.03         10.75         4.74 o                         
  -1  -9   5          2.49          1.84         4.12 o                         
   0  -9   5         54.85         51.17         3.80 o                         
   1  -9   5         47.21         57.28         4.63 o                         
   2  -9   5         10.12         12.98         4.48 o                         
   3  -9   5         59.74         66.75         2.78 o                         
   4  -9   5          8.60         18.05         4.21 o                         
  -5  -8   5         89.90         73.92         4.79 o                         
  -4  -8   5          1.82          0.86         4.44 o                         
  -3  -8   5         12.46         16.54         4.08 o                         
  -2  -8   5         86.39         92.14         4.49 o                         
  -1  -8   5        120.25        134.12         4.47 o                         
   0  -8   5          7.07         10.25         2.25 o                         
   1  -8   5         30.49         34.87         2.38 o                         
   2  -8   5          3.37          5.30         3.86 o                         
   3  -8   5         55.04         42.63         2.64 o                         
   4  -8   5         57.53         58.66         3.12 o                         
   5  -8   5         17.95         15.21         2.90 o                         
   6  -8   5          1.67          1.81         4.11 o                         
  -6  -7   5         75.91         85.76         4.80 o                         
  -5  -7   5         22.80         25.03         3.84 o                         
  -4  -7   5          3.90         13.03         3.96 o                         
  -3  -7   5         39.24         49.82         3.90 o                         
  -2  -7   5        101.34        101.13         3.79 o                         
  -1  -7   5        378.82        350.58         7.76 o                         
   0  -7   5        171.41        156.51         3.87 o                         
   1  -7   5        177.62        167.53         4.31 o                         
   2  -7   5        449.77        421.29         3.24 o                         
   3  -7   5         26.84         30.47         2.40 o                         
   4  -7   5         87.60         94.52         2.70 o                         
   5  -7   5         36.84         45.08         2.83 o                         
   6  -7   5          0.48         -0.77         2.91 o                         
   7  -7   5         12.68          2.80         4.77 o                         
  -7  -6   5          3.87         -1.24         5.39 o                         
  -6  -6   5          0.44          0.66         3.24 o                         
  -5  -6   5         34.88         38.51         3.81 o                         
  -4  -6   5         13.25         17.08         3.53 o                         
  -3  -6   5        376.17        378.93         5.06 o                         
  -2  -6   5       1213.91       1199.92         6.66 o                         
  -1  -6   5        202.15        182.30         8.83 o                         
   0  -6   5         35.96         35.51         1.82 o                         
   1  -6   5          1.35          2.17         2.77 o                         
   2  -6   5         38.24         35.97         2.03 o                         
   3  -6   5         27.39         25.51         3.16 o                         
   4  -6   5         10.50         10.24         3.12 o                         
   5  -6   5         72.69         68.63         3.64 o                         
   6  -6   5         83.40         77.81         3.04 o                         
   7  -6   5          0.53         -0.05         3.55 o                         
  -7  -5   5         28.46         23.61         3.80 o                         
  -6  -5   5         74.91         78.29         6.34 o                         
  -5  -5   5        188.37        177.74        16.33 o                         
  -4  -5   5        293.26        274.59        12.27 o                         
  -3  -5   5          5.06          2.79         1.56 o                         
  -2  -5   5         87.85         72.86         2.83 o                         
  -1  -5   5          4.94          5.92         2.41 o                         
   0  -5   5        355.27        382.37         2.93 o                         
   1  -5   5        990.26       1006.10        25.93 o                         
   2  -5   5       2046.60       1867.97        21.96 o                         
   3  -5   5          7.59          4.64         2.68 o                         
   4  -5   5        109.60         95.89         3.39 o                         
   5  -5   5        192.49        202.36         3.77 o                         
   6  -5   5          0.65          0.55         3.35 o                         
   8  -5   5          6.40         -1.81         4.54 o                         
  -8  -4   5         24.13         23.21         4.24 o                         
  -7  -4   5          0.55          1.01         3.98 o                         
  -6  -4   5          0.57          1.36         2.43 o                         
  -5  -4   5         29.46         33.19         5.02 o                         
  -4  -4   5         53.36         54.89         4.75 o                         
  -3  -4   5        232.15        243.90         2.08 o                         
  -2  -4   5       2025.24       1979.13        10.82 o                         
  -1  -4   5       2443.96       2467.26        23.63 o                         
   0  -4   5        592.26        585.18         6.88 o                         
   1  -4   5         31.90         17.41         1.11 o                         
   2  -4   5         49.98         32.08         0.91 o                         
   3  -4   5        301.90        276.90         2.78 o                         
   4  -4   5        187.89        188.84         3.07 o                         
   5  -4   5        180.65        183.91         3.64 o                         
   6  -4   5        150.29        145.69         4.17 o                         
   7  -4   5         22.67         22.82         3.52 o                         
   8  -4   5         10.41         11.43         4.03 o                         
  -8  -3   5         11.71         18.09         4.14 o                         
  -7  -3   5         37.35         34.19         2.36 o                         
  -6  -3   5         18.40         20.79         1.43 o                         
  -5  -3   5        389.85        358.92         7.25 o                         
  -4  -3   5       1213.30       1160.08        10.91 o                         
  -3  -3   5         67.88         58.58         0.95 o                         
  -2  -3   5         25.52         17.84         0.59 o                         
  -1  -3   5       2533.24       2680.05        15.18 o                         
   0  -3   5        898.53       1099.70        13.15 o                         
   1  -3   5       2067.28       2317.50        24.58 o                         
   2  -3   5       1221.60       1250.95         4.76 o                         
   3  -3   5       2191.82       2024.65         6.19 o                         
   4  -3   5        294.74        270.45         3.38 o                         
   5  -3   5         65.55         61.98         2.99 o                         
   6  -3   5          9.82         12.70         3.56 o                         
   7  -3   5         28.89         30.77         3.95 o                         
   8  -3   5          1.73          0.18         4.20 o                         
  -9  -2   5          3.24         -0.01         4.44 o                         
  -8  -2   5         18.93         22.72         3.97 o                         
  -7  -2   5         18.80         20.53         3.26 o                         
  -6  -2   5         57.43         56.44         2.00 o                         
  -5  -2   5          0.44          1.58         1.54 o                         
  -4  -2   5         80.85         83.61         1.36 o                         
  -3  -2   5         60.11         50.73         0.77 o                         
  -2  -2   5        484.27        454.83         6.39 o                         
  -1  -2   5       4704.13       4822.07        24.52 o                         
   0  -2   5        763.81        759.24        15.51 o                         
   1  -2   5       2186.57       2311.37        18.29 o                         
   2  -2   5       2248.71       2325.94         9.86 o                         
   3  -2   5        120.70        106.32         5.13 o                         
   4  -2   5        126.73        130.11         3.25 o                         
   5  -2   5        162.24        190.71         3.91 o                         
   6  -2   5         46.85         48.59         3.45 o                         
   7  -2   5        217.83        222.54         5.20 o                         
   8  -2   5         58.23         62.88         5.17 o                         
  -9  -1   5          9.25          2.40         4.76 o                         
  -8  -1   5         12.83         10.72         3.44 o                         
  -7  -1   5        106.01        103.03         3.65 o                         
  -6  -1   5        128.48        128.61         3.45 o                         
  -5  -1   5         82.90         82.32         5.94 o                         
  -4  -1   5        846.27        834.53         4.67 o                         
  -3  -1   5       1053.86       1066.75        11.59 o                         
  -2  -1   5        214.17        224.82         2.15 o                         
  -1  -1   5        192.29        208.37         5.89 o                         
   0  -1   5        278.00        296.20         2.14 o                         
   1  -1   5        891.50       1020.40         3.57 o                         
   2  -1   5        387.65        385.53         2.74 o                         
   3  -1   5        801.65        812.98         7.99 o                         
   4  -1   5       1265.50       1310.94         3.93 o                         
   5  -1   5        473.88        467.61         9.02 o                         
   6  -1   5        172.14        178.78         4.54 o                         
   7  -1   5          8.18          7.38         4.09 o                         
   8  -1   5          0.52         -1.46         4.73 o                         
  -9   0   5          0.18         -0.64         4.38 o                         
  -8   0   5         47.94         52.91         3.89 o                         
  -7   0   5        126.23        128.88         4.06 o                         
  -6   0   5         97.06         99.15         3.46 o                         
  -5   0   5        226.55        235.55         3.60 o                         
  -4   0   5         51.39         59.49         1.20 o                         
  -3   0   5        569.87        592.66         2.24 o                         
  -2   0   5        305.37        254.05        11.87 o                         
  -1   0   5       1720.93       1752.47        38.99 o                         
   0   0   5       7137.08       7165.11        39.58 o                         
   1   0   5       1264.30       1364.26         4.24 o                         
   2   0   5        290.68        284.61         2.54 o                         
   3   0   5        135.72        121.64         2.37 o                         
   4   0   5         42.21         41.79         1.41 o                         
   5   0   5          0.33          0.68         2.75 o                         
   6   0   5         53.69         55.53         3.62 o                         
   7   0   5         53.47         46.49         4.00 o                         
   8   0   5         58.21         57.60         4.96 o                         
  -9   1   5          5.15          3.61         5.11 o                         
  -8   1   5          2.91          4.41         2.84 o                         
  -7   1   5          5.30          8.47         3.82 o                         
  -6   1   5          2.48          1.49         3.31 o                         
  -5   1   5        197.22        204.49         3.65 o                         
  -4   1   5        752.52        749.76        19.20 o                         
  -3   1   5        322.60        298.16         3.27 o                         
  -2   1   5        703.03        691.80        10.32 o                         
  -1   1   5       4113.16       4404.93        16.87 o                         
   0   1   5         70.28         75.56         4.88 o                         
   1   1   5          8.22         10.29         0.54 o                         
   2   1   5        381.85        375.03         2.80 o                         
   3   1   5       1231.05       1333.81         5.54 o                         
   4   1   5        649.69        649.73         4.76 o                         
   5   1   5        203.60        207.70         3.71 o                         
   6   1   5         72.71         69.76         3.63 o                         
   7   1   5         32.20         35.06         4.10 o                         
   8   1   5          3.58          6.40         3.93 o                         
  -8   2   5          7.74         10.70         2.97 o                         
  -7   2   5         97.54         98.51         3.98 o                         
  -6   2   5         77.43         81.36         3.76 o                         
  -5   2   5         33.25         42.00         2.81 o                         
  -4   2   5         29.30         35.44         1.50 o                         
  -3   2   5          8.67         11.40         1.20 o                         
  -2   2   5        164.24        145.70         3.27 o                         
  -1   2   5        777.10        791.51        13.23 o                         
   0   2   5        492.45        480.74         7.27 o                         
   1   2   5       1605.50       1610.77        19.30 o                         
   2   2   5        449.26        464.80         3.08 o                         
   3   2   5       1127.15       1239.05         6.35 o                         
   4   2   5         73.31         76.81         4.15 o                         
   5   2   5         17.97         17.91         3.19 o                         
   6   2   5          8.13          5.85         3.61 o                         
   7   2   5         56.37         53.54         3.76 o                         
   8   2   5          3.90          7.05         4.67 o                         
  -8   3   5          8.86         13.26         6.21 o                         
  -7   3   5         31.72         24.96         4.09 o                         
  -6   3   5          9.55          5.21         3.56 o                         
  -5   3   5         83.50         95.66         4.48 o                         
  -4   3   5        156.15        186.46         2.15 o                         
  -3   3   5        998.68       1024.71        12.16 o                         
  -2   3   5        582.09        529.71         7.82 o                         
  -1   3   5        115.03        105.50         2.58 o                         
   0   3   5        189.44        209.18         2.37 o                         
   1   3   5         32.70         41.66         1.34 o                         
   2   3   5         49.60         57.02         1.38 o                         
   3   3   5        822.85        795.16         8.31 o                         
   4   3   5        236.38        224.00         3.22 o                         
   5   3   5         44.69         44.49         1.86 o                         
   6   3   5        110.22        104.38         2.19 o                         
   7   3   5         20.11         18.71         2.31 o                         
   8   3   5          3.44          5.57         4.30 o                         
  -8   4   5         13.89          7.58         3.65 o                         
  -7   4   5         43.86         50.60         4.31 o                         
  -6   4   5        159.76        185.23        10.86 o                         
  -5   4   5         38.39         42.77         3.29 o                         
  -4   4   5          4.25          3.61         1.92 o                         
  -3   4   5        218.57        209.37         4.44 o                         
  -2   4   5          0.31          2.29         0.93 o                         
  -1   4   5        204.58        217.65         5.34 o                         
   0   4   5         16.97         17.16         1.35 o                         
   1   4   5        519.09        534.64        13.32 o                         
   2   4   5        871.74        867.22        11.36 o                         
   3   4   5         36.32         50.78         3.77 o                         
   4   4   5        263.05        270.12        15.21 o                         
   5   4   5          6.43          6.36         2.37 o                         
   6   4   5         10.10         10.26         2.67 o                         
   7   4   5         10.00          8.12         2.74 o                         
  -8   5   5          6.64          0.84         4.76 o                         
  -7   5   5          0.04          2.36         3.69 o                         
  -6   5   5         54.01         85.63         8.32 o                         
  -5   5   5          4.87         10.94         2.27 o                         
  -4   5   5         66.89         45.13         2.19 o                         
  -3   5   5        349.98        375.42        18.69 o                         
  -2   5   5        726.10        713.80        13.83 o                         
  -1   5   5         74.75         72.22         2.19 o                         
   0   5   5        107.18         97.66         4.25 o                         
   1   5   5         87.88         89.12         2.17 o                         
   2   5   5         96.52        101.10         2.37 o                         
   3   5   5         68.37         57.14         3.84 o                         
   4   5   5          0.66         -0.37         4.12 o                         
   5   5   5         75.57         72.21         3.10 o                         
   6   5   5        106.03        111.18         3.58 o                         
   7   5   5          7.26          5.80         3.95 o                         
  -6   6   5         19.38         34.95         4.27 o                         
  -5   6   5         61.00         75.00         4.27 o                         
  -4   6   5         31.82         35.83         4.12 o                         
  -3   6   5         25.51         29.00         3.88 o                         
  -2   6   5         11.83         20.03         2.52 o                         
  -1   6   5         21.78         14.34         2.47 o                         
   0   6   5         17.59         28.00         2.35 o                         
   1   6   5        134.07        150.87         7.21 o                         
   2   6   5        109.14        111.83         5.16 o                         
   3   6   5         12.88         15.26         4.92 o                         
   4   6   5         11.28         12.90         4.50 o                         
   5   6   5         14.91         12.94         4.53 o                         
   6   6   5          2.40          3.87         5.15 o                         
  -6   7   5          1.09          3.92         4.98 o                         
  -5   7   5          5.29          5.59         4.36 o                         
  -4   7   5          0.10          3.75         4.56 o                         
  -3   7   5          9.35         22.38         4.28 o                         
  -2   7   5        131.45        130.55         3.15 o                         
  -1   7   5         56.88         68.42         2.73 o                         
   0   7   5          0.81          3.53         3.13 o                         
   1   7   5         11.96         10.02         2.67 o                         
   2   7   5          2.22          5.40         4.18 o                         
   3   7   5          1.07         -1.88         5.21 o                         
   4   7   5          2.57         -2.42         5.32 o                         
  -4   8   5         16.78         18.07         4.47 o                         
  -3   8   5          1.53          5.59         4.16 o                         
  -2   8   5          4.88          5.87         3.16 o                         
  -1   8   5          6.66          4.04         2.97 o                         
   0   8   5         16.76         30.40         3.77 o                         
   1   8   5          8.50         18.43         5.90 o                         
   2   8   5          4.40          6.41         5.60 o                         
  -1   9   5         13.28         20.95         3.23 o                         
   0   9   5         12.56         21.06         3.69 o                         
   0 -10   6          3.17          3.44         4.16 o                         
   1 -10   6         52.09         52.57         4.43 o                         
  -3  -9   6         20.90         19.99         3.93 o                         
  -2  -9   6         17.14         14.38         3.96 o                         
  -1  -9   6         53.96         59.82         4.62 o                         
   0  -9   6         45.27         51.32         3.14 o                         
   1  -9   6         19.62         22.86         3.05 o                         
   2  -9   6         17.45         10.04         4.46 o                         
   3  -9   6          0.17          1.63         4.20 o                         
   4  -9   6          3.72          7.26         4.38 o                         
  -5  -8   6         46.23         56.46         5.03 o                         
  -4  -8   6          6.85          8.41         4.22 o                         
  -3  -8   6          4.88          4.50         3.86 o                         
  -2  -8   6         31.68         32.19         4.25 o                         
  -1  -8   6         10.92          9.68         3.80 o                         
   0  -8   6         22.20         17.50         2.27 o                         
   1  -8   6        110.26        100.83         2.60 o                         
   2  -8   6        135.53        136.59         5.64 o                         
   3  -8   6         99.30        100.09         3.21 o                         
   4  -8   6         22.23         29.89         3.05 o                         
   5  -8   6          7.98          9.44         2.87 o                         
   6  -8   6          0.78          0.05         4.32 o                         
  -6  -7   6         43.45         55.17         4.65 o                         
  -5  -7   6         18.56         21.61         3.63 o                         
  -4  -7   6        353.02        365.16         5.37 o                         
  -3  -7   6         67.81         65.92         3.67 o                         
  -2  -7   6        122.10        124.99         3.87 o                         
  -1  -7   6        466.98        457.54        19.56 o                         
   0  -7   6        588.04        565.64        12.62 o                         
   1  -7   6          2.33          2.23         2.08 o                         
   2  -7   6        106.13         98.65         3.62 o                         
   3  -7   6          0.90          2.45         3.50 o                         
   4  -7   6         21.81         15.30         3.82 o                         
   5  -7   6         46.08         37.14         2.95 o                         
   6  -7   6         36.20         30.22         2.98 o                         
   7  -7   6          7.81          9.59         4.22 o                         
  -7  -6   6         11.10          3.77         5.13 o                         
  -6  -6   6         40.36         45.57         4.36 o                         
  -5  -6   6        142.71        159.01         4.49 o                         
  -4  -6   6        148.82        152.49         4.12 o                         
  -3  -6   6         19.61         19.42         3.29 o                         
  -2  -6   6        635.00        657.18         5.59 o                         
  -1  -6   6        371.15        375.32         4.20 o                         
   0  -6   6       1130.91       1115.69         4.31 o                         
   1  -6   6        110.65        102.99         2.06 o                         
   2  -6   6         14.96         14.28         1.73 o                         
   3  -6   6        827.87        760.98         5.80 o                         
   4  -6   6        308.59        293.66         4.51 o                         
   5  -6   6          4.02         -0.32         3.67 o                         
   6  -6   6         42.03         44.82         4.21 o                         
   7  -6   6          8.16          8.78         3.18 o                         
  -7  -5   6         40.19         31.22         4.84 o                         
  -6  -5   6         46.67         39.66         2.70 o                         
  -5  -5   6          4.57          1.19         2.14 o                         
  -4  -5   6         40.68         35.67         2.55 o                         
  -3  -5   6         63.09         59.64         3.21 o                         
  -2  -5   6       1133.45       1123.81         6.07 o                         
  -1  -5   6        636.65        585.53         7.09 o                         
   0  -5   6        630.35        575.81        10.92 o                         
   1  -5   6        169.29        161.70         2.55 o                         
   2  -5   6        866.15        785.70         3.13 o                         
   3  -5   6         27.12         21.59         2.76 o                         
   4  -5   6        631.16        610.27        13.10 o                         
   5  -5   6         10.44          8.71         2.61 o                         
   6  -5   6         14.69         13.69         2.98 o                         
   7  -5   6        101.44         89.00         4.35 o                         
   8  -5   6          5.75          4.78         3.28 o                         
  -8  -4   6          5.08          5.73         4.56 o                         
  -7  -4   6         11.24         12.34         4.29 o                         
  -6  -4   6        183.73        186.33         3.09 o                         
  -5  -4   6         42.12         46.30         2.41 o                         
  -4  -4   6        504.74        464.25        17.27 o                         
  -3  -4   6       1329.28       1256.60        51.82 o                         
  -2  -4   6          7.30          6.54         1.55 o                         
  -1  -4   6         51.17         32.85         1.51 o                         
   0  -4   6         52.58         65.22         1.28 o                         
   1  -4   6        109.27        117.00         4.20 o                         
   2  -4   6       1331.25       1306.00         6.43 o                         
   3  -4   6        381.95        403.81         3.41 o                         
   4  -4   6         65.85         61.84         2.63 o                         
   5  -4   6        388.55        355.02         4.04 o                         
   6  -4   6        195.56        183.79         3.91 o                         
   7  -4   6          5.44          5.93         3.68 o                         
   8  -4   6         22.07          8.92         4.49 o                         
  -8  -3   6         17.37         25.78         4.12 o                         
  -7  -3   6         49.83         47.18         2.49 o                         
  -6  -3   6         13.10         13.59         1.73 o                         
  -5  -3   6         36.12         37.88         3.07 o                         
  -4  -3   6         89.38         96.87         1.57 o                         
  -3  -3   6         19.30         19.79         0.85 o                         
  -2  -3   6       1239.87       1298.14        12.98 o                         
  -1  -3   6       2586.07       2612.55        10.82 o                         
   0  -3   6       1796.37       1802.58        12.20 o                         
   1  -3   6       3148.06       3351.93        33.73 o                         
   2  -3   6         22.06         10.01         0.81 o                         
   3  -3   6        251.67        208.40         3.56 o                         
   4  -3   6         10.70          8.64         2.43 o                         
   5  -3   6        121.10        105.89         3.12 o                         
   6  -3   6         83.44         76.49         3.66 o                         
   7  -3   6         43.71         40.82         4.10 o                         
   8  -3   6          1.58         -0.27         4.59 o                         
  -8  -2   6          5.31         -0.99         4.16 o                         
  -7  -2   6          5.84          6.77         3.29 o                         
  -6  -2   6        106.95        110.83         3.50 o                         
  -5  -2   6        129.50        128.83         2.12 o                         
  -4  -2   6        463.31        462.14         2.71 o                         
  -3  -2   6       1722.92       1722.29        25.05 o                         
  -2  -2   6         87.01         74.67         1.06 o                         
  -1  -2   6        309.93        305.16         9.41 o                         
   0  -2   6       4746.50       5348.53        34.57 o                         
   1  -2   6        590.36        712.11        10.51 o                         
   2  -2   6       2494.79       2813.37         3.55 o                         
   3  -2   6        832.49        892.83        15.82 o                         
   4  -2   6        333.39        348.79         9.10 o                         
   5  -2   6        583.98        537.43         3.58 o                         
   6  -2   6        179.08        180.86         4.41 o                         
   7  -2   6         17.77         20.02         4.21 o                         
   8  -2   6          0.57          0.58         3.44 o                         
  -9  -1   6         15.13         16.06         4.22 o                         
  -8  -1   6         34.48         43.45         3.95 o                         
  -7  -1   6         44.95         47.00         3.88 o                         
  -6  -1   6         55.52         53.15         2.76 o                         
  -5  -1   6         55.23         49.26         2.72 o                         
  -4  -1   6         44.44         56.84         2.34 o                         
  -3  -1   6         78.06         68.86         1.96 o                         
  -2  -1   6        278.08        258.07         0.89 o                         
  -1  -1   6        746.18        693.61        11.32 o                         
   0  -1   6       2675.63       2829.92         6.57 o                         
   1  -1   6       1573.73       1619.91         4.77 o                         
   2  -1   6        784.13        765.24         3.83 o                         
   3  -1   6        558.22        572.95         4.07 o                         
   4  -1   6        650.39        662.55        13.49 o                         
   5  -1   6         18.70         17.12         1.75 o                         
   6  -1   6        128.60        123.70         3.86 o                         
   7  -1   6         12.91          9.29         4.05 o                         
   8  -1   6         21.32         17.12         4.57 o                         
  -9   0   6          8.87          9.69         4.13 o                         
  -8   0   6         36.14         31.94         3.88 o                         
  -7   0   6          1.64          2.55         3.83 o                         
  -6   0   6        238.03        238.31         4.33 o                         
  -5   0   6        119.37        125.74         3.37 o                         
  -4   0   6        232.11        209.92         3.24 o                         
  -3   0   6       1581.55       1565.15        33.09 o                         
  -2   0   6       2307.53       2339.47        84.17 o                         
  -1   0   6        515.18        515.07        13.51 o                         
   0   0   6         22.66         28.22         1.41 o                         
   1   0   6         10.97         11.70         1.36 o                         
   2   0   6        130.21        132.78         2.13 o                         
   3   0   6        153.69        156.15         2.87 o                         
   4   0   6        628.59        701.15         5.18 o                         
   5   0   6        327.75        346.60         4.72 o                         
   6   0   6        137.35        129.39         4.03 o                         
   7   0   6         78.02         92.17         4.69 o                         
   8   0   6         22.23         24.29         4.53 o                         
  -8   1   6          7.15         10.25         3.70 o                         
  -7   1   6         50.80         62.11         4.29 o                         
  -6   1   6         21.50         23.32         3.32 o                         
  -5   1   6        111.55        120.39         3.49 o                         
  -4   1   6        600.25        632.00        11.58 o                         
  -3   1   6        200.32        213.44         4.91 o                         
  -2   1   6       1797.21       1808.84        29.79 o                         
  -1   1   6         25.98         17.05         1.58 o                         
   0   1   6         31.03         18.95         1.39 o                         
   1   1   6       7527.30       7699.44       195.18 o                         
   2   1   6       1274.50       1239.36        10.89 o                         
   3   1   6         44.84         33.54         2.40 o                         
   4   1   6         53.00         55.50         2.79 o                         
   5   1   6         75.46         85.18         3.62 o                         
   6   1   6          0.95          0.85         3.41 o                         
   7   1   6          9.41         11.99         4.59 o                         
   8   1   6         11.79         10.76         5.19 o                         
  -8   2   6         14.43         15.34         4.91 o                         
  -7   2   6          0.10         -0.34         3.57 o                         
  -6   2   6          1.25          2.06         3.39 o                         
  -5   2   6         73.56         89.72         1.79 o                         
  -4   2   6        303.58        317.75         4.49 o                         
  -3   2   6        639.96        600.07        17.15 o                         
  -2   2   6         56.28         75.41         2.02 o                         
  -1   2   6       1544.53       1481.81        18.02 o                         
   0   2   6       3235.27       3510.46        33.72 o                         
   1   2   6         23.01         24.27         1.40 o                         
   2   2   6        196.37        197.19         5.89 o                         
   3   2   6         31.57         33.00         1.40 o                         
   4   2   6         78.42         87.08         4.06 o                         
   5   2   6        479.26        491.85         5.10 o                         
   6   2   6         53.57         56.34         3.95 o                         
   7   2   6         11.72         16.39         3.89 o                         
   8   2   6         19.31         21.90         4.49 o                         
  -8   3   6         20.46         35.37         4.92 o                         
  -7   3   6          0.48         -1.58         4.31 o                         
  -6   3   6         12.79         17.78         3.88 o                         
  -5   3   6        316.37        342.85         3.98 o                         
  -4   3   6         91.08         88.10         3.64 o                         
  -3   3   6          6.47          5.64         1.26 o                         
  -2   3   6        269.91        263.26         5.69 o                         
  -1   3   6        443.90        447.48         9.50 o                         
   0   3   6        407.85        398.38        10.10 o                         
   1   3   6        816.13        781.82         2.80 o                         
   2   3   6        254.97        221.51         3.80 o                         
   3   3   6        102.40         87.76         1.53 o                         
   4   3   6        580.49        586.49         3.98 o                         
   5   3   6          0.66          0.41         1.83 o                         
   6   3   6          6.84          5.35         2.13 o                         
   7   3   6          0.33          1.30         2.72 o                         
  -8   4   6          8.68         17.03         5.25 o                         
  -7   4   6          3.41          3.45         4.37 o                         
  -6   4   6        129.14        114.85         5.75 o                         
  -5   4   6         31.66         49.98         2.24 o                         
  -4   4   6        216.96        244.06         7.58 o                         
  -3   4   6          2.76          3.70         1.34 o                         
  -2   4   6        125.29        122.78         2.07 o                         
  -1   4   6        228.22        212.27         9.00 o                         
   0   4   6        323.07        325.69         2.15 o                         
   1   4   6        143.15        133.90         3.96 o                         
   2   4   6        501.66        506.38        11.09 o                         
   3   4   6         28.39         28.38         3.82 o                         
   4   4   6        473.59        462.80        15.21 o                         
   5   4   6         29.83         33.36         2.88 o                         
   6   4   6          9.66          9.71         4.57 o                         
   7   4   6          7.17          6.52         4.77 o                         
  -8   5   6          5.48         12.21         4.02 o                         
  -7   5   6          0.30          5.24         3.77 o                         
  -6   5   6         23.25         32.40         6.74 o                         
  -5   5   6         66.48         78.71         5.99 o                         
  -4   5   6          7.12          9.12         2.10 o                         
  -3   5   6          6.86         13.34         2.83 o                         
  -2   5   6        444.46        407.54        24.11 o                         
  -1   5   6         15.40         24.38         2.10 o                         
   0   5   6        706.71        722.66        17.58 o                         
   1   5   6        154.98        136.73         6.29 o                         
   2   5   6         21.23         17.47         2.38 o                         
   3   5   6        197.27        207.99         5.42 o                         
   4   5   6         89.53         82.16         4.27 o                         
   5   5   6         79.74         84.63         4.94 o                         
   6   5   6          5.32          9.73         4.84 o                         
  -6   6   6          4.72          7.59         4.53 o                         
  -5   6   6         16.48         31.90         3.56 o                         
  -4   6   6         10.64         24.04         3.98 o                         
  -3   6   6         19.43         12.95         2.56 o                         
  -2   6   6        243.36        279.27         6.15 o                         
  -1   6   6        201.18        216.83         3.12 o                         
   0   6   6        130.09        126.46         5.34 o                         
   1   6   6         70.14         69.16         3.20 o                         
   2   6   6        194.83        187.24         5.53 o                         
   3   6   6         12.39         13.92         4.80 o                         
   4   6   6         64.86         75.98         5.42 o                         
   5   6   6         29.13         22.12         5.24 o                         
  -5   7   6          1.59          9.86         4.55 o                         
  -4   7   6         46.66         51.94         3.91 o                         
  -3   7   6         14.21         17.57         3.79 o                         
  -2   7   6         22.96         29.35         2.65 o                         
  -1   7   6          4.56          4.37         2.74 o                         
   0   7   6          6.78          5.88         3.85 o                         
   1   7   6         14.54         21.88         2.70 o                         
   2   7   6         26.32         21.79         5.43 o                         
   3   7   6         26.87         27.00         5.23 o                         
   4   7   6          8.76          8.33         6.06 o                         
  -3   8   6          0.74         10.14         4.63 o                         
  -2   8   6          9.93         18.71         3.28 o                         
  -1   8   6         11.82         20.11         5.87 o                         
   0   8   6         20.90         24.36         2.86 o                         
   1   8   6          0.94         -3.25         4.68 o                         
   2   8   6          0.10         -1.77         4.92 o                         
   0 -10   7          7.78         12.87         4.79 o                         
   1 -10   7          5.74          9.40         3.97 o                         
  -3  -9   7         17.94         18.26         5.06 o                         
  -2  -9   7         20.52         23.81         4.43 o                         
  -1  -9   7          2.09         -0.51         3.87 o                         
   0  -9   7         37.73         31.45         4.47 o                         
   1  -9   7          5.44          3.08         3.30 o                         
   2  -9   7         59.44         64.78         3.26 o                         
   3  -9   7        134.23        137.46         3.58 o                         
  -5  -8   7          0.92         10.04         4.66 o                         
  -4  -8   7         41.50         44.85         3.68 o                         
  -3  -8   7         95.61        108.39         4.00 o                         
  -2  -8   7         90.79         99.89         4.34 o                         
  -1  -8   7        123.79        130.14         4.37 o                         
   0  -8   7        144.98        142.52         5.29 o                         
   1  -8   7         96.16         97.36         2.25 o                         
   2  -8   7         21.78         24.76         2.54 o                         
   3  -8   7          8.31          2.17         2.50 o                         
   4  -8   7          1.03          0.51         2.88 o                         
   5  -8   7          3.02         -0.68         3.10 o                         
  -6  -7   7         21.58         28.92         4.44 o                         
  -5  -7   7         16.48         17.07         4.05 o                         
  -4  -7   7        140.14        152.97         4.67 o                         
  -3  -7   7         22.72         19.76         3.31 o                         
  -2  -7   7          0.91          0.96         3.49 o                         
  -1  -7   7         37.98         42.01         3.29 o                         
   0  -7   7        127.13        123.63         3.88 o                         
   1  -7   7        214.87        212.34         7.82 o                         
   2  -7   7        193.98        185.59         4.10 o                         
   3  -7   7        102.77        101.89         4.28 o                         
   4  -7   7        220.49        199.93         4.65 o                         
   5  -7   7         25.37         26.79         3.45 o                         
   6  -7   7          3.36          3.40         2.66 o                         
  -7  -6   7          8.44         10.16         6.54 o                         
  -6  -6   7         15.50         19.83         3.80 o                         
  -5  -6   7          8.30          8.47         3.68 o                         
  -4  -6   7          2.55          1.62         3.09 o                         
  -3  -6   7        481.61        490.41         5.30 o                         
  -2  -6   7        278.40        284.32         4.18 o                         
  -1  -6   7         50.17         49.99         3.10 o                         
   0  -6   7       1669.97       1692.51         7.73 o                         
   1  -6   7        551.82        520.98         9.50 o                         
   2  -6   7         27.89         30.61         3.13 o                         
   3  -6   7         84.95         80.71         3.45 o                         
   4  -6   7         57.71         61.50         3.88 o                         
   5  -6   7         29.12         20.46         3.82 o                         
   6  -6   7         28.48         21.97         3.60 o                         
   7  -6   7         12.16          8.03         4.15 o                         
  -7  -5   7          4.38          4.64         2.43 o                         
  -6  -5   7         40.00         34.44         2.56 o                         
  -5  -5   7         48.19         41.88         2.72 o                         
  -4  -5   7        535.27        523.01        15.12 o                         
  -3  -5   7        337.92        313.12         4.23 o                         
  -2  -5   7        144.08        133.78         3.37 o                         
  -1  -5   7        303.89        290.19        10.20 o                         
   0  -5   7          1.22          6.65         3.98 o                         
   1  -5   7        124.50        125.94         1.92 o                         
   2  -5   7        219.87        210.35         2.10 o                         
   3  -5   7         58.12         51.57         3.18 o                         
   4  -5   7       1050.66       1053.71         5.77 o                         
   5  -5   7        252.64        266.42         4.28 o                         
   6  -5   7         33.61         24.92         3.21 o                         
   7  -5   7         25.09         25.73         4.17 o                         
   8  -5   7         21.24         20.00         4.95 o                         
  -8  -4   7          8.29         12.76         4.13 o                         
  -7  -4   7         15.18         21.21         4.63 o                         
  -6  -4   7        192.14        203.65         3.17 o                         
  -5  -4   7        238.00        242.81         3.73 o                         
  -4  -4   7        167.10        161.35         2.73 o                         
  -3  -4   7         71.94         64.12         2.26 o                         
  -2  -4   7        144.39        144.74         3.25 o                         
  -1  -4   7        560.87        609.49         3.88 o                         
   0  -4   7       1530.15       1474.31         3.40 o                         
   1  -4   7       1149.78       1109.24        11.09 o                         
   2  -4   7         51.77         40.05         1.31 o                         
   3  -4   7        871.01        892.58         4.89 o                         
   4  -4   7         65.89         65.51         2.86 o                         
   5  -4   7         76.83         79.22         3.57 o                         
   6  -4   7          3.78          2.81         3.19 o                         
   7  -4   7          8.58          6.39         4.14 o                         
   8  -4   7         92.21         89.28         4.77 o                         
  -8  -3   7          0.15          5.10         4.38 o                         
  -7  -3   7          4.59          3.52         2.56 o                         
  -6  -3   7         30.06         31.14         1.83 o                         
  -5  -3   7        261.48        264.93         8.61 o                         
  -4  -3   7         24.45         23.78         1.43 o                         
  -3  -3   7       1157.01       1110.50         4.77 o                         
  -2  -3   7       3940.22       4021.82        22.48 o                         
  -1  -3   7        741.90        775.33         5.77 o                         
   0  -3   7        790.45       1008.56         2.65 o                         
   1  -3   7          1.06          1.34         0.84 o                         
   2  -3   7          3.35          3.80         0.89 o                         
   3  -3   7        925.87       1022.78         5.96 o                         
   4  -3   7        374.06        366.59        18.31 o                         
   5  -3   7        298.68        308.24         4.59 o                         
   6  -3   7         63.69         65.97         3.69 o                         
   7  -3   7         48.77         55.00         4.55 o                         
   8  -3   7          4.45          6.01         4.26 o                         
  -9  -2   7          1.41         -0.63         4.88 o                         
  -8  -2   7         20.57         21.91         3.08 o                         
  -7  -2   7         50.38         54.43         3.66 o                         
  -6  -2   7         66.53         75.91         4.31 o                         
  -5  -2   7         99.11        106.20         2.14 o                         
  -4  -2   7        191.06        194.84         2.17 o                         
  -3  -2   7         21.06         33.23         1.63 o                         
  -2  -2   7         12.35         10.55         0.61 o                         
  -1  -2   7       1802.87       1937.09        22.93 o                         
   0  -2   7        558.77        549.86         3.44 o                         
   1  -2   7       1637.44       1539.65         4.87 o                         
   2  -2   7       3205.11       3466.93        11.60 o                         
   3  -2   7        501.44        481.68         2.81 o                         
   4  -2   7         63.20         48.20         1.88 o                         
   5  -2   7         34.18         31.33         2.10 o                         
   6  -2   7         16.28         12.45         3.99 o                         
   7  -2   7        116.95        116.32         4.77 o                         
   8  -2   7         13.82         15.93         5.15 o                         
  -9  -1   7          2.95         -2.45         4.58 o                         
  -8  -1   7          2.95          2.97         3.54 o                         
  -7  -1   7          0.12          1.14         3.50 o                         
  -6  -1   7          0.31          0.69         2.18 o                         
  -5  -1   7        138.00        141.99         3.38 o                         
  -4  -1   7        497.24        481.54         4.16 o                         
  -3  -1   7        435.32        378.61         3.48 o                         
  -2  -1   7       1119.60       1062.78        14.22 o                         
  -1  -1   7        510.57        484.78         3.61 o                         
   0  -1   7        895.84        956.85         4.42 o                         
   1  -1   7        652.56        651.55         3.37 o                         
   2  -1   7         36.34         39.99         1.88 o                         
   3  -1   7        550.07        607.82         4.43 o                         
   4  -1   7        179.14        195.11         3.70 o                         
   5  -1   7        232.00        239.23        12.33 o                         
   6  -1   7        337.65        354.20         5.34 o                         
   7  -1   7         88.74         99.85         5.19 o                         
   8  -1   7         23.33         32.11         5.10 o                         
  -8   0   7         15.04         21.73         4.48 o                         
  -7   0   7         32.52         45.58         4.28 o                         
  -6   0   7        267.63        265.24         4.60 o                         
  -5   0   7        238.20        234.60         4.03 o                         
  -4   0   7         26.69         28.89         1.54 o                         
  -3   0   7        238.72        271.42         4.88 o                         
  -2   0   7         93.77         91.54         5.99 o                         
  -1   0   7        740.83        737.59         4.34 o                         
   0   0   7        794.34        839.38         4.55 o                         
   1   0   7        424.15        391.48         2.97 o                         
   2   0   7       1230.12       1211.46         5.18 o                         
   3   0   7        930.30        972.21         5.35 o                         
   4   0   7        186.05        185.04         3.73 o                         
   5   0   7        152.46        160.57         3.98 o                         
   6   0   7          6.22         11.74         4.06 o                         
   7   0   7         31.65         29.78         5.01 o                         
   8   0   7          7.90         12.42         5.46 o                         
  -8   1   7          1.12          4.83         4.44 o                         
  -7   1   7         29.27         31.21         4.37 o                         
  -6   1   7          0.10          1.85         3.38 o                         
  -5   1   7         31.91         43.47         3.45 o                         
  -4   1   7         25.03         23.05         1.91 o                         
  -3   1   7        357.94        313.60         2.22 o                         
  -2   1   7       1652.48       1666.28        11.79 o                         
  -1   1   7       3957.37       4088.58        13.59 o                         
   0   1   7         27.67         15.78         1.98 o                         
   1   1   7         17.64          6.41         1.71 o                         
   2   1   7          2.96          3.70         0.88 o                         
   3   1   7         68.63         76.78         2.73 o                         
   4   1   7         20.90         19.31         3.01 o                         
   5   1   7        124.22        142.18         3.96 o                         
   6   1   7        169.29        168.02         4.51 o                         
   7   1   7         58.30         64.54         4.65 o                         
   8   1   7         16.63         22.90         4.78 o                         
  -8   2   7          0.07          2.52         4.14 o                         
  -7   2   7         18.97         24.46         4.12 o                         
  -6   2   7         57.31         68.30         4.11 o                         
  -5   2   7        286.06        288.50        10.26 o                         
  -4   2   7         15.13         18.73         2.02 o                         
  -3   2   7        120.23        131.24         6.11 o                         
  -2   2   7        345.20        349.70         9.09 o                         
  -1   2   7       1093.50       1106.67        17.63 o                         
   0   2   7         61.03         95.87         2.18 o                         
   1   2   7         91.35         76.35         1.87 o                         
   2   2   7       1865.37       1894.54         8.30 o                         
   3   2   7        781.96        769.53         7.99 o                         
   4   2   7         15.44         15.07         1.56 o                         
   5   2   7         39.02         48.96         3.36 o                         
   6   2   7         46.46         50.30         4.36 o                         
   7   2   7          1.67          3.08         4.71 o                         
   8   2   7          0.28          8.79         5.12 o                         
  -8   3   7         37.29         36.40         4.89 o                         
  -7   3   7         34.88         41.36         4.85 o                         
  -6   3   7          4.40          8.88         4.12 o                         
  -5   3   7         48.79         63.68         2.16 o                         
  -4   3   7        103.69         97.99         2.09 o                         
  -3   3   7         91.07         90.79         4.86 o                         
  -2   3   7        833.72        825.48         7.82 o                         
  -1   3   7        649.84        611.08         5.87 o                         
   0   3   7        782.92        747.23         7.01 o                         
   1   3   7         23.10         24.88         1.78 o                         
   2   3   7         62.07         68.90         3.20 o                         
   3   3   7        118.80        107.61         5.57 o                         
   4   3   7          1.85          2.05         2.67 o                         
   5   3   7          0.92          0.77         3.32 o                         
   6   3   7        163.39        151.71         3.25 o                         
   7   3   7         20.52         26.38         5.98 o                         
  -8   4   7          1.97          5.98         4.58 o                         
  -7   4   7         36.95         52.88         4.88 o                         
  -6   4   7         20.52         17.67         2.37 o                         
  -5   4   7         27.77         28.34         3.21 o                         
  -4   4   7        843.71        862.91        26.55 o                         
  -3   4   7         22.69         17.39         1.82 o                         
  -2   4   7         78.30         87.92         1.70 o                         
  -1   4   7        151.34        139.44         5.14 o                         
   0   4   7        209.18        174.60         3.49 o                         
   1   4   7         54.64         59.20         3.01 o                         
   2   4   7       1242.31       1229.00         8.96 o                         
   3   4   7        126.53        128.88         4.62 o                         
   4   4   7         64.39         61.52         4.06 o                         
   5   4   7         32.36         31.39         4.81 o                         
   6   4   7          0.38         -1.56         4.08 o                         
   7   4   7          1.18          3.89         4.06 o                         
  -7   5   7          0.21          4.75         4.91 o                         
  -6   5   7          4.81          8.77         6.15 o                         
  -5   5   7         32.72         25.27         2.49 o                         
  -4   5   7        112.74        144.02         4.97 o                         
  -3   5   7         93.65        120.94         3.51 o                         
  -2   5   7         37.90         25.39         2.16 o                         
  -1   5   7         10.47          8.12         2.16 o                         
   0   5   7        625.12        612.80         3.95 o                         
   1   5   7         56.76         51.82         2.43 o                         
   2   5   7          6.82          3.92         3.62 o                         
   3   5   7        350.13        362.78         6.43 o                         
   4   5   7          1.36          3.72         3.94 o                         
   5   5   7         49.93         42.08         5.26 o                         
   6   5   7         18.95         21.56         5.42 o                         
  -6   6   7         12.98         26.66         4.22 o                         
  -5   6   7          2.04          4.49         3.77 o                         
  -4   6   7         14.90         27.82         3.85 o                         
  -3   6   7         43.78         49.59         3.96 o                         
  -2   6   7          3.26          8.11         3.86 o                         
  -1   6   7        136.21        120.05         7.27 o                         
   0   6   7         30.81         34.97         3.12 o                         
   1   6   7        138.83        146.90         6.46 o                         
   2   6   7         47.90         45.43         5.50 o                         
   3   6   7          0.58          1.69         4.63 o                         
   4   6   7         92.05         89.59         5.87 o                         
   5   6   7         25.09         24.73         5.38 o                         
  -5   7   7          6.22          9.75         4.53 o                         
  -4   7   7         12.85         33.37         4.63 o                         
  -3   7   7         11.29         19.72         3.93 o                         
  -2   7   7          1.25          3.82         3.22 o                         
  -1   7   7         19.49         31.45         4.95 o                         
   0   7   7         11.15         15.24         2.76 o                         
   1   7   7          1.69          3.11         3.40 o                         
   2   7   7          4.27          3.88         5.70 o                         
   3   7   7         67.67         59.56         5.35 o                         
  -2   8   7         30.76         32.41         6.75 o                         
  -1   8   7          2.40          5.64         3.18 o                         
   0   8   7          0.26          4.56         3.38 o                         
   1   8   7          0.62          7.14         5.77 o                         
   0 -10   8         35.57         32.99         3.48 o                         
   1 -10   8         47.82         38.33         4.12 o                         
  -2  -9   8         34.08         31.47         4.60 o                         
  -1  -9   8         33.58         38.57         4.51 o                         
   0  -9   8         61.37         64.93         2.81 o                         
   1  -9   8         65.32         74.59         4.55 o                         
   2  -9   8         44.14         51.58         6.29 o                         
   3  -9   8          1.03          4.35         3.71 o                         
  -4  -8   8         31.71         39.34         4.83 o                         
  -3  -8   8         49.46         52.69         4.58 o                         
  -2  -8   8         80.13         86.21         3.82 o                         
  -1  -8   8         46.79         54.11         4.07 o                         
   0  -8   8          2.40          5.36         3.01 o                         
   1  -8   8        150.11        137.39         2.91 o                         
   2  -8   8         37.59         36.03         3.99 o                         
   3  -8   8         11.89         10.31         3.60 o                         
   4  -8   8        166.33        162.55         4.84 o                         
   5  -8   8         24.07         28.34         4.70 o                         
  -6  -7   8         15.06         19.65         4.06 o                         
  -5  -7   8         18.02         18.62         4.66 o                         
  -4  -7   8         13.81         16.46         4.40 o                         
  -3  -7   8         13.04         18.76         3.88 o                         
  -2  -7   8        136.91        149.26         4.32 o                         
  -1  -7   8        265.15        270.98         4.35 o                         
   0  -7   8        120.09        119.93         2.67 o                         
   1  -7   8        191.85        193.74         3.88 o                         
   2  -7   8        338.33        309.00         4.80 o                         
   3  -7   8         52.47         48.28         4.30 o                         
   4  -7   8          0.21         -1.49         3.62 o                         
   5  -7   8          0.93          2.11         4.22 o                         
   6  -7   8          8.48          5.54         4.20 o                         
  -7  -6   8          0.97          0.14         2.96 o                         
  -6  -6   8         24.06         26.13         3.15 o                         
  -5  -6   8        129.21        141.53         4.53 o                         
  -4  -6   8        218.78        213.23         4.32 o                         
  -3  -6   8         48.09         39.11         3.93 o                         
  -2  -6   8        361.10        330.61         4.65 o                         
  -1  -6   8         27.08         24.78         2.39 o                         
   0  -6   8         70.64         59.70         2.14 o                         
   1  -6   8        111.16        104.64         4.10 o                         
   2  -6   8        626.03        578.96         5.53 o                         
   3  -6   8        209.76        210.33         4.52 o                         
   4  -6   8          3.17          0.50         3.42 o                         
   5  -6   8        152.90        145.54         4.89 o                         
   6  -6   8        129.89        123.95         4.92 o                         
   7  -6   8          4.73          4.73         3.92 o                         
  -7  -5   8         26.36         21.76         3.26 o                         
  -6  -5   8         46.93         50.86         2.78 o                         
  -5  -5   8         26.90         29.90         2.73 o                         
  -4  -5   8          8.47          6.27         3.23 o                         
  -3  -5   8        107.77        105.59         3.50 o                         
  -2  -5   8        306.21        316.68         4.23 o                         
  -1  -5   8        308.83        312.21         4.96 o                         
   0  -5   8        439.40        439.07         5.89 o                         
   1  -5   8       1382.18       1339.61         7.69 o                         
   2  -5   8        557.10        505.82         5.07 o                         
   3  -5   8         22.28         15.32         3.46 o                         
   4  -5   8        120.32        132.44         3.31 o                         
   5  -5   8         43.65         45.63         3.10 o                         
   6  -5   8        122.12        116.27         4.00 o                         
   7  -5   8          7.83          9.19         3.73 o                         
  -8  -4   8          3.31          6.76         4.79 o                         
  -7  -4   8         13.60         12.18         3.29 o                         
  -6  -4   8         20.48         23.46         2.48 o                         
  -5  -4   8        105.08        104.69         2.73 o                         
  -4  -4   8        400.27        414.55        14.64 o                         
  -3  -4   8        650.18        659.02         5.26 o                         
  -2  -4   8        359.08        335.49         7.39 o                         
  -1  -4   8        596.10        583.03         4.80 o                         
   0  -4   8          5.02          2.49         0.96 o                         
   1  -4   8        396.58        362.28         7.37 o                         
   2  -4   8          7.66          7.47         1.53 o                         
   3  -4   8        456.59        481.98        11.32 o                         
   4  -4   8        282.59        305.38         4.21 o                         
   5  -4   8        319.98        336.61         4.52 o                         
   6  -4   8        106.14        110.46         4.07 o                         
   7  -4   8          3.60          6.58         4.42 o                         
  -8  -3   8          2.70          8.58         4.39 o                         
  -7  -3   8         62.47         71.83        10.00 o                         
  -6  -3   8         35.25         38.39         2.42 o                         
  -5  -3   8        293.61        297.56         6.39 o                         
  -4  -3   8        439.23        430.12         2.94 o                         
  -3  -3   8          1.69          1.66         1.27 o                         
  -2  -3   8        113.46        110.36         2.49 o                         
  -1  -3   8        311.71        314.46         3.35 o                         
   0  -3   8        529.14        553.72         7.89 o                         
   1  -3   8       2078.50       2116.25        12.29 o                         
   2  -3   8        914.72        885.31         9.93 o                         
   3  -3   8        497.63        497.09         8.32 o                         
   4  -3   8         78.97         85.43         2.26 o                         
   5  -3   8         43.74         41.51         2.18 o                         
   6  -3   8          0.87          0.82         3.49 o                         
   7  -3   8          3.62          0.76         4.52 o                         
   8  -3   8          5.20          5.62         5.25 o                         
  -8  -2   8          4.49          7.40         4.46 o                         
  -7  -2   8          2.40          1.54         3.81 o                         
  -6  -2   8          8.22          8.71         2.20 o                         
  -5  -2   8         39.60         35.93         2.08 o                         
  -4  -2   8        228.89        221.07        17.10 o                         
  -3  -2   8        337.83        350.43        36.28 o                         
  -2  -2   8        887.70        859.80         2.52 o                         
  -1  -2   8       2551.14       2568.07        19.40 o                         
   0  -2   8       1514.81       1673.63         6.27 o                         
   1  -2   8          5.56         16.95         1.75 o                         
   2  -2   8        132.52        128.32         2.47 o                         
   3  -2   8         11.49         16.62         1.73 o                         
   4  -2   8        537.87        581.72        19.16 o                         
   5  -2   8        535.93        549.27        19.27 o                         
   6  -2   8        131.19        149.30         4.85 o                         
   7  -2   8         40.96         45.80         4.22 o                         
   8  -2   8          2.25          4.86         4.22 o                         
  -8  -1   8          9.91         14.65         4.33 o                         
  -7  -1   8         51.04         48.38         3.99 o                         
  -6  -1   8        159.07        176.52         4.45 o                         
  -5  -1   8         48.39         47.99         3.30 o                         
  -4  -1   8         82.11         77.70         2.97 o                         
  -3  -1   8        338.97        321.93         3.55 o                         
  -2  -1   8        163.87        202.41        10.72 o                         
  -1  -1   8         74.41         67.48         2.41 o                         
   0  -1   8       1040.73       1071.02         5.25 o                         
   1  -1   8        477.78        465.78         3.37 o                         
   2  -1   8        630.61        666.95         4.29 o                         
   3  -1   8       1598.97       1654.16         6.96 o                         
   4  -1   8        388.65        395.05        18.67 o                         
   5  -1   8         42.90         41.96         2.13 o                         
   6  -1   8        148.19        162.53         4.64 o                         
   7  -1   8         11.31         12.20         4.90 o                         
   8  -1   8         57.97         54.30         5.65 o                         
  -8   0   8          5.50          7.65         4.54 o                         
  -7   0   8         11.72          9.53         4.36 o                         
  -6   0   8          2.68          1.93         3.67 o                         
  -5   0   8         12.48         15.46         3.03 o                         
  -4   0   8        371.26        368.12        11.08 o                         
  -3   0   8       1221.23       1245.29        59.49 o                         
  -2   0   8        417.95        358.36        14.28 o                         
  -1   0   8        126.45        101.98         2.67 o                         
   0   0   8        373.33        345.39         3.44 o                         
   1   0   8       1871.14       2001.90         6.57 o                         
   2   0   8        201.44        209.99         2.94 o                         
   3   0   8         48.54         44.33         2.76 o                         
   4   0   8         44.56         45.39         3.26 o                         
   5   0   8         92.87        108.66         4.25 o                         
   6   0   8        155.46        173.52         5.03 o                         
   7   0   8         46.93         47.74         4.96 o                         
   8   0   8         25.30         27.29         4.84 o                         
  -8   1   8          0.85          2.10         4.60 o                         
  -7   1   8         60.31         77.82         4.79 o                         
  -6   1   8         19.13         26.63         3.72 o                         
  -5   1   8        222.42        238.68         4.51 o                         
  -4   1   8        122.23        119.86         7.51 o                         
  -3   1   8        256.21        261.52         9.45 o                         
  -2   1   8        597.20        604.37        11.42 o                         
  -1   1   8          6.97          7.46         1.66 o                         
   0   1   8        778.67        863.40        28.99 o                         
   1   1   8       1058.21       1107.91         5.18 o                         
   2   1   8         14.85         11.57         2.18 o                         
   3   1   8        329.59        344.01         4.08 o                         
   4   1   8        550.44        543.54         5.05 o                         
   5   1   8        115.79        123.83         4.26 o                         
   6   1   8         43.66         54.89         4.14 o                         
   7   1   8          8.32         10.39         4.52 o                         
  -8   2   8          1.57          4.49         5.36 o                         
  -7   2   8          0.30         -2.57         4.76 o                         
  -6   2   8         23.80         21.97         3.84 o                         
  -5   2   8         12.30         13.43         1.88 o                         
  -4   2   8          3.22          2.78         1.66 o                         
  -3   2   8        766.50        715.05        26.03 o                         
  -2   2   8        133.47        116.85         1.99 o                         
  -1   2   8        196.03        171.39         5.54 o                         
   0   2   8        966.93       1098.53        18.99 o                         
   1   2   8         85.69         75.79         5.76 o                         
   2   2   8        427.43        410.63         3.88 o                         
   3   2   8         60.38         66.70         2.96 o                         
   4   2   8         81.18         72.94         3.26 o                         
   5   2   8         38.56         40.63         3.53 o                         
   6   2   8          3.14          4.41         4.40 o                         
   7   2   8         27.59         32.79         4.44 o                         
  -8   3   8          7.32          6.72         4.61 o                         
  -7   3   8          0.63          1.69         4.12 o                         
  -6   3   8         13.85         20.37         4.24 o                         
  -5   3   8         82.52         86.82         2.35 o                         
  -4   3   8        337.30        345.25         5.05 o                         
  -3   3   8          8.09         14.79         3.76 o                         
  -2   3   8        354.05        343.73         8.21 o                         
  -1   3   8         51.70         58.72         1.67 o                         
   0   3   8        104.09        102.70         2.27 o                         
   1   3   8        233.40        223.46         8.14 o                         
   2   3   8        146.10        145.44         5.69 o                         
   3   3   8         85.62         91.75         5.95 o                         
   4   3   8        130.04        125.63         3.71 o                         
   5   3   8          7.59          3.93         3.82 o                         
   6   3   8         49.22         57.59         3.46 o                         
   7   3   8         19.31         18.84         4.35 o                         
  -7   4   8          0.11         -0.06         4.84 o                         
  -6   4   8         25.25         29.02         4.86 o                         
  -5   4   8         13.21         21.58         2.50 o                         
  -4   4   8          0.46          2.20         2.01 o                         
  -3   4   8        183.72        166.17         7.08 o                         
  -2   4   8         43.41         49.01         1.71 o                         
  -1   4   8        169.00        165.28         5.74 o                         
   0   4   8       1215.81       1106.10        23.21 o                         
   1   4   8        181.31        182.38         3.70 o                         
   2   4   8          1.69          2.54         1.96 o                         
   3   4   8         38.78         35.77         4.58 o                         
   4   4   8          3.74         -0.32         4.53 o                         
   5   4   8          4.27          3.31         3.97 o                         
   6   4   8          6.83          7.56         5.24 o                         
  -7   5   8          7.30          2.81         4.46 o                         
  -6   5   8         29.61         45.34         5.71 o                         
  -5   5   8          1.33          4.06         3.76 o                         
  -4   5   8          1.47          4.81         2.35 o                         
  -3   5   8        135.02        141.45         3.68 o                         
  -2   5   8          1.98          2.82         2.18 o                         
  -1   5   8         30.66         32.09         2.46 o                         
   0   5   8         61.29         54.86         2.63 o                         
   1   5   8        405.60        344.83         3.89 o                         
   2   5   8        119.38        113.21         8.07 o                         
   3   5   8        210.64        198.61         5.79 o                         
   4   5   8         39.88         37.02         5.19 o                         
   5   5   8         20.20         21.13         5.08 o                         
  -6   6   8          0.74          9.20         4.17 o                         
  -5   6   8          2.24          8.84         4.38 o                         
  -4   6   8          0.02          5.95         3.21 o                         
  -3   6   8          5.33          5.89         3.46 o                         
  -2   6   8         23.38         27.99         2.71 o                         
  -1   6   8          7.12         14.66         2.64 o                         
   0   6   8          0.60          1.30         2.26 o                         
   1   6   8        238.11        210.39        12.25 o                         
   2   6   8          1.10          3.09         5.49 o                         
   3   6   8          1.19         -3.03         5.13 o                         
   4   6   8         60.17         48.08         5.63 o                         
  -4   7   8          2.18         12.38         3.99 o                         
  -3   7   8          6.57         16.66         4.21 o                         
  -2   7   8          1.32          3.47         4.70 o                         
  -1   7   8          0.82          3.89         2.70 o                         
   0   7   8         16.59         11.70         2.98 o                         
   1   7   8          9.98          6.78         3.05 o                         
   2   7   8          0.84         -1.20         6.09 o                         
   3   7   8          6.05          8.89         5.88 o                         
  -1   8   8          5.36          8.67         4.19 o                         
   0   8   8         10.89         16.94         3.72 o                         
  -2  -9   9         34.73         43.72         4.87 o                         
  -1  -9   9          1.26          2.01         3.81 o                         
   0  -9   9         21.28         24.63         4.17 o                         
   1  -9   9         10.80         14.31         8.21 o                         
   2  -9   9        115.80        118.14         8.26 o                         
  -4  -8   9          4.41          5.25         3.57 o                         
  -3  -8   9          0.77          1.57         3.86 o                         
  -2  -8   9         14.02         21.95         4.38 o                         
  -1  -8   9         87.92         86.72         3.87 o                         
   0  -8   9        125.01        122.28         4.04 o                         
   1  -8   9        132.50        144.22         4.96 o                         
   2  -8   9        155.61        154.84         5.11 o                         
   3  -8   9         34.70         42.37         4.66 o                         
   4  -8   9          1.28         -0.81         4.66 o                         
  -5  -7   9          1.70         -1.23         3.37 o                         
  -4  -7   9         25.24         22.89         3.54 o                         
  -3  -7   9         88.05         91.27         4.43 o                         
  -2  -7   9        404.85        396.28         5.06 o                         
  -1  -7   9        143.58        147.43         4.08 o                         
   0  -7   9          4.44          5.24         2.30 o                         
   1  -7   9          8.54         11.26         2.98 o                         
   2  -7   9          8.32          6.66         3.99 o                         
   3  -7   9         53.73         42.02         3.71 o                         
   4  -7   9         56.05         49.40         4.32 o                         
   5  -7   9        153.13        145.06         5.08 o                         
   6  -7   9         31.31         38.83         5.06 o                         
  -7  -6   9         20.85         21.21         4.66 o                         
  -6  -6   9         38.30         44.60         4.34 o                         
  -5  -6   9         25.58         24.33         4.26 o                         
  -4  -6   9         56.91         47.64         4.36 o                         
  -2  -6   9         88.93         79.46         3.74 o                         
  -1  -6   9        102.30        109.99         2.43 o                         
   0  -6   9        266.96        248.54         2.76 o                         
   1  -6   9        184.42        180.63         6.65 o                         
   2  -6   9        421.81        389.85         5.23 o                         
   3  -6   9        340.24        291.13         4.76 o                         
   4  -6   9         14.72          9.17         4.07 o                         
   5  -6   9          5.43          4.86         4.19 o                         
   6  -6   9         11.76         11.04         4.60 o                         
  -7  -5   9          0.04         -0.13         4.28 o                         
  -6  -5   9          5.21          0.44         2.91 o                         
  -5  -5   9          0.53         -0.80         2.46 o                         
  -4  -5   9        306.01        303.60         4.71 o                         
  -3  -5   9        290.22        279.52         4.33 o                         
  -2  -5   9        157.96        154.58         4.17 o                         
  -1  -5   9       1103.45       1067.66         7.09 o                         
   0  -5   9        434.54        418.23         9.63 o                         
   1  -5   9         12.10          6.32         1.51 o                         
   2  -5   9          0.47          2.06         3.11 o                         
   3  -5   9        223.50        207.86         4.45 o                         
   4  -5   9        166.16        175.27         3.51 o                         
   5  -5   9          3.27          4.00         3.11 o                         
   6  -5   9        138.86        155.84         4.73 o                         
   7  -5   9        107.90        117.42         5.28 o                         
  -8  -4   9         11.13         15.92         4.73 o                         
  -7  -4   9         34.47         43.04         5.03 o                         
  -6  -4   9         81.12         89.60         5.64 o                         
  -5  -4   9        185.48        210.17         7.82 o                         
  -4  -4   9         48.57         55.97         2.94 o                         
  -3  -4   9        101.81        107.72         3.64 o                         
  -2  -4   9          0.47          1.27         1.00 o                         
  -1  -4   9         37.82         44.26         1.37 o                         
   0  -4   9        232.11        242.91         4.73 o                         
   1  -4   9        873.98        867.83        10.50 o                         
   2  -4   9        811.45        832.76         4.82 o                         
   3  -4   9        609.96        638.48        12.67 o                         
   4  -4   9        138.67        135.60         2.62 o                         
   5  -4   9        124.39        128.45         4.02 o                         
   6  -4   9          4.05          4.01         3.50 o                         
   7  -4   9         30.36         30.62         4.35 o                         
  -8  -3   9          1.21          6.05         4.71 o                         
  -7  -3   9         13.81         16.95         2.18 o                         
  -6  -3   9         45.56         50.18         2.66 o                         
  -5  -3   9         13.72         14.45         2.24 o                         
  -4  -3   9        178.12        173.60         7.42 o                         
  -3  -3   9        814.46        813.94         5.35 o                         
  -2  -3   9        554.49        536.67         7.32 o                         
  -1  -3   9        886.49        836.59        10.39 o                         
   0  -3   9       1219.82       1255.04        10.66 o                         
   1  -3   9        346.79        326.08         1.87 o                         
   2  -3   9          6.36         12.31         1.66 o                         
   3  -3   9         16.44         19.90         1.90 o                         
   4  -3   9         57.32         68.41         2.49 o                         
   5  -3   9        159.46        165.00         7.80 o                         
   6  -3   9         57.70         65.54         4.05 o                         
   7  -3   9         71.85         71.63         4.61 o                         
  -8  -2   9          2.30          4.14         3.88 o                         
  -7  -2   9          0.70         -0.50         3.97 o                         
  -6  -2   9         83.94         96.59         4.89 o                         
  -5  -2   9        252.26        260.86         4.16 o                         
  -4  -2   9        267.82        324.18        43.66 o                         
  -3  -2   9        289.36        360.69        37.15 o                         
  -2  -2   9        218.22        239.46         3.00 o                         
  -1  -2   9          2.63          5.04         1.21 o                         
   0  -2   9        124.85        121.80         2.75 o                         
   1  -2   9       1276.43       1367.43         5.65 o                         
   2  -2   9        532.34        540.13         4.00 o                         
   3  -2   9       1078.17       1081.08         6.65 o                         
   4  -2   9       1081.03       1133.75         8.09 o                         
   5  -2   9         32.69         32.75         4.28 o                         
   6  -2   9         25.52         22.44         4.65 o                         
   7  -2   9          0.09         -0.36         5.04 o                         
  -8  -1   9         17.40         20.73         4.73 o                         
  -7  -1   9         19.82         20.44         4.42 o                         
  -6  -1   9          0.40          0.10         3.90 o                         
  -5  -1   9          8.67          5.75         3.36 o                         
  -4  -1   9         11.48          5.89         2.77 o                         
  -3  -1   9          7.10          6.48         2.67 o                         
  -2  -1   9        699.00        626.55         4.64 o                         
  -1  -1   9       1920.47       1984.45         7.64 o                         
   0  -1   9        683.19        711.75         4.65 o                         
   1  -1   9        488.66        479.80         3.78 o                         
   2  -1   9        548.66        559.83         4.25 o                         
   3  -1   9         42.24         41.04         2.89 o                         
   4  -1   9          2.84          0.56         3.37 o                         
   5  -1   9        220.65        219.55         9.75 o                         
   6  -1   9        158.65        173.42         4.94 o                         
   7  -1   9         55.04         65.19         4.97 o                         
  -8   0   9         11.22         19.60         4.73 o                         
  -7   0   9          9.84         12.06         3.87 o                         
  -6   0   9         18.79         17.82         3.68 o                         
  -5   0   9        257.77        264.74         4.50 o                         
  -4   0   9        354.21        338.56        14.64 o                         
  -3   0   9        144.25        136.49         7.39 o                         
  -2   0   9          5.88          3.62         2.37 o                         
  -1   0   9        105.32        130.84         2.97 o                         
   0   0   9         27.30         49.57         2.48 o                         
   1   0   9        234.69        216.47         3.09 o                         
   2   0   9        227.18        204.67         3.15 o                         
   3   0   9        528.74        547.03         4.83 o                         
   4   0   9        844.86        851.94         6.27 o                         
   5   0   9         63.86         70.43         4.20 o                         
   6   0   9         25.64         36.86         4.20 o                         
   7   0   9         53.51         66.36         5.32 o                         
  -8   1   9          0.18          3.12         5.31 o                         
  -7   1   9         35.62         37.01         4.64 o                         
  -6   1   9         60.51         64.50         4.61 o                         
  -5   1   9          7.06         11.33         3.57 o                         
  -4   1   9          4.61          1.80         3.11 o                         
  -3   1   9        237.90        234.82         2.59 o                         
  -2   1   9         89.44         84.67         2.09 o                         
  -1   1   9        624.82        642.36         3.59 o                         
   0   1   9        686.79        667.35         4.98 o                         
   1   1   9        372.38        308.32         3.45 o                         
   2   1   9        504.81        506.26         4.22 o                         
   3   1   9         35.43         34.66         3.05 o                         
   4   1   9          1.97         -0.15         3.19 o                         
   5   1   9          4.43          4.37         3.74 o                         
   6   1   9         46.37         57.80         4.69 o                         
   7   1   9         63.09         81.52         5.66 o                         
  -8   2   9         11.98         10.20         5.35 o                         
  -7   2   9         25.40         29.62         4.77 o                         
  -6   2   9         56.51         69.85         4.92 o                         
  -5   2   9         57.36         71.93         2.11 o                         
  -4   2   9         11.95         11.64         1.98 o                         
  -3   2   9        101.65         89.47         2.17 o                         
  -2   2   9        886.88        819.04         3.79 o                         
  -1   2   9          5.40          5.32         1.79 o                         
   0   2   9         12.72         14.54         1.65 o                         
   1   2   9         72.26         78.74         5.70 o                         
   2   2   9         56.18         54.46         2.90 o                         
   3   2   9         23.82         19.94         2.75 o                         
   4   2   9        197.84        208.68         4.37 o                         
   5   2   9        213.78        210.15         4.93 o                         
   6   2   9         24.56         27.71         4.20 o                         
   7   2   9         13.49          9.07         5.47 o                         
  -7   3   9          0.34         -2.15         4.76 o                         
  -6   3   9         68.63         63.75         5.00 o                         
  -5   3   9         37.98         47.39         2.43 o                         
  -4   3   9        105.42        101.93         2.34 o                         
  -3   3   9         93.50         96.78         2.29 o                         
  -2   3   9        937.92        838.65         3.91 o                         
  -1   3   9          6.77          6.92         2.12 o                         
   0   3   9         28.47         31.46         3.33 o                         
   1   3   9        209.83        213.97         6.68 o                         
   2   3   9        188.77        183.77         8.93 o                         
   3   3   9         43.44         37.39         2.41 o                         
   4   3   9         21.15         22.38         3.08 o                         
   5   3   9          6.45          4.11         3.41 o                         
   6   3   9          3.67          4.81         3.26 o                         
  -7   4   9          1.60          2.45         4.60 o                         
  -6   4   9         31.46         49.24         9.06 o                         
  -5   4   9          2.92          3.87         4.13 o                         
  -4   4   9          1.63          4.16         2.22 o                         
  -3   4   9          4.72          8.33         3.34 o                         
  -2   4   9        624.35        524.81         3.86 o                         
  -1   4   9        529.85        477.44        11.03 o                         
   0   4   9         48.19         49.56         6.66 o                         
   1   4   9         52.51         56.18         4.86 o                         
   2   4   9        108.60        107.30         4.53 o                         
   3   4   9          8.52          6.35         4.00 o                         
   4   4   9         16.77         14.99         4.10 o                         
   5   4   9         27.61         27.62         5.24 o                         
   6   4   9         11.27         10.12         4.73 o                         
  -7   5   9          2.52          2.78         4.10 o                         
  -6   5   9          7.39         13.10         5.39 o                         
  -5   5   9         20.31         27.44         2.76 o                         
  -4   5   9          0.81          5.55         3.61 o                         
  -3   5   9          6.60          5.78         3.48 o                         
  -2   5   9         20.46         22.55         3.06 o                         
  -1   5   9          1.59          2.24         2.17 o                         
   0   5   9          3.48          1.26         2.39 o                         
   1   5   9        183.93        158.31         6.81 o                         
   2   5   9        235.81        224.12         3.83 o                         
   3   5   9         26.26         26.04         4.47 o                         
   4   5   9         10.46          5.64         5.00 o                         
   5   5   9          5.20          2.39         5.47 o                         
  -6   6   9          2.00         10.23         4.20 o                         
  -5   6   9          0.05          6.77         3.36 o                         
  -4   6   9         12.87         24.61         4.25 o                         
  -3   6   9         13.10         23.03         3.61 o                         
  -2   6   9          0.36          2.74         3.29 o                         
  -1   6   9         68.68         62.36         3.63 o                         
   0   6   9          0.34         -0.89         2.83 o                         
   1   6   9          9.42          2.33         3.57 o                         
   2   6   9          2.17         -2.06         5.42 o                         
   3   6   9         40.07         36.48         6.00 o                         
  -3   7   9          5.56         16.63         4.23 o                         
  -2   7   9         11.07          9.15         4.19 o                         
  -1   7   9          0.96          1.26         3.30 o                         
   0   7   9          1.41          2.33         2.78 o                         
   1   7   9         13.51         12.38         5.13 o                         
   2   7   9         17.53         18.08         6.45 o                         
  -2  -9  10          0.24          2.10         4.13 o                         
  -1  -9  10         36.18         44.71         4.72 o                         
   0  -9  10        190.34        205.16         4.56 o                         
   1  -9  10         18.38         27.90         4.47 o                         
   2  -9  10          4.44          6.40         4.30 o                         
  -4  -8  10         42.32         45.91         4.73 o                         
  -3  -8  10         60.59         73.87         5.08 o                         
  -2  -8  10        134.83        144.30         4.56 o                         
  -1  -8  10         80.32         89.73         4.57 o                         
   0  -8  10          8.95         13.64         3.81 o                         
   1  -8  10         65.15         70.28         4.20 o                         
   2  -8  10          0.93          3.23         3.92 o                         
   3  -8  10         79.63         70.78         4.74 o                         
   4  -8  10         49.81         44.28         4.44 o                         
  -5  -7  10         35.20         39.86         4.76 o                         
  -4  -7  10         24.49         27.30         4.56 o                         
  -3  -7  10          6.89          8.70         3.80 o                         
  -2  -7  10          1.75          2.22         3.91 o                         
  -1  -7  10          3.93          4.14         3.56 o                         
   0  -7  10        127.14        122.54         3.01 o                         
   1  -7  10        277.07        253.72         4.72 o                         
   2  -7  10        186.36        176.85         4.53 o                         
   3  -7  10        207.89        193.74         5.05 o                         
   4  -7  10         25.77         24.91         4.55 o                         
   5  -7  10          7.82          7.61         4.52 o                         
  -5  -6  10         20.59         13.54         4.64 o                         
  -4  -6  10         43.94         36.85         3.77 o                         
  -3  -6  10         73.87         74.35         4.15 o                         
  -2  -6  10        383.59        401.41         5.31 o                         
  -1  -6  10        439.85        430.54         6.46 o                         
   0  -6  10        174.43        162.48         2.72 o                         
   1  -6  10          4.49          0.96         2.18 o                         
   2  -6  10         40.91         29.82         3.46 o                         
   3  -6  10         32.18         18.53         3.87 o                         
   4  -6  10         60.63         53.74         4.60 o                         
   5  -6  10        160.60        134.05         5.43 o                         
  -7  -5  10          8.55          5.61         5.13 o                         
  -6  -5  10         96.07        110.48         7.54 o                         
  -5  -5  10         98.00        118.62         6.99 o                         
  -4  -5  10         38.67         42.53         3.93 o                         
  -3  -5  10        288.97        319.54         5.17 o                         
  -2  -5  10         36.64         38.71         1.94 o                         
  -1  -5  10         84.23         91.18         2.19 o                         
   0  -5  10        173.54        174.45         2.07 o                         
   1  -5  10        269.38        278.07         6.17 o                         
   2  -5  10        536.91        529.13        16.11 o                         
   3  -5  10        311.64        322.84         4.88 o                         
   4  -5  10        175.04        175.66         3.72 o                         
   5  -5  10         20.42         22.39         3.22 o                         
   6  -5  10         17.61         27.38         4.45 o                         
   7  -5  10         26.10         29.91         4.15 o                         
  -8  -4  10         26.00         29.21         4.24 o                         
  -7  -4  10         18.11         22.21         4.21 o                         
  -6  -4  10          8.15          3.24         2.75 o                         
  -5  -4  10          0.23          0.09         2.31 o                         
  -4  -4  10          4.97          3.02         2.18 o                         
  -3  -4  10        255.21        232.46         4.19 o                         
  -2  -4  10        546.68        531.81         5.39 o                         
  -1  -4  10        611.31        628.44         9.60 o                         
   0  -4  10        678.53        712.06         3.22 o                         
   1  -4  10        668.90        659.46         7.54 o                         
   2  -4  10         21.72         16.72         1.90 o                         
   3  -4  10         25.86         20.48         2.28 o                         
   4  -4  10         41.40         46.80         2.46 o                         
   5  -4  10        120.61        128.20         3.98 o                         
   6  -4  10         23.84         30.25         4.59 o                         
   7  -4  10         64.79         80.23         5.44 o                         
  -8  -3  10          0.09          0.72         3.94 o                         
  -7  -3  10         38.36         39.62         2.97 o                         
  -6  -3  10         23.26         25.41         2.15 o                         
  -5  -3  10        276.78        300.56        13.84 o                         
  -4  -3  10        362.46        391.24        16.71 o                         
  -3  -3  10        190.56        186.19         8.50 o                         
  -2  -3  10        204.10        191.15         3.09 o                         
  -1  -3  10         14.51         14.52         1.78 o                         
   0  -3  10        111.92        120.53         2.81 o                         
   1  -3  10        572.81        572.11         9.08 o                         
   2  -3  10        562.28        568.20        29.88 o                         
   3  -3  10        512.84        529.66         8.23 o                         
   4  -3  10         79.85         79.56         4.33 o                         
   5  -3  10        173.86        179.14         3.21 o                         
   6  -3  10         84.66         91.07        10.80 o                         
   7  -3  10         10.59         18.16         5.27 o                         
  -8  -2  10         23.07         31.88         5.06 o                         
  -7  -2  10          0.45          0.56         2.50 o                         
  -6  -2  10         19.42         22.96         2.64 o                         
  -5  -2  10        121.24        122.67         3.66 o                         
  -4  -2  10          0.21          0.93         2.91 o                         
  -3  -2  10        194.61        163.60         3.34 o                         
  -2  -2  10        380.03        335.00         3.84 o                         
  -1  -2  10       1193.41       1183.49        46.96 o                         
   0  -2  10        512.04        504.07         4.25 o                         
   1  -2  10       1416.54       1406.87         6.06 o                         
   2  -2  10       1577.58       1476.64         6.30 o                         
   3  -2  10         59.60         78.31         2.49 o                         
   4  -2  10        133.49        142.33         2.77 o                         
   5  -2  10         54.10         60.09         6.03 o                         
   6  -2  10         16.51         20.48         4.77 o                         
   7  -2  10         31.75         43.20         4.69 o                         
  -8  -1  10          6.92          6.07         5.05 o                         
  -7  -1  10          0.45          0.86         3.73 o                         
  -6  -1  10          3.71          2.55         3.64 o                         
  -5  -1  10        127.59        127.51         3.85 o                         
  -4  -1  10        407.16        404.69         4.67 o                         
  -3  -1  10        205.59        191.93         3.70 o                         
  -2  -1  10         93.52         95.31         3.06 o                         
  -1  -1  10        365.46        383.75         4.32 o                         
   0  -1  10        621.41        627.00         4.77 o                         
   1  -1  10        331.94        310.18         3.48 o                         
   2  -1  10        736.11        699.47         4.74 o                         
   3  -1  10        236.50        244.12         4.03 o                         
   4  -1  10        403.27        446.41         5.49 o                         
   5  -1  10        436.40        447.29         8.01 o                         
   6  -1  10        164.82        187.05         5.64 o                         
   7  -1  10         31.15         27.91         5.71 o                         
  -8   0  10          6.45          8.07         4.06 o                         
  -7   0  10         87.71         90.47         5.33 o                         
  -6   0  10          6.51         10.35         4.25 o                         
  -5   0  10          9.07          6.60         3.54 o                         
  -4   0  10          0.44          0.65         1.76 o                         
  -3   0  10          4.83          6.30         2.89 o                         
  -2   0  10          6.24          3.68         2.76 o                         
  -1   0  10        872.39        830.77         5.64 o                         
   0   0  10       1450.76       1387.42         6.84 o                         
   1   0  10        111.51        126.92         2.92 o                         
   2   0  10        387.58        374.06         3.99 o                         
   3   0  10        311.05        311.04         4.25 o                         
   4   0  10         57.43         62.28         3.96 o                         
   5   0  10          0.21         -1.81         3.80 o                         
   6   0  10        111.40        111.87         5.49 o                         
   7   0  10         11.05         19.86         5.41 o                         
  -8   1  10          0.29         -1.06         5.36 o                         
  -7   1  10          2.75          2.85         4.10 o                         
  -6   1  10          3.22          2.41         3.93 o                         
  -5   1  10         43.70         51.84         4.17 o                         
  -4   1  10        334.50        325.53         8.83 o                         
  -3   1  10        500.26        468.68        16.48 o                         
  -2   1  10         62.27         49.10         2.18 o                         
  -1   1  10         18.82         31.01         3.72 o                         
   0   1  10        382.01        431.67         4.59 o                         
   1   1  10         95.38        119.18         3.17 o                         
   2   1  10        176.28        177.43         3.55 o                         
   3   1  10         89.16         90.01         3.37 o                         
   4   1  10        340.78        373.83         5.33 o                         
   5   1  10        235.74        245.15         5.22 o                         
   6   1  10         10.18          4.69         4.89 o                         
   7   1  10         13.45         15.35         5.39 o                         
  -7   2  10         30.29         36.97         4.64 o                         
  -6   2  10         29.49         38.30         4.81 o                         
  -5   2  10         15.77         15.03         2.22 o                         
  -4   2  10         17.56         14.61         4.14 o                         
  -2   2  10          7.11          5.71         3.01 o                         
  -1   2  10         15.29         17.87         1.69 o                         
   0   2  10        392.40        435.47         5.18 o                         
   1   2  10        463.42        453.87         4.79 o                         
   2   2  10        128.82        139.42         3.51 o                         
   3   2  10         84.36         70.75         3.44 o                         
   4   2  10         45.87         42.89         3.39 o                         
   5   2  10         30.59         37.67         4.18 o                         
   6   2  10          0.06         -0.56         5.05 o                         
   7   2  10         19.73         16.64         4.97 o                         
  -7   3  10          1.22          3.27         5.07 o                         
  -6   3  10          5.81          8.63         4.86 o                         
  -5   3  10          3.96         10.90         2.33 o                         
  -4   3  10        443.50        449.91         3.52 o                         
  -3   3  10         77.62         71.91         2.51 o                         
  -2   3  10         28.34         21.70         4.96 o                         
  -1   3  10         26.64         26.27         2.30 o                         
   0   3  10          2.11          0.68         2.02 o                         
   1   3  10          7.40          6.92         1.92 o                         
   2   3  10         20.25         17.46         2.40 o                         
   3   3  10         13.51         12.19         2.57 o                         
   4   3  10         56.05         54.64         3.76 o                         
   5   3  10         50.76         53.18         4.32 o                         
   6   3  10         14.40         14.48         3.77 o                         
  -7   4  10          3.23          0.57         4.86 o                         
  -6   4  10         11.43         13.83         3.74 o                         
  -5   4  10         26.81         24.12         2.57 o                         
  -4   4  10         23.40         26.47         3.17 o                         
  -3   4  10        133.59        111.31         2.70 o                         
  -2   4  10         25.26         30.83         2.46 o                         
  -1   4  10        123.46        126.71         4.88 o                         
   0   4  10        137.18        160.01         9.24 o                         
   1   4  10         44.50         46.59         2.75 o                         
   2   4  10         77.04         74.83         2.40 o                         
   3   4  10         16.25         13.53         4.72 o                         
   4   4  10          2.37          5.06         4.93 o                         
   5   4  10          9.07          7.64         5.49 o                         
  -6   5  10          7.19         13.99         8.37 o                         
  -5   5  10          7.20         22.52         3.69 o                         
  -4   5  10          0.16          3.02         3.04 o                         
  -3   5  10          1.95          2.12         3.50 o                         
  -2   5  10          0.54          2.38         3.51 o                         
  -1   5  10        279.80        248.86         6.38 o                         
   0   5  10         91.74         79.50         3.54 o                         
   1   5  10          9.41          1.81         3.65 o                         
   2   5  10          9.13          5.32         3.31 o                         
   3   5  10         15.12         15.70         5.44 o                         
   4   5  10         14.15          9.96         5.89 o                         
  -5   6  10          0.05          6.53         4.64 o                         
  -4   6  10          1.78          5.46         3.43 o                         
  -3   6  10         29.27         38.35         4.24 o                         
  -2   6  10          0.15          3.64         3.74 o                         
  -1   6  10         12.60         19.25         2.99 o                         
   0   6  10          4.05          5.58         2.98 o                         
   1   6  10          7.20         13.40         5.42 o                         
   3   6  10         64.95         49.50         5.26 o                         
  -2   7  10          4.92          8.15         3.16 o                         
  -1   7  10          4.49          9.01         3.50 o                         
   0   7  10         11.40          8.13         3.34 o                         
   1   7  10          6.87         10.19         4.90 o                         
  -1  -9  11         79.55         99.00         5.21 o                         
   0  -9  11          1.11          3.29         3.99 o                         
   1  -9  11         19.17         21.61         4.21 o                         
  -3  -8  11         42.15         45.31         5.05 o                         
  -2  -8  11          0.25          2.16         3.83 o                         
  -1  -8  11          3.51          2.23         3.94 o                         
   0  -8  11         68.23         77.28         5.00 o                         
   1  -8  11        134.51        141.18         5.27 o                         
   2  -8  11         43.11         37.21         4.29 o                         
   3  -8  11         94.82         84.96         4.68 o                         
  -5  -7  11          2.17          3.07         4.83 o                         
  -4  -7  11         41.01         28.90         5.00 o                         
  -3  -7  11         80.61         76.10         4.11 o                         
  -2  -7  11         54.00         50.21         4.30 o                         
  -1  -7  11        176.21        174.44         3.61 o                         
   0  -7  11        287.26        279.45         5.89 o                         
   1  -7  11        187.39        169.12         4.91 o                         
   2  -7  11         18.65         14.27         4.32 o                         
   3  -7  11         13.50          7.87         4.52 o                         
   4  -7  11          7.03          2.19         4.70 o                         
   5  -7  11         54.46         49.78         5.38 o                         
  -6  -6  11          9.86          6.42         5.07 o                         
  -5  -6  11         78.70         79.57         5.03 o                         
  -4  -6  11         97.17        103.43         4.76 o                         
  -3  -6  11         39.49         42.58         3.76 o                         
  -2  -6  11         85.26         84.51         3.87 o                         
  -1  -6  11          1.15          0.48         2.90 o                         
   0  -6  11         76.34         75.57         2.62 o                         
   1  -6  11         78.25         97.59         4.04 o                         
   2  -6  11        112.07         93.67         3.91 o                         
   3  -6  11        224.56        190.98         4.80 o                         
   4  -6  11        308.34        271.28         5.72 o                         
   5  -6  11         62.98         54.37         5.17 o                         
  -7  -5  11         19.27         20.84         3.14 o                         
  -6  -5  11         13.50         16.29         2.92 o                         
  -5  -5  11          2.33          1.78         4.50 o                         
  -4  -5  11         32.47         30.65         4.39 o                         
  -3  -5  11         35.55         40.25         4.09 o                         
  -2  -5  11        351.61        354.77        20.02 o                         
  -1  -5  11        611.92        605.81         7.95 o                         
   0  -5  11        389.49        415.14         8.64 o                         
   1  -5  11        212.23        214.60         3.32 o                         
   2  -5  11        132.19        126.91         5.87 o                         
   3  -5  11         45.89         43.00         4.13 o                         
   4  -5  11          0.49         -1.02         3.31 o                         
   5  -5  11         14.48         13.83         4.08 o                         
   6  -5  11         68.57         62.59         4.28 o                         
   7  -5  11         20.07         27.32         4.95 o                         
  -7  -4  11         11.92         13.95         4.76 o                         
  -6  -4  11         26.11         24.96         4.35 o                         
  -5  -4  11         92.44         99.85         4.54 o                         
  -4  -4  11        196.15        199.96         4.65 o                         
  -3  -4  11        345.41        352.77         4.92 o                         
  -2  -4  11         94.82         91.51         3.51 o                         
  -1  -4  11         67.50         70.65         1.49 o                         
   0  -4  11         17.81         16.82         1.40 o                         
   1  -4  11          7.59         14.78         1.55 o                         
   2  -4  11        251.69        279.19         2.90 o                         
   3  -4  11        644.03        674.67         7.74 o                         
   4  -4  11        126.60        138.78         3.09 o                         
   5  -4  11        200.60        201.29         9.24 o                         
   6  -4  11         48.18         55.94         4.57 o                         
   7  -4  11          6.19         20.40         5.24 o                         
  -7  -3  11        109.90        123.07         4.46 o                         
  -6  -3  11         40.27         48.41         2.88 o                         
  -5  -3  11          1.23          3.04         2.57 o                         
  -4  -3  11          4.78          6.38         2.21 o                         
  -3  -3  11         76.51         59.57         3.15 o                         
  -2  -3  11        164.33        147.60         3.17 o                         
  -1  -3  11        998.34       1000.61        37.73 o                         
   0  -3  11       1041.84       1025.62         5.94 o                         
   1  -3  11        625.08        581.46         4.41 o                         
   2  -3  11         21.90         21.37         1.98 o                         
   3  -3  11         55.44         55.00         2.77 o                         
   4  -3  11        137.85        129.85         3.10 o                         
   5  -3  11          3.22          4.51         2.87 o                         
   6  -3  11         15.34         17.55         3.06 o                         
   7  -3  11         41.46         50.38         5.24 o                         
  -8  -2  11         24.23         23.91         4.63 o                         
  -7  -2  11         10.40         12.49         3.26 o                         
  -6  -2  11         74.21         78.82         3.22 o                         
  -5  -2  11          2.14          2.09         3.66 o                         
  -4  -2  11        114.36        108.34         3.67 o                         
  -3  -2  11       1090.80        979.67         6.29 o                         
  -2  -2  11        430.34        423.21         4.46 o                         
  -1  -2  11        162.60        171.59         3.43 o                         
   0  -2  11        561.12        561.06         4.86 o                         
   1  -2  11        455.22        447.98         4.12 o                         
   2  -2  11        467.43        464.70         4.32 o                         
   3  -2  11        444.84        435.38         4.71 o                         
   4  -2  11        197.28        197.82         3.15 o                         
   5  -2  11         33.87         31.73         2.76 o                         
   6  -2  11         82.41         89.70         4.86 o                         
   7  -2  11         12.23         20.95         5.72 o                         
  -8  -1  11          5.78         10.67         5.02 o                         
  -7  -1  11          4.49          4.79         4.68 o                         
  -6  -1  11          2.98          4.26         4.28 o                         
  -5  -1  11        123.95        114.40         4.18 o                         
  -4  -1  11        235.30        212.64         4.25 o                         
  -3  -1  11        153.69        119.10         3.62 o                         
  -2  -1  11         98.83         80.24         3.19 o                         
  -1  -1  11         12.55          8.50         2.97 o                         
   0  -1  11       1099.21       1102.18         6.32 o                         
   1  -1  11        502.79        477.17         4.39 o                         
   2  -1  11        829.04        762.48         5.34 o                         
   3  -1  11        598.11        608.17         5.49 o                         
   4  -1  11         80.95         75.50         4.18 o                         
   5  -1  11        127.45        126.83         6.92 o                         
   6  -1  11         34.38         33.14         4.94 o                         
  -8   0  11          0.69         -2.07         4.20 o                         
  -6   0  11          9.35         11.35         4.54 o                         
  -5   0  11         92.88         86.69         4.17 o                         
  -4   0  11         37.83         33.71         3.34 o                         
  -3   0  11         38.79         31.91         3.53 o                         
  -2   0  11        584.29        549.89         5.22 o                         
  -1   0  11        356.03        399.14         4.70 o                         
   0   0  11        299.87        293.83         4.05 o                         
   1   0  11         46.04         49.43         2.90 o                         
   2   0  11        246.16        239.22         3.91 o                         
   3   0  11         32.48         26.83         3.42 o                         
   4   0  11        198.27        202.72         4.79 o                         
   5   0  11         74.19         83.30         5.05 o                         
   6   0  11         95.01         99.23         5.16 o                         
   7   0  11         77.11         88.39         6.56 o                         
  -7   1  11          0.26         -1.50         4.27 o                         
  -6   1  11         50.56         56.29         4.62 o                         
  -5   1  11         33.65         30.13         4.29 o                         
  -4   1  11         36.64         29.77         2.29 o                         
  -3   1  11         33.12         30.30         2.38 o                         
  -2   1  11         23.22         19.91         2.16 o                         
  -1   1  11        153.83        149.37         3.75 o                         
   0   1  11        185.74        190.74         3.89 o                         
   1   1  11         83.05         90.81         3.47 o                         
   2   1  11        372.71        334.61         4.45 o                         
   3   1  11        645.65        590.73         5.31 o                         
   4   1  11         29.85         33.61         3.63 o                         
   5   1  11          4.69          4.92         4.40 o                         
   6   1  11          6.12          5.11         5.26 o                         
  -7   2  11          0.99         -1.62         5.26 o                         
  -6   2  11          1.46          3.59         4.96 o                         
  -5   2  11         13.70          9.79         4.77 o                         
  -4   2  11         82.36         77.81         3.28 o                         
  -3   2  11         13.63          3.70         5.49 o                         
  -2   2  11         69.96         68.94         2.44 o                         
  -1   2  11        150.68        164.36         3.71 o                         
   0   2  11        213.73        239.42         3.17 o                         
   1   2  11        190.02        166.75         3.95 o                         
   2   2  11          8.72         13.47         2.83 o                         
   3   2  11         80.03         79.29         3.91 o                         
   4   2  11          1.88          2.54         3.76 o                         
   5   2  11         51.64         56.11         4.92 o                         
   6   2  11         69.12         72.36         5.20 o                         
  -7   3  11          5.07          6.77         4.59 o                         
  -6   3  11        139.29        149.69         5.97 o                         
  -5   3  11         11.83         14.16         2.59 o                         
  -4   3  11         36.53         29.53         2.75 o                         
  -3   3  11         11.10          2.31         2.41 o                         
  -2   3  11         20.98          6.46         4.78 o                         
  -1   3  11         43.88         48.23         5.75 o                         
   0   3  11         73.20         79.53         3.81 o                         
   1   3  11          9.46          6.97         2.16 o                         
   2   3  11         51.62         49.21         4.64 o                         
   3   3  11         71.25         76.92         3.80 o                         
   4   3  11         55.12         54.48         4.16 o                         
   5   3  11         13.71         18.25         4.44 o                         
   6   3  11          8.80         13.19         5.16 o                         
  -6   4  11          0.81          1.41         4.88 o                         
  -5   4  11         62.63         53.80         3.22 o                         
  -4   4  11          6.01          9.89         2.71 o                         
  -3   4  11        208.66        193.12         5.90 o                         
  -2   4  11        169.49        147.61         2.85 o                         
  -1   4  11          1.37          2.85         3.70 o                         
   0   4  11          2.33          1.47         2.25 o                         
   1   4  11         38.44         39.00         2.54 o                         
   2   4  11          8.79         12.05         4.90 o                         
   3   4  11          0.28          0.51         5.06 o                         
   4   4  11         21.22         24.38         5.22 o                         
   5   4  11          2.12          7.44         5.70 o                         
  -6   5  11          0.34          1.83         3.08 o                         
  -5   5  11         11.59         17.01         2.76 o                         
  -4   5  11          3.57          3.91         3.91 o                         
  -3   5  11         21.54         20.68         3.73 o                         
  -2   5  11         32.13         24.89         3.50 o                         
  -1   5  11          0.58          5.16         3.96 o                         
   0   5  11         27.76         17.63         6.91 o                         
   1   5  11          6.35         -0.28         3.20 o                         
   2   5  11         14.58         17.25         3.59 o                         
   3   5  11         27.73         21.70         5.88 o                         
  -4   6  11          4.76         11.48         4.21 o                         
  -3   6  11          1.67          7.62         4.17 o                         
  -2   6  11          5.05          8.00         4.32 o                         
  -1   6  11         21.38         22.26         7.93 o                         
   0   6  11          1.44          9.34         5.73 o                         
   1   6  11         26.77         26.80        10.45 o                         
   0   7  11          0.56          1.40         5.47 o                         
  -1  -9  12         12.13         19.36         5.07 o                         
  -3  -8  12         35.63         44.21         5.30 o                         
  -2  -8  12         32.19         28.73         3.91 o                         
  -1  -8  12        203.92        224.82         5.06 o                         
   0  -8  12        130.69        143.40         7.68 o                         
   1  -8  12         41.66         38.16         4.88 o                         
   2  -8  12          3.43          2.98         4.31 o                         
   3  -8  12         13.25         14.42         4.49 o                         
  -4  -7  12         62.52         58.91         5.53 o                         
  -3  -7  12         81.63         83.10         4.38 o                         
  -2  -7  12         70.24         68.48         4.64 o                         
  -1  -7  12         19.22         15.64         2.78 o                         
   0  -7  12          0.08          2.05         2.63 o                         
   1  -7  12        108.09        100.84         4.80 o                         
   2  -7  12         58.06         41.86         4.58 o                         
   3  -7  12        146.14        125.43         4.85 o                         
   4  -7  12        157.00        140.45         5.20 o                         
  -5  -6  12         17.99         22.16         5.17 o                         
  -4  -6  12          1.00          2.05         4.04 o                         
  -3  -6  12         84.64         79.64         4.06 o                         
  -2  -6  12        134.28        136.22         4.33 o                         
  -1  -6  12         33.59         42.84         1.98 o                         
   0  -6  12        298.32        290.03         8.25 o                         
   1  -6  12        448.23        396.95        15.92 o                         
   2  -6  12        301.65        243.91         4.89 o                         
   3  -6  12         13.47          9.61         3.90 o                         
   4  -6  12          2.20          0.53         4.44 o                         
   5  -6  12          2.27          0.41         4.80 o                         
  -6  -5  12         12.60         12.74         4.35 o                         
  -5  -5  12         31.74         34.21         5.06 o                         
  -4  -5  12        226.36        257.01         5.46 o                         
  -3  -5  12        192.51        222.32         5.28 o                         
  -2  -5  12         35.15         44.92         3.74 o                         
  -1  -5  12        335.50        318.76         9.59 o                         
   0  -5  12          9.27          9.42         1.79 o                         
   1  -5  12        113.84        110.41         8.82 o                         
   2  -5  12         78.48         93.04        11.42 o                         
   3  -5  12         52.17         57.43         4.34 o                         
   4  -5  12        240.16        244.83         6.83 o                         
   5  -5  12        205.10        207.85         4.61 o                         
   6  -5  12         47.49         52.51         4.96 o                         
  -7  -4  12         11.29         10.44         4.68 o                         
  -6  -4  12         44.80         58.96         5.27 o                         
  -5  -4  12         47.82         57.92         4.88 o                         
  -4  -4  12         14.50         10.35         3.93 o                         
  -3  -4  12          8.66          6.54         4.04 o                         
  -2  -4  12         10.61          9.34         1.65 o                         
  -1  -4  12        347.77        352.26         7.15 o                         
   0  -4  12        519.56        528.78         7.51 o                         
   1  -4  12        546.21        540.91         5.06 o                         
   2  -4  12        118.50        126.50         2.75 o                         
   3  -4  12        447.44        430.64         9.87 o                         
   4  -4  12         81.08         80.59         3.03 o                         
   5  -4  12         30.37         27.93         3.18 o                         
   6  -4  12          3.90         -0.18         5.14 o                         
  -7  -3  12          6.62          5.67         3.13 o                         
  -6  -3  12          2.44          1.97         2.86 o                         
  -5  -3  12        199.21        194.97        14.29 o                         
  -4  -3  12         49.27         40.59         5.85 o                         
  -3  -3  12        547.82        494.87         5.00 o                         
  -2  -3  12        848.76        864.51         5.93 o                         
  -1  -3  12         24.58         26.35         3.10 o                         
   0  -3  12         55.53         52.90         3.09 o                         
   1  -3  12          0.24          1.92         2.66 o                         
   2  -3  12        213.17        195.27         6.63 o                         
   3  -3  12        246.08        248.41         9.42 o                         
   4  -3  12        316.43        332.95         8.54 o                         
   5  -3  12         69.42         72.67         3.30 o                         
   6  -3  12         79.07         79.08         4.07 o                         
  -8  -2  12          2.38          4.51         4.56 o                         
  -7  -2  12         20.33         25.94         3.51 o                         
  -6  -2  12        221.37        238.40         5.50 o                         
  -5  -2  12         13.62         13.21         3.94 o                         
  -4  -2  12          2.70          2.84         3.45 o                         
  -3  -2  12        104.31        105.19         3.73 o                         
  -2  -2  12         18.54         25.56         3.18 o                         
  -1  -2  12        723.51        750.17         5.78 o                         
   0  -2  12        666.29        628.79         5.23 o                         
   1  -2  12       1015.21        887.96         5.72 o                         
   2  -2  12        789.86        745.46         5.54 o                         
   3  -2  12         63.00         63.84         3.65 o                         
   4  -2  12         45.99         46.81         3.08 o                         
   5  -2  12         66.56         65.63         3.13 o                         
   6  -2  12          5.20          3.69         5.15 o                         
  -7  -1  12          5.55          1.15         4.89 o                         
  -6  -1  12          1.31          0.19         4.51 o                         
  -5  -1  12         31.54         29.63         3.89 o                         
  -4  -1  12          3.07          4.38         3.32 o                         
  -3  -1  12        177.05        148.38         4.20 o                         
  -2  -1  12       2105.21       2147.28         9.21 o                         
  -1  -1  12          6.75          7.12         3.05 o                         
   0  -1  12         43.31         41.14         3.04 o                         
   1  -1  12        895.04        859.47         5.81 o                         
   2  -1  12          3.62          5.44         3.03 o                         
   3  -1  12        363.88        369.40         4.88 o                         
   4  -1  12        233.87        247.11         5.12 o                         
   5  -1  12         37.37         37.83         2.76 o                         
   6  -1  12         95.70        112.13         6.17 o                         
  -7   0  12         15.78         14.05         5.16 o                         
  -6   0  12         19.93         23.45         4.59 o                         
  -5   0  12         16.67         18.56         3.71 o                         
  -4   0  12        136.11        117.91         4.34 o                         
  -3   0  12         37.96         24.00         3.76 o                         
  -2   0  12         76.09         65.87         3.59 o                         
  -1   0  12         39.11         46.09         3.26 o                         
   0   0  12         50.49         38.02         3.43 o                         
   1   0  12        673.31        638.21         5.54 o                         
   2   0  12        972.08        947.28         6.37 o                         
   3   0  12         26.18         31.72         3.75 o                         
   4   0  12         14.18         19.44         4.35 o                         
   5   0  12        244.76        250.46         5.41 o                         
   6   0  12          7.83          5.98         5.80 o                         
  -6   1  12          6.90          5.13         4.95 o                         
  -5   1  12          1.87         -1.20         3.69 o                         
  -4   1  12         35.68         32.26         3.72 o                         
  -3   1  12         48.08         48.06         6.21 o                         
  -2   1  12        104.53        113.08         6.34 o                         
  -1   1  12        439.90        481.95         5.37 o                         
   0   1  12        194.10        183.88         4.21 o                         
   1   1  12        192.13        174.89         4.27 o                         
   2   1  12          8.94         12.52         3.18 o                         
   3   1  12          0.79          2.32         3.34 o                         
   4   1  12          3.78          2.45         3.57 o                         
   5   1  12        146.03        158.58         5.61 o                         
   6   1  12         45.06         47.18         5.10 o                         
  -6   2  12          4.94          1.57         4.19 o                         
  -5   2  12         28.02         25.92         3.92 o                         
  -4   2  12         90.77         67.00         2.65 o                         
  -3   2  12          5.26         -0.43         3.66 o                         
  -2   2  12         13.61         13.95         2.47 o                         
  -1   2  12          9.38         11.15         2.66 o                         
   0   2  12         53.21         45.02         3.61 o                         
   1   2  12         71.07         70.42         3.97 o                         
   2   2  12          2.03          6.14         3.42 o                         
   3   2  12        322.66        297.50         4.93 o                         
   4   2  12        215.45        221.86         5.14 o                         
   5   2  12          6.19          5.10         4.67 o                         
   6   2  12          0.12         -0.57         4.38 o                         
  -6   3  12          7.11          4.04         4.19 o                         
  -5   3  12          5.01          4.03         4.15 o                         
  -4   3  12         24.74         20.23         3.71 o                         
  -3   3  12         13.73          8.55         2.97 o                         
  -2   3  12          3.06          6.32         3.70 o                         
  -1   3  12         18.95         21.01         9.64 o                         
   0   3  12        137.70        143.99         3.40 o                         
   1   3  12         37.71         38.33         6.31 o                         
   2   3  12         32.41         30.07         4.20 o                         
   3   3  12          0.45          7.84         2.74 o                         
   4   3  12          0.44          3.41         3.39 o                         
   5   3  12          0.26          5.93         3.48 o                         
  -5   4  12         49.59         44.31         2.97 o                         
  -4   4  12         90.22         76.57         5.86 o                         
  -3   4  12          0.25          3.40         4.30 o                         
  -2   4  12          6.83          4.80         4.05 o                         
  -1   4  12         24.27         22.99        10.11 o                         
   0   4  12         13.63         14.73         2.44 o                         
   1   4  12         12.69         16.25         2.59 o                         
   2   4  12         21.62         28.35         5.34 o                         
   3   4  12         12.87         22.32         5.12 o                         
   4   4  12         23.39         23.31         4.86 o                         
  -5   5  12          7.17          5.00         4.07 o                         
  -4   5  12          2.07          0.55         4.03 o                         
  -3   5  12          0.99          0.61         3.71 o                         
  -2   5  12          3.11         -2.05         3.89 o                         
  -1   5  12         17.35          7.40         3.94 o                         
   0   5  12         15.40          9.22         3.25 o                         
   1   5  12         35.41         27.08         3.30 o                         
   2   5  12          1.02         -2.70         5.73 o                         
   3   5  12         14.53         15.11         6.10 o                         
  -2   6  12          8.38          1.90         4.02 o                         
   0   6  12          1.13          6.31         5.13 o                         
   1   6  12         12.38         20.70         9.85 o                         
  -2  -8  13         16.49         18.50         4.48 o                         
  -1  -8  13          1.53          2.25         4.41 o                         
   0  -8  13         35.13         37.86         4.61 o                         
   1  -8  13         20.52         19.28         5.10 o                         
   2  -8  13        105.93        102.31         4.50 o                         
  -4  -7  13         11.36          8.34         4.78 o                         
  -2  -7  13         37.68         31.43         4.98 o                         
  -1  -7  13        157.04        152.67         5.11 o                         
   0  -7  13        220.53        214.75         3.59 o                         
   1  -7  13        177.48        169.23         5.17 o                         
   2  -7  13        110.00         87.16         4.35 o                         
   3  -7  13         14.59         10.47         4.37 o                         
   4  -7  13         18.12         17.25         5.19 o                         
  -5  -6  13         25.02         32.37         5.22 o                         
  -4  -6  13         31.13         34.75         4.73 o                         
  -3  -6  13        110.77        126.16         5.22 o                         
  -2  -6  13        200.24        203.07         4.84 o                         
  -1  -6  13         77.68         79.08         2.23 o                         
   0  -6  13         85.51         87.19         2.42 o                         
   1  -6  13          8.86          4.21         2.99 o                         
   2  -6  13        113.03        109.12         9.01 o                         
   3  -6  13         85.25         69.10         4.85 o                         
   4  -6  13        102.38         87.05         5.01 o                         
  -6  -5  13          6.67         12.05         5.69 o                         
  -5  -5  13         25.74         33.89         4.57 o                         
  -4  -5  13         35.81         39.79         4.59 o                         
  -3  -5  13         33.35         35.37         4.07 o                         
  -2  -5  13        202.11        177.41         4.88 o                         
  -1  -5  13        135.42        140.92         3.09 o                         
   0  -5  13         32.36         50.27         2.66 o                         
   1  -5  13        519.26        498.42        38.30 o                         
   2  -5  13        471.22        446.99        35.35 o                         
   3  -5  13        128.09        140.60         5.61 o                         
   4  -5  13         45.86         48.66         3.20 o                         
   5  -5  13          6.43          4.75         4.51 o                         
   6  -5  13         12.16         13.04         5.17 o                         
  -6  -4  13         10.92          8.68         4.10 o                         
  -5  -4  13         62.30         60.01         4.72 o                         
  -4  -4  13         32.38         28.87         4.32 o                         
  -3  -4  13        215.11        211.14         4.86 o                         
  -2  -4  13         91.22         98.36         2.86 o                         
  -1  -4  13        298.81        325.72         3.60 o                         
   0  -4  13        407.27        402.01         7.83 o                         
   1  -4  13         54.92         55.02         2.67 o                         
   2  -4  13         36.05         38.42         2.68 o                         
   3  -4  13         90.44         93.29         3.42 o                         
   4  -4  13         29.72         38.53         3.15 o                         
   5  -4  13        188.84        204.47         5.58 o                         
   6  -4  13         98.06        100.36         3.67 o                         
  -7  -3  13         22.03         31.62         7.20 o                         
  -6  -3  13          1.06         -0.70         3.01 o                         
  -5  -3  13        157.24        163.91        14.67 o                         
  -4  -3  13        267.09        258.89         4.66 o                         
  -3  -3  13         46.85         35.21         3.54 o                         
  -2  -3  13         86.12         84.00         3.67 o                         
  -1  -3  13        201.90        196.25         3.86 o                         
   0  -3  13          4.33          3.00         2.95 o                         
   1  -3  13        223.93        210.54         4.05 o                         
   2  -3  13        477.11        466.69        15.91 o                         
   3  -3  13        125.96        133.56         4.06 o                         
   4  -3  13        383.87        390.12         6.76 o                         
   5  -3  13         60.72         69.72         3.70 o                         
   6  -3  13         11.49         11.47         3.41 o                         
  -7  -2  13          1.77          0.35         3.66 o                         
  -6  -2  13         92.97         96.78         5.17 o                         
  -5  -2  13          7.03          4.45         4.09 o                         
  -4  -2  13        447.24        362.03         5.03 o                         
  -3  -2  13         53.57         43.76         3.59 o                         
  -2  -2  13        167.52        180.48         3.97 o                         
  -1  -2  13       1114.94       1154.07         6.91 o                         
   0  -2  13        707.44        675.58         5.82 o                         
   1  -2  13        401.91        377.18         4.78 o                         
   2  -2  13          0.14         -2.05         3.22 o                         
   3  -2  13         65.25         63.78         3.87 o                         
   4  -2  13         91.09         93.74         3.78 o                         
   5  -2  13         65.02         64.68         3.92 o                         
   6  -2  13         31.80         34.40         5.83 o                         
  -7  -1  13          0.46         -3.08         4.39 o                         
  -6  -1  13         47.69         44.49         4.17 o                         
  -5  -1  13         88.00         81.15         4.52 o                         
  -4  -1  13         38.28         35.78         3.53 o                         
  -3  -1  13          1.03         -2.77         3.29 o                         
  -2  -1  13        429.57        465.42         5.41 o                         
  -1  -1  13         54.20         67.17         3.56 o                         
   0  -1  13       1519.61       1433.95         7.95 o                         
   1  -1  13         51.85         42.11         3.37 o                         
   2  -1  13        187.10        175.34         4.14 o                         
   3  -1  13        469.19        485.80         5.60 o                         
   4  -1  13         79.51         75.41         4.09 o                         
   5  -1  13          9.33         13.72         3.34 o                         
   6  -1  13         12.62         14.58         5.43 o                         
  -7   0  13          0.49         -0.92         4.88 o                         
  -6   0  13          6.71          2.07         4.47 o                         
  -5   0  13          7.83          4.19         4.29 o                         
  -4   0  13         42.20         35.48         4.12 o                         
  -2   0  13        356.88        363.35         5.13 o                         
  -1   0  13        877.65        907.23         6.62 o                         
   0   0  13          4.02          0.35         3.68 o                         
   1   0  13         23.58         29.25         3.95 o                         
   2   0  13        366.72        383.71         4.99 o                         
   3   0  13         44.17         48.44         4.22 o                         
   4   0  13        347.06        348.83         5.68 o                         
   5   0  13          6.11          1.43         4.58 o                         
   6   0  13          0.80          2.36         6.00 o                         
  -7   1  13          1.40         -1.37         5.07 o                         
  -6   1  13         44.68         37.56         4.44 o                         
  -5   1  13         20.13         21.65         4.40 o                         
  -4   1  13          3.31          5.10         2.22 o                         
  -3   1  13        118.82         97.43         4.58 o                         
  -2   1  13         15.69         19.77         3.68 o                         
  -1   1  13         46.19         46.36         3.63 o                         
   0   1  13          1.81          1.49         3.99 o                         
   1   1  13        166.22        147.29         4.43 o                         
   2   1  13        238.98        212.89         4.54 o                         
   3   1  13        364.93        334.37         5.23 o                         
   4   1  13          2.68          3.40         4.02 o                         
   5   1  13          6.84         13.25         5.14 o                         
  -5   2  13          0.88         -3.12         4.83 o                         
  -4   2  13         40.72         25.85         2.70 o                         
  -3   2  13          9.36          5.03         2.72 o                         
  -2   2  13        133.00        132.57         3.05 o                         
  -1   2  13         70.74         78.23         2.84 o                         
   0   2  13         14.66         34.86         9.69 o                         
   1   2  13        135.84        106.66         4.47 o                         
   2   2  13        198.05        181.95         4.78 o                         
   3   2  13          2.33          9.12         3.55 o                         
   4   2  13          0.13          1.48         4.30 o                         
   5   2  13         15.03         14.16         5.09 o                         
  -6   3  13         12.17          9.84         5.45 o                         
  -5   3  13          1.06         -1.50         4.15 o                         
  -4   3  13         15.74         12.03         4.50 o                         
  -3   3  13         19.90          5.95         2.80 o                         
  -2   3  13          0.49         -0.47         3.61 o                         
  -1   3  13          7.32          7.72         2.79 o                         
   0   3  13         55.51         41.67         3.23 o                         
   1   3  13         31.86         29.02         2.77 o                         
   2   3  13         66.98         79.36        15.90 o                         
   3   3  13          2.89          8.60         3.21 o                         
   4   3  13         24.08         34.29         6.34 o                         
   5   3  13         42.69         44.81         5.02 o                         
  -5   4  13          1.00         -2.86         4.06 o                         
  -4   4  13         16.22          8.66         3.22 o                         
  -3   4  13          0.22          3.66         4.14 o                         
  -2   4  13         15.69         11.14         4.44 o                         
  -1   4  13         11.70         17.59         7.07 o                         
   0   4  13         45.93         47.98         2.48 o                         
   1   4  13         27.96         33.52         3.17 o                         
   2   4  13          0.73          4.30         5.14 o                         
   3   4  13          6.90          7.50         4.46 o                         
  -4   5  13         10.09          2.23         3.51 o                         
  -3   5  13         33.05         21.00         4.70 o                         
  -1   5  13          9.34          0.11         3.82 o                         
   1   5  13          4.07         -0.92         3.38 o                         
   2   5  13          7.63          7.58         6.12 o                         
   0   6  13         49.42         50.61         5.53 o                         
  -1  -8  14        119.19        149.81         5.53 o                         
   0  -8  14         71.12         66.58         4.45 o                         
   1  -8  14         39.85         39.72         5.13 o                         
  -3  -7  14         82.08         85.37         5.63 o                         
  -2  -7  14        197.35        211.99         5.74 o                         
  -1  -7  14         57.90         53.48         5.02 o                         
   0  -7  14         23.28         18.46         4.44 o                         
   1  -7  14         17.95         12.22         3.81 o                         
   2  -7  14          8.57          3.45         4.84 o                         
   3  -7  14         99.19         97.91         5.29 o                         
  -4  -6  14          3.23          3.16         4.75 o                         
  -3  -6  14         18.62         21.34         4.40 o                         
  -2  -6  14          4.77          3.29         4.62 o                         
  -1  -6  14         35.57         38.76         2.83 o                         
   0  -6  14        232.59        234.81         8.19 o                         
   1  -6  14        208.78        197.74        19.05 o                         
   2  -6  14        212.75        209.19        23.68 o                         
   3  -6  14        146.95        134.51        12.68 o                         
   4  -6  14         24.73         17.32         5.30 o                         
  -5  -5  14          3.43          3.43         4.97 o                         
  -4  -5  14         54.56         48.47         4.63 o                         
  -3  -5  14        107.74        115.71         5.35 o                         
  -2  -5  14        151.45        163.94         4.68 o                         
  -1  -5  14        412.77        422.55         7.17 o                         
   0  -5  14         75.36         83.58         2.49 o                         
   1  -5  14         61.20         59.00         5.04 o                         
   2  -5  14         46.24         34.66         3.22 o                         
   3  -5  14         52.70         57.81         4.88 o                         
   4  -5  14        109.53        124.01         3.45 o                         
   5  -5  14         55.10         63.85         3.80 o                         
  -6  -4  14         16.54         21.31         5.28 o                         
  -5  -4  14         54.99         65.43         4.48 o                         
  -4  -4  14          6.78         12.48         4.81 o                         
  -3  -4  14         23.37         30.13         4.10 o                         
  -2  -4  14        153.43        163.35         2.51 o                         
  -1  -4  14         55.83         52.35         2.25 o                         
   0  -4  14         55.36         57.52         1.86 o                         
   1  -4  14        125.23        137.25         5.10 o                         
   2  -4  14        611.94        621.27        34.96 o                         
   3  -4  14        390.52        412.13        10.15 o                         
   4  -4  14         24.62         23.69         3.15 o                         
   5  -4  14         31.78         37.01         3.37 o                         
   6  -4  14         35.05         40.61         5.70 o                         
  -7  -3  14          7.61          6.51         3.44 o                         
  -6  -3  14          2.22          0.34         3.27 o                         
  -5  -3  14         55.90         53.26         3.41 o                         
  -4  -3  14         34.61         27.65         3.48 o                         
  -3  -3  14        138.30        119.52         4.07 o                         
  -2  -3  14         83.31         83.11         3.64 o                         
  -1  -3  14         79.65         84.66         3.79 o                         
   0  -3  14        482.88        493.39         5.43 o                         
   1  -3  14         89.51         99.47         3.97 o                         
   2  -3  14        118.48        118.88         3.10 o                         
   3  -3  14          3.96          5.03         2.73 o                         
   4  -3  14         17.64         20.56         3.13 o                         
   5  -3  14         27.25         31.46         3.68 o                         
   6  -3  14        108.68        117.33         6.20 o                         
  -7  -2  14         15.61         18.89         6.43 o                         
  -6  -2  14         26.35         19.44         3.98 o                         
  -5  -2  14          1.24         -1.59         4.20 o                         
  -4  -2  14        431.78        392.35         5.37 o                         
  -3  -2  14        285.49        290.95         4.79 o                         
  -2  -2  14          5.54          5.68         3.29 o                         
  -1  -2  14        235.84        234.90         4.56 o                         
   0  -2  14         85.85         81.24         3.93 o                         
   1  -2  14         18.14         19.28         3.90 o                         
   2  -2  14        221.26        207.93         4.37 o                         
   3  -2  14        257.49        254.24         5.06 o                         
   4  -2  14        141.12        143.25         3.46 o                         
   5  -2  14         43.96         49.82         3.55 o                         
  -7  -1  14         10.59          3.55         5.67 o                         
  -6  -1  14          1.72         -3.49         5.05 o                         
  -5  -1  14         11.89          7.34         3.73 o                         
  -4  -1  14         14.19         19.82         3.59 o                         
  -3  -1  14         89.51         77.64         4.17 o                         
  -2  -1  14        123.83        122.76         4.36 o                         
  -1  -1  14          5.12          9.17         3.68 o                         
   0  -1  14       1072.13       1011.29         7.25 o                         
   1  -1  14        579.91        550.52         5.85 o                         
   2  -1  14        124.65        120.43         4.04 o                         
   3  -1  14         24.07         28.04         4.33 o                         
   4  -1  14         13.85         15.61         3.74 o                         
   5  -1  14         34.26         34.38         3.99 o                         
  -6   0  14          3.12          1.23         4.42 o                         
  -5   0  14          5.89          1.05         4.56 o                         
  -4   0  14        106.25        107.65         4.55 o                         
  -3   0  14        276.46        267.51         5.12 o                         
  -2   0  14          9.71          5.25         3.53 o                         
  -1   0  14         68.14         83.44         4.08 o                         
   0   0  14          0.54         -1.53         3.68 o                         
   1   0  14        217.30        198.73         4.93 o                         
   2   0  14         17.58         16.19         3.64 o                         
   3   0  14          6.72          5.82         4.00 o                         
   4   0  14        237.14        258.97         5.81 o                         
   5   0  14        103.61        109.41         5.32 o                         
  -6   1  14          8.13         -0.08         4.68 o                         
  -5   1  14         15.73          8.87         4.57 o                         
  -4   1  14          8.92          8.94         4.03 o                         
  -3   1  14          5.91          0.28         4.03 o                         
  -2   1  14          6.46          6.51         3.62 o                         
  -1   1  14        233.90        230.99         4.84 o                         
   0   1  14        333.17        311.64         5.23 o                         
   1   1  14        173.08        152.71         4.83 o                         
   2   1  14          1.32          2.96         3.49 o                         
   3   1  14         30.58         41.08         4.46 o                         
   4   1  14          3.96          3.93         4.02 o                         
   5   1  14         42.47         42.29         5.57 o                         
  -5   2  14         18.97         15.50         5.16 o                         
  -4   2  14          1.36          3.60         2.72 o                         
  -3   2  14         13.77         12.70         6.71 o                         
  -2   2  14        104.09         98.97         3.05 o                         
  -1   2  14          6.11          6.62         3.66 o                         
   0   2  14         31.26         34.73         6.03 o                         
   2   2  14         21.02         20.28         4.23 o                         
   3   2  14         73.40         63.61         4.75 o                         
   4   2  14         42.54         35.85         4.16 o                         
   5   2  14         22.80         33.24         5.71 o                         
  -5   3  14          0.43         -2.10         4.16 o                         
  -4   3  14          0.43          0.52         3.79 o                         
  -3   3  14         10.65         -2.86         4.45 o                         
  -2   3  14          7.47          8.79         3.22 o                         
  -1   3  14         44.65         38.71         7.04 o                         
   0   3  14          8.06         14.78         2.82 o                         
   1   3  14          0.78          4.88         6.38 o                         
   2   3  14         83.13         76.90        12.59 o                         
   3   3  14         27.05         33.94        10.16 o                         
   4   3  14          4.06         15.09         4.96 o                         
  -4   4  14          5.73          7.46         4.86 o                         
  -3   4  14         34.13         41.22        12.10 o                         
  -2   4  14         13.23          7.02         3.25 o                         
  -1   4  14          1.90          2.53         2.73 o                         
   0   4  14          6.25          8.37         2.49 o                         
   1   4  14          8.89          6.48         3.60 o                         
   2   4  14          4.23          8.06         4.45 o                         
   3   4  14          6.50         10.00         6.08 o                         
  -2   5  14          8.15         -1.04         4.95 o                         
   0   5  14          2.66          4.79         4.58 o                         
   1   5  14         73.47         73.43         5.83 o                         
  -1  -8  15         57.13         57.24         5.13 o                         
   0  -8  15         25.28         26.58         4.84 o                         
  -3  -7  15         15.24         13.03         5.87 o                         
  -1  -7  15         18.97          9.50         4.98 o                         
   0  -7  15         64.11         56.14         4.00 o                         
   1  -7  15        126.41        121.37         5.56 o                         
   2  -7  15         72.26         64.01         4.33 o                         
  -4  -6  15         24.10         24.66         5.91 o                         
  -3  -6  15         60.91         70.65         5.74 o                         
  -2  -6  15         90.71        107.27         5.53 o                         
  -1  -6  15        213.37        228.62         3.91 o                         
   0  -6  15        186.86        195.01        13.99 o                         
   1  -6  15         61.12         62.98         4.19 o                         
   2  -6  15          7.96          4.27         3.20 o                         
   3  -6  15         36.12         38.82         3.54 o                         
  -5  -5  15         47.80         54.86         5.90 o                         
  -4  -5  15         22.19         24.57         4.88 o                         
  -3  -5  15         58.78         71.74         5.49 o                         
  -2  -5  15         76.85         91.37         4.60 o                         
  -1  -5  15          0.14         -1.24         2.57 o                         
   0  -5  15         95.19        102.12         3.07 o                         
   1  -5  15        182.95        181.28         6.69 o                         
   2  -5  15        112.75        129.79         6.13 o                         
   3  -5  15        148.29        161.33         5.67 o                         
   4  -5  15        202.29        213.02         6.10 o                         
   5  -5  15         11.94         14.56         4.70 o                         
  -5  -4  15          3.50          5.28         4.62 o                         
  -4  -4  15         36.79         36.95         4.80 o                         
  -3  -4  15        148.60        145.58         5.27 o                         
  -2  -4  15        181.65        172.44         3.78 o                         
  -1  -4  15        104.59        111.90         2.85 o                         
   0  -4  15        409.48        414.13        10.87 o                         
   1  -4  15        211.56        212.30         8.14 o                         
   2  -4  15         63.59         62.61         3.17 o                         
   3  -4  15         24.25         25.27         3.29 o                         
   4  -4  15         26.00         31.96         3.59 o                         
   5  -4  15         54.36         59.77         3.62 o                         
  -6  -3  15         43.27         43.36         7.38 o                         
  -5  -3  15         61.07         61.56        12.36 o                         
  -4  -3  15         55.48         52.47         3.85 o                         
  -3  -3  15         17.72          8.53         3.60 o                         
  -2  -3  15         62.92         73.02         3.83 o                         
  -1  -3  15        160.21        182.43         4.34 o                         
   0  -3  15          6.12          4.53         3.98 o                         
   1  -3  15         84.20         77.32         4.04 o                         
   2  -3  15        150.30        137.93         4.21 o                         
   3  -3  15        173.68        181.42        10.19 o                         
   4  -3  15        182.91        195.90         4.22 o                         
   5  -3  15         38.93         38.03         5.13 o                         
  -6  -2  15         14.35          9.88         4.99 o                         
  -5  -2  15         10.43         10.17         4.22 o                         
  -4  -2  15          0.10          3.00         3.78 o                         
  -3  -2  15         30.31         25.82         4.03 o                         
  -2  -2  15        491.42        465.75         5.52 o                         
  -1  -2  15         34.59         35.47         3.95 o                         
   0  -2  15         86.31         80.49         3.95 o                         
   1  -2  15        243.79        238.37         4.99 o                         
   2  -2  15         87.53         82.88         3.80 o                         
   3  -2  15         33.82         36.06         4.24 o                         
   4  -2  15          5.17          6.43         3.31 o                         
   5  -2  15          4.79          4.81         3.69 o                         
  -6  -1  15         11.28          6.32         5.38 o                         
  -5  -1  15         26.34         23.20         4.03 o                         
  -4  -1  15         60.33         72.47         4.57 o                         
  -3  -1  15         90.76         88.57         3.97 o                         
  -2  -1  15         69.13         74.49         4.17 o                         
  -1  -1  15         51.75         66.55         4.15 o                         
   0  -1  15          0.79          2.50         4.19 o                         
   1  -1  15         11.01         10.11         3.66 o                         
   2  -1  15        154.97        146.18         4.56 o                         
   3  -1  15        131.15        123.48         4.76 o                         
   4  -1  15         48.51         50.57         4.54 o                         
   5  -1  15         65.59         68.13         9.55 o                         
  -6   0  15          9.28          2.90         4.69 o                         
  -5   0  15         35.34         38.53         4.79 o                         
  -4   0  15         15.42         17.52         4.05 o                         
  -3   0  15          0.21         -0.20         3.90 o                         
  -2   0  15         13.46         13.93         3.89 o                         
  -1   0  15        142.67        139.28         4.35 o                         
   0   0  15         47.96         46.06         4.50 o                         
   1   0  15        196.89        186.13         5.07 o                         
   2   0  15         35.05         37.07         4.05 o                         
   3   0  15          7.85         11.77         3.92 o                         
   4   0  15         61.14         67.07         5.60 o                         
  -5   1  15          9.09          6.68         4.01 o                         
  -4   1  15          0.47          8.70         4.55 o                         
  -3   1  15        105.36         98.52         4.27 o                         
  -2   1  15        194.23        203.01         5.10 o                         
  -1   1  15         24.86         38.09         4.44 o                         
   0   1  15          9.57          8.78         4.07 o                         
   1   1  15          0.15          0.05         4.22 o                         
   2   1  15          3.44          1.95         4.54 o                         
   3   1  15         41.29         43.33         3.99 o                         
   4   1  15          7.81          6.06         4.95 o                         
  -5   2  15          3.25         -1.89         4.44 o                         
  -4   2  15         18.79         15.66         3.48 o                         
  -3   2  15          7.57         -2.14         4.80 o                         
  -2   2  15          6.25          2.06         3.60 o                         
  -1   2  15          1.22          5.57         4.39 o                         
   0   2  15         85.49         96.32         4.97 o                         
   1   2  15        106.34         87.24         4.49 o                         
   2   2  15         44.88         35.74         4.06 o                         
   3   2  15         20.31         22.46         4.36 o                         
   4   2  15          8.84         23.41         5.23 o                         
  -5   3  15          1.61         -1.30         5.43 o                         
  -4   3  15         23.01         22.99         5.12 o                         
  -3   3  15          0.28         -2.30         4.14 o                         
  -2   3  15          0.42          1.42         2.84 o                         
  -1   3  15         27.60         34.52         4.65 o                         
   0   3  15          8.17          7.39         4.59 o                         
   1   3  15          3.05          4.20         3.36 o                         
   2   3  15         17.15         22.76        11.14 o                         
   3   3  15          9.43         12.37         6.18 o                         
  -4   4  15          1.15          1.10         4.35 o                         
  -3   4  15         15.94         21.22         9.35 o                         
  -2   4  15          0.06         -1.89         3.37 o                         
  -1   4  15         25.50         34.69         7.57 o                         
   0   4  15         17.13         18.38         3.90 o                         
   1   4  15          0.63         -0.98         4.26 o                         
   2   4  15          0.36          5.30         5.87 o                         
  -2  -7  16         51.56         57.87         5.78 o                         
  -1  -7  16        164.49        179.38         5.41 o                         
   0  -7  16         93.15         99.12         5.47 o                         
   1  -7  16          8.18          5.46         4.35 o                         
  -3  -6  16         68.46         80.01         6.09 o                         
  -2  -6  16         30.85         49.30         5.60 o                         
  -1  -6  16          0.07         -1.30         3.14 o                         
   0  -6  16         12.73         21.23         5.53 o                         
   1  -6  16         77.30         74.78         7.67 o                         
   2  -6  16         76.03         74.22         3.77 o                         
   3  -6  16         41.38         38.16         5.07 o                         
  -4  -5  16          0.03          1.13         4.37 o                         
  -3  -5  16         37.75         35.60         5.34 o                         
  -2  -5  16         61.80         62.11         4.52 o                         
  -1  -5  16        103.04        106.37         3.48 o                         
   0  -5  16        274.81        281.67         5.88 o                         
   1  -5  16        184.12        189.80         8.02 o                         
   2  -5  16         95.12        105.58         3.99 o                         
   3  -5  16          1.24          3.75         5.78 o                         
  -5  -4  16         10.82         11.40         6.01 o                         
  -4  -4  16         62.28         70.66         5.70 o                         
  -3  -4  16         74.33         89.80         5.71 o                         
  -2  -4  16        182.65        196.93         4.63 o                         
  -1  -4  16         64.97         75.49         3.32 o                         
   0  -4  16          3.91          2.29         2.42 o                         
   1  -4  16         40.69         36.38         3.36 o                         
   2  -4  16         76.96         80.49         3.46 o                         
   3  -4  16         59.55         66.40         3.13 o                         
   4  -4  16        150.68        164.65         4.46 o                         
  -6  -3  16         21.34         16.53         5.30 o                         
  -5  -3  16         11.94          3.43         3.70 o                         
  -4  -3  16          0.71          0.11         3.72 o                         
  -3  -3  16         14.25         10.21         3.73 o                         
  -2  -3  16         46.10         48.83         4.22 o                         
  -1  -3  16         80.53         77.86         3.75 o                         
   0  -3  16         91.11         84.63         3.89 o                         
   1  -3  16        307.20        296.50         5.38 o                         
   2  -3  16        242.34        222.90         4.80 o                         
   3  -3  16         33.12         38.35         5.14 o                         
   4  -3  16          3.62          3.75         3.45 o                         
  -6  -2  16         33.06         23.08         5.46 o                         
  -5  -2  16         21.93         20.12         4.73 o                         
  -4  -2  16         71.25         75.81         4.67 o                         
  -3  -2  16         24.36         24.84         4.25 o                         
  -2  -2  16         59.20         75.73         4.46 o                         
  -1  -2  16        115.34        133.51         4.54 o                         
   0  -2  16          5.63          7.11         4.28 o                         
   1  -2  16          3.40          0.18         4.24 o                         
   2  -2  16         32.20         33.12         4.16 o                         
   3  -2  16         33.07         33.45         3.81 o                         
   4  -2  16         29.08         30.67         6.55 o                         
   5  -2  16         61.39         55.16         6.59 o                         
  -5  -1  16          8.71         15.28         4.84 o                         
  -4  -1  16         23.19         33.51         4.22 o                         
  -3  -1  16         26.24         24.49         3.59 o                         
  -2  -1  16         71.31         62.98         4.13 o                         
  -1  -1  16        115.85        107.47         4.53 o                         
   0  -1  16         32.23         31.40         3.79 o                         
   1  -1  16         55.84         40.84         3.89 o                         
   2  -1  16        283.65        255.34         5.07 o                         
   3  -1  16        125.70        129.12         4.67 o                         
   4  -1  16          2.09          0.85         5.29 o                         
  -5   0  16          4.96          4.38         3.95 o                         
  -4   0  16         28.18         41.88         4.59 o                         
  -3   0  16         90.36         95.73         4.56 o                         
  -2   0  16          2.95          5.35         4.23 o                         
  -1   0  16         34.19         35.82         3.80 o                         
   0   0  16         12.49         18.45         3.83 o                         
   1   0  16         54.56         56.93         4.59 o                         
   2   0  16          5.54          4.19         5.03 o                         
   3   0  16         65.21         70.01         5.23 o                         
   4   0  16         38.18         42.39         5.38 o                         
  -5   1  16         20.59         24.93         5.34 o                         
  -4   1  16         59.94         79.35         5.24 o                         
  -3   1  16          0.21         -2.09         4.01 o                         
  -2   1  16         22.75         25.22         4.39 o                         
  -1   1  16         11.80         13.54         4.62 o                         
   0   1  16         13.59         17.30         4.55 o                         
   1   1  16        102.82         97.97         4.87 o                         
   2   1  16         26.12         25.44         5.10 o                         
   3   1  16         28.36         34.28         5.35 o                         
  -4   2  16          0.32         16.29         5.09 o                         
  -2   2  16         23.71         31.41         4.83 o                         
  -1   2  16         78.46         85.24         5.05 o                         
   0   2  16         59.50         55.69         4.37 o                         
   1   2  16          0.19         -0.95         4.94 o                         
   2   2  16          0.62         -1.42         4.00 o                         
   3   2  16          1.86          1.33         5.11 o                         
  -4   3  16          0.07          2.45         4.27 o                         
  -3   3  16          3.16          0.90         3.45 o                         
  -2   3  16          1.22         -0.31         4.44 o                         
  -1   3  16          0.87          1.17         4.10 o                         
   0   3  16          4.92          5.37         4.86 o                         
   1   3  16         29.37         33.37         4.24 o                         
   2   3  16         12.79         13.96         7.43 o                         
  -3   4  16          8.57         28.87         4.68 o                         
  -2   4  16          0.09          0.74         5.05 o                         
  -1   4  16          0.19          3.66         4.75 o                         
   0   4  16          9.20         10.67         4.18 o                         
  -1  -7  17          3.10          4.23         4.68 o                         
   0  -7  17          9.08         15.05         5.56 o                         
   1  -7  17         31.94         32.17         4.09 o                         
  -2  -6  17         66.99         73.94         6.10 o                         
  -1  -6  17        107.48        107.67         3.66 o                         
   0  -6  17        165.85        199.48         6.83 o                         
   1  -6  17         18.27         13.39         6.20 o                         
   2  -6  17         52.02         42.21         4.73 o                         
  -3  -5  17         87.73         93.64         5.41 o                         
  -2  -5  17         53.73         60.42         5.82 o                         
  -1  -5  17         16.79         20.88         3.73 o                         
   0  -5  17         39.60         46.11         5.95 o                         
   1  -5  17          0.78         -0.21         4.75 o                         
   2  -5  17        244.23        276.40         9.12 o                         
  -4  -4  17          5.60          7.82         5.34 o                         
  -3  -4  17         11.43         20.77         5.22 o                         
  -2  -4  17         11.81         12.17         3.58 o                         
  -1  -4  17         94.62         97.44         4.48 o                         
   0  -4  17        190.09        192.44        10.78 o                         
   1  -4  17        192.75        194.40         6.12 o                         
   2  -4  17         65.85         60.76         3.33 o                         
   3  -4  17         96.32        100.19         4.59 o                         
   4  -4  17          7.00          4.19         4.33 o                         
  -5  -3  17          3.09          0.94         4.56 o                         
  -4  -3  17         13.72         20.04         4.50 o                         
  -3  -3  17         83.29         86.58         4.64 o                         
  -2  -3  17        106.60        129.51         4.61 o                         
  -1  -3  17         65.43         72.32         3.99 o                         
   0  -3  17         25.75         30.83         4.45 o                         
   1  -3  17         10.54         10.12         4.34 o                         
   2  -3  17          1.53         -0.92         4.80 o                         
   3  -3  17         43.91         44.53         5.23 o                         
  -5  -2  17         28.84         32.03         4.99 o                         
  -4  -2  17          3.33          9.81         4.42 o                         
  -2  -2  17          0.04          1.85         3.74 o                         
  -1  -2  17          9.82         12.68         4.06 o                         
   0  -2  17         85.86         78.71         4.11 o                         
   1  -2  17         96.83         79.32         4.77 o                         
   2  -2  17        110.86        105.65         5.55 o                         
   3  -2  17         36.64         40.30         5.06 o                         
   4  -2  17         22.97         15.76         5.94 o                         
  -5  -1  17          4.46         13.53         4.50 o                         
  -4  -1  17          9.03         21.40         4.78 o                         
  -3  -1  17         21.92         13.47         4.03 o                         
  -2  -1  17         55.31         69.30         4.59 o                         
  -1  -1  17        133.27        146.62         4.99 o                         
   0  -1  17         90.29        100.26         5.02 o                         
   1  -1  17          5.17          0.75         3.79 o                         
   2  -1  17         15.60         18.65         4.90 o                         
   3  -1  17          1.09          3.49         5.00 o                         
  -4   0  17          2.26         15.53         4.94 o                         
  -3   0  17         23.60         24.87         4.62 o                         
  -2   0  17          0.02          0.27         4.11 o                         
  -1   0  17          3.01          3.56         3.87 o                         
   0   0  17          1.61          3.27         4.78 o                         
   1   0  17         44.64         40.98         4.79 o                         
   2   0  17         41.28         30.74         5.17 o                         
   3   0  17         80.51         74.79         5.02 o                         
  -4   1  17          3.23         18.35         4.89 o                         
  -3   1  17         55.81         54.14         5.05 o                         
  -2   1  17         21.91         25.46         4.72 o                         
  -1   1  17         28.04         41.00         4.99 o                         
   0   1  17          7.54         11.46         3.76 o                         
   1   1  17         12.41         11.38         4.18 o                         
  -3   2  17          8.65          2.43         5.03 o                         
  -2   2  17         23.06         21.38         3.93 o                         
  -1   2  17          3.15          7.76         4.97 o                         
   0   2  17          0.55          0.48         4.28 o                         
   1   2  17         12.91         10.34         5.15 o                         
   2   2  17          9.15          6.47         4.42 o                         
  -2   3  17          0.96         -0.98         5.03 o                         
  -1   3  17         19.84         24.56         4.06 o                         
   0   3  17          5.09          4.37         4.35 o                         
   1   3  17          0.94          4.89         5.00 o                         
  -1  -6  18         18.31         18.03         4.11 o                         
   0  -6  18          7.63         10.90         4.61 o                         
  -1  -5  18         48.12         43.71         4.66 o                         
   0  -5  18        199.81        204.22         6.54 o                         
   1  -5  18         45.57         49.12         6.57 o                         
  -3  -4  18         29.31         32.00         4.83 o                         
  -2  -4  18         65.21         66.00         3.15 o                         
  -1  -4  18        122.66        139.47         4.02 o                         
   0  -4  18         17.90         18.22         3.59 o                         
   1  -4  18         74.82         71.12         3.74 o                         
   2  -4  18          0.02         -0.40         6.26 o                         
   3  -4  18        147.00        133.09         4.55 o                         
  -4  -3  18          8.44         16.62         4.63 o                         
  -3  -3  18          9.78         15.40         4.18 o                         
  -2  -3  18         15.94         23.93         4.32 o                         
  -1  -3  18         13.51         13.74         3.83 o                         
   0  -3  18         40.29         39.11         4.18 o                         
   1  -3  18         72.66         64.57         5.11 o                         
   2  -3  18         78.38         70.60         5.29 o                         
   3  -3  18         90.74         94.85         5.63 o                         
  -4  -2  18         14.42         25.88         4.26 o                         
  -3  -2  18         17.85         16.23         4.37 o                         
  -2  -2  18         56.95         64.25         4.88 o                         
  -1  -2  18         48.47         54.67         4.75 o                         
   0  -2  18         42.68         42.76         4.88 o                         
   1  -2  18          6.16          5.11         4.72 o                         
   2  -2  18         12.16          9.68         4.81 o                         
  -4  -1  18          7.66         30.99         5.07 o                         
  -3  -1  18          6.22          7.83         4.73 o                         
  -2  -1  18         22.96         35.14         4.73 o                         
  -1  -1  18          3.31          4.09         4.71 o                         
   0  -1  18         95.82         98.28         4.47 o                         
   1  -1  18         28.76         23.99         4.44 o                         
   2  -1  18         36.06         27.80         5.43 o                         
  -3   0  18          0.24         -1.88         4.66 o                         
  -2   0  18          2.25          5.78         3.98 o                         
  -1   0  18         99.85        112.91         4.90 o                         
   0   0  18          6.86         10.50         4.10 o                         
   1   0  18         42.00         35.23         4.32 o                         
   2   0  18         15.93         12.83         5.05 o                         
  -2   1  18         13.12         17.81         3.88 o                         
  -1   1  18         16.16         17.79         5.07 o                         
   0   1  18          0.26         -0.23         4.95 o                         
   1   1  18          2.89         -1.02         5.07 o                         
  -1  -5  19         95.16         94.02         5.75 o                         
  -2  -4  19          1.02          2.44         4.96 o                         
  -1  -4  19          4.15         11.76         2.63 o                         
   0  -4  19          7.23         10.49         8.57 o                         
   1  -4  19        213.55        214.36         5.44 o                         
  -3  -3  19         21.04         21.94         4.06 o                         
  -2  -3  19          5.19          4.55         3.79 o                         
  -1  -3  19         48.34         52.17         4.15 o                         
   0  -3  19        166.87        183.91         5.40 o                         
   1  -3  19         21.93         17.11         4.78 o                         
  -3  -2  19         12.60         12.91         4.25 o                         
  -2  -2  19          1.40          4.43         4.19 o                         
  -1  -2  19          0.21          3.70         4.68 o                         
   0  -2  19         10.34          8.70         3.78 o                         
   1  -2  19          1.00          0.30         4.58 o                         
  -2  -1  19         43.81         40.26         4.35 o                         
  -1  -1  19         13.52         17.23         4.91 o                         
   0  -1  19         30.66         31.97         5.00 o                         
                                                                                
