# Supplementary material for: Fifteen 4-(2-meth­oxy­phen­yl)piperazin-1-ium salts containing organic anions: supra­molecular assembly in zero, one, two and three dimensions
Source: Acta Crystallogr E Crystallogr Commun. 2020 Oct 30;76(Pt 11):1779–93. doi: 10.1107/S2056989020014097 (PMC7643239; doi:10.1107/S2056989020014097)
Supplement: Supplementary file 4 [file e-76-01779-IIIsup4.hkl]

data_III                                                                        
_shelx_title ' hm7cg'                                                           
_shelx_refln_list_code          4                                               
_shelx_F_calc_maximum      168.59                                               
_exptl_crystal_F_000       440.00                                               
_reflns_d_resolution_high  0.7575                                               
                                                                                
loop_                                                                           
 _space_group_symop_operation_xyz                                               
 'x, y, z'                                                                      
 '-x, -y, -z'                                                                   
                                                                                
_cell_length_a     7.1129                                                       
_cell_length_b    11.2722                                                       
_cell_length_c    12.5923                                                       
_cell_angle_alpha  69.852                                                       
_cell_angle_beta   74.681                                                       
_cell_angle_gamma  79.121                                                       
                                                                                
_shelx_F_squared_multiplier     1.000                                           
                                                                                
loop_                                                                           
 _refln_index_h                                                                 
 _refln_index_k                                                                 
 _refln_index_l                                                                 
 _refln_F_squared_calc                                                          
 _refln_F_squared_meas                                                          
 _refln_F_squared_sigma                                                         
 _refln_observed_status                                                         
   1   0   0         11.69         24.89         1.77 o                         
   2   0   0       5878.13       5866.00        30.26 o                         
   3   0   0       3296.96       3459.44        14.53 o                         
   4   0   0          5.02          2.46         0.78 o                         
   5   0   0        445.63        441.14         9.65 o                         
   6   0   0         39.21         36.97         2.91 o                         
   7   0   0        362.23        316.08         5.55 o                         
   8   0   0          1.36          5.14         3.19 o                         
  -8   1   0          2.46          2.39         3.25 o                         
  -7   1   0         15.97         10.79         3.57 o                         
  -6   1   0        540.64        509.41         6.20 o                         
  -5   1   0          5.58          7.27         1.68 o                         
  -4   1   0        730.69        691.91         3.24 o                         
  -3   1   0       1185.92       1180.93         5.08 o                         
  -2   1   0       4693.98       4796.24        36.32 o                         
  -1   1   0         56.39         52.35         1.48 o                         
   1   1   0       8512.28       8786.22        39.09 o                         
   2   1   0         73.45         77.97         0.85 o                         
   3   1   0       3156.08       3200.87        18.85 o                         
   4   1   0       1117.41       1161.23        10.86 o                         
   5   1   0        292.36        314.50         3.39 o                         
   6   1   0         94.37        107.89         3.38 o                         
   7   1   0         23.35         29.00         3.48 o                         
   8   1   0          1.85          0.21         3.27 o                         
  -8   2   0          5.59          8.23         4.30 o                         
  -7   2   0          7.47          4.91         2.88 o                         
  -6   2   0          3.72          4.03         2.05 o                         
  -5   2   0        447.69        477.37         4.26 o                         
  -4   2   0         44.56         53.17         1.41 o                         
  -3   2   0       5168.72       5416.15        29.54 o                         
  -2   2   0          1.79          4.17         1.02 o                         
  -1   2   0        142.26        179.95         2.77 o                         
   0   2   0       2391.90       2404.55         4.82 o                         
   1   2   0        148.33        138.29         2.13 o                         
   2   2   0       3046.48       3083.50        17.00 o                         
   3   2   0        284.81        321.88         3.70 o                         
   4   2   0       1302.52       1263.44        11.66 o                         
   5   2   0          8.08          4.35         1.77 o                         
   6   2   0        148.29        158.52         3.08 o                         
   7   2   0         24.55         22.72         2.32 o                         
   8   2   0          0.04          5.51         3.91 o                         
  -8   3   0          0.02         -4.76         4.76 o                         
  -7   3   0         54.74         53.19         5.07 o                         
  -6   3   0        283.60        269.45         3.87 o                         
  -5   3   0        131.26        141.79         2.79 o                         
  -4   3   0        132.08        107.94         2.21 o                         
  -3   3   0        195.42        228.02         2.95 o                         
  -2   3   0       5789.61       5970.53        27.94 o                         
  -1   3   0         72.82         54.38         2.15 o                         
   0   3   0      28421.56      26784.02       207.11 o                         
   1   3   0      14528.90      14543.91       245.05 o                         
   2   3   0       3695.91       3662.29        16.98 o                         
   3   3   0       3216.71       3269.31        38.67 o                         
   4   3   0         50.21         51.42         2.66 o                         
   5   3   0         64.19         59.54         2.75 o                         
   6   3   0          6.52          6.16         2.04 o                         
   7   3   0        188.31        185.86         3.61 o                         
   8   3   0         48.30         42.25         4.89 o                         
  -8   4   0         24.62         19.85         5.00 o                         
  -7   4   0         28.76         21.56         4.23 o                         
  -6   4   0        227.56        236.12         5.55 o                         
  -5   4   0         91.54         85.67         3.26 o                         
  -4   4   0        134.15        137.14        14.18 o                         
  -3   4   0        558.76        527.11         8.51 o                         
  -2   4   0       1754.23       1834.72         6.46 o                         
  -1   4   0        581.17        548.70         5.55 o                         
   0   4   0       1432.03       1540.73         5.64 o                         
   1   4   0       6332.73       6520.31        53.59 o                         
   2   4   0        831.85        856.23         3.39 o                         
   3   4   0       1289.91       1335.00        14.09 o                         
   4   4   0       1745.90       1819.44        13.57 o                         
   5   4   0         14.09         16.38         2.40 o                         
   6   4   0        288.60        290.87         6.47 o                         
   7   4   0         31.63         30.26         3.72 o                         
   8   4   0         15.32         16.05         3.97 o                         
  -7   5   0          0.92          4.13         4.09 o                         
  -6   5   0         23.93         22.39         3.89 o                         
  -5   5   0        227.00        234.09         4.52 o                         
  -4   5   0          7.28          8.57         3.29 o                         
  -3   5   0        176.00        179.22         5.06 o                         
  -2   5   0       2306.64       2259.81        13.22 o                         
  -1   5   0        862.12        936.35         7.90 o                         
   0   5   0        794.52        765.33         4.64 o                         
   1   5   0        426.59        431.22         8.89 o                         
   2   5   0       1360.25       1337.27         9.70 o                         
   3   5   0         53.92         48.93         1.43 o                         
   4   5   0       1062.49       1058.19        21.75 o                         
   5   5   0        189.31        190.20         5.54 o                         
   6   5   0         20.12         26.25         4.00 o                         
   7   5   0         20.64         20.89         3.75 o                         
   8   5   0          0.95         -2.71         3.78 o                         
  -7   6   0         16.74         24.33         4.83 o                         
  -6   6   0         95.96         93.62         4.30 o                         
  -5   6   0          9.53         11.98         4.47 o                         
  -4   6   0        278.47        290.87         6.97 o                         
  -3   6   0         38.50         40.65         3.86 o                         
  -2   6   0        985.03       1016.38         9.88 o                         
  -1   6   0       1073.10       1124.91         9.56 o                         
   0   6   0       1483.16       1503.87        21.55 o                         
   1   6   0       4373.91       4363.44        11.72 o                         
   2   6   0         21.84         29.71         1.40 o                         
   3   6   0       1197.72       1191.71        16.14 o                         
   4   6   0         12.23         12.68         1.43 o                         
   5   6   0          3.15         -0.26         3.70 o                         
   6   6   0         34.67         26.41         4.09 o                         
   7   6   0         28.91         32.27         4.38 o                         
   8   6   0          6.12          8.80         4.55 o                         
  -7   7   0          2.53          9.41         4.17 o                         
  -6   7   0          8.50          8.61         4.16 o                         
  -5   7   0        226.62        250.81         7.70 o                         
  -4   7   0          7.91         10.72         3.95 o                         
  -3   7   0        127.45        125.84         5.19 o                         
  -2   7   0        199.57        206.27         5.62 o                         
  -1   7   0        181.23        180.63         5.04 o                         
   0   7   0         47.60         50.05         2.36 o                         
   1   7   0        885.41        862.54         5.81 o                         
   2   7   0        869.36        898.63        11.96 o                         
   3   7   0         24.97         23.14         1.65 o                         
   4   7   0        761.80        765.24         7.22 o                         
   5   7   0         17.19         16.94         3.90 o                         
   6   7   0         12.53         13.71         4.15 o                         
   7   7   0          0.75         -0.96         3.55 o                         
  -6   8   0         43.00         38.04         3.41 o                         
  -5   8   0         36.07         37.21         4.83 o                         
  -4   8   0         14.63         14.16         4.24 o                         
  -3   8   0          2.70          5.15         4.30 o                         
  -2   8   0        216.97        208.61         6.02 o                         
  -1   8   0          8.52         10.19         3.36 o                         
   0   8   0        412.29        403.38         6.75 o                         
   1   8   0        277.73        257.89         7.52 o                         
   2   8   0        447.18        436.10         6.94 o                         
   3   8   0         39.46         45.29         1.98 o                         
   4   8   0        392.04        390.53         4.21 o                         
   5   8   0        152.62        159.26         5.94 o                         
   6   8   0          5.81          4.68         4.12 o                         
   7   8   0          5.36          4.14         4.57 o                         
  -6   9   0         34.28         41.69         5.72 o                         
  -5   9   0          7.01          0.57         4.54 o                         
  -4   9   0          8.65          8.61         4.88 o                         
  -3   9   0         94.72        109.26         5.96 o                         
  -2   9   0         57.85         55.42         4.94 o                         
  -1   9   0        350.99        368.03         7.60 o                         
   0   9   0         12.32          4.74         3.41 o                         
   1   9   0        629.80        620.73         4.63 o                         
   2   9   0          1.38         -1.70         1.74 o                         
   3   9   0          0.49          0.18         1.83 o                         
   4   9   0        204.82        213.30         4.06 o                         
   5   9   0          7.62          7.37         3.84 o                         
   6   9   0         13.89          8.57         4.30 o                         
  -5  10   0         52.27         44.02         6.23 o                         
  -4  10   0         11.17         16.41         5.17 o                         
  -3  10   0         31.88         42.53         5.11 o                         
  -2  10   0          0.28         -3.28         4.13 o                         
  -1  10   0         62.89         70.08         5.03 o                         
   0  10   0          1.92          4.95         3.75 o                         
   1  10   0         18.20         12.14         3.79 o                         
   2  10   0        340.51        347.49         4.01 o                         
   3  10   0          9.97         13.95         1.99 o                         
   4  10   0         24.01         19.19         3.34 o                         
   5  10   0         37.24         36.94         4.90 o                         
   6  10   0         15.88         14.89         3.99 o                         
  -4  11   0         26.41         34.13         6.06 o                         
  -3  11   0          1.75          3.26         5.14 o                         
  -2  11   0          0.17         -1.67         4.48 o                         
  -1  11   0         20.93         30.18         4.70 o                         
   0  11   0          2.06          5.51         4.18 o                         
   1  11   0          3.79          8.08         3.51 o                         
   2  11   0        176.44        142.17         7.84 o                         
   3  11   0         13.96         17.12         2.19 o                         
   4  11   0         77.65         68.18         3.51 o                         
   5  11   0          3.40         -0.09         4.32 o                         
  -2  12   0          0.01         -4.31         5.18 o                         
  -1  12   0          3.90          0.92         3.95 o                         
   0  12   0          6.65         11.09         4.40 o                         
   1  12   0          1.75         13.21         4.17 o                         
   2  12   0          0.35         -2.26         3.09 o                         
   3  12   0          3.51         -1.76         2.67 o                         
   4  12   0          0.78          6.30         2.76 o                         
   0  13   0          0.42         13.67         4.57 o                         
   1  13   0          0.13          1.68         3.94 o                         
   2  13   0         11.30          2.60         3.46 o                         
  -3 -13   1          1.61         -3.62         3.62 o                         
  -2 -13   1          2.42         -4.18         4.18 o                         
  -1 -13   1          4.05          6.65         4.76 o                         
  -4 -12   1         54.21         64.38         4.82 o                         
  -3 -12   1          1.04          6.59         3.96 o                         
  -2 -12   1          9.40          7.93         3.71 o                         
  -1 -12   1          9.63          7.51         4.20 o                         
   0 -12   1          1.50         -1.21         4.36 o                         
   1 -12   1          2.10         10.80         4.24 o                         
   2 -12   1          0.81          5.44         5.14 o                         
  -5 -11   1          1.05          4.10         3.64 o                         
  -4 -11   1         23.82         23.93         4.58 o                         
  -3 -11   1         36.05         30.73         3.14 o                         
  -2 -11   1          0.08         -0.43         3.49 o                         
  -1 -11   1          4.16          9.18         3.78 o                         
   0 -11   1         56.52         42.61         4.30 o                         
   1 -11   1          0.10          3.79         4.04 o                         
   2 -11   1         75.08         70.32         5.25 o                         
   3 -11   1         17.93         21.96         4.95 o                         
  -5 -10   1         25.37         22.70         4.28 o                         
  -4 -10   1         86.98         92.55         3.42 o                         
  -3 -10   1          0.03          0.69         1.96 o                         
  -2 -10   1         39.20         41.17         2.66 o                         
  -1 -10   1         14.18         21.43         3.75 o                         
   0 -10   1         86.43         96.23         5.14 o                         
   1 -10   1         38.49         34.44         4.30 o                         
   2 -10   1        106.73        109.43         6.11 o                         
   3 -10   1         15.21          9.62         4.54 o                         
   4 -10   1          1.01          6.69         4.77 o                         
   5 -10   1          0.95          5.97         5.82 o                         
  -6  -9   1         12.66         11.21         3.33 o                         
  -5  -9   1          3.26          3.93         4.14 o                         
  -4  -9   1          1.07          0.81         2.27 o                         
  -3  -9   1        122.80        112.02         2.66 o                         
  -2  -9   1         14.40         20.91         1.94 o                         
  -1  -9   1        118.33        121.92         4.89 o                         
   0  -9   1         69.10         71.18         4.19 o                         
   1  -9   1         39.46         38.44         4.23 o                         
   2  -9   1          0.13         -2.45         3.87 o                         
   3  -9   1         29.19         33.54         5.03 o                         
   4  -9   1         98.33         93.11         6.08 o                         
   5  -9   1          5.26         -1.10         5.22 o                         
   6  -9   1          0.41         14.46         5.48 o                         
  -7  -8   1          1.01         -0.20         4.61 o                         
  -6  -8   1          5.31          6.36         3.93 o                         
  -5  -8   1         53.53         46.43         4.52 o                         
  -4  -8   1         71.18         73.48         2.26 o                         
  -3  -8   1         89.81         95.56         2.38 o                         
  -2  -8   1        434.13        423.72         3.84 o                         
  -1  -8   1         82.71         94.13         4.23 o                         
   0  -8   1        361.79        358.58         6.71 o                         
   1  -8   1         38.67         42.21         4.05 o                         
   2  -8   1        479.50        495.97         8.56 o                         
   3  -8   1          8.21          7.72         3.83 o                         
   4  -8   1         89.32         95.82         5.74 o                         
   5  -8   1         88.00         90.22         5.91 o                         
   6  -8   1         22.20         29.93         5.66 o                         
  -7  -7   1          8.91          4.68         3.49 o                         
  -6  -7   1         52.89         55.16         4.44 o                         
  -5  -7   1         28.63         25.64         4.01 o                         
  -4  -7   1        522.71        529.02         4.14 o                         
  -3  -7   1         16.88         15.74         1.64 o                         
  -2  -7   1        436.02        433.03         4.73 o                         
  -1  -7   1        265.94        262.45         3.59 o                         
   0  -7   1        789.63        837.16        15.74 o                         
   1  -7   1        391.94        379.21         6.64 o                         
   2  -7   1          1.81          3.00         3.59 o                         
   3  -7   1        621.72        601.83         9.05 o                         
   4  -7   1          0.06          0.83         4.19 o                         
   5  -7   1          2.56          5.68         4.24 o                         
   6  -7   1          9.40          7.77         4.52 o                         
  -7  -6   1          7.90          9.97         3.80 o                         
  -6  -6   1         23.87         25.81         4.01 o                         
  -5  -6   1        144.53        158.98         5.38 o                         
  -4  -6   1          1.91          0.59         1.40 o                         
  -3  -6   1        399.20        398.98         3.26 o                         
  -2  -6   1         54.36         52.48         1.65 o                         
  -1  -6   1        284.64        271.19         2.67 o                         
   0  -6   1         63.15         54.39         3.83 o                         
   1  -6   1        509.39        446.44         6.31 o                         
   2  -6   1        381.78        347.51         6.31 o                         
   3  -6   1        147.16        147.26         5.10 o                         
   4  -6   1        405.42        437.49         8.18 o                         
   5  -6   1          0.13         -2.19         3.73 o                         
   6  -6   1          1.05          0.07         2.87 o                         
   7  -6   1          0.63          1.40         4.51 o                         
  -8  -5   1         26.78         26.93         4.59 o                         
  -7  -5   1         13.65         12.99         3.60 o                         
  -6  -5   1         12.48          9.83         3.34 o                         
  -5  -5   1        157.20        156.61         2.72 o                         
  -4  -5   1         39.83         51.50         5.26 o                         
  -3  -5   1        203.13        200.21         2.26 o                         
  -2  -5   1       1208.63       1208.65         8.47 o                         
  -1  -5   1       1185.67       1266.10         4.70 o                         
   0  -5   1       2204.60       2198.48        42.07 o                         
   1  -5   1        215.29        218.47         2.52 o                         
   2  -5   1        402.15        366.02         5.87 o                         
   3  -5   1        111.09        114.49         4.25 o                         
   4  -5   1        277.60        271.75         6.29 o                         
   5  -5   1        377.16        396.09         7.96 o                         
   6  -5   1          1.96          3.22         2.96 o                         
   7  -5   1         18.07         14.42         4.02 o                         
  -8  -4   1          9.35          8.09         3.60 o                         
  -7  -4   1          7.21          4.50         2.60 o                         
  -6  -4   1         73.37         77.20         3.48 o                         
  -5  -4   1         61.44         68.66         3.03 o                         
  -4  -4   1        528.15        531.75         5.12 o                         
  -3  -4   1       1269.81       1315.22        12.20 o                         
  -2  -4   1       2065.54       2086.16        14.22 o                         
  -1  -4   1       4023.14       4124.57        43.23 o                         
   0  -4   1       1989.53       1966.10        41.76 o                         
   1  -4   1       1897.69       1822.40         9.84 o                         
   2  -4   1          2.96          3.58         0.84 o                         
   3  -4   1        399.51        386.12         3.49 o                         
   4  -4   1        657.60        699.24         8.50 o                         
   5  -4   1        207.45        207.92         3.92 o                         
   6  -4   1        152.72        160.27         4.93 o                         
   7  -4   1         27.32         21.74         4.26 o                         
  -8  -3   1          6.73          5.86         5.29 o                         
  -7  -3   1         14.89         13.47         2.78 o                         
  -6  -3   1         54.72         43.91         2.87 o                         
  -5  -3   1        505.36        517.60         5.56 o                         
  -4  -3   1         12.95         16.36         2.01 o                         
  -3  -3   1       1628.77       1605.04         5.90 o                         
  -2  -3   1         73.75         75.82         1.09 o                         
  -1  -3   1        147.97        116.81         1.46 o                         
   0  -3   1       3328.52       3394.41        34.89 o                         
   1  -3   1       1417.93       1428.70         7.69 o                         
   2  -3   1       5187.28       5230.66        18.48 o                         
   3  -3   1          2.22          1.22         1.21 o                         
   4  -3   1       2159.20       2246.99        11.46 o                         
   5  -3   1         46.34         48.52         1.70 o                         
   6  -3   1          0.50         -1.25         3.93 o                         
   7  -3   1         31.81         31.16         4.05 o                         
   8  -3   1          4.33         -4.52         4.52 o                         
  -8  -2   1         11.16          5.96         3.58 o                         
  -7  -2   1          4.64          3.87         2.21 o                         
  -6  -2   1        286.24        277.52         3.82 o                         
  -5  -2   1        195.35        191.95         3.00 o                         
  -4  -2   1       1590.16       1735.48         7.29 o                         
  -3  -2   1        258.33        263.61         2.05 o                         
  -2  -2   1       3479.07       3592.74         4.92 o                         
  -1  -2   1       7116.14       7236.99        62.25 o                         
   0  -2   1        378.24        460.45         7.17 o                         
   1  -2   1      16160.44      15918.25        86.35 o                         
   2  -2   1       2419.36       2414.73        17.94 o                         
   3  -2   1          9.45          5.58         1.22 o                         
   4  -2   1         11.59          8.51         1.15 o                         
   5  -2   1        564.70        567.47         7.36 o                         
   6  -2   1        163.63        166.64         4.05 o                         
   7  -2   1         13.78         19.72         4.26 o                         
   8  -2   1         19.67          6.82         4.72 o                         
  -8  -1   1         65.22         66.69         4.17 o                         
  -7  -1   1          2.08          4.15         3.01 o                         
  -6  -1   1         76.34         81.42         2.51 o                         
  -5  -1   1        241.68        253.74         3.21 o                         
  -4  -1   1        200.44        191.63         2.54 o                         
  -3  -1   1       4709.93       4982.48        15.98 o                         
  -2  -1   1        180.59        174.90         1.50 o                         
  -1  -1   1      19930.62      19463.14       112.70 o                         
   0  -1   1          5.07         23.11         0.66 o                         
   1  -1   1        379.08        382.01         2.82 o                         
   2  -1   1       1794.67       1857.26         5.32 o                         
   3  -1   1        491.71        449.77         3.28 o                         
   4  -1   1        329.93        301.95         1.94 o                         
   5  -1   1         19.20         15.12         1.32 o                         
   6  -1   1        371.92        383.60         5.46 o                         
   7  -1   1         14.84          8.40         2.78 o                         
   8  -1   1         30.75         34.87         3.21 o                         
  -8   0   1         15.66         12.30         3.38 o                         
  -7   0   1         56.57         52.23         3.41 o                         
  -6   0   1         52.48         42.29         3.04 o                         
  -5   0   1        316.81        318.27         6.19 o                         
  -4   0   1        266.69        256.31         2.74 o                         
  -3   0   1        541.66        486.23         1.95 o                         
  -2   0   1       4486.49       4588.66        16.30 o                         
  -1   0   1       5813.18       5977.38        63.91 o                         
   1   0   1        683.92        642.88         2.92 o                         
   2   0   1      11968.98      11856.34        71.49 o                         
   3   0   1       2536.76       2619.77        10.27 o                         
   4   0   1       3710.57       3902.87        26.02 o                         
   5   0   1        556.64        546.18         4.13 o                         
   6   0   1        141.00        147.84         3.84 o                         
   7   0   1          7.31          8.39         3.00 o                         
   8   0   1          0.01         -3.65         3.65 o                         
  -8   1   1         18.88         16.26         3.14 o                         
  -7   1   1          1.30          1.33         2.78 o                         
  -6   1   1         60.48         61.65         3.61 o                         
  -5   1   1         30.64         29.18         1.91 o                         
  -4   1   1       2391.95       2444.16        33.33 o                         
  -3   1   1          1.88          1.00         0.63 o                         
  -2   1   1       1783.36       1834.21        12.92 o                         
  -1   1   1      15943.47      15713.74       106.77 o                         
   1   1   1       3774.85       3723.47        19.51 o                         
   2   1   1        401.99        447.32         9.98 o                         
   3   1   1       1391.13       1335.89        10.75 o                         
   4   1   1         18.19         17.74         1.01 o                         
   5   1   1        732.71        742.26        11.13 o                         
   6   1   1        235.04        206.11         3.18 o                         
   7   1   1          0.52         -0.42         2.60 o                         
   8   1   1         37.99         38.59         4.57 o                         
  -8   2   1         10.15         10.73         3.16 o                         
  -7   2   1        146.47        138.60         4.55 o                         
  -6   2   1        139.69        143.88         3.07 o                         
  -5   2   1        206.52        207.36         6.50 o                         
  -4   2   1         98.59        120.18         4.39 o                         
  -3   2   1       3383.41       3503.95        16.04 o                         
  -2   2   1        580.87        555.35        11.45 o                         
  -1   2   1      17430.13      17414.06        94.71 o                         
   0   2   1      10767.96      11654.76        81.29 o                         
   1   2   1        453.53        493.62         2.88 o                         
   2   2   1       3709.49       3734.95        16.33 o                         
   3   2   1          2.75          4.46         0.79 o                         
   4   2   1        169.17        132.52         1.58 o                         
   5   2   1         38.84         33.87         1.62 o                         
   6   2   1        269.84        271.23         3.57 o                         
   7   2   1        233.22        214.69         6.68 o                         
   8   2   1         19.89         30.45         5.05 o                         
  -8   3   1          0.01          5.42         3.78 o                         
  -7   3   1         94.31         87.85         3.76 o                         
  -6   3   1         28.60         24.31         2.41 o                         
  -5   3   1        393.62        393.86         7.70 o                         
  -4   3   1        516.92        498.12         4.07 o                         
  -3   3   1        594.46        639.55         5.19 o                         
  -2   3   1       1827.98       1782.89        10.04 o                         
  -1   3   1        878.23        923.56        20.26 o                         
   0   3   1      14431.71      14597.96       108.84 o                         
   1   3   1       2948.02       2881.27        14.10 o                         
   2   3   1       4501.63       4584.93        35.61 o                         
   3   3   1       4733.19       4701.90        10.05 o                         
   4   3   1        126.01        147.01         2.57 o                         
   5   3   1       1359.84       1374.77        10.22 o                         
   6   3   1         44.83         51.64         2.86 o                         
   7   3   1         18.22         22.18         2.69 o                         
   8   3   1          0.98          1.22         3.57 o                         
  -8   4   1          0.06         -4.07         4.07 o                         
  -7   4   1         22.23         21.37         4.35 o                         
  -6   4   1         27.68         26.35         3.07 o                         
  -5   4   1         72.59         73.59         2.98 o                         
  -4   4   1        179.16        195.67         2.87 o                         
  -3   4   1       1115.25       1062.02         6.31 o                         
  -2   4   1        567.73        588.64         6.60 o                         
  -1   4   1       3826.05       3918.83        21.37 o                         
   0   4   1         29.95         41.15         1.36 o                         
   1   4   1        850.15        830.20         9.38 o                         
   2   4   1        426.04        416.14         3.80 o                         
   3   4   1        446.47        415.45         2.76 o                         
   4   4   1        105.07         97.25         1.52 o                         
   5   4   1        170.62        183.56         7.64 o                         
   6   4   1        115.99        113.53         3.42 o                         
   7   4   1          1.91          3.22         2.54 o                         
   8   4   1         27.46         34.68         3.85 o                         
  -7   5   1         37.31         38.33         4.85 o                         
  -6   5   1          3.87          5.37         2.73 o                         
  -5   5   1          7.66          9.78         2.54 o                         
  -4   5   1         80.35         79.96         4.39 o                         
  -3   5   1       1826.27       1953.22        13.45 o                         
  -2   5   1        137.26        129.76         4.01 o                         
  -1   5   1       2141.96       2293.28        22.24 o                         
   0   5   1       6359.26       6523.87        17.02 o                         
   1   5   1         81.42         98.61         1.83 o                         
   2   5   1       1972.00       1919.39         6.32 o                         
   3   5   1        142.16        140.85         2.06 o                         
   4   5   1        128.34        119.89         1.79 o                         
   5   5   1         52.14         49.08         2.15 o                         
   6   5   1        326.22        350.15         7.21 o                         
   7   5   1         60.15         65.28         4.44 o                         
   8   5   1         12.31          9.39         3.51 o                         
  -7   6   1          0.49          2.28         3.53 o                         
  -6   6   1        224.34        210.40         5.02 o                         
  -5   6   1        224.38        217.99         4.60 o                         
  -4   6   1        222.62        218.93         6.29 o                         
  -3   6   1         67.98         80.88         4.38 o                         
  -2   6   1       1064.71       1093.79        10.32 o                         
  -1   6   1        456.04        452.48         6.39 o                         
   0   6   1       2923.72       3024.57        24.73 o                         
   1   6   1       4832.96       4893.88        36.29 o                         
   2   6   1        781.78        811.69         4.73 o                         
   3   6   1       3075.02       3079.06        42.84 o                         
   4   6   1        128.73        132.93         2.08 o                         
   5   6   1        532.89        554.99        19.34 o                         
   6   6   1         43.68         44.06         4.54 o                         
   7   6   1         30.55         36.93         4.50 o                         
   8   6   1         16.29         10.60         4.20 o                         
  -7   7   1          0.50          4.71         5.97 o                         
  -6   7   1         12.01         13.20         3.16 o                         
  -5   7   1         61.83         63.04         5.57 o                         
  -4   7   1         19.09         17.24         4.38 o                         
  -3   7   1        193.61        194.52         6.02 o                         
  -2   7   1         15.75         18.46         3.78 o                         
  -1   7   1       1064.08       1048.62         9.99 o                         
   0   7   1         36.34         35.10         2.13 o                         
   1   7   1        864.62        853.41         5.60 o                         
   2   7   1        425.34        440.18         6.70 o                         
   3   7   1        371.95        364.64         3.69 o                         
   4   7   1         28.07         24.47         2.24 o                         
   5   7   1        310.77        307.50         4.20 o                         
   6   7   1        160.32        158.92         5.76 o                         
   7   7   1          0.72         -0.95         4.05 o                         
   8   7   1          4.07          2.90         4.58 o                         
  -6   8   1          0.90          5.15         3.18 o                         
  -5   8   1          5.79          2.10         4.16 o                         
  -4   8   1         83.16         84.56         5.49 o                         
  -3   8   1        146.42        150.06         5.96 o                         
  -2   8   1        162.61        165.44         5.63 o                         
  -1   8   1        118.64        125.35         4.88 o                         
   0   8   1        995.14        982.72        18.25 o                         
   1   8   1        193.50        207.71         5.30 o                         
   2   8   1         19.28         14.67         2.02 o                         
   3   8   1        597.10        596.63         4.48 o                         
   4   8   1        174.34        169.61         3.58 o                         
   5   8   1         19.70         15.95         2.27 o                         
   6   8   1         25.01         30.31         4.10 o                         
   7   8   1         33.95         33.58         4.86 o                         
  -6   9   1         17.28         16.05         4.01 o                         
  -5   9   1          8.72         11.56         5.26 o                         
  -4   9   1         57.23         55.85         5.58 o                         
  -3   9   1         23.63         25.98         4.75 o                         
  -2   9   1        386.39        372.79         7.99 o                         
  -1   9   1         56.20         57.87         4.32 o                         
   0   9   1        196.92        168.33         3.78 o                         
   1   9   1        947.80        894.54        23.12 o                         
   2   9   1        110.66        110.90         5.63 o                         
   3   9   1       1003.79        976.01        14.60 o                         
   4   9   1         61.11         65.35         3.00 o                         
   5   9   1         51.44         52.80         2.90 o                         
   6   9   1          7.60          8.11         3.79 o                         
   7   9   1          0.02          1.88         4.73 o                         
  -5  10   1          6.80          7.24         4.85 o                         
  -4  10   1          0.91         -4.65         4.66 o                         
  -3  10   1          6.58          7.61         4.89 o                         
  -2  10   1          0.19         -1.14         4.18 o                         
  -1  10   1         51.28         49.44         4.48 o                         
   0  10   1         35.49         42.86         4.53 o                         
   1  10   1        493.07        457.65        18.59 o                         
   2  10   1         39.93         42.45         2.16 o                         
   3  10   1          5.11          1.98         1.83 o                         
   4  10   1         59.45         56.99         2.94 o                         
   5  10   1         29.30         34.34         4.59 o                         
   6  10   1          2.16          2.89         3.73 o                         
  -4  11   1          2.32          2.45         4.99 o                         
  -3  11   1          9.54          6.38         4.81 o                         
  -2  11   1         45.24         40.31         4.86 o                         
  -1  11   1          0.01          2.66         3.76 o                         
   0  11   1        145.72        137.03         5.79 o                         
   1  11   1          6.88          7.21         2.75 o                         
   2  11   1          1.80          3.44         2.58 o                         
   3  11   1         87.16         87.47         2.58 o                         
   4  11   1          0.11          0.53         2.70 o                         
   5  11   1         19.54         30.77         4.46 o                         
  -2  12   1         13.08          8.33         4.91 o                         
  -1  12   1         24.66         25.17         5.25 o                         
   0  12   1          6.05         14.83         3.92 o                         
   1  12   1        241.80        198.54         6.40 o                         
   2  12   1         25.13         25.54         3.10 o                         
   3  12   1          5.18         -0.13         2.76 o                         
   4  12   1         50.87         45.91         3.17 o                         
   5  12   1          0.47         -1.37         4.01 o                         
  -1  13   1          0.98          1.16         4.61 o                         
   0  13   1          3.84          3.89         3.83 o                         
   1  13   1         24.79         22.94         4.67 o                         
   2  13   1         58.18         39.66         4.11 o                         
   3  13   1         13.60         10.44         4.72 o                         
   4  13   1          1.28         -0.02         4.46 o                         
   2  14   1          0.79         -4.10         4.10 o                         
  -3 -12   2         10.57         10.72         3.53 o                         
  -2 -12   2         33.70         33.41         4.23 o                         
  -1 -12   2          8.23          8.19         3.76 o                         
   0 -12   2         10.49         17.68         3.37 o                         
   1 -12   2         30.87         25.33         4.94 o                         
  -4 -11   2         29.20         32.23         3.03 o                         
  -3 -11   2          0.23         -0.58         3.25 o                         
  -2 -11   2          1.25          2.56         3.73 o                         
  -1 -11   2         45.43         49.42         4.23 o                         
   0 -11   2          0.12          2.19         3.75 o                         
   1 -11   2         63.34         67.07         5.08 o                         
   2 -11   2          2.15         -3.12         4.10 o                         
   3 -11   2          0.45          0.89         4.47 o                         
  -5 -10   2         90.35        110.44         5.77 o                         
  -4 -10   2         64.19         57.68         3.28 o                         
  -3 -10   2         35.82         47.28         4.54 o                         
  -2 -10   2        122.91        114.08         5.42 o                         
  -1 -10   2         67.17         48.32         4.52 o                         
   0 -10   2        106.96        112.79         5.51 o                         
   1 -10   2         10.13         20.63         4.59 o                         
   2 -10   2         61.18         66.58         5.31 o                         
   3 -10   2         98.44         83.53         5.49 o                         
   4 -10   2         35.48         51.86         5.84 o                         
  -6  -9   2          1.35         -0.96         4.10 o                         
  -5  -9   2          4.63          5.14         4.33 o                         
  -4  -9   2         17.11         23.13         2.70 o                         
  -3  -9   2        123.64        123.87         3.52 o                         
  -2  -9   2        121.57        126.85         3.36 o                         
  -1  -9   2        119.85        119.68         4.97 o                         
   0  -9   2         16.98         16.20         3.85 o                         
   1  -9   2        330.37        311.67         7.27 o                         
   2  -9   2          0.08          1.17         4.18 o                         
   3  -9   2         12.60         16.84         4.54 o                         
   4  -9   2         36.81         27.49         4.80 o                         
   5  -9   2         41.11         37.22         5.98 o                         
  -6  -8   2          2.60          1.90         3.91 o                         
  -5  -8   2         18.58         17.15         3.98 o                         
  -4  -8   2          4.74          6.37         2.57 o                         
  -3  -8   2         57.85         61.77         4.27 o                         
  -2  -8   2          0.36          2.96         2.04 o                         
  -1  -8   2        331.33        347.18         4.23 o                         
   0  -8   2         27.74         25.88         3.78 o                         
   1  -8   2         74.66         83.92         4.42 o                         
   2  -8   2        146.27        138.38         5.44 o                         
   3  -8   2         25.16         22.07         4.00 o                         
   4  -8   2        119.70        121.34         5.98 o                         
   5  -8   2          0.23          0.71         4.97 o                         
   6  -8   2         26.61         29.41         5.05 o                         
  -7  -7   2          0.08          3.23         3.53 o                         
  -6  -7   2          0.19         -1.99         4.30 o                         
  -5  -7   2        111.61        104.90         3.34 o                         
  -4  -7   2        209.59        214.64         3.94 o                         
  -3  -7   2          0.19          0.71         1.63 o                         
  -2  -7   2        665.16        672.73         5.52 o                         
  -1  -7   2        321.53        300.75         3.71 o                         
   0  -7   2        163.43        164.64         4.84 o                         
   1  -7   2       1027.62        951.53         9.94 o                         
   2  -7   2        954.85        960.89        10.61 o                         
   3  -7   2        151.78        155.56         5.89 o                         
   4  -7   2          0.01          0.27         3.70 o                         
   5  -7   2         91.81         96.38         5.60 o                         
   6  -7   2         48.05         44.79         5.23 o                         
  -7  -6   2          0.04          0.78         3.74 o                         
  -6  -6   2          6.75          8.26         3.94 o                         
  -5  -6   2         26.39         25.07         2.30 o                         
  -4  -6   2        163.83        161.49         3.75 o                         
  -3  -6   2        328.86        307.37         4.40 o                         
  -2  -6   2          3.45          4.39         1.44 o                         
  -1  -6   2       2288.13       2271.62        28.91 o                         
   0  -6   2        117.97        109.07         2.17 o                         
   1  -6   2        939.67        923.57         9.08 o                         
   2  -6   2        411.77        403.94         6.82 o                         
   3  -6   2         99.22        100.73         4.64 o                         
   4  -6   2        252.78        250.03         6.68 o                         
   5  -6   2          0.30          1.76         4.12 o                         
   6  -6   2         46.05         48.63         4.89 o                         
   7  -6   2          4.20          4.12         3.90 o                         
  -7  -5   2         22.24         19.61         3.28 o                         
  -6  -5   2          8.43          9.90         2.72 o                         
  -5  -5   2         27.17         25.81         1.93 o                         
  -4  -5   2        202.13        207.26         2.89 o                         
  -3  -5   2        377.24        386.17         3.98 o                         
  -2  -5   2        675.19        681.92         5.53 o                         
  -1  -5   2       2247.82       2343.42         8.08 o                         
   0  -5   2        220.95        207.29         4.93 o                         
   1  -5   2        197.28        201.10         3.08 o                         
   2  -5   2       1313.37       1264.12        10.17 o                         
   3  -5   2        760.56        818.77         9.05 o                         
   4  -5   2        252.41        246.47         6.04 o                         
   5  -5   2        133.16        138.53         5.57 o                         
   6  -5   2         42.29         44.46         4.96 o                         
   7  -5   2          7.88          9.43         4.17 o                         
  -7  -4   2          2.75          0.22         2.55 o                         
  -6  -4   2          5.46          7.76         2.71 o                         
  -5  -4   2         15.64         19.78         2.72 o                         
  -4  -4   2        903.49        901.91         8.21 o                         
  -3  -4   2        257.08        275.05         3.18 o                         
  -2  -4   2        551.35        493.39         4.77 o                         
  -1  -4   2       3339.09       3351.27        31.79 o                         
   0  -4   2         28.48         27.50         4.91 o                         
   1  -4   2       3167.18       3130.86        10.83 o                         
   2  -4   2         33.90         34.82         2.63 o                         
   3  -4   2       2736.56       2790.44        14.84 o                         
   4  -4   2         30.70         43.05         3.48 o                         
   5  -4   2        108.13        111.10         7.75 o                         
   6  -4   2         21.87         20.49         4.12 o                         
   7  -4   2          0.74         -1.90         4.13 o                         
  -8  -3   2          2.34          9.70         5.46 o                         
  -7  -3   2         67.27         77.05         5.92 o                         
  -6  -3   2         35.35         29.09         3.01 o                         
  -5  -3   2         61.43         68.98         3.97 o                         
  -4  -3   2         98.04         86.52         2.82 o                         
  -3  -3   2        354.10        323.68         2.98 o                         
  -2  -3   2       1213.73       1306.57         4.79 o                         
  -1  -3   2       5152.73       5032.94        26.71 o                         
   0  -3   2        369.64        353.38         5.05 o                         
   1  -3   2        961.23        941.39         6.47 o                         
   2  -3   2       1111.09       1018.22         7.55 o                         
   3  -3   2          8.19          6.99         1.03 o                         
   4  -3   2       1152.72       1180.34         7.57 o                         
   5  -3   2         45.29         51.72         2.09 o                         
   6  -3   2        152.47        154.50         5.90 o                         
   7  -3   2         10.11          7.80         3.87 o                         
   8  -3   2          9.37         -2.32         5.06 o                         
  -8  -2   2          0.46          4.64         4.87 o                         
  -7  -2   2         84.30         77.89         5.68 o                         
  -6  -2   2         10.43         13.57         2.17 o                         
  -5  -2   2         25.37         18.51         2.27 o                         
  -4  -2   2        493.74        528.27         8.37 o                         
  -3  -2   2        251.00        274.51         1.70 o                         
  -2  -2   2        979.48        942.60         2.82 o                         
  -1  -2   2         55.57         46.24         0.85 o                         
   0  -2   2      13942.93      13870.04        51.73 o                         
   1  -2   2        167.15        192.32         2.85 o                         
   2  -2   2       1181.87       1117.00         6.90 o                         
   3  -2   2       3820.05       4053.84        14.67 o                         
   4  -2   2         15.52         19.58         1.42 o                         
   5  -2   2       1502.96       1511.47        11.66 o                         
   6  -2   2          3.88          3.41         3.58 o                         
   7  -2   2        100.55        113.17         5.92 o                         
   8  -2   2          0.77         -0.48         4.83 o                         
  -8  -1   2          0.47         -0.68         3.44 o                         
  -7  -1   2         12.66         14.09         3.21 o                         
  -6  -1   2        171.82        174.25         9.20 o                         
  -5  -1   2         51.11         58.39         5.58 o                         
  -4  -1   2        686.56        672.16         4.52 o                         
  -3  -1   2       2776.48       2846.41        17.61 o                         
  -2  -1   2        896.27        904.45         4.81 o                         
  -1  -1   2       6839.23       6772.31        22.26 o                         
   0  -1   2       4949.78       5273.69        37.50 o                         
   1  -1   2      18422.09      17884.79       286.33 o                         
   2  -1   2        322.70        351.95         2.45 o                         
   3  -1   2       3206.27       3213.10        13.81 o                         
   4  -1   2        797.06        815.30         4.08 o                         
   5  -1   2        221.84        222.16         2.53 o                         
   6  -1   2         81.86         90.47         3.29 o                         
   7  -1   2         25.07         21.31         4.57 o                         
   8  -1   2         24.10         14.22         4.25 o                         
  -8   0   2          0.42          1.37         3.11 o                         
  -7   0   2         23.52         24.53         3.13 o                         
  -6   0   2         70.13         71.01         3.40 o                         
  -5   0   2        493.91        485.21         6.01 o                         
  -4   0   2         50.81         63.77         2.47 o                         
  -3   0   2       1575.19       1561.57         4.89 o                         
  -2   0   2       1745.21       1731.44        27.29 o                         
  -1   0   2        494.57        471.53         3.22 o                         
   0   0   2       1200.14       1168.57         4.54 o                         
   1   0   2       1095.26       1275.91        26.79 o                         
   2   0   2       3569.22       3763.06        28.41 o                         
   3   0   2          0.94          2.67         0.64 o                         
   4   0   2        919.67        961.43         8.00 o                         
   5   0   2        438.57        441.34         2.89 o                         
   6   0   2         61.51         66.17         4.60 o                         
   7   0   2         33.53         32.31         4.22 o                         
   8   0   2          0.00         -3.43         3.97 o                         
  -8   1   2          1.51          3.07         3.89 o                         
  -7   1   2          8.16         10.57         2.87 o                         
  -6   1   2         96.05         96.99         3.68 o                         
  -5   1   2          2.94          3.65         2.23 o                         
  -4   1   2        588.73        631.19        10.58 o                         
  -3   1   2        303.56        308.68         1.76 o                         
  -2   1   2       1193.05       1131.72         3.45 o                         
  -1   1   2        542.80        568.39         3.68 o                         
   0   1   2       2712.87       2967.69        30.47 o                         
   1   1   2       3101.64       3253.81         7.18 o                         
   2   1   2       1392.29       1448.56         6.80 o                         
   3   1   2       3371.93       3226.44        10.13 o                         
   4   1   2        230.92        209.73         2.11 o                         
   5   1   2        671.28        673.93         5.92 o                         
   6   1   2        238.96        229.23         6.40 o                         
   7   1   2         99.90         95.05         5.37 o                         
   8   1   2          0.76          1.82         3.81 o                         
  -8   2   2         14.30         17.94         3.24 o                         
  -7   2   2          1.38          0.87         2.90 o                         
  -6   2   2         72.57         67.65         5.07 o                         
  -5   2   2        136.00        141.42         5.22 o                         
  -4   2   2        183.60        183.84         2.73 o                         
  -3   2   2       1667.64       1635.64        12.87 o                         
  -2   2   2        232.90        245.93         2.56 o                         
  -1   2   2       6478.15       6920.56        14.85 o                         
   0   2   2       4334.17       4581.30        50.60 o                         
   1   2   2       7866.46       7635.56        39.05 o                         
   2   2   2       3606.70       3494.75         6.75 o                         
   3   2   2       2942.32       3003.23         7.46 o                         
   4   2   2       1692.79       1692.22        10.48 o                         
   5   2   2         40.77         41.65         1.56 o                         
   6   2   2        334.50        345.66         6.16 o                         
   7   2   2         21.38         18.72         3.99 o                         
   8   2   2         10.73         16.30         4.72 o                         
  -8   3   2          1.53         -4.54         4.54 o                         
  -7   3   2         18.69         21.98         3.17 o                         
  -6   3   2         13.20         16.04         2.28 o                         
  -5   3   2        112.68        113.18         2.75 o                         
  -4   3   2        301.89        312.93         5.45 o                         
  -3   3   2        648.24        636.64        19.12 o                         
  -2   3   2       4683.15       4897.81        17.08 o                         
  -1   3   2       1213.59       1348.21         4.92 o                         
   0   3   2        843.53        878.61         8.40 o                         
   1   3   2       1158.29       1212.61         3.69 o                         
   2   3   2        547.62        556.46         8.08 o                         
   3   3   2       1483.16       1486.03         5.85 o                         
   4   3   2        775.29        786.93         3.84 o                         
   5   3   2       1088.47       1084.02        18.70 o                         
   6   3   2          1.60          3.81         2.30 o                         
   7   3   2        148.89        150.40         5.85 o                         
   8   3   2          0.05         -0.93         3.74 o                         
  -7   4   2         14.75         11.67         3.02 o                         
  -6   4   2         12.10          8.01         2.23 o                         
  -5   4   2        221.67        211.32         4.48 o                         
  -4   4   2        835.69        854.90         6.35 o                         
  -3   4   2        445.76        433.86         4.45 o                         
  -2   4   2         99.69         99.74         3.53 o                         
  -1   4   2       3084.91       3164.24         8.17 o                         
   0   4   2         40.42         46.34         1.32 o                         
   1   4   2       3828.33       3917.21         8.12 o                         
   2   4   2        433.19        445.01         3.67 o                         
   3   4   2       2599.73       2645.18         6.21 o                         
   4   4   2        284.79        252.50         2.84 o                         
   5   4   2         48.58         55.01         1.83 o                         
   6   4   2        223.72        212.89         8.90 o                         
   7   4   2         26.39         18.83         2.67 o                         
   8   4   2          4.87          4.92         3.97 o                         
  -7   5   2         62.97         51.98         3.59 o                         
  -6   5   2         18.87         19.65         2.73 o                         
  -5   5   2        207.65        204.47        13.03 o                         
  -4   5   2          1.36          3.82         1.75 o                         
  -3   5   2        756.65        767.27         9.09 o                         
  -2   5   2        523.00        485.94         6.63 o                         
  -1   5   2        428.33        437.01         6.59 o                         
   0   5   2       4149.34       4330.02        42.20 o                         
   1   5   2         81.98         85.14         3.69 o                         
   2   5   2       2728.00       2668.15        22.12 o                         
   3   5   2         27.64         24.45         2.67 o                         
   4   5   2       1069.99       1070.25         7.32 o                         
   5   5   2         52.15         61.63         2.27 o                         
   6   5   2          0.44          0.11         3.43 o                         
   7   5   2        165.93        165.90         5.90 o                         
   8   5   2         24.24         30.52         4.35 o                         
  -7   6   2         31.74         29.61         6.96 o                         
  -6   6   2          5.01          5.07         2.83 o                         
  -5   6   2          0.13         -0.18         2.64 o                         
  -4   6   2         46.37         43.21         4.35 o                         
  -3   6   2          3.16          2.55         3.36 o                         
  -2   6   2       2078.26       2095.04        14.05 o                         
  -1   6   2         14.53          9.22         1.76 o                         
   0   6   2       1465.77       1497.81         6.71 o                         
   1   6   2         98.57         78.57         1.94 o                         
   2   6   2          4.31          4.90         1.33 o                         
   3   6   2        143.14        136.43         3.62 o                         
   4   6   2         43.86         40.31         2.66 o                         
   5   6   2       1540.69       1567.86        54.58 o                         
   6   6   2         62.19         64.04         4.53 o                         
   7   6   2         52.91         62.27         4.90 o                         
   8   6   2         11.62         15.85         3.72 o                         
  -7   7   2          1.00         -3.77         5.01 o                         
  -6   7   2         12.64         11.87         2.71 o                         
  -5   7   2         11.41          9.79         2.59 o                         
  -4   7   2         26.07         29.96         4.73 o                         
  -3   7   2        345.36        345.30         7.37 o                         
  -2   7   2          4.03          2.55         3.53 o                         
  -1   7   2       1234.90       1337.00         7.44 o                         
   0   7   2        162.05        173.25         3.33 o                         
   1   7   2        669.19        671.05         5.36 o                         
   2   7   2        327.93        309.65         3.38 o                         
   3   7   2        168.86        161.60         6.17 o                         
   4   7   2        597.18        582.90         6.61 o                         
   5   7   2        107.12        105.33         2.99 o                         
   6   7   2         50.27         54.83         4.61 o                         
   7   7   2         33.96         26.12         4.49 o                         
   8   7   2          5.48         12.27         3.75 o                         
  -6   8   2         15.11         19.44         5.02 o                         
  -5   8   2        197.41        188.85         5.19 o                         
  -4   8   2          0.87         -0.42         4.49 o                         
  -3   8   2        293.22        301.26         7.31 o                         
  -2   8   2        210.14        234.04         6.45 o                         
  -1   8   2         15.10         16.68         3.48 o                         
   0   8   2       1038.68       1087.71         7.00 o                         
   1   8   2        552.96        562.79         6.70 o                         
   2   8   2       1586.60       1546.34        32.03 o                         
   3   8   2          0.70         -0.74         1.72 o                         
   4   8   2          5.37          3.97         2.87 o                         
   5   8   2        147.55        150.82         4.22 o                         
   6   8   2          3.69          2.68         3.82 o                         
   7   8   2         40.56         47.67         5.14 o                         
  -5   9   2          1.76          2.45         5.33 o                         
  -4   9   2         37.47         38.08         5.40 o                         
  -3   9   2         10.28         11.60         4.09 o                         
  -2   9   2         64.85         63.86         5.15 o                         
  -1   9   2        408.43        395.59         7.52 o                         
   0   9   2        347.70        346.12         4.72 o                         
   1   9   2        306.33        307.40         4.27 o                         
   2   9   2          9.88         12.11         2.03 o                         
   3   9   2         40.30         47.25         2.37 o                         
   4   9   2         41.65         45.63         2.72 o                         
   5   9   2         99.85         93.72         5.60 o                         
   6   9   2         20.49         23.79         4.69 o                         
   7   9   2         48.91         54.75         5.57 o                         
  -5  10   2          1.09         -2.29         5.92 o                         
  -4  10   2         13.60         10.52         5.01 o                         
  -3  10   2         68.53         71.39         5.84 o                         
  -2  10   2         14.19         10.46         4.64 o                         
  -1  10   2         88.02         84.70         5.24 o                         
   0  10   2         88.14        101.88         3.48 o                         
   1  10   2          2.78          3.26         2.51 o                         
   2  10   2        238.54        243.97         4.71 o                         
   3  10   2         52.91         45.27         2.49 o                         
   4  10   2          1.01          2.24         2.48 o                         
   5  10   2          0.54          2.51         3.08 o                         
   6  10   2          7.18          4.20         4.25 o                         
  -4  11   2         29.11         24.26         5.55 o                         
  -3  11   2         70.49         50.80         6.00 o                         
  -2  11   2         46.16         52.26         5.32 o                         
  -1  11   2          3.26          1.90         3.77 o                         
   0  11   2        128.59        132.24         5.75 o                         
   1  11   2         92.28         82.52         5.80 o                         
   2  11   2         13.89         12.28         2.43 o                         
   3  11   2         92.96         98.15         3.48 o                         
   4  11   2          1.39          0.26         2.70 o                         
   5  11   2          5.55          5.70         2.82 o                         
   6  11   2          0.04          2.58         4.40 o                         
  -3  12   2          0.07         -2.67         5.20 o                         
  -2  12   2         14.76         11.15         5.31 o                         
  -1  12   2        115.32        129.57         6.00 o                         
   0  12   2         93.11         82.84         5.16 o                         
   1  12   2         85.27         86.33         4.82 o                         
   2  12   2         80.97         89.66         4.95 o                         
   3  12   2         41.39         39.04         4.86 o                         
   4  12   2         29.51         29.80         2.92 o                         
   5  12   2          4.79          2.27         2.93 o                         
  -1  13   2         12.85         13.86         4.93 o                         
   0  13   2         82.59         86.54         5.97 o                         
   1  13   2          4.60          4.88         3.94 o                         
   2  13   2          6.53          9.64         2.95 o                         
   3  13   2          0.74          4.53         4.19 o                         
   4  13   2          0.25         -3.01         3.01 o                         
   5  13   2          0.52          0.12         3.87 o                         
   1  14   2         21.17         34.42         4.25 o                         
   2  14   2          1.32         10.38         3.61 o                         
  -2 -12   3          0.26         17.00         4.36 o                         
  -1 -12   3          0.55         -3.42         3.42 o                         
   0 -12   3          0.17         -1.90         4.55 o                         
  -4 -11   3         21.63         21.63         2.86 o                         
  -3 -11   3         41.80         42.52         4.55 o                         
  -2 -11   3         16.63          5.51         3.65 o                         
  -1 -11   3         30.07         40.89         4.89 o                         
   0 -11   3          0.99          2.80         3.87 o                         
   1 -11   3         29.45         29.46         5.05 o                         
   2 -11   3         35.04         26.42         4.97 o                         
   3 -11   3          5.98         23.42         5.50 o                         
  -5 -10   3         33.49         26.58         4.85 o                         
  -4 -10   3          0.24         -2.61         2.61 o                         
  -3 -10   3         36.62         40.46         4.43 o                         
  -2 -10   3         64.05         55.97         4.51 o                         
  -1 -10   3         26.99         39.19         4.23 o                         
   0 -10   3        138.59        136.99         5.90 o                         
   1 -10   3          1.28          3.10         3.95 o                         
   2 -10   3         64.56         70.38         5.38 o                         
   3 -10   3         15.64          8.96         4.50 o                         
   4 -10   3          8.45         11.22         5.04 o                         
  -5  -9   3          4.32          3.57         3.60 o                         
  -4  -9   3         73.35         73.15         3.11 o                         
  -3  -9   3         15.52         13.72         2.64 o                         
  -2  -9   3          1.09          3.74         2.15 o                         
  -1  -9   3         48.78         40.10         4.35 o                         
   0  -9   3          0.06         -0.17         3.78 o                         
   1  -9   3        146.45        149.45         5.82 o                         
   2  -9   3        104.86         81.01         5.27 o                         
   3  -9   3        384.47        400.24         9.23 o                         
   4  -9   3          0.14          1.76         3.99 o                         
   5  -9   3          7.04         11.63         4.06 o                         
  -6  -8   3         24.86         26.63         4.95 o                         
  -5  -8   3         95.86         95.42         5.73 o                         
  -4  -8   3         94.73         88.78         3.32 o                         
  -3  -8   3        227.90        231.24         4.12 o                         
  -2  -8   3        202.50        184.39         3.69 o                         
  -1  -8   3         40.11         51.65         4.11 o                         
   0  -8   3        278.53        253.10         6.21 o                         
   1  -8   3        282.91        292.82         6.86 o                         
   2  -8   3         96.96        101.62         5.24 o                         
   3  -8   3         10.74          7.49         4.08 o                         
   4  -8   3         99.38        112.58         6.13 o                         
   5  -8   3         48.03         44.79         5.24 o                         
  -6  -7   3          0.13         -0.06         3.58 o                         
  -5  -7   3        123.72        119.47         3.54 o                         
  -4  -7   3         36.92         38.10         2.98 o                         
  -3  -7   3          1.10          1.97         2.15 o                         
  -2  -7   3        804.15        825.24         6.28 o                         
  -1  -7   3         43.93         38.13         2.12 o                         
   0  -7   3       1079.50       1127.21        10.71 o                         
   1  -7   3         38.67         35.33         3.69 o                         
   2  -7   3         14.38         16.01         3.80 o                         
   3  -7   3        506.81        494.37         8.61 o                         
   4  -7   3          7.37          6.88         3.73 o                         
   5  -7   3        242.87        264.46         7.79 o                         
  -7  -6   3          0.40          0.74         4.11 o                         
  -6  -6   3          3.46          0.15         2.91 o                         
  -5  -6   3          3.77          5.54         2.07 o                         
  -4  -6   3         77.90         82.91         2.39 o                         
  -3  -6   3        345.30        332.02         7.08 o                         
  -2  -6   3        129.84        138.59         2.93 o                         
  -1  -6   3        119.97        116.72         2.55 o                         
   0  -6   3        190.50        180.73         2.72 o                         
   1  -6   3        822.45        799.18         8.72 o                         
   2  -6   3        298.99        272.13         5.80 o                         
   3  -6   3        529.98        556.47         8.47 o                         
   4  -6   3        325.27        324.30         7.09 o                         
   5  -6   3         38.30         41.96         4.63 o                         
   6  -6   3         55.83         46.56         4.28 o                         
   7  -6   3          0.52          2.25         4.66 o                         
  -7  -5   3          1.41          5.96         2.79 o                         
  -6  -5   3          0.41          1.75         2.71 o                         
  -5  -5   3        441.26        439.72         5.98 o                         
  -4  -5   3         39.60         47.25         2.12 o                         
  -3  -5   3        334.85        340.09         3.41 o                         
  -2  -5   3        923.20        933.54        10.30 o                         
  -1  -5   3          2.80          6.09         1.58 o                         
   0  -5   3       2756.14       2718.85        26.86 o                         
   1  -5   3        769.68        820.99         8.03 o                         
   2  -5   3       1014.85        980.14         9.15 o                         
   3  -5   3         21.94         15.55         3.07 o                         
   4  -5   3        284.70        301.06         6.42 o                         
   5  -5   3        235.61        234.81         4.24 o                         
   6  -5   3          3.33          0.80         3.42 o                         
   7  -5   3        108.70         84.60         5.97 o                         
  -7  -4   3         22.23         23.41         4.42 o                         
  -6  -4   3         92.63         99.14         3.82 o                         
  -5  -4   3        233.26        217.62         4.41 o                         
  -4  -4   3        431.87        438.69         9.13 o                         
  -3  -4   3         88.35         94.90         1.87 o                         
  -2  -4   3       3411.43       3543.73        20.17 o                         
  -1  -4   3        846.47        808.63         9.24 o                         
   0  -4   3        394.89        350.40         4.72 o                         
   1  -4   3       7618.14       7387.89        20.85 o                         
   2  -4   3        285.21        273.23         4.87 o                         
   3  -4   3       1030.62       1087.95         9.54 o                         
   4  -4   3        281.39        300.48         5.97 o                         
   5  -4   3        362.49        371.67         4.65 o                         
   6  -4   3        202.09        197.39        12.54 o                         
   7  -4   3         93.73         89.56         5.63 o                         
  -7  -3   3         18.76         23.31         5.29 o                         
  -6  -3   3         46.72         41.61         4.54 o                         
  -5  -3   3        227.74        239.75         5.70 o                         
  -4  -3   3         75.48         74.54         2.87 o                         
  -3  -3   3       1655.18       1594.69        25.33 o                         
  -2  -3   3         16.31         20.44         1.07 o                         
  -1  -3   3       2075.78       2087.35        19.33 o                         
   0  -3   3        677.01        649.92        14.11 o                         
   1  -3   3         49.46         47.57         2.19 o                         
   2  -3   3       3313.89       3381.62        13.66 o                         
   3  -3   3        315.50        310.69         4.98 o                         
   4  -3   3       1181.31       1144.84        22.21 o                         
   5  -3   3          0.62          3.41         2.90 o                         
   6  -3   3        146.70        157.79         6.03 o                         
   7  -3   3          1.88         -1.90         3.89 o                         
   8  -3   3          0.07         -4.48         4.48 o                         
  -7  -2   3          9.12          3.21         4.73 o                         
  -6  -2   3          1.43          1.32         3.72 o                         
  -5  -2   3        100.64        109.26         5.31 o                         
  -4  -2   3        325.80        347.08         9.52 o                         
  -3  -2   3         29.17         17.51         1.23 o                         
  -2  -2   3       4754.28       4760.41        44.83 o                         
  -1  -2   3        102.81        107.82         2.06 o                         
   0  -2   3       1811.20       1733.21        11.08 o                         
   1  -2   3        250.60        262.70         3.36 o                         
   2  -2   3       1961.76       1884.70         9.05 o                         
   3  -2   3        979.95        991.57        10.56 o                         
   4  -2   3       1515.79       1508.86        19.41 o                         
   5  -2   3        259.59        257.38         3.06 o                         
   6  -2   3         41.80         41.94         2.60 o                         
   7  -2   3        182.24        185.88         6.86 o                         
   8  -2   3          1.88          4.44         4.28 o                         
  -8  -1   3         32.59         19.61         5.79 o                         
  -7  -1   3         34.45         36.82         3.43 o                         
  -6  -1   3         71.22         66.83         4.80 o                         
  -5  -1   3          0.42          3.09         2.28 o                         
  -4  -1   3       1212.77       1198.88        11.82 o                         
  -3  -1   3        123.10        108.09         2.06 o                         
  -2  -1   3       1857.83       1763.23         6.32 o                         
  -1  -1   3       5996.09       5901.24        58.09 o                         
   0  -1   3          4.57          4.13         0.85 o                         
   1  -1   3      17893.63      17865.86       547.37 o                         
   2  -1   3        957.52        960.23         6.98 o                         
   3  -1   3       2816.17       2871.39        25.78 o                         
   4  -1   3       1549.02       1614.17        28.28 o                         
   5  -1   3        529.30        528.52         4.89 o                         
   6  -1   3        347.32        338.34         4.36 o                         
   7  -1   3         44.94         46.90         4.90 o                         
   8  -1   3         79.54         85.20         6.09 o                         
  -8   0   3         10.11         12.53         3.29 o                         
  -7   0   3         16.49         12.81         2.86 o                         
  -6   0   3          0.56         -2.26         2.74 o                         
  -5   0   3        134.95        134.19         4.74 o                         
  -4   0   3          2.58          5.80         2.76 o                         
  -3   0   3       1838.25       1872.82        19.75 o                         
  -2   0   3        994.28       1007.35         9.83 o                         
  -1   0   3       5005.52       4775.25        11.80 o                         
   0   0   3       5645.06       5511.26        71.94 o                         
   1   0   3        679.49        733.38         5.52 o                         
   2   0   3       4935.02       5011.51        80.63 o                         
   3   0   3        325.08        326.62         2.52 o                         
   4   0   3       1936.90       1855.52         8.49 o                         
   5   0   3        284.95        301.97         9.61 o                         
   6   0   3         63.05         61.16         2.50 o                         
   7   0   3        174.20        183.18         6.44 o                         
   8   0   3         17.83         18.46         4.23 o                         
  -8   1   3         21.62         18.38         3.48 o                         
  -7   1   3         30.04         22.80         3.16 o                         
  -6   1   3          2.20          2.60         2.70 o                         
  -5   1   3         90.77         89.33         3.14 o                         
  -4   1   3        282.82        276.29         3.92 o                         
  -3   1   3         42.25         58.84         1.49 o                         
  -2   1   3       4476.83       4500.52         8.99 o                         
  -1   1   3       1468.17       1493.67        23.45 o                         
   0   1   3       4450.65       4572.92        10.23 o                         
   1   1   3        425.33        439.63         2.27 o                         
   2   1   3       3046.15       2933.04         7.79 o                         
   3   1   3       1114.99       1124.36         6.57 o                         
   4   1   3         17.74         18.13         1.03 o                         
   5   1   3       1489.51       1449.89         7.29 o                         
   6   1   3         48.67         48.65         2.34 o                         
   7   1   3         50.74         56.24         4.94 o                         
   8   1   3         33.58         31.21         4.78 o                         
  -8   2   3          8.00          8.25         3.06 o                         
  -7   2   3          6.71          5.27         2.85 o                         
  -6   2   3         38.76         36.74         3.09 o                         
  -5   2   3        200.95        211.15         4.18 o                         
  -4   2   3        223.98        236.52         3.60 o                         
  -3   2   3       1729.86       1655.07         7.57 o                         
  -2   2   3        543.58        584.04         4.42 o                         
  -1   2   3       5086.78       5174.32        19.77 o                         
   0   2   3       1570.74       1730.41        11.18 o                         
   1   2   3       4915.92       5022.01        32.72 o                         
   2   2   3       7582.21       7473.81        32.75 o                         
   3   2   3        379.80        346.19         3.22 o                         
   4   2   3       3781.11       3799.32        22.16 o                         
   5   2   3        368.07        381.65         9.08 o                         
   6   2   3        147.29        145.72         2.41 o                         
   7   2   3          9.83          7.05         3.94 o                         
   8   2   3         37.91         47.16         5.29 o                         
  -8   3   3          2.23         12.14         3.50 o                         
  -7   3   3          0.08          1.97         2.76 o                         
  -6   3   3         48.49         44.41         2.57 o                         
  -5   3   3         66.76         67.82         2.47 o                         
  -4   3   3        148.05        147.93         2.17 o                         
  -3   3   3        344.50        365.34         3.24 o                         
  -2   3   3       1062.71       1054.53         5.94 o                         
  -1   3   3       1027.89       1128.25        15.03 o                         
   0   3   3       3780.13       3908.14        15.21 o                         
   1   3   3          6.75          7.06         1.30 o                         
   2   3   3       6765.20       6788.24        29.99 o                         
   3   3   3         68.44         47.50         1.69 o                         
   4   3   3        288.45        291.80         3.00 o                         
   5   3   3        623.18        625.74         3.93 o                         
   6   3   3         21.31         24.79         1.71 o                         
   7   3   3         57.09         62.41         3.05 o                         
   8   3   3          1.87         -3.17         4.33 o                         
  -7   4   3          0.33          0.22         2.90 o                         
  -6   4   3         77.60         76.29         2.84 o                         
  -5   4   3        241.77        219.82         3.62 o                         
  -4   4   3         70.17         72.92         1.87 o                         
  -3   4   3          2.06          2.90         1.75 o                         
  -2   4   3        506.44        522.28         6.65 o                         
  -1   4   3       3896.04       4069.21         9.07 o                         
   0   4   3       1569.61       1662.35         5.48 o                         
   1   4   3       3411.28       3466.77        24.45 o                         
   2   4   3       2663.81       2885.48         6.25 o                         
   3   4   3        900.18        820.21         5.96 o                         
   4   4   3        224.06        226.70        10.87 o                         
   5   4   3        959.43        964.76        12.14 o                         
   6   4   3        669.62        654.73         4.53 o                         
   7   4   3        131.81        140.32         4.22 o                         
   8   4   3         13.60         17.89         4.02 o                         
  -7   5   3          0.63         -3.02         3.02 o                         
  -6   5   3          7.18          5.28         2.69 o                         
  -5   5   3        295.27        290.40         5.32 o                         
  -4   5   3          8.50         10.93         1.84 o                         
  -3   5   3        805.43        797.18         6.00 o                         
  -2   5   3        131.04        128.23         4.29 o                         
  -1   5   3       2476.25       2579.01         8.41 o                         
   0   5   3       1260.60       1271.02        13.28 o                         
   1   5   3        210.68        204.83         2.29 o                         
   2   5   3       5754.02       5875.22        26.29 o                         
   3   5   3          3.84          9.73         0.99 o                         
   4   5   3       1303.27       1306.14         8.30 o                         
   5   5   3        213.15        209.44         4.10 o                         
   6   5   3        283.05        293.43         5.36 o                         
   7   5   3          1.04          1.58         2.45 o                         
   8   5   3          7.61          3.16         3.70 o                         
  -7   6   3          0.05         -5.08         5.08 o                         
  -6   6   3         16.96         12.34         2.75 o                         
  -5   6   3         30.59         25.79         3.06 o                         
  -4   6   3        675.81        662.93         9.68 o                         
  -3   6   3         72.08         75.66         4.69 o                         
  -2   6   3        298.67        289.06         6.15 o                         
  -1   6   3          0.49          2.13         1.65 o                         
   0   6   3        687.67        682.26         4.60 o                         
   1   6   3        411.94        392.89         6.24 o                         
   2   6   3        558.03        519.31         4.00 o                         
   3   6   3       1572.16       1544.00        12.36 o                         
   4   6   3        407.40        399.65         5.21 o                         
   5   6   3         25.00         22.62         2.68 o                         
   6   6   3        182.09        174.08         3.44 o                         
   7   6   3         11.79         11.53         3.50 o                         
   8   6   3          0.96          0.16         3.45 o                         
  -6   7   3         11.59         16.10         4.78 o                         
  -5   7   3         14.46         20.28         4.93 o                         
  -4   7   3         26.42         28.73         2.74 o                         
  -3   7   3         59.41         56.76         4.65 o                         
  -2   7   3        119.30        132.87         4.99 o                         
  -1   7   3        500.82        517.49         4.77 o                         
   0   7   3        148.26        150.77         5.40 o                         
   1   7   3       1088.66       1094.45        15.67 o                         
   2   7   3         12.29         11.69         1.56 o                         
   3   7   3        485.87        468.29         3.81 o                         
   4   7   3        214.61        216.07         4.53 o                         
   5   7   3        377.03        383.39         5.86 o                         
   6   7   3        198.04        208.03         6.73 o                         
   7   7   3          2.86         -2.06         4.07 o                         
   8   7   3         37.04         37.14         4.28 o                         
  -6   8   3          0.00          1.05         5.30 o                         
  -5   8   3          6.34          4.67         4.24 o                         
  -4   8   3         20.39         21.18         4.75 o                         
  -3   8   3         61.40         63.24         4.91 o                         
  -2   8   3        288.10        285.33         6.82 o                         
  -1   8   3        379.11        397.82         8.45 o                         
   0   8   3        522.07        533.08         5.07 o                         
   1   8   3         28.02         25.12         2.18 o                         
   2   8   3        358.40        347.91        10.97 o                         
   3   8   3        184.51        184.20         8.57 o                         
   4   8   3        518.00        507.93         6.78 o                         
   5   8   3         61.02         63.44         3.71 o                         
   6   8   3         56.13         65.29         5.78 o                         
   7   8   3          6.85          4.69         4.21 o                         
   8   8   3          1.44         -0.89         4.43 o                         
  -5   9   3          0.52         -2.77         5.15 o                         
  -4   9   3         20.94         18.02         5.03 o                         
  -3   9   3         86.24         78.72         5.58 o                         
  -2   9   3        126.40        119.36         5.61 o                         
  -1   9   3         33.17         35.37         3.61 o                         
   0   9   3        103.68        102.98         3.78 o                         
   1   9   3        125.55        135.14         3.24 o                         
   2   9   3         77.86         70.32         2.57 o                         
   3   9   3        172.93        173.88         4.78 o                         
   4   9   3         20.29         17.96         3.36 o                         
   5   9   3         28.75         27.34         5.05 o                         
   6   9   3         18.01         16.23         2.54 o                         
   7   9   3          5.95          4.12         4.54 o                         
  -4  10   3         34.17         31.90         5.61 o                         
  -3  10   3         14.54         14.97         4.87 o                         
  -2  10   3          5.99          7.98         4.22 o                         
  -1  10   3        111.22        127.00         5.69 o                         
   0  10   3        238.54        255.40         4.63 o                         
   1  10   3         68.31         74.36         3.07 o                         
   2  10   3         32.86         35.92         2.50 o                         
   3  10   3          0.13          1.07         3.51 o                         
   4  10   3        183.70        191.32         5.51 o                         
   5  10   3         26.46         20.27         6.44 o                         
   6  10   3         65.01         77.30         5.14 o                         
   7  10   3         17.62         18.15         4.63 o                         
  -4  11   3          9.37          8.94         4.72 o                         
  -3  11   3          1.66          0.70         4.86 o                         
  -2  11   3         77.98         86.83         5.53 o                         
  -1  11   3         22.23         20.28         4.79 o                         
   0  11   3         16.78         19.51         2.89 o                         
   1  11   3        174.03        186.05         4.12 o                         
   2  11   3        122.61        116.80         3.42 o                         
   3  11   3          1.65         -0.94         3.72 o                         
   4  11   3          1.71          0.87         3.25 o                         
   5  11   3          8.41         10.08         2.72 o                         
   6  11   3          5.95          2.82         3.88 o                         
  -3  12   3          0.26          2.98         5.20 o                         
  -2  12   3         11.78         18.20         5.17 o                         
  -1  12   3         19.09         21.22         4.41 o                         
   0  12   3         10.30          4.52         3.64 o                         
   1  12   3          0.29          1.45         2.86 o                         
   2  12   3          2.13          2.76         4.12 o                         
   3  12   3         14.32         14.09         4.41 o                         
   4  12   3          0.90          1.01         2.55 o                         
   5  12   3          2.14         -1.97         2.88 o                         
  -1  13   3         42.72         33.14         4.85 o                         
   0  13   3         34.23         33.51         4.73 o                         
   1  13   3          2.30          4.04         2.96 o                         
   2  13   3          3.36          4.33         2.93 o                         
   3  13   3         13.80         13.77         2.85 o                         
   4  13   3         16.54         12.00         3.06 o                         
   5  13   3          1.69          2.90         4.08 o                         
   0  14   3         15.57          7.71         5.20 o                         
   1  14   3         48.97         50.00         5.35 o                         
   4  14   3          0.55         -1.10         3.63 o                         
  -3 -11   4         41.62         38.19         4.41 o                         
  -2 -11   4         11.07         23.47         4.71 o                         
  -1 -11   4          1.81          2.41         4.25 o                         
   0 -11   4          8.32          2.14         4.27 o                         
   1 -11   4         19.03         24.23         4.44 o                         
   2 -11   4         26.46         16.50         4.49 o                         
  -4 -10   4          0.15         -2.79         2.79 o                         
  -3 -10   4         14.53         12.27         4.11 o                         
  -2 -10   4          4.38          3.22         3.97 o                         
  -1 -10   4          2.38          6.54         3.50 o                         
   0 -10   4         68.37         81.79         5.52 o                         
   1 -10   4          5.94          3.83         4.18 o                         
   2 -10   4         26.84         25.75         4.99 o                         
   3 -10   4          0.51          2.59         4.82 o                         
   4 -10   4         13.39         17.72         5.10 o                         
  -5  -9   4          5.25          9.25         2.82 o                         
  -4  -9   4          3.19          1.88         2.33 o                         
  -3  -9   4          0.45          0.64         2.43 o                         
  -2  -9   4         17.95         27.88         4.11 o                         
  -1  -9   4         63.94         57.63         4.58 o                         
   0  -9   4        100.81        113.55         5.18 o                         
   1  -9   4        210.12        201.75         6.76 o                         
   2  -9   4          0.60         -3.61         4.39 o                         
   3  -9   4          3.73         10.01         4.70 o                         
   4  -9   4         92.00         74.33         5.65 o                         
   5  -9   4          0.08          3.95         5.52 o                         
  -5  -8   4         59.18         51.60         9.45 o                         
  -4  -8   4          0.69         -1.94         2.55 o                         
  -3  -8   4        166.16        176.34         3.96 o                         
  -2  -8   4         15.97          8.23         2.24 o                         
  -1  -8   4        154.43        179.89         5.71 o                         
   0  -8   4         53.42         41.90         4.33 o                         
   1  -8   4         67.34         77.47         4.91 o                         
   2  -8   4        635.85        560.11         9.24 o                         
   3  -8   4         21.29         27.49         4.15 o                         
   4  -8   4        184.75        179.89         6.66 o                         
   5  -8   4          5.51          6.09         4.44 o                         
   6  -8   4          3.17          5.73         3.81 o                         
  -6  -7   4         10.94          8.64         3.53 o                         
  -5  -7   4          2.51          5.55         2.61 o                         
  -4  -7   4        136.01        126.32         3.55 o                         
  -3  -7   4         18.16         18.67         2.38 o                         
  -2  -7   4         91.72         99.32         2.98 o                         
  -1  -7   4          1.44          6.23         4.62 o                         
   0  -7   4        239.87        253.27         6.04 o                         
   1  -7   4        316.25        291.55         6.64 o                         
   2  -7   4        377.84        386.79         7.41 o                         
   3  -7   4        163.04        154.34         5.81 o                         
   4  -7   4          7.01         14.59         4.31 o                         
   5  -7   4          3.50          7.01         3.91 o                         
   6  -7   4          1.09          1.25         4.19 o                         
  -6  -6   4         37.68         41.15         3.23 o                         
  -5  -6   4        109.30        118.36         3.01 o                         
  -4  -6   4          7.18          7.28         2.01 o                         
  -3  -6   4        160.71        153.40         2.76 o                         
  -2  -6   4         15.55         18.33         2.06 o                         
  -1  -6   4        787.45        775.01        22.88 o                         
   0  -6   4         49.47         64.75         3.90 o                         
   1  -6   4        512.38        493.48         7.32 o                         
   2  -6   4        693.31        656.92         8.65 o                         
   3  -6   4        155.51        162.02         5.39 o                         
   4  -6   4        168.60        175.14         5.75 o                         
   5  -6   4         34.22         35.19         4.64 o                         
   6  -6   4         36.88         41.71         4.49 o                         
  -7  -5   4         23.71         27.52         5.68 o                         
  -6  -5   4         90.84         77.93         3.26 o                         
  -5  -5   4         66.84         78.43         4.56 o                         
  -4  -5   4        287.75        285.10         3.62 o                         
  -3  -5   4        263.08        258.72         4.53 o                         
  -2  -5   4        833.24        821.35         8.45 o                         
  -1  -5   4        201.09        189.26         2.95 o                         
   0  -5   4       1129.11       1097.38         9.41 o                         
   1  -5   4        256.06        250.31         5.15 o                         
   2  -5   4       1393.36       1391.72        11.14 o                         
   3  -5   4        241.08        227.77         5.49 o                         
   4  -5   4        809.63        834.18        10.04 o                         
   5  -5   4        163.27        169.44         3.91 o                         
   6  -5   4         26.02         27.05         3.73 o                         
   7  -5   4          7.37          5.27         4.77 o                         
  -7  -4   4          0.87         -3.39         5.01 o                         
  -6  -4   4         27.99         27.49         5.04 o                         
  -5  -4   4        130.56        127.34         6.05 o                         
  -4  -4   4        397.89        396.61         5.11 o                         
  -3  -4   4          0.12         -0.09         1.49 o                         
  -2  -4   4        386.63        361.40         3.17 o                         
  -1  -4   4        698.22        717.59        10.46 o                         
   0  -4   4       2237.58       2242.88        12.10 o                         
   1  -4   4        342.86        303.27         5.05 o                         
   2  -4   4        487.20        486.45         6.33 o                         
   3  -4   4       1901.05       1832.52        12.47 o                         
   4  -4   4         50.09         52.48         3.58 o                         
   5  -4   4        677.34        687.48         6.20 o                         
   6  -4   4         13.56         16.24         3.46 o                         
   7  -4   4          3.05         -1.98         4.66 o                         
  -7  -3   4         35.45         35.28         5.78 o                         
  -6  -3   4         83.69         69.24         5.12 o                         
  -5  -3   4         72.49         84.24         5.40 o                         
  -4  -3   4          6.84          6.59         3.59 o                         
  -3  -3   4       1237.05       1263.30         6.29 o                         
  -2  -3   4        123.22        132.08         1.79 o                         
  -1  -3   4       1204.59       1155.56        11.45 o                         
   0  -3   4       1481.31       1496.96        10.33 o                         
   1  -3   4       3079.15       3088.60        13.03 o                         
   2  -3   4       2777.44       2811.59        12.91 o                         
   3  -3   4        164.57        158.23         3.87 o                         
   4  -3   4        735.92        754.65         5.63 o                         
   5  -3   4        190.71        199.89         4.93 o                         
   6  -3   4        198.40        196.20         5.24 o                         
   7  -3   4         29.82         33.34         5.26 o                         
   8  -3   4         11.88         10.31         4.99 o                         
  -7  -2   4         12.44          9.69         4.38 o                         
  -6  -2   4         29.60         37.93         4.61 o                         
  -5  -2   4        696.03        689.11        10.59 o                         
  -4  -2   4        601.40        637.92         9.31 o                         
  -3  -2   4        183.38        174.81         2.83 o                         
  -2  -2   4       2612.96       2711.24         8.95 o                         
  -1  -2   4        284.52        330.45         3.04 o                         
   0  -2   4       5042.10       5021.83       109.83 o                         
   1  -2   4       1233.55       1278.39        36.38 o                         
   2  -2   4       5820.78       5818.15        16.46 o                         
   3  -2   4       1322.84       1306.35        29.45 o                         
   4  -2   4        513.82        521.09        17.46 o                         
   5  -2   4        776.95        753.65         7.93 o                         
   6  -2   4          0.42          0.34         2.23 o                         
   7  -2   4         10.74         12.47         4.30 o                         
   8  -2   4         60.91         71.96         6.05 o                         
  -7  -1   4          0.05         -1.65         5.21 o                         
  -6  -1   4        101.00        110.44         5.97 o                         
  -5  -1   4        103.50        104.51         5.80 o                         
  -4  -1   4       1072.26       1113.81        12.04 o                         
  -3  -1   4        688.09        713.26        10.02 o                         
  -2  -1   4        877.70        864.08         4.98 o                         
  -1  -1   4       4012.64       4073.55        13.17 o                         
   0  -1   4       1405.02       1341.91         7.51 o                         
   1  -1   4       1409.49       1340.66        53.98 o                         
   2  -1   4        118.31        125.70         1.51 o                         
   3  -1   4       4119.38       4129.85        21.46 o                         
   4  -1   4        738.14        771.32         6.34 o                         
   5  -1   4        467.95        482.12         5.56 o                         
   6  -1   4        916.22        915.72         6.94 o                         
   7  -1   4         75.18         76.05         5.36 o                         
   8  -1   4          9.93         14.86         4.81 o                         
  -7   0   4          5.01         11.27         7.36 o                         
  -6   0   4          0.63         -0.06         2.66 o                         
  -5   0   4         18.15         20.85         2.56 o                         
  -4   0   4         70.74         80.22         4.48 o                         
  -3   0   4       1098.95       1062.52         8.18 o                         
  -2   0   4        473.00        480.18        14.57 o                         
  -1   0   4       1533.32       1429.16        19.95 o                         
   0   0   4       3919.13       4065.88        74.28 o                         
   1   0   4       2056.00       2051.12         6.92 o                         
   2   0   4       3137.48       3265.66         9.76 o                         
   3   0   4         32.70         44.81         1.06 o                         
   4   0   4       1816.16       1795.60         6.78 o                         
   5   0   4        323.37        324.35         3.97 o                         
   6   0   4        507.39        495.02         9.86 o                         
   7   0   4         28.87         33.63         4.50 o                         
   8   0   4          2.28          4.16         4.47 o                         
  -8   1   4          7.76          5.57         4.09 o                         
  -7   1   4         12.23         15.62         3.03 o                         
  -6   1   4         93.40        100.23         3.77 o                         
  -5   1   4        276.41        262.01         5.57 o                         
  -4   1   4       1035.39       1021.03         9.19 o                         
  -3   1   4        122.39        129.99         2.00 o                         
  -2   1   4       2683.29       2706.76        19.87 o                         
  -1   1   4        299.26        313.34         3.76 o                         
   0   1   4       4137.68       4233.55        30.62 o                         
   1   1   4       5869.44       5920.51         9.10 o                         
   2   1   4       3315.27       3400.85        21.76 o                         
   3   1   4       8206.28       8146.33        25.57 o                         
   4   1   4       1334.72       1306.02        24.73 o                         
   5   1   4        459.88        453.70         3.36 o                         
   6   1   4        131.64        128.78         4.87 o                         
   7   1   4        118.11        136.24         5.91 o                         
   8   1   4         75.30         68.86         5.84 o                         
  -8   2   4          0.33          2.88         3.53 o                         
  -7   2   4          8.96          9.18         2.73 o                         
  -6   2   4         76.99         69.50         3.48 o                         
  -5   2   4         15.40         15.94         2.57 o                         
  -4   2   4       1941.44       1852.95         7.25 o                         
  -3   2   4       1554.79       1572.82         9.94 o                         
  -2   2   4        467.35        468.61         2.87 o                         
  -1   2   4       5205.55       5214.76        30.39 o                         
   0   2   4       1594.44       1673.86        12.70 o                         
   1   2   4       8796.84       8716.63        34.28 o                         
   2   2   4        196.82        166.94         2.92 o                         
   3   2   4       3673.96       3743.69        12.94 o                         
   4   2   4       2010.03       1922.97        21.96 o                         
   5   2   4         25.79         29.65         1.99 o                         
   6   2   4       1736.54       1735.21        12.05 o                         
   7   2   4         49.60         40.50         4.56 o                         
   8   2   4        105.49         90.18         5.44 o                         
  -7   3   4          3.19          4.35         2.71 o                         
  -6   3   4         20.57         20.48         3.60 o                         
  -5   3   4         26.67         22.41         2.33 o                         
  -4   3   4        114.50        109.82         2.08 o                         
  -3   3   4        423.99        423.51         3.30 o                         
  -2   3   4       2084.90       2023.07        24.95 o                         
  -1   3   4        214.19        189.00         1.67 o                         
   0   3   4       5990.23       6224.12        50.32 o                         
   1   3   4        152.21        152.92         1.96 o                         
   2   3   4        678.60        609.52        11.84 o                         
   3   3   4       2318.82       2399.47         6.76 o                         
   4   3   4       2542.83       2529.84        24.42 o                         
   5   3   4        102.55         95.98         2.44 o                         
   6   3   4         18.11         19.83         1.76 o                         
   7   3   4        162.25        151.24         5.66 o                         
   8   3   4          3.78          4.27         4.47 o                         
  -7   4   4          6.04          5.81         4.38 o                         
  -6   4   4         54.89         54.91         4.60 o                         
  -5   4   4          0.48         -1.49         3.08 o                         
  -4   4   4        166.92        165.10         2.42 o                         
  -3   4   4        405.16        392.90         7.91 o                         
  -2   4   4       3281.33       3403.45        21.82 o                         
  -1   4   4         13.18         32.55         1.47 o                         
   0   4   4        545.65        602.56         6.48 o                         
   1   4   4       3411.25       3475.15        19.83 o                         
   2   4   4          0.39          0.27         0.66 o                         
   3   4   4       3281.63       3145.25         6.44 o                         
   4   4   4         37.98         40.74         1.77 o                         
   5   4   4       1329.06       1322.19        13.72 o                         
   6   4   4         82.41         82.39         2.76 o                         
   7   4   4          6.97          9.36         2.47 o                         
   8   4   4         81.07         87.64         5.80 o                         
  -6   5   4         45.11         45.65         4.81 o                         
  -5   5   4         40.60         41.09         2.77 o                         
  -4   5   4        528.42        563.78         8.56 o                         
  -3   5   4        893.78        888.40         6.16 o                         
  -2   5   4        104.74         99.68         2.24 o                         
  -1   5   4       3323.57       3567.05        25.59 o                         
   0   5   4       1361.65       1334.10         5.58 o                         
   1   5   4       2729.80       2852.04        43.21 o                         
   2   5   4        622.31        544.05         3.26 o                         
   3   5   4        401.51        397.00         9.56 o                         
   4   5   4       2276.90       2254.72        11.20 o                         
   5   5   4        193.83        190.62         3.15 o                         
   6   5   4        951.75        980.09        13.28 o                         
   7   5   4        112.10        110.07         3.52 o                         
   8   5   4         22.35         25.54         3.05 o                         
  -7   6   4          1.80          3.65         4.82 o                         
  -6   6   4          0.03          6.43         4.86 o                         
  -5   6   4         35.95         38.65         3.28 o                         
  -4   6   4         62.33         66.37         3.25 o                         
  -3   6   4         29.73         34.85         2.32 o                         
  -2   6   4        913.03        920.04        19.31 o                         
  -1   6   4         88.06         90.02         2.24 o                         
   0   6   4       2557.53       2721.26        12.34 o                         
   1   6   4        506.70        534.96         8.34 o                         
   2   6   4       2009.66       2148.95         7.07 o                         
   3   6   4        232.16        230.45         4.06 o                         
   4   6   4        207.82        203.06         4.06 o                         
   5   6   4        527.26        518.02         6.34 o                         
   6   6   4          1.66          3.65         2.12 o                         
   7   6   4        123.66        140.07         5.61 o                         
   8   6   4          0.06         -3.40         3.80 o                         
  -6   7   4         17.35         13.89         4.74 o                         
  -5   7   4         72.05         70.07         5.79 o                         
  -4   7   4        153.34        165.35         6.60 o                         
  -3   7   4          7.42          3.36         4.03 o                         
  -2   7   4        202.18        218.62         5.94 o                         
  -1   7   4        430.14        410.23         4.28 o                         
   0   7   4        217.49        225.00         3.15 o                         
   1   7   4       1162.88       1180.85        20.89 o                         
   2   7   4        261.92        272.01         3.12 o                         
   3   7   4        456.89        461.14         5.87 o                         
   4   7   4        205.99        190.45         4.38 o                         
   5   7   4         84.09         90.56         3.72 o                         
   6   7   4         17.88         18.44         2.28 o                         
   7   7   4         45.52         55.04         4.69 o                         
   8   7   4         15.12         15.35         4.29 o                         
  -6   8   4          1.04         -3.53         5.40 o                         
  -5   8   4         20.76         27.39         4.77 o                         
  -4   8   4          0.42          0.48         4.54 o                         
  -3   8   4        250.83        269.00         7.35 o                         
  -2   8   4        199.90        200.17         6.17 o                         
  -1   8   4        263.66        271.11         3.98 o                         
   0   8   4        620.66        609.86         5.24 o                         
   1   8   4         54.98         52.99         2.31 o                         
   2   8   4        657.49        661.13        12.10 o                         
   3   8   4          0.91         -0.62         2.80 o                         
   4   8   4        367.01        378.07         6.05 o                         
   5   8   4        205.61        214.63         5.18 o                         
   6   8   4         58.12         51.16         4.07 o                         
   7   8   4         80.87         86.16         5.23 o                         
   8   8   4          6.93          8.89         3.82 o                         
  -5   9   4         10.27         14.97         5.33 o                         
  -4   9   4          2.46          2.10         4.08 o                         
  -3   9   4         38.11         49.03         5.22 o                         
  -2   9   4        144.42        141.66         5.69 o                         
  -1   9   4         28.84         28.32         3.46 o                         
   0   9   4        104.67        106.65         4.86 o                         
   1   9   4        189.65        192.92         3.51 o                         
   2   9   4         63.32         59.87         2.44 o                         
   3   9   4        315.81        332.29         6.08 o                         
   4   9   4        207.46        190.46         5.03 o                         
   5   9   4         90.67         85.42         4.02 o                         
   6   9   4          4.16          3.46         2.55 o                         
   7   9   4         14.49         18.40         4.80 o                         
  -4  10   4          3.47         -3.05         5.46 o                         
  -3  10   4          0.26         -0.73         4.74 o                         
  -2  10   4         75.08         72.30         4.97 o                         
  -1  10   4         64.51         63.77         3.30 o                         
   0  10   4         14.75         17.61         2.56 o                         
   1  10   4        332.59        327.28         9.54 o                         
   2  10   4         33.22         38.73         3.30 o                         
   3  10   4         28.63         19.60         3.65 o                         
   4  10   4         89.74         88.57         4.57 o                         
   5  10   4          9.19          5.07         3.47 o                         
   6  10   4         14.62         15.14         2.81 o                         
   7  10   4          1.38         -3.51         3.87 o                         
  -4  11   4          4.44         -2.98         5.42 o                         
  -3  11   4          1.27          0.54         5.22 o                         
  -2  11   4         45.68         45.49         5.26 o                         
  -1  11   4         19.83         25.96         4.39 o                         
   0  11   4        296.52        292.16         4.97 o                         
   1  11   4          2.49          2.23         2.48 o                         
   2  11   4         93.77         93.31         3.31 o                         
   3  11   4         38.42         47.62         4.21 o                         
   4  11   4          8.61          8.39         3.41 o                         
   5  11   4         80.73         72.82         4.32 o                         
   6  11   4          4.67          7.36         2.59 o                         
  -3  12   4         25.75         18.64         5.28 o                         
  -2  12   4        114.81        116.59         6.47 o                         
  -1  12   4          1.26         -3.79         4.32 o                         
   0  12   4         31.90         34.83         3.26 o                         
   1  12   4         28.82         29.44         2.89 o                         
   2  12   4          1.02          1.49         4.16 o                         
   3  12   4         23.46         24.64         3.95 o                         
   4  12   4         11.04          8.99         3.75 o                         
   5  12   4         31.21         29.04         3.17 o                         
   6  12   4          0.31          1.25         3.87 o                         
  -1  13   4         18.49         26.58         5.08 o                         
   0  13   4         20.50         17.38         4.54 o                         
   1  13   4          0.93          2.80         2.86 o                         
   2  13   4         19.22         16.39         3.99 o                         
   3  13   4          2.87          1.37         4.18 o                         
   4  13   4         11.36         11.07         4.08 o                         
   5  13   4          4.00         -1.85         2.90 o                         
   0  14   4         20.75         12.95         4.98 o                         
   1  14   4          0.61         -0.26         3.09 o                         
   4  14   4          0.08          4.55         4.17 o                         
  -3 -10   5         11.53         12.49         4.11 o                         
  -2 -10   5         13.53         21.05         4.20 o                         
  -1 -10   5         17.65         28.45         4.83 o                         
   0 -10   5         37.09         30.27         4.91 o                         
   1 -10   5         35.35         19.54         4.59 o                         
   2 -10   5          9.88         14.39         5.12 o                         
   3 -10   5         75.52         72.01         5.46 o                         
  -5  -9   5          1.80          6.12         3.56 o                         
  -4  -9   5          7.09         14.85         2.71 o                         
  -3  -9   5          5.20          3.72         2.24 o                         
  -2  -9   5         28.36         29.09         3.84 o                         
  -1  -9   5         10.02          9.39         4.16 o                         
   0  -9   5        108.86        117.35         5.48 o                         
   1  -9   5         40.92         39.80         4.72 o                         
   2  -9   5          7.35         12.19         3.91 o                         
   3  -9   5         64.27         59.21         4.88 o                         
   4  -9   5          0.02          0.81         4.67 o                         
   5  -9   5         29.87         31.96         5.12 o                         
  -5  -8   5          7.33          1.36         3.42 o                         
  -4  -8   5         23.73         24.90         2.84 o                         
  -3  -8   5         16.59         19.31         2.56 o                         
  -2  -8   5          0.27          1.89         2.28 o                         
  -1  -8   5        168.77        190.44         6.12 o                         
   0  -8   5        117.41         94.53         5.27 o                         
   1  -8   5         45.62         50.35         4.50 o                         
   2  -8   5         14.44         12.06         4.34 o                         
   3  -8   5         16.22         20.52         4.15 o                         
   4  -8   5          3.14          7.61         3.92 o                         
   5  -8   5         12.57         10.60         4.41 o                         
  -5  -7   5          1.58          6.08         3.65 o                         
  -4  -7   5          0.84          0.97         2.39 o                         
  -3  -7   5          2.66          3.09         2.18 o                         
  -2  -7   5         57.13         53.02         2.76 o                         
  -1  -7   5          2.64          2.05         3.14 o                         
   0  -7   5        522.63        514.47         8.34 o                         
   1  -7   5        170.09        147.87         5.35 o                         
   2  -7   5         33.41         41.85         4.01 o                         
   3  -7   5        118.88        110.22         5.32 o                         
   4  -7   5         14.41          8.39         3.66 o                         
   5  -7   5         32.39         39.81         4.85 o                         
   6  -7   5         23.22         26.46         4.65 o                         
  -6  -6   5         60.42         50.34         3.31 o                         
  -5  -6   5         37.40         37.68         2.97 o                         
  -4  -6   5         69.28         69.94         4.43 o                         
  -3  -6   5         73.78         74.04         4.30 o                         
  -2  -6   5         98.03        111.60         4.48 o                         
  -1  -6   5        204.48        200.59         5.24 o                         
   0  -6   5        136.62        160.27         4.94 o                         
   1  -6   5       1721.15       1660.93        13.11 o                         
   2  -6   5          1.51          3.98         3.17 o                         
   3  -6   5        373.39        386.78         7.59 o                         
   4  -6   5        204.39        210.63         6.20 o                         
   5  -6   5          0.47         -2.98         3.79 o                         
   6  -6   5         47.23         46.36         4.62 o                         
  -6  -5   5          0.27          0.57         2.84 o                         
  -5  -5   5         77.13         78.75         5.49 o                         
  -4  -5   5         15.65          9.33         2.35 o                         
  -3  -5   5        319.45        345.13        19.73 o                         
  -2  -5   5        152.11        159.10         4.77 o                         
  -1  -5   5        614.19        646.70         7.86 o                         
   0  -5   5        492.14        465.34         6.72 o                         
   1  -5   5        103.90         97.95         4.03 o                         
   2  -5   5       1415.05       1401.21        11.51 o                         
   3  -5   5          2.00          4.09         2.74 o                         
   4  -5   5        250.23        262.98         6.33 o                         
   5  -5   5          6.41          4.09         3.38 o                         
   6  -5   5         90.46         95.45         5.01 o                         
   7  -5   5         20.62         23.96         5.37 o                         
  -6  -4   5          5.22          5.65         3.95 o                         
  -5  -4   5        198.71        202.53         6.66 o                         
  -4  -4   5        125.60        117.99         5.13 o                         
  -3  -4   5          0.02         -0.01         1.59 o                         
  -2  -4   5        383.66        370.17         6.74 o                         
  -1  -4   5        183.48        161.62         2.72 o                         
   0  -4   5        852.80        856.16         8.11 o                         
   1  -4   5        907.38        883.87         8.24 o                         
   2  -4   5        159.80        161.18         4.21 o                         
   3  -4   5        773.21        733.50         8.26 o                         
   4  -4   5          0.90          4.86         2.23 o                         
   5  -4   5          5.63          6.83         3.11 o                         
   6  -4   5          5.70          3.81         3.47 o                         
   7  -4   5         43.78         41.27         3.36 o                         
  -7  -3   5          2.34          4.41         4.69 o                         
  -6  -3   5        110.45        105.61         6.52 o                         
  -5  -3   5        226.85        245.02         7.17 o                         
  -4  -3   5         14.00         14.25         3.56 o                         
  -3  -3   5        184.43        192.74         3.37 o                         
  -2  -3   5         39.75         54.65         1.75 o                         
  -1  -3   5        926.82        879.81        11.73 o                         
   0  -3   5          0.73          2.66         1.24 o                         
   1  -3   5       6996.48       7079.47        20.46 o                         
   2  -3   5        622.58        579.24         6.38 o                         
   3  -3   5        560.27        536.37         6.47 o                         
   4  -3   5       1373.15       1380.98         9.82 o                         
   5  -3   5         76.80         72.68         4.00 o                         
   6  -3   5         54.36         59.40         4.22 o                         
   7  -3   5         33.93         33.31         3.12 o                         
  -7  -2   5         56.25         60.59         6.70 o                         
  -6  -2   5         71.18         63.16         5.84 o                         
  -5  -2   5        151.47        143.48         6.28 o                         
  -4  -2   5        110.39        125.82         5.37 o                         
  -3  -2   5        576.68        566.16         5.00 o                         
  -2  -2   5       1437.31       1403.72         7.08 o                         
  -1  -2   5        393.21        353.49        10.12 o                         
   0  -2   5       2918.27       2863.56        32.27 o                         
   1  -2   5        118.54        131.36         6.11 o                         
   2  -2   5       3694.25       4057.85        14.58 o                         
   3  -2   5       1018.10        994.16         5.62 o                         
   4  -2   5        936.23        904.51        23.43 o                         
   5  -2   5        924.66        974.45         9.29 o                         
   6  -2   5         90.73         89.89         3.88 o                         
   7  -2   5        179.88        192.68         6.98 o                         
   8  -2   5          2.76          7.16         4.30 o                         
  -7  -1   5          7.08         10.12         4.59 o                         
  -6  -1   5          3.40          3.34         5.16 o                         
  -5  -1   5        188.90        198.78         6.92 o                         
  -4  -1   5        139.37        149.57         5.73 o                         
  -3  -1   5        246.33        270.83         6.84 o                         
  -2  -1   5       1986.60       1959.62        27.83 o                         
  -1  -1   5       1229.04       1250.49         8.25 o                         
   0  -1   5        926.56        888.33         6.88 o                         
   1  -1   5       3234.60       3231.27         8.59 o                         
   2  -1   5       1259.55       1340.32        12.89 o                         
   3  -1   5       1391.53       1424.11        35.84 o                         
   4  -1   5        311.31        319.07         6.91 o                         
   5  -1   5        389.95        392.62         4.64 o                         
   6  -1   5         24.32         20.77         2.31 o                         
   7  -1   5          0.80          3.27         2.38 o                         
   8  -1   5         46.45         42.17         5.45 o                         
  -7   0   5         78.96         91.32         6.37 o                         
  -6   0   5        124.02        105.34         5.95 o                         
  -5   0   5        548.12        567.41        10.51 o                         
  -4   0   5         73.24         82.60         4.84 o                         
  -3   0   5        447.49        438.30        12.33 o                         
  -2   0   5        401.47        448.25         5.11 o                         
  -1   0   5        360.56        281.70         2.10 o                         
   0   0   5       1307.60       1226.81         7.29 o                         
   1   0   5       3979.48       3960.92        25.72 o                         
   2   0   5       9551.37       9704.31        99.17 o                         
   3   0   5        206.93        186.13         1.78 o                         
   4   0   5       1927.97       1911.98        10.97 o                         
   5   0   5        616.60        588.51        11.61 o                         
   6   0   5         11.84         10.21         2.12 o                         
   7   0   5        123.23        115.22         3.46 o                         
   8   0   5          6.59          1.21         3.78 o                         
  -7   1   5         43.88         46.25         3.32 o                         
  -6   1   5          0.68          3.39         2.61 o                         
  -5   1   5        470.78        446.18         5.64 o                         
  -4   1   5        493.97        505.03         5.34 o                         
  -3   1   5          0.51          1.26         1.63 o                         
  -2   1   5       2904.01       2987.70        12.66 o                         
  -1   1   5        713.15        731.36        11.97 o                         
   0   1   5       4180.07       4034.92        50.99 o                         
   1   1   5        522.17        512.17        13.27 o                         
   2   1   5       4181.50       4118.18         8.86 o                         
   3   1   5       2755.24       2664.57        26.34 o                         
   4   1   5          8.69          8.69         1.04 o                         
   5   1   5       4025.99       3964.47        31.92 o                         
   6   1   5         20.32         17.69         2.18 o                         
   7   1   5        106.91        111.83         3.36 o                         
   8   1   5          6.22          0.77         3.95 o                         
  -7   2   5         14.55         17.99         5.50 o                         
  -6   2   5          0.34          1.07         2.64 o                         
  -5   2   5          8.48         13.61         2.63 o                         
  -4   2   5         21.43         22.37         1.79 o                         
  -3   2   5        359.31        375.16         6.42 o                         
  -2   2   5        365.11        358.77         3.04 o                         
  -1   2   5       8076.66       8531.19        88.09 o                         
   0   2   5       2394.78       2526.16        14.24 o                         
   1   2   5       2308.45       2349.80        19.84 o                         
   2   2   5        975.58        964.91         6.20 o                         
   3   2   5       1087.31       1037.21        10.05 o                         
   4   2   5        556.56        551.53         4.29 o                         
   5   2   5        292.62        292.41         3.87 o                         
   6   2   5        470.76        482.62         4.97 o                         
   7   2   5         91.04         92.09         3.55 o                         
   8   2   5         24.11         22.51         4.95 o                         
  -7   3   5         19.09         15.53         4.77 o                         
  -6   3   5          0.07         -0.77         3.95 o                         
  -5   3   5        616.70        597.60         6.45 o                         
  -4   3   5        108.78        109.07         2.37 o                         
  -3   3   5        407.70        401.07         4.83 o                         
  -2   3   5         72.97         64.37         1.48 o                         
  -1   3   5        137.19        190.41         3.12 o                         
   0   3   5       3431.42       3441.91        25.20 o                         
   1   3   5        152.80        166.17         1.60 o                         
   2   3   5      14247.32      14031.55       167.14 o                         
   3   3   5         89.92         75.59         1.28 o                         
   4   3   5        957.21        904.16         5.27 o                         
   5   3   5       1589.30       1567.57         7.68 o                         
   6   3   5         18.85         18.29         8.14 o                         
   7   3   5        129.07        133.49         3.38 o                         
   8   3   5          2.42          4.94         3.93 o                         
  -7   4   5         24.45         31.68         5.24 o                         
  -6   4   5         12.25          6.20         4.45 o                         
  -5   4   5         54.87         56.73         3.40 o                         
  -4   4   5       1986.06       1932.59        15.48 o                         
  -3   4   5         17.23         11.84         1.49 o                         
  -2   4   5        937.47        946.10        13.25 o                         
  -1   4   5       2922.09       3011.48        20.13 o                         
   0   4   5        982.47        940.89         4.06 o                         
   1   4   5       1537.47       1524.25        13.99 o                         
   2   4   5        385.96        367.34         2.10 o                         
   3   4   5       8087.92       8168.54        42.97 o                         
   4   4   5          1.15          3.36         1.50 o                         
   5   4   5        965.04        958.22         6.00 o                         
   6   4   5        744.32        726.15        14.62 o                         
   7   4   5         22.34         23.27         1.84 o                         
   8   4   5         35.33         34.39         4.32 o                         
  -7   5   5          1.31         13.74         5.37 o                         
  -6   5   5          0.75         -0.78         2.85 o                         
  -5   5   5         19.96         21.52         3.80 o                         
  -4   5   5         13.47         18.00         2.26 o                         
  -3   5   5       1033.51       1057.95        10.56 o                         
  -2   5   5        178.62        213.07         3.99 o                         
  -1   5   5       2284.68       2290.72        29.44 o                         
   0   5   5        699.73        693.70         3.55 o                         
   1   5   5       2209.56       2294.53        11.77 o                         
   2   5   5        575.86        540.73         5.19 o                         
   3   5   5        384.95        372.65         3.15 o                         
   4   5   5        398.14        394.52         3.70 o                         
   5   5   5        123.92        129.64         4.20 o                         
   6   5   5        312.61        304.53         4.11 o                         
   7   5   5          9.37          9.29         1.84 o                         
   8   5   5         64.36         69.50         5.13 o                         
  -6   6   5          0.35          2.64         4.86 o                         
  -5   6   5         69.11         59.23         3.54 o                         
  -4   6   5         35.60         39.43         2.62 o                         
  -3   6   5          6.45         12.23         2.39 o                         
  -2   6   5        144.84        148.31         5.05 o                         
  -1   6   5          0.38         -0.22         2.39 o                         
   0   6   5        831.13        852.29        15.39 o                         
   1   6   5         63.57         52.58         1.73 o                         
   2   6   5       1631.59       1635.60        25.70 o                         
   3   6   5       1473.78       1442.31         6.23 o                         
   4   6   5        357.80        354.30         5.19 o                         
   5   6   5        760.46        747.86         7.55 o                         
   6   6   5          2.51          4.13         2.63 o                         
   7   6   5         24.60         25.78         2.95 o                         
   8   6   5         14.66         12.37         3.98 o                         
  -6   7   5         13.52         10.98         5.39 o                         
  -5   7   5         36.80         34.69         5.12 o                         
  -4   7   5        244.94        244.74         3.87 o                         
  -3   7   5        856.70        862.54        11.19 o                         
  -2   7   5        620.35        644.31        10.74 o                         
  -1   7   5        926.58        955.75         6.12 o                         
   0   7   5         45.45         39.44         1.93 o                         
   1   7   5        473.76        489.71         6.77 o                         
   2   7   5          0.58          0.05         1.41 o                         
   3   7   5       2476.28       2442.93        12.48 o                         
   4   7   5        379.72        420.64         5.91 o                         
   5   7   5        369.07        381.77         5.85 o                         
   6   7   5        489.48        504.23         6.96 o                         
   7   7   5          4.77          1.68         2.11 o                         
   8   7   5          7.55         16.67         4.19 o                         
  -5   8   5          4.87         13.62         5.18 o                         
  -4   8   5         77.73         87.31         6.10 o                         
  -3   8   5        315.63        340.24         8.26 o                         
  -2   8   5          9.31          5.13         2.22 o                         
  -1   8   5        454.35        473.07        14.30 o                         
   0   8   5       1237.79       1226.09        18.27 o                         
   1   8   5        282.26        288.31         3.65 o                         
   2   8   5        568.28        554.23        10.89 o                         
   3   8   5         46.51         46.67         3.39 o                         
   4   8   5        330.25        329.83         5.67 o                         
   5   8   5          1.76          4.03         2.86 o                         
   6   8   5        151.44        160.58         4.85 o                         
   7   8   5         61.59         58.62         3.01 o                         
   8   8   5          0.02         -4.08         4.20 o                         
  -5   9   5         35.97         40.43         5.61 o                         
  -4   9   5          7.89          8.76         4.75 o                         
  -3   9   5          0.92          0.17         4.74 o                         
  -2   9   5         20.92         21.18         4.43 o                         
  -1   9   5          9.78          7.75         2.26 o                         
   0   9   5         86.66         95.30         3.01 o                         
   1   9   5        390.92        396.01        12.95 o                         
   2   9   5        145.48        143.25         3.10 o                         
   3   9   5        301.06        293.74         5.72 o                         
   4   9   5          0.06          1.17         2.91 o                         
   5   9   5         72.63         73.53         3.90 o                         
   6   9   5         10.35          8.45         3.10 o                         
   7   9   5         28.69         33.18         5.12 o                         
  -4  10   5         12.30         12.43         5.49 o                         
  -3  10   5        222.45        227.38         7.72 o                         
  -2  10   5          7.51         12.34         4.27 o                         
  -1  10   5        430.70        428.84         8.19 o                         
   0  10   5         27.84         28.06         2.59 o                         
   1  10   5          2.25          1.69         2.26 o                         
   2  10   5          8.39          7.99         2.20 o                         
   3  10   5        218.70        206.48         5.59 o                         
   4  10   5        160.10        162.94         5.30 o                         
   5  10   5         15.17         15.90         3.62 o                         
   6  10   5        119.82        124.50         4.93 o                         
   7  10   5          2.05          5.87         4.04 o                         
  -3  11   5        111.02        131.25         7.04 o                         
  -2  11   5         11.34         14.68         4.26 o                         
  -1  11   5         37.83         31.07         2.91 o                         
   0  11   5        296.27        282.27         4.87 o                         
   1  11   5         16.99         15.38         2.42 o                         
   2  11   5         28.88         32.44         3.80 o                         
   3  11   5         38.61         45.58         3.89 o                         
   4  11   5        229.64        213.63         5.83 o                         
   5  11   5          8.61          9.89         3.48 o                         
   6  11   5         22.65         20.19         3.64 o                         
  -2  12   5          1.09          0.60         5.10 o                         
  -1  12   5          2.09         -3.97         4.10 o                         
   0  12   5          2.62          3.90         2.97 o                         
   1  12   5        225.67        219.70         5.73 o                         
   2  12   5         22.37         14.31         3.99 o                         
   3  12   5         10.33         10.97         4.16 o                         
   4  12   5          5.03          5.28         4.00 o                         
   5  12   5          1.59          1.96         3.88 o                         
   6  12   5         10.19          8.94         4.40 o                         
  -1  13   5         11.32          1.52         4.18 o                         
   0  13   5         11.47         10.55         3.26 o                         
   1  13   5         15.76         11.83         6.86 o                         
   2  13   5          0.49          2.81         3.57 o                         
   3  13   5         14.22          6.79         4.42 o                         
   4  13   5          8.02         23.38         4.28 o                         
   5  13   5          1.38          1.37         3.39 o                         
   0  14   5          1.39          9.15         4.60 o                         
   1  14   5         19.57         23.48         3.50 o                         
   2  14   5          1.89          2.49         4.71 o                         
  -2 -10   6          3.34         -2.49         4.11 o                         
  -1 -10   6          9.99         14.28         4.52 o                         
   0 -10   6         18.10         20.95         4.63 o                         
   1 -10   6          5.41         12.21         4.81 o                         
   2 -10   6         50.04         56.31         5.63 o                         
  -3  -9   6          0.00          5.22         4.36 o                         
  -2  -9   6         58.30         64.03         4.44 o                         
  -1  -9   6         12.65          5.93         4.11 o                         
   0  -9   6          0.75         -1.60         4.31 o                         
   1  -9   6         68.39         60.88         5.42 o                         
   2  -9   6         34.90         44.52         4.51 o                         
   3  -9   6         17.90         10.53         4.31 o                         
   4  -9   6          9.49         17.33         4.38 o                         
  -4  -8   6          7.23         12.17         3.93 o                         
  -3  -8   6         19.34         21.17         3.96 o                         
  -2  -8   6          6.54         10.48         4.13 o                         
  -1  -8   6        212.33        220.07         6.53 o                         
   0  -8   6         12.14          5.27         3.70 o                         
   1  -8   6         78.83         94.30         5.24 o                         
   2  -8   6        155.87        124.94         5.87 o                         
   3  -8   6          7.60         10.81         4.43 o                         
   4  -8   6         32.93         34.46         4.99 o                         
  -5  -7   6          0.11          0.43         3.38 o                         
  -4  -7   6         19.04         24.63         4.06 o                         
  -3  -7   6         14.56         16.42         3.84 o                         
  -2  -7   6        153.02        164.28         5.74 o                         
  -1  -7   6         33.78         47.42         4.23 o                         
   0  -7   6        175.26        196.40         5.98 o                         
   1  -7   6          4.39         -0.95         3.71 o                         
   2  -7   6         79.70         87.80         5.08 o                         
   3  -7   6        148.82        125.98         5.70 o                         
   4  -7   6         91.86        100.91         5.33 o                         
   5  -7   6         60.60         54.88         4.61 o                         
   6  -7   6          0.18         -1.15         3.74 o                         
  -6  -6   6          2.24         -0.01         2.98 o                         
  -5  -6   6         17.21         19.12         4.29 o                         
  -4  -6   6         17.45         20.90         4.06 o                         
  -3  -6   6         20.19         17.36         4.01 o                         
  -2  -6   6        102.20        109.84         4.99 o                         
  -1  -6   6        290.94        275.58         6.28 o                         
   0  -6   6         22.01         34.73         4.02 o                         
   1  -6   6        271.29        249.28         6.10 o                         
   2  -6   6        120.44        128.71         5.10 o                         
   3  -6   6        168.26        186.93         5.93 o                         
   4  -6   6         17.62         11.98         3.62 o                         
   5  -6   6        519.20        533.25         9.34 o                         
   6  -6   6         12.49         10.31         4.32 o                         
  -6  -5   6          0.25          7.08         5.19 o                         
  -5  -5   6         46.31         52.95         3.24 o                         
  -4  -5   6         20.11         19.35         2.64 o                         
  -3  -5   6        160.03        167.51         5.33 o                         
  -2  -5   6          5.80          6.72         3.07 o                         
  -1  -5   6        623.69        599.80         8.15 o                         
   0  -5   6        606.64        575.84         7.93 o                         
   1  -5   6        170.33        186.26         5.05 o                         
   2  -5   6       1210.34       1106.09        10.74 o                         
   3  -5   6         24.69         25.84         3.52 o                         
   4  -5   6         76.09         78.94         4.28 o                         
   5  -5   6          4.01          3.36         4.14 o                         
   6  -5   6         83.09         84.48         4.86 o                         
   7  -5   6         32.42         32.11         4.96 o                         
  -6  -4   6         16.59         11.01         4.63 o                         
  -5  -4   6         25.76         27.31         4.89 o                         
  -4  -4   6         26.61         33.12         2.75 o                         
  -3  -4   6          9.33          8.34         1.76 o                         
  -2  -4   6        577.05        590.64         7.78 o                         
  -1  -4   6         43.78         38.23         2.35 o                         
   0  -4   6       1151.38       1117.86         9.76 o                         
   1  -4   6        986.04        979.34         9.20 o                         
   2  -4   6        337.12        345.67         5.84 o                         
   3  -4   6        684.06        673.50         8.22 o                         
   4  -4   6         53.90         51.87         2.67 o                         
   5  -4   6        307.42        304.19         6.79 o                         
   6  -4   6         15.18         13.27         3.99 o                         
   7  -4   6         35.96         32.80         3.07 o                         
  -6  -3   6          0.08         -2.25         4.97 o                         
  -5  -3   6          0.31         -2.01         4.51 o                         
  -4  -3   6        108.18        102.43         5.26 o                         
  -3  -3   6        250.87        254.59         4.01 o                         
  -2  -3   6         11.13         10.20         1.54 o                         
  -1  -3   6       2329.42       2302.61        24.62 o                         
   0  -3   6         12.19         17.48         1.89 o                         
   1  -3   6        383.41        370.75         3.98 o                         
   2  -3   6        216.32        201.25         4.33 o                         
   3  -3   6        914.44        909.43         9.30 o                         
   4  -3   6        462.30        476.01         9.64 o                         
   5  -3   6        625.20        620.66         8.37 o                         
   6  -3   6        315.04        325.91         6.88 o                         
   7  -3   6         17.03         21.54         4.97 o                         
  -6  -2   6         44.19         50.22         5.88 o                         
  -5  -2   6         62.23         58.59         4.97 o                         
  -4  -2   6         17.83         26.05         4.41 o                         
  -3  -2   6        611.11        591.83        11.95 o                         
  -2  -2   6         30.68         31.04         2.04 o                         
  -1  -2   6        675.19        658.37         4.97 o                         
   0  -2   6       2083.45       2089.66        30.02 o                         
   1  -2   6         60.34         63.33         2.01 o                         
   2  -2   6       2121.49       2039.31        23.52 o                         
   3  -2   6        210.46        219.08         3.07 o                         
   4  -2   6        319.31        329.85         5.79 o                         
   5  -2   6         34.57         31.95         3.33 o                         
   6  -2   6        200.45        195.85         4.15 o                         
   7  -2   6        111.02        118.06         3.80 o                         
   8  -2   6         14.23         13.03         4.68 o                         
  -6  -1   6         27.48         26.17         5.74 o                         
  -5  -1   6          8.08          8.26         4.81 o                         
  -4  -1   6         41.54         46.47         4.72 o                         
  -3  -1   6         23.37         27.68         2.18 o                         
  -2  -1   6         38.38         30.19         2.01 o                         
  -1  -1   6       1063.68       1014.90        17.09 o                         
   0  -1   6       1774.53       1739.35         8.58 o                         
   1  -1   6       4786.68       4880.48        47.32 o                         
   2  -1   6        132.46        124.11         1.80 o                         
   3  -1   6       1880.19       1832.38         5.97 o                         
   4  -1   6        293.55        305.65         5.46 o                         
   5  -1   6         25.67         25.61         3.05 o                         
   6  -1   6        256.28        262.26         4.54 o                         
   7  -1   6        151.88        149.34         9.94 o                         
   8  -1   6         14.49         15.87         4.73 o                         
  -7   0   6          0.38          0.18         5.16 o                         
  -6   0   6          7.67          3.54         4.77 o                         
  -5   0   6         55.60         67.22         5.75 o                         
  -4   0   6        137.75        136.37         6.01 o                         
  -3   0   6        826.56        839.10        16.77 o                         
  -2   0   6          0.22          0.47         2.17 o                         
  -1   0   6       2734.09       2502.96        61.14 o                         
   0   0   6       1113.18       1176.27         5.06 o                         
   1   0   6       2743.37       2755.70        19.58 o                         
   2   0   6       1853.54       1851.57        22.37 o                         
   3   0   6        857.61        838.64         3.76 o                         
   4   0   6       2472.87       2446.59        13.07 o                         
   5   0   6         26.17         24.29         2.16 o                         
   6   0   6        811.09        821.41         9.37 o                         
   7   0   6         66.14         64.72         3.21 o                         
   8   0   6         26.74         29.89         4.63 o                         
  -7   1   6          9.28          6.86         5.34 o                         
  -6   1   6          8.74          7.29         5.37 o                         
  -5   1   6          0.92          5.28         4.68 o                         
  -4   1   6        473.01        489.85         9.08 o                         
  -3   1   6        667.44        662.48         6.41 o                         
  -2   1   6       1369.12       1295.13         9.20 o                         
  -1   1   6        654.85        673.41        14.44 o                         
   0   1   6       2487.06       2338.51        13.83 o                         
   1   1   6       2219.22       2248.39        17.35 o                         
   2   1   6        905.78        824.63        10.97 o                         
   3   1   6       2850.73       2802.76        20.35 o                         
   4   1   6        387.81        381.48         2.92 o                         
   5   1   6        142.70        140.71         3.01 o                         
   6   1   6          8.15          6.07         2.28 o                         
   7   1   6        259.63        259.16         4.54 o                         
   8   1   6          7.01          8.69         4.30 o                         
  -7   2   6          0.19         -1.78         4.58 o                         
  -6   2   6         38.62         38.84         5.79 o                         
  -5   2   6         46.84         42.15         5.18 o                         
  -4   2   6        117.03        105.82         5.54 o                         
  -3   2   6        689.07        687.03         7.23 o                         
  -2   2   6         20.90         11.32         2.20 o                         
  -1   2   6        285.12        210.59         4.37 o                         
   0   2   6          0.57          2.88         0.92 o                         
   1   2   6       6840.36       6919.77        15.64 o                         
   2   2   6       1094.34       1159.43         5.14 o                         
   3   2   6       1199.93       1057.20         5.52 o                         
   4   2   6       1854.99       1825.98         8.59 o                         
   5   2   6         64.68         72.13         2.75 o                         
   6   2   6         58.81         57.44         2.66 o                         
   7   2   6          0.55          1.27         2.48 o                         
   8   2   6         31.81         26.09         4.52 o                         
  -7   3   6         16.35         21.74         5.89 o                         
  -6   3   6          2.16          1.72         4.77 o                         
  -5   3   6        219.35        206.62         7.34 o                         
  -4   3   6         26.23         21.85         2.31 o                         
  -3   3   6        231.28        229.82         4.76 o                         
  -2   3   6        874.51        919.17         8.08 o                         
  -1   3   6       2799.77       2856.45        14.29 o                         
   0   3   6        470.56        392.00         5.68 o                         
   1   3   6        587.83        578.85         3.61 o                         
   2   3   6       3975.34       3893.40        68.10 o                         
   3   3   6         40.54         41.30         1.15 o                         
   4   3   6       2377.31       2284.70        25.15 o                         
   5   3   6        544.42        517.20         4.69 o                         
   6   3   6        721.93        745.32        13.14 o                         
   7   3   6         86.75         94.40         3.17 o                         
   8   3   6          0.08         -3.77         3.77 o                         
  -6   4   6         19.35         18.28         5.12 o                         
  -5   4   6         29.86         28.36         5.04 o                         
  -4   4   6        141.29        131.80         3.94 o                         
  -3   4   6         63.99         70.33         4.70 o                         
  -2   4   6       1182.68       1215.13        36.72 o                         
  -1   4   6        326.97        323.30         4.83 o                         
   0   4   6       3319.47       3421.76        28.77 o                         
   1   4   6       2336.39       2323.09         5.85 o                         
   2   4   6        756.85        740.34         7.29 o                         
   3   4   6       1246.47       1156.03        10.52 o                         
   4   4   6         62.20         55.00         1.99 o                         
   5   4   6        783.84        781.05         5.60 o                         
   6   4   6        127.68        123.32         3.75 o                         
   7   4   6        389.80        397.39         8.03 o                         
   8   4   6         30.82         27.73         4.30 o                         
  -6   5   6          9.70         14.76         5.21 o                         
  -5   5   6         94.42         83.61         3.93 o                         
  -4   5   6         17.67         11.25         2.12 o                         
  -3   5   6         21.80         21.55         2.47 o                         
  -2   5   6        472.39        491.74         9.49 o                         
  -1   5   6        868.28        833.20         8.16 o                         
   0   5   6          0.57          0.89         1.50 o                         
   1   5   6       2360.18       2443.04        15.92 o                         
   2   5   6       2682.57       2808.64        20.47 o                         
   3   5   6        245.28        226.79         2.69 o                         
   4   5   6       1823.14       1762.55         9.49 o                         
   5   5   6         43.01         47.35         2.43 o                         
   6   5   6         16.88         17.17         2.13 o                         
   7   5   6          3.55          4.17         2.22 o                         
   8   5   6          3.08          3.01         3.62 o                         
  -6   6   6          6.24          0.74         3.32 o                         
  -5   6   6        108.35        109.34         4.33 o                         
  -4   6   6        391.23        366.75        10.16 o                         
  -3   6   6        398.50        398.00         5.51 o                         
  -2   6   6        343.47        330.37        16.10 o                         
  -1   6   6         84.83         85.56         1.85 o                         
   0   6   6        388.96        362.93         2.95 o                         
   1   6   6         39.40         29.82         1.37 o                         
   2   6   6       2368.27       2409.81        17.85 o                         
   3   6   6        517.08        511.86         4.03 o                         
   4   6   6        561.55        566.94         6.56 o                         
   5   6   6        856.46        847.88         8.20 o                         
   6   6   6          2.18          2.98         1.98 o                         
   7   6   6         51.68         59.38         2.87 o                         
   8   6   6          7.78          9.45         2.75 o                         
  -5   7   6          0.38          3.07         2.87 o                         
  -4   7   6        213.84        215.05         9.05 o                         
  -3   7   6         13.01         17.38         2.68 o                         
  -2   7   6         78.56         93.78         3.25 o                         
  -1   7   6        899.55        904.99         9.58 o                         
   0   7   6        239.84        264.31         3.85 o                         
   1   7   6       1450.69       1413.87         9.64 o                         
   2   7   6         13.61         14.37         1.34 o                         
   3   7   6        825.31        832.70         5.34 o                         
   4   7   6         22.75         23.59         2.97 o                         
   5   7   6        209.28        206.72         4.77 o                         
   6   7   6        191.32        198.99         5.06 o                         
   7   7   6         24.48         26.60         3.44 o                         
   8   7   6        104.97        105.43         5.36 o                         
  -5   8   6          3.29         11.33         5.21 o                         
  -4   8   6         59.35         58.41         3.46 o                         
  -3   8   6          0.43          2.46         3.66 o                         
  -2   8   6         97.50         88.88         4.99 o                         
  -1   8   6         59.07         63.41         2.54 o                         
   0   8   6         74.43         68.03         2.48 o                         
   1   8   6        699.90        733.12        15.83 o                         
   2   8   6        549.82        558.97         6.70 o                         
   3   8   6          3.76          6.59         2.98 o                         
   4   8   6        437.90        412.33         6.31 o                         
   5   8   6         73.51         74.86         3.95 o                         
   6   8   6          8.13         10.18         3.30 o                         
   7   8   6          8.74          6.13         2.90 o                         
   8   8   6         27.84         33.41         4.60 o                         
  -5   9   6          8.72          2.20         4.54 o                         
  -4   9   6        296.41        279.04         8.48 o                         
  -3   9   6         28.96         33.46         4.63 o                         
  -2   9   6        182.74        190.98         6.58 o                         
  -1   9   6          1.43          0.35         2.20 o                         
   0   9   6        111.38        111.81         2.99 o                         
   1   9   6         21.74         17.15         2.19 o                         
   2   9   6        418.87        433.70         6.53 o                         
   3   9   6        420.39        432.99         6.74 o                         
   4   9   6         11.97          7.22         3.15 o                         
   5   9   6        686.23        662.30         8.49 o                         
   6   9   6         33.82         36.01         3.80 o                         
   7   9   6          0.82          2.59         3.50 o                         
   8   9   6         33.91         38.75         5.00 o                         
  -4  10   6         47.51         46.40         3.77 o                         
  -3  10   6         88.39         92.97         6.15 o                         
  -2  10   6         61.83         65.24         5.11 o                         
  -1  10   6        138.85        133.60         7.82 o                         
   0  10   6        146.47        146.27         5.37 o                         
   1  10   6        262.51        268.30        12.20 o                         
   2  10   6        234.52        237.60         5.60 o                         
   3  10   6        554.86        548.41         7.95 o                         
   4  10   6          1.14          0.35         3.55 o                         
   5  10   6          7.74          7.94         3.64 o                         
   6  10   6         75.98         78.31         4.66 o                         
   7  10   6         46.68         47.82         3.34 o                         
  -3  11   6          3.25         -2.51         4.31 o                         
  -2  11   6         34.16         35.92         5.17 o                         
  -1  11   6         12.50         12.94         2.82 o                         
   0  11   6          1.69          0.72         2.36 o                         
   1  11   6          4.71          3.03         2.29 o                         
   2  11   6        123.81        128.40         5.09 o                         
   3  11   6          3.12          1.51         3.77 o                         
   4  11   6         32.10         33.32         4.24 o                         
   5  11   6         20.75         27.92         4.13 o                         
   6  11   6         20.89         20.52         4.21 o                         
   7  11   6         18.00         16.91         3.85 o                         
  -2  12   6          9.53          9.58         4.77 o                         
  -1  12   6         36.19         36.65         3.84 o                         
   0  12   6         70.30         76.08         3.57 o                         
   1  12   6         63.54         60.05         3.26 o                         
   2  12   6          1.72          3.04         3.54 o                         
   3  12   6        153.30        146.21         5.67 o                         
   4  12   6         16.46         19.25         4.12 o                         
   5  12   6         57.10         55.89         4.86 o                         
   6  12   6         37.43         43.54         4.33 o                         
  -1  13   6         30.12         38.00         4.98 o                         
   0  13   6         81.47         76.72         4.71 o                         
   1  13   6         18.44         23.63         4.56 o                         
   2  13   6         28.89         34.86         4.46 o                         
   3  13   6         30.29         30.24         4.81 o                         
   4  13   6         28.79         29.25         4.58 o                         
   5  13   6          1.02          8.43         4.19 o                         
   0  14   6         34.01         37.46         3.71 o                         
   1  14   6          8.35          0.48         4.15 o                         
   2  14   6          1.72         -3.75         3.77 o                         
  -2  -9   7         31.45         29.87         4.84 o                         
  -1  -9   7          8.88         -0.21         4.43 o                         
   0  -9   7         82.06         83.51         5.57 o                         
   1  -9   7         41.00         34.83         4.36 o                         
   2  -9   7          4.08          6.22         4.37 o                         
   3  -9   7         43.95         43.07         4.74 o                         
  -3  -8   7         32.29         38.35         4.69 o                         
  -2  -8   7          2.62          2.42         3.36 o                         
  -1  -8   7         34.95         44.62         5.01 o                         
   0  -8   7         10.13          5.52         4.14 o                         
   1  -8   7        143.70        143.64         6.21 o                         
   2  -8   7         18.05         11.96         4.58 o                         
   3  -8   7         85.45        102.45         5.89 o                         
   4  -8   7         75.98         64.29         5.76 o                         
  -4  -7   7          2.71         -0.63         3.56 o                         
  -3  -7   7         65.51         70.68         5.11 o                         
  -2  -7   7         75.30         65.67         5.02 o                         
  -1  -7   7         52.17         67.06         4.50 o                         
   0  -7   7        259.19        271.22         7.13 o                         
   1  -7   7         30.80         12.38         3.58 o                         
   2  -7   7        215.88        236.15         6.88 o                         
   3  -7   7         51.17         37.10         4.41 o                         
   4  -7   7        112.84        126.09         6.14 o                         
   5  -7   7          9.14          8.72         4.34 o                         
  -5  -6   7          0.84          4.75         4.14 o                         
  -4  -6   7         30.38         33.13         4.05 o                         
  -3  -6   7          0.28          0.33         3.84 o                         
  -2  -6   7         88.67         98.45         5.17 o                         
  -1  -6   7        187.85        175.24         5.86 o                         
   0  -6   7         94.51        118.25         5.03 o                         
   1  -6   7        418.74        425.85         7.82 o                         
   2  -6   7         34.96         21.61         3.56 o                         
   3  -6   7        289.23        287.00         6.86 o                         
   4  -6   7          8.66          3.13         3.54 o                         
   5  -6   7         14.35         14.60         4.55 o                         
   6  -6   7         74.61         66.89         5.12 o                         
  -6  -5   7          3.98         -0.75         4.31 o                         
  -5  -5   7          4.15          0.10         2.42 o                         
  -4  -5   7          1.34          7.46         3.89 o                         
  -3  -5   7        161.67        166.54         5.73 o                         
  -2  -5   7         34.13         30.00         3.71 o                         
  -1  -5   7        185.69        201.65         5.56 o                         
   0  -5   7        292.55        286.52         6.37 o                         
   1  -5   7        838.84        843.97         9.80 o                         
   2  -5   7         35.02         33.96         3.64 o                         
   3  -5   7          1.85          3.84         3.30 o                         
   4  -5   7        738.65        712.27         6.96 o                         
   5  -5   7         13.97         17.28         4.34 o                         
   6  -5   7        137.85        133.80         5.71 o                         
   7  -5   7          9.22         12.00         4.50 o                         
  -6  -4   7          1.10          5.29         2.97 o                         
  -5  -4   7         11.59          9.21         2.81 o                         
  -4  -4   7         40.58         44.83         6.53 o                         
  -3  -4   7         67.66         66.14         2.46 o                         
  -2  -4   7        599.40        607.22        22.16 o                         
  -1  -4   7        106.48        109.69         3.48 o                         
   0  -4   7        502.31        506.98         7.31 o                         
   1  -4   7        527.68        488.12         7.14 o                         
   2  -4   7        944.94        929.75         9.60 o                         
   3  -4   7        580.06        571.39        22.71 o                         
   4  -4   7        331.87        342.83         6.88 o                         
   5  -4   7        242.04        246.30         6.41 o                         
   6  -4   7         17.44         16.62         4.43 o                         
   7  -4   7         68.59         72.94         3.98 o                         
  -6  -3   7         38.61         43.23         5.80 o                         
  -5  -3   7         10.35          7.28         4.34 o                         
  -4  -3   7        103.53         90.94         5.36 o                         
  -3  -3   7         57.76         61.28         2.83 o                         
  -2  -3   7        369.46        360.04         6.91 o                         
  -1  -3   7        466.43        450.27         4.81 o                         
   0  -3   7         21.60         21.56         2.18 o                         
   1  -3   7       2375.75       2317.39        30.12 o                         
   2  -3   7        445.41        414.66         6.08 o                         
   3  -3   7        798.00        811.54        25.73 o                         
   4  -3   7        322.48        321.27         6.35 o                         
   5  -3   7        167.29        171.04         5.32 o                         
   6  -3   7        163.78        175.89         5.91 o                         
   7  -3   7          0.92          2.55         2.95 o                         
  -6  -2   7         12.99          6.61         5.43 o                         
  -5  -2   7         38.15         44.33         4.70 o                         
  -4  -2   7         18.51         14.84         4.33 o                         
  -3  -2   7        183.61        182.75         3.72 o                         
  -2  -2   7       1189.80       1163.54        12.21 o                         
  -1  -2   7        905.19        883.13        13.84 o                         
   0  -2   7       1454.71       1422.61        20.10 o                         
   1  -2   7        318.66        308.31         2.92 o                         
   2  -2   7       1314.23       1265.08        10.12 o                         
   3  -2   7         44.84         46.27         3.28 o                         
   4  -2   7       1077.58       1045.66         9.88 o                         
   5  -2   7        310.80        313.07         6.41 o                         
   6  -2   7         94.63         90.87         4.89 o                         
   7  -2   7        136.88        137.58         4.10 o                         
  -6  -1   7          5.95          5.44         5.57 o                         
  -5  -1   7         31.86         34.38         5.44 o                         
  -4  -1   7         55.22         66.29         5.29 o                         
  -3  -1   7         21.17         24.64         3.13 o                         
  -2  -1   7       1304.24       1276.42         7.71 o                         
  -1  -1   7        138.31        143.02         4.07 o                         
   0  -1   7        565.24        522.24         4.94 o                         
   1  -1   7       1703.56       1696.49        21.62 o                         
   2  -1   7        379.20        363.64         2.94 o                         
   3  -1   7       1640.59       1643.97        24.46 o                         
   4  -1   7          3.76          7.36         3.04 o                         
   5  -1   7       1462.15       1494.38        12.04 o                         
   6  -1   7         21.37         25.92         3.50 o                         
   7  -1   7         31.56         32.15         2.87 o                         
   8  -1   7         54.55         57.19         5.89 o                         
  -6   0   7         13.12         11.42         4.69 o                         
  -5   0   7         59.31         64.17         5.95 o                         
  -4   0   7        145.81        141.82         6.08 o                         
  -3   0   7         15.52         15.09         2.27 o                         
  -2   0   7          0.99          3.17         2.50 o                         
  -1   0   7       2628.04       2667.05        14.02 o                         
   0   0   7          1.15          3.86         2.85 o                         
   1   0   7       1926.39       1860.74        10.15 o                         
   2   0   7       1758.71       1678.09        22.02 o                         
   3   0   7        446.37        424.74         3.02 o                         
   4   0   7       1234.12       1219.49        11.09 o                         
   5   0   7        155.53        147.58         3.30 o                         
   6   0   7        859.37        873.72         7.28 o                         
   7   0   7         16.45         13.92         4.28 o                         
   8   0   7         96.50        108.20         5.92 o                         
  -6   1   7          0.08          5.24         5.51 o                         
  -5   1   7         41.10         34.08         4.93 o                         
  -4   1   7         85.47         89.18         5.72 o                         
  -3   1   7        310.62        299.05         4.30 o                         
  -2   1   7        944.42        928.66         8.53 o                         
  -1   1   7          9.18          5.30         2.42 o                         
   0   1   7       5636.83       5625.85        18.86 o                         
   1   1   7          5.26          3.05         1.32 o                         
   2   1   7       3641.26       3472.18        12.75 o                         
   3   1   7        261.67        248.20         7.22 o                         
   4   1   7        727.25        714.77         6.81 o                         
   5   1   7        714.20        736.62         5.93 o                         
   6   1   7          1.34          1.04         2.37 o                         
   7   1   7        532.59        530.03         6.17 o                         
   8   1   7          0.72          0.93         2.62 o                         
  -6   2   7          3.83          2.13         5.35 o                         
  -5   2   7          1.85         -0.59         4.76 o                         
  -4   2   7        478.71        472.68         9.49 o                         
  -3   2   7          5.87          5.46         2.61 o                         
  -2   2   7        430.26        427.47         6.15 o                         
  -1   2   7        964.12        943.01         8.39 o                         
   0   2   7         21.83         33.63         1.39 o                         
   1   2   7       3975.39       3937.13        29.26 o                         
   2   2   7         98.12        104.56         1.99 o                         
   3   2   7       2899.32       2907.68         7.19 o                         
   4   2   7        316.33        301.14         2.71 o                         
   5   2   7        598.28        566.28        10.12 o                         
   6   2   7        501.13        512.36         6.02 o                         
   7   2   7          0.69         -0.95         2.32 o                         
   8   2   7        139.43        142.00         4.01 o                         
  -6   3   7         12.20          5.15         4.85 o                         
  -5   3   7          3.49          5.42         4.67 o                         
  -4   3   7         43.19         38.22         3.87 o                         
  -3   3   7        422.63        415.56         6.42 o                         
  -2   3   7          2.77         -0.16         2.42 o                         
  -1   3   7       1326.75       1298.94         9.77 o                         
   0   3   7       1306.16       1290.34         5.65 o                         
   1   3   7       1730.21       1770.85        18.98 o                         
   2   3   7       1986.62       1865.29        44.41 o                         
   3   3   7         62.08         70.21         2.41 o                         
   4   3   7       1406.27       1342.21        24.29 o                         
   5   3   7          1.16          1.47         1.72 o                         
   6   3   7        708.92        693.18        17.07 o                         
   7   3   7         20.59         23.32         2.77 o                         
   8   3   7        131.62        135.32         3.83 o                         
  -6   4   7          0.28          3.17         5.28 o                         
  -5   4   7          4.64          3.19         4.70 o                         
  -4   4   7         56.92         59.61         3.01 o                         
  -3   4   7         23.32         23.16         3.13 o                         
  -2   4   7       1354.67       1318.08        10.48 o                         
  -1   4   7          2.30          3.93         2.42 o                         
   0   4   7       1931.99       2006.26         6.88 o                         
   1   4   7       1105.53       1103.11        25.50 o                         
   2   4   7       1108.33       1103.58        13.04 o                         
   3   4   7        935.52        838.88        14.15 o                         
   4   4   7         99.92         96.07         2.26 o                         
   5   4   7        569.76        568.30         5.75 o                         
   6   4   7         37.94         34.96         2.48 o                         
   7   4   7        159.67        151.88         3.78 o                         
   8   4   7         26.29         30.75         2.74 o                         
   9   4   7         17.47         25.29         5.19 o                         
  -6   5   7          3.32         -2.07         4.77 o                         
  -5   5   7          3.43          6.50         4.50 o                         
  -4   5   7        109.86        107.09         2.97 o                         
  -3   5   7         33.73         31.68         2.55 o                         
  -2   5   7        322.46        325.24        11.23 o                         
  -1   5   7        133.30        123.13         2.97 o                         
   0   5   7        424.98        442.62         4.57 o                         
   1   5   7       1080.89       1130.60         4.62 o                         
   2   5   7       1595.67       1574.17         5.51 o                         
   3   5   7       1372.13       1411.24        20.15 o                         
   4   5   7        715.05        695.06         5.58 o                         
   5   5   7        121.89        123.33         7.46 o                         
   6   5   7        330.43        322.92         4.28 o                         
   7   5   7         26.66         22.84         2.65 o                         
   8   5   7         60.75         65.24         4.80 o                         
   9   5   7          6.76          5.02         4.31 o                         
  -6   6   7          0.02         -2.75         5.19 o                         
  -5   6   7         28.35         22.77         4.96 o                         
  -4   6   7          1.41         -0.76         2.82 o                         
  -3   6   7         14.40         12.53         2.58 o                         
  -2   6   7        314.68        313.09         7.97 o                         
  -1   6   7        618.57        660.56         5.83 o                         
   0   6   7       1652.41       1643.63        19.21 o                         
   1   6   7        395.24        393.12         8.09 o                         
   2   6   7       1954.61       1959.30        16.07 o                         
   3   6   7         86.39         82.23         4.01 o                         
   4   6   7        339.90        334.53         5.41 o                         
   5   6   7        270.86        266.80         3.57 o                         
   6   6   7        201.05        214.08         4.36 o                         
   7   6   7        174.92        176.46         3.82 o                         
   8   6   7         43.03         36.91         4.63 o                         
  -6   7   7          1.40          4.68         4.60 o                         
  -5   7   7          1.92         -1.12         3.04 o                         
  -4   7   7          2.75          3.87         2.65 o                         
  -3   7   7        119.17        105.92         3.64 o                         
  -2   7   7        328.26        342.27         6.83 o                         
  -1   7   7        134.66        122.83         2.31 o                         
   0   7   7        450.19        463.83         4.52 o                         
   1   7   7       1040.22       1031.77         8.71 o                         
   2   7   7          4.68          5.44         1.72 o                         
   3   7   7        669.20        652.87        14.41 o                         
   4   7   7         88.07         85.86         3.70 o                         
   5   7   7         92.87        102.99         4.02 o                         
   6   7   7          0.99         -0.35         3.22 o                         
   7   7   7         62.04         53.07         3.77 o                         
   8   7   7          3.98          2.14         3.86 o                         
  -5   8   7         46.90         36.38         5.68 o                         
  -4   8   7          5.82          8.08         2.98 o                         
  -3   8   7          6.78          7.93         2.86 o                         
  -2   8   7          1.03          0.29         2.52 o                         
  -1   8   7        114.96        118.21         2.77 o                         
   0   8   7          2.57          0.40         1.58 o                         
   1   8   7         36.01         36.66         2.30 o                         
   2   8   7        990.69       1026.70        30.22 o                         
   3   8   7         10.33         16.73         7.05 o                         
   4   8   7        682.49        681.40         7.82 o                         
   5   8   7         12.65          9.56         2.79 o                         
   6   8   7          6.62          9.40         3.24 o                         
   7   8   7          2.09          1.98         3.51 o                         
   8   8   7          1.41          3.36         4.19 o                         
  -4   9   7          4.32          1.73         2.93 o                         
  -3   9   7          0.17          0.39         2.64 o                         
  -2   9   7         45.79         44.13         3.03 o                         
  -1   9   7          0.90         -1.19         2.08 o                         
   0   9   7        860.65        864.85         6.53 o                         
   1   9   7         77.20         80.73         3.02 o                         
   2   9   7        486.76        482.26         6.85 o                         
   3   9   7        125.89        121.86         2.95 o                         
   4   9   7         96.42         86.58         4.19 o                         
   5   9   7        102.09        107.36         4.42 o                         
   6   9   7          0.05         -0.52         2.88 o                         
   7   9   7        129.02        134.50         4.94 o                         
   8   9   7         20.18         26.88         4.89 o                         
  -4  10   7          7.54          8.08         4.26 o                         
  -3  10   7          0.38          0.22         2.85 o                         
  -2  10   7          0.64          4.70         4.28 o                         
  -1  10   7         36.37         33.94         3.75 o                         
   0  10   7          1.28          0.71         2.39 o                         
   1  10   7        723.50        702.41        19.99 o                         
   2  10   7         34.74         33.76         3.63 o                         
   3  10   7          5.34          1.37         3.43 o                         
   4  10   7        307.37        306.24         6.50 o                         
   5  10   7         20.23         12.40         3.65 o                         
   6  10   7          3.97          2.31         3.41 o                         
   7  10   7         10.88          7.05         3.36 o                         
  -3  11   7          1.60          1.40         4.28 o                         
  -2  11   7          2.73         -1.21         4.33 o                         
  -1  11   7          1.35          8.69         4.29 o                         
   0  11   7          0.54          3.03         2.58 o                         
   1  11   7         49.88         47.13         2.83 o                         
   2  11   7        242.79        261.08         6.20 o                         
   3  11   7         28.54         32.58         4.21 o                         
   4  11   7         21.43         20.76         4.12 o                         
   5  11   7         28.21         22.24         4.05 o                         
   6  11   7          8.28          5.95         3.61 o                         
   7  11   7          1.51          4.28         3.30 o                         
  -2  12   7         21.81         28.31         4.57 o                         
  -1  12   7          4.34          2.21         4.45 o                         
   0  12   7         25.93         24.03         2.95 o                         
   1  12   7         34.69         41.16         4.33 o                         
   2  12   7        164.21        165.21         5.89 o                         
   3  12   7         28.85         32.05         4.28 o                         
   4  12   7          0.68          2.91         3.91 o                         
   5  12   7         41.00         42.29         4.46 o                         
   6  12   7          8.28          6.68         3.48 o                         
  -1  13   7          1.22         -1.72         4.61 o                         
   0  13   7          5.33          2.19         2.74 o                         
   1  13   7          0.28          2.25         3.87 o                         
   2  13   7         41.99         43.88         4.96 o                         
   3  13   7         18.15         19.33         4.21 o                         
   4  13   7         32.66         42.71         4.64 o                         
   5  13   7          0.17         -0.07         4.12 o                         
   0  14   7          6.76          3.63         2.81 o                         
   1  14   7          6.88          7.13         4.18 o                         
   2  14   7         22.71         22.41         4.99 o                         
   1  -9   8          0.61          0.06         3.86 o                         
  -2  -8   8          0.85         -2.87         3.59 o                         
  -1  -8   8         45.41         45.06         4.48 o                         
   0  -8   8         70.34         48.33         4.69 o                         
   1  -8   8          9.05          9.78         4.50 o                         
   2  -8   8          2.18          3.31         3.70 o                         
   3  -8   8          0.35         -2.44         3.60 o                         
   4  -8   8          7.56         13.02         4.55 o                         
  -3  -7   8         13.77         14.90         3.86 o                         
  -2  -7   8         44.99         43.46         4.99 o                         
  -1  -7   8         28.61         46.08         4.71 o                         
   0  -7   8        209.23        206.21         6.56 o                         
   1  -7   8          0.05          1.09         3.56 o                         
   2  -7   8        327.25        318.07         7.97 o                         
   3  -7   8          0.40          0.06         4.04 o                         
   4  -7   8          9.50         12.25         4.14 o                         
  -4  -6   8         48.69         56.35         5.17 o                         
  -3  -6   8          5.18          4.88         3.78 o                         
  -2  -6   8        231.65        251.08         7.11 o                         
  -1  -6   8         57.95         47.44         4.36 o                         
   0  -6   8        205.88        219.40         6.49 o                         
   1  -6   8        107.20        108.65         4.91 o                         
   2  -6   8          7.13          1.85         3.90 o                         
   3  -6   8        490.89        476.06         8.84 o                         
   4  -6   8          8.55         13.13         4.42 o                         
   5  -6   8        115.90        123.51         6.12 o                         
  -5  -5   8          0.20          2.45         4.18 o                         
  -4  -5   8          6.48          6.00         4.09 o                         
  -3  -5   8         57.05         58.00         4.57 o                         
  -2  -5   8         11.30         10.62         4.07 o                         
  -1  -5   8        317.67        336.50         7.10 o                         
   0  -5   8        259.03        236.67         6.21 o                         
   1  -5   8          4.49          6.96         3.29 o                         
   2  -5   8        361.95        337.68         6.95 o                         
   3  -5   8         11.51         20.94         2.65 o                         
   4  -5   8         90.94         89.41         4.83 o                         
   5  -5   8          0.44          2.92         3.84 o                         
   6  -5   8         50.82         53.51         5.41 o                         
  -5  -4   8          7.11          7.35         2.92 o                         
  -4  -4   8         11.69         15.51         2.78 o                         
  -3  -4   8         33.26         33.85         6.70 o                         
  -2  -4   8        109.64        110.59         3.36 o                         
  -1  -4   8         79.32         69.47         4.12 o                         
   0  -4   8       1448.02       1442.61        26.93 o                         
   1  -4   8         56.51         46.28         3.71 o                         
   2  -4   8        544.53        539.96         7.95 o                         
   3  -4   8        280.41        273.67         4.31 o                         
   4  -4   8         40.81         48.00         4.50 o                         
   5  -4   8        301.75        325.76         7.51 o                         
   6  -4   8          1.76          3.00         3.98 o                         
   7  -4   8         43.03         46.68         5.30 o                         
  -5  -3   8          3.56          6.05         4.67 o                         
  -4  -3   8        101.92        102.57         5.72 o                         
  -3  -3   8         91.78         90.19         3.21 o                         
  -2  -3   8        285.63        286.29         4.47 o                         
  -1  -3   8        539.10        532.10         8.40 o                         
   0  -3   8        232.62        224.68         7.55 o                         
   1  -3   8        992.66        977.11         6.60 o                         
   2  -3   8         46.65         45.14         2.35 o                         
   3  -3   8       1057.55       1048.35        26.49 o                         
   4  -3   8        318.73        325.11         6.61 o                         
   5  -3   8         72.77         73.37         4.84 o                         
   6  -3   8        386.70        404.12         8.27 o                         
   7  -3   8         17.40         19.47         3.21 o                         
  -6  -2   8          0.21         -4.08         4.08 o                         
  -5  -2   8          1.75          2.21         4.78 o                         
  -4  -2   8          0.48         -0.46         3.71 o                         
  -3  -2   8        241.80        239.78         4.82 o                         
  -2  -2   8          2.29          0.91         2.16 o                         
  -1  -2   8        129.69        130.26         2.54 o                         
   0  -2   8       2171.55       2113.37        24.55 o                         
   1  -2   8        211.48        215.42         2.73 o                         
   2  -2   8       1218.17       1223.50        23.88 o                         
   3  -2   8         17.86         16.72         2.32 o                         
   4  -2   8        668.11        684.71         8.58 o                         
   5  -2   8         61.35         63.78         4.07 o                         
   6  -2   8        190.67        186.32         5.86 o                         
   7  -2   8        106.88        112.17         5.39 o                         
   8  -2   8          4.63         12.66         3.76 o                         
  -6  -1   8         22.00         11.97         4.60 o                         
  -5  -1   8          0.50          4.27         4.45 o                         
  -4  -1   8        134.02        139.92         6.12 o                         
  -3  -1   8          3.58          1.92         2.46 o                         
  -2  -1   8        892.29        849.87         7.44 o                         
  -1  -1   8         38.63         42.20         3.52 o                         
   0  -1   8       1239.66       1185.95        13.03 o                         
   1  -1   8       1963.80       1941.61        19.48 o                         
   2  -1   8        510.15        497.85         3.60 o                         
   3  -1   8       2791.07       2761.81        53.62 o                         
   4  -1   8         63.89         59.18         3.51 o                         
   5  -1   8        491.99        506.39         7.76 o                         
   6  -1   8        124.55        132.74         3.77 o                         
   7  -1   8         53.32         48.37         4.64 o                         
   8  -1   8         61.67         54.95         3.50 o                         
  -6   0   8         52.42         48.08         6.43 o                         
  -5   0   8         32.22         26.16         4.91 o                         
  -4   0   8          5.45         -0.17         4.49 o                         
  -3   0   8       1196.63       1211.40         8.40 o                         
  -2   0   8        366.27        332.27         6.05 o                         
  -1   0   8        749.64        748.77         8.31 o                         
   0   0   8        127.30        130.96         2.37 o                         
   1   0   8       1920.63       1837.05         7.14 o                         
   2   0   8        912.46        955.88        11.03 o                         
   3   0   8        864.93        834.98         5.77 o                         
   4   0   8       1773.11       1791.10         8.46 o                         
   5   0   8         10.02          9.69         3.07 o                         
   6   0   8        430.05        439.10        14.72 o                         
   7   0   8         50.06         52.75         3.09 o                         
   8   0   8         22.42         20.47         3.15 o                         
  -6   1   8          0.78         -1.35         4.38 o                         
  -5   1   8         49.28         46.41         5.84 o                         
  -4   1   8         77.25         66.55         5.25 o                         
  -3   1   8         22.77         21.11         4.83 o                         
  -2   1   8        649.79        657.23         7.81 o                         
  -1   1   8        207.59        206.37         4.70 o                         
   0   1   8       2777.98       2592.36        70.29 o                         
   1   1   8         26.38         31.90         1.70 o                         
   2   1   8       2258.55       2250.74        17.41 o                         
   3   1   8        297.16        278.97        12.09 o                         
   4   1   8        689.94        647.75        11.15 o                         
   5   1   8        534.49        557.80         7.30 o                         
   6   1   8        288.22        282.46         5.03 o                         
   7   1   8        194.48        193.92         6.03 o                         
   8   1   8          0.01         -1.58         2.76 o                         
  -6   2   8         13.78         14.54         4.78 o                         
  -5   2   8          0.10          1.35         4.02 o                         
  -4   2   8         76.76         74.00         5.72 o                         
  -3   2   8         27.88         30.51         3.41 o                         
  -2   2   8        751.21        722.89         8.40 o                         
  -1   2   8        480.38        490.05         6.76 o                         
   0   2   8       1786.32       1686.77        52.95 o                         
   1   2   8       1915.31       1848.55        23.47 o                         
   2   2   8          7.38          5.13         1.44 o                         
   3   2   8       3322.59       3171.57        10.02 o                         
   4   2   8        165.19        167.01         2.35 o                         
   5   2   8        844.42        827.18         6.27 o                         
   6   2   8        607.67        620.28         6.41 o                         
   7   2   8        217.86        217.95         4.41 o                         
   8   2   8         33.43         30.40         4.74 o                         
  -6   3   8          8.15         13.38         5.24 o                         
  -5   3   8        146.26        137.16         6.69 o                         
  -4   3   8         31.20         24.75         4.20 o                         
  -3   3   8        755.60        764.28         8.96 o                         
  -2   3   8         31.54         34.62         3.15 o                         
  -1   3   8       1245.39       1211.65        10.18 o                         
   0   3   8        567.24        526.35        14.79 o                         
   1   3   8        998.11        918.01         5.13 o                         
   2   3   8       1829.65       1804.26        13.62 o                         
   3   3   8         92.56         79.21         2.13 o                         
   4   3   8       3412.06       3304.41        26.83 o                         
   5   3   8         12.42         16.34         2.06 o                         
   6   3   8        239.47        240.43         4.13 o                         
   7   3   8        324.80        325.04         4.95 o                         
   8   3   8          4.30          5.95         2.39 o                         
  -6   4   8          0.69          0.56         4.42 o                         
  -5   4   8         50.17         46.18         5.17 o                         
  -4   4   8          1.81          0.99         2.39 o                         
  -3   4   8         24.55         23.94         3.29 o                         
  -2   4   8        216.81        234.74         5.42 o                         
  -1   4   8        193.90        208.51         4.92 o                         
   0   4   8       2170.46       2208.51         7.59 o                         
   1   4   8       1478.47       1420.45        19.63 o                         
   2   4   8       1977.84       1965.96        16.37 o                         
   3   4   8       1176.35       1152.45         6.82 o                         
   4   4   8        358.34        352.62         5.61 o                         
   5   4   8        541.81        531.28         4.95 o                         
   6   4   8          0.01          0.23         2.25 o                         
   7   4   8        284.21        296.34         6.33 o                         
   8   4   8         12.42          7.91         3.35 o                         
  -5   5   8         19.36         25.47         5.15 o                         
  -4   5   8         38.98         39.05         2.94 o                         
  -3   5   8         73.07         67.07         4.07 o                         
  -2   5   8        127.82        139.09         4.71 o                         
  -1   5   8        779.60        754.38        27.11 o                         
   0   5   8        394.51        414.39         3.13 o                         
   1   5   8       1762.54       1770.65        20.63 o                         
   2   5   8          4.75          4.44         1.48 o                         
   3   5   8        358.51        376.94         3.69 o                         
   4   5   8        963.95        958.68         8.55 o                         
   5   5   8        258.90        250.53         5.09 o                         
   6   5   8        591.02        608.63         7.85 o                         
   7   5   8         53.07         49.33         2.80 o                         
   8   5   8         63.89         66.65         3.26 o                         
   9   5   8          5.97         12.92         4.67 o                         
  -5   6   8          6.93          4.72         4.78 o                         
  -4   6   8          7.87          4.47         3.33 o                         
  -3   6   8        217.17        235.37         4.58 o                         
  -2   6   8        163.38        151.07         3.70 o                         
  -1   6   8        218.52        238.70         4.02 o                         
   0   6   8        741.54        733.68         4.29 o                         
   1   6   8        203.58        209.83         3.68 o                         
   2   6   8        607.50        593.69        11.49 o                         
   3   6   8         38.45         32.37         2.28 o                         
   4   6   8       1521.38       1552.19        10.85 o                         
   5   6   8         93.86         95.94         4.09 o                         
   6   6   8        202.85        192.63         5.21 o                         
   7   6   8        174.52        187.67         5.53 o                         
   8   6   8          1.11         -3.69         3.69 o                         
  -5   7   8         12.42         11.94         4.21 o                         
  -4   7   8         15.61         15.34         2.96 o                         
  -3   7   8         31.43         31.59         2.99 o                         
  -2   7   8        109.03        113.74         3.48 o                         
  -1   7   8         56.47         50.28         3.28 o                         
   0   7   8        119.23        133.84         4.00 o                         
   1   7   8       2155.81       2130.17         7.27 o                         
   2   7   8        663.19        693.09         5.23 o                         
   3   7   8        640.81        643.86        20.59 o                         
   4   7   8          2.80          6.20         3.10 o                         
   5   7   8        470.53        453.27         6.84 o                         
   6   7   8         13.83         15.15         3.52 o                         
   7   7   8        101.73        115.75         4.96 o                         
   8   7   8         72.39         69.73         4.53 o                         
  -5   8   8         10.53          1.70         4.53 o                         
  -4   8   8          5.67          7.46         2.87 o                         
  -3   8   8         90.96         80.34         3.64 o                         
  -2   8   8         67.74         69.78         3.36 o                         
  -1   8   8        246.21        252.35        16.62 o                         
   0   8   8          0.61          1.04         1.64 o                         
   1   8   8        473.80        497.41         7.23 o                         
   2   8   8        519.98        510.35         4.89 o                         
   3   8   8        233.49        239.49         3.54 o                         
   4   8   8        115.69        127.72         4.23 o                         
   5   8   8         54.88         42.36         3.52 o                         
   6   8   8        245.40        240.63         5.93 o                         
   7   8   8         16.73         23.59         3.83 o                         
   8   8   8         58.97         59.35         4.19 o                         
  -4   9   8          0.87         -2.67         5.64 o                         
  -3   9   8          2.23          2.06         2.75 o                         
  -2   9   8        173.98        162.17         9.19 o                         
  -1   9   8         19.43         20.23         2.59 o                         
   0   9   8        104.29        101.86         3.53 o                         
   1   9   8         47.79         40.60         2.06 o                         
   2   9   8        111.27        111.30         5.80 o                         
   3   9   8        121.59        122.48         3.06 o                         
   4   9   8        372.63        355.48         6.41 o                         
   5   9   8         18.07         26.85         3.35 o                         
   6   9   8         51.42         51.99         3.81 o                         
   7   9   8         29.64         30.91         3.54 o                         
   8   9   8          4.70          5.64         3.38 o                         
  -4  10   8          0.21         -0.22         3.38 o                         
  -3  10   8          0.33          3.05         2.97 o                         
  -2  10   8          6.07         12.04         3.06 o                         
  -1  10   8         96.05         85.88         3.64 o                         
   0  10   8         77.30         74.60         2.59 o                         
   1  10   8        104.30        107.30         3.30 o                         
   2  10   8         37.79         36.67         2.47 o                         
   3  10   8        186.91        196.62         7.26 o                         
   4  10   8          7.33          4.97         3.75 o                         
   5  10   8         59.21         56.03         4.41 o                         
   6  10   8          8.28          6.48         3.73 o                         
   7  10   8         42.40         44.11         4.08 o                         
  -3  11   8          9.54          7.56         3.22 o                         
  -2  11   8          4.37          1.60         2.89 o                         
  -1  11   8         51.81         50.87         5.60 o                         
   0  11   8          3.36         -1.17         2.31 o                         
   1  11   8        163.59        176.12         5.54 o                         
   2  11   8         33.74         38.52         2.73 o                         
   3  11   8         34.21         31.97         2.62 o                         
   4  11   8         91.94         91.64         4.85 o                         
   5  11   8         15.13          7.35         3.90 o                         
   6  11   8         13.21         15.12         4.18 o                         
   7  11   8          8.18         15.51         3.58 o                         
  -2  12   8          2.11          7.31         3.35 o                         
  -1  12   8          6.77          3.50         3.72 o                         
   0  12   8         22.51         20.99         2.70 o                         
   1  12   8         37.05         33.25         3.94 o                         
   2  12   8         24.51         24.81         4.16 o                         
   3  12   8         38.84         42.05         2.97 o                         
   4  12   8         56.96         53.46         4.77 o                         
   5  12   8          6.61          9.97         4.24 o                         
   6  12   8          7.98          5.54         3.71 o                         
  -1  13   8          4.72         13.81         4.44 o                         
   0  13   8         12.19         19.67         2.90 o                         
   1  13   8        104.18        102.09         5.01 o                         
   2  13   8          0.07         -2.41         3.40 o                         
   3  13   8          6.35          8.24         3.95 o                         
   4  13   8         10.93         11.52         4.11 o                         
   0  14   8          2.67         -2.22         3.95 o                         
   1  14   8          4.33          1.32         4.23 o                         
   0  -8   9          3.31         10.28         4.82 o                         
   1  -8   9         17.65         18.07         4.64 o                         
   2  -8   9         15.76          1.02         4.02 o                         
   3  -8   9         12.44         18.97         4.91 o                         
  -2  -7   9          0.50          6.31         4.62 o                         
  -1  -7   9          0.20         -0.16         4.02 o                         
   0  -7   9         34.39         43.89         4.89 o                         
   1  -7   9         27.63         41.13         4.44 o                         
   2  -7   9         28.27         28.52         4.72 o                         
   3  -7   9          0.06          2.02         2.73 o                         
  -3  -6   9         10.18          1.97         4.35 o                         
  -2  -6   9         16.55         15.74         4.06 o                         
  -1  -6   9         31.25         19.25         4.04 o                         
   0  -6   9          0.60         -3.00         3.52 o                         
   1  -6   9        111.92         98.74         5.30 o                         
   2  -6   9        216.45        237.02         6.96 o                         
   3  -6   9         64.25         59.27         3.46 o                         
   4  -6   9         11.69         13.90         4.58 o                         
  -4  -5   9         10.07         11.83         4.50 o                         
  -3  -5   9        140.24        150.45         6.05 o                         
  -2  -5   9          0.01         -1.63         3.57 o                         
  -1  -5   9        246.99        247.29         6.80 o                         
   0  -5   9         70.00         62.83         4.76 o                         
   1  -5   9         82.49         96.43         4.69 o                         
   2  -5   9        244.18        233.42         4.55 o                         
   3  -5   9         56.61         64.83         3.32 o                         
   4  -5   9        174.98        175.51         6.38 o                         
   5  -5   9          0.55          0.79         3.84 o                         
  -4  -4   9          1.11          5.41         4.13 o                         
  -3  -4   9         88.47         89.47        11.08 o                         
  -2  -4   9        183.25        181.29         7.80 o                         
  -1  -4   9         67.12         75.50         7.97 o                         
   0  -4   9        267.93        276.99         4.67 o                         
   1  -4   9         89.52         81.93         5.47 o                         
   2  -4   9        363.02        391.18         4.94 o                         
   3  -4   9        154.12        146.14         7.49 o                         
   4  -4   9        232.18        252.42         6.69 o                         
   5  -4   9        204.83        209.29         6.63 o                         
   6  -4   9         20.46         21.76         4.51 o                         
  -5  -3   9          0.28         -3.21         3.98 o                         
  -4  -3   9         12.68         12.26         3.89 o                         
  -3  -3   9        130.11        144.37        11.15 o                         
  -2  -3   9         61.06         71.54         3.27 o                         
  -1  -3   9        577.09        562.19        22.77 o                         
   0  -3   9         56.83         62.19         3.68 o                         
   1  -3   9        346.60        345.49         3.66 o                         
   2  -3   9          0.60          0.32         1.80 o                         
   3  -3   9        474.60        473.95        29.78 o                         
   4  -3   9         78.26         75.08         4.59 o                         
   5  -3   9        308.95        311.74         7.09 o                         
   6  -3   9         42.65         45.03         4.61 o                         
   7  -3   9          0.97          0.47         2.91 o                         
  -5  -2   9         16.65         13.06         5.17 o                         
  -4  -2   9          9.57          3.71         4.10 o                         
  -3  -2   9         79.05         69.30         4.46 o                         
  -2  -2   9        276.12        274.72         4.54 o                         
  -1  -2   9        502.68        511.53         8.27 o                         
   0  -2   9        270.25        271.05         4.31 o                         
   1  -2   9          1.07          2.05         1.57 o                         
   2  -2   9        902.22        882.72         8.46 o                         
   3  -2   9          0.19         -1.79         2.19 o                         
   4  -2   9        448.86        478.10         7.78 o                         
   5  -2   9         78.72         77.37         4.83 o                         
   6  -2   9        118.34        115.07         5.07 o                         
   7  -2   9         16.70         14.20         2.86 o                         
  -5  -1   9          5.40          5.73         4.02 o                         
  -4  -1   9         48.22         55.05         4.92 o                         
  -3  -1   9        382.08        361.29         5.40 o                         
  -2  -1   9        101.05        101.99         3.34 o                         
  -1  -1   9        240.86        240.21         5.73 o                         
   0  -1   9       1980.72       2050.12        65.33 o                         
   1  -1   9        629.20        652.37         6.88 o                         
   2  -1   9        670.05        684.68        13.03 o                         
   3  -1   9        801.48        799.18         6.22 o                         
   4  -1   9        106.05         96.57         9.90 o                         
   5  -1   9        742.81        749.13         9.57 o                         
   6  -1   9         26.99         29.78         4.40 o                         
   7  -1   9        330.25        342.45        15.98 o                         
   8  -1   9         19.76         16.58         4.19 o                         
  -5   0   9          0.33         -3.31         4.15 o                         
  -4   0   9         27.15         21.04         4.90 o                         
  -3   0   9        165.27        165.50         5.82 o                         
  -2   0   9         43.76         47.49         3.73 o                         
  -1   0   9       1696.85       1634.63        12.75 o                         
   0   0   9         24.43         30.52         3.45 o                         
   1   0   9       2229.57       2236.64        22.61 o                         
   2   0   9        270.38        267.37         7.27 o                         
   3   0   9        844.16        836.06        26.08 o                         
   4   0   9        693.05        687.13        18.62 o                         
   5   0   9        167.86        158.55         5.08 o                         
   6   0   9        376.58        373.76         5.44 o                         
   7   0   9         30.55         32.52         3.04 o                         
   8   0   9        124.56        123.15         3.97 o                         
  -5   1   9          1.21         -3.62         4.98 o                         
  -4   1   9        108.23        106.14         6.21 o                         
  -3   1   9        389.79        374.51        18.57 o                         
  -2   1   9        173.96        173.33         5.02 o                         
  -1   1   9         56.74         54.82         3.82 o                         
   0   1   9        726.38        720.34         8.49 o                         
   1   1   9        214.33        224.64        10.48 o                         
   2   1   9       1238.17       1216.85         9.02 o                         
   3   1   9        700.24        713.24        10.21 o                         
   4   1   9        671.67        670.38         5.59 o                         
   5   1   9        598.77        617.92        26.70 o                         
   6   1   9        138.14        133.46         3.72 o                         
   7   1   9          2.93          0.77         2.73 o                         
   8   1   9         21.06         17.59         4.13 o                         
  -5   2   9          0.14          3.69         4.73 o                         
  -4   2   9         56.12         49.41         5.74 o                         
  -3   2   9          8.34          3.56         3.09 o                         
  -2   2   9        554.05        520.31         7.67 o                         
  -1   2   9        455.40        449.50         7.07 o                         
   0   2   9        807.61        745.07         8.47 o                         
   1   2   9       2697.18       2672.75        22.80 o                         
   2   2   9         80.54         74.48         2.17 o                         
   3   2   9       1940.73       1907.27        11.33 o                         
   4   2   9         11.71         14.51         1.76 o                         
   5   2   9        699.80        693.72         5.96 o                         
   6   2   9        175.13        176.09         4.22 o                         
   7   2   9        109.99        108.79         7.39 o                         
   8   2   9        146.33        154.24         4.24 o                         
  -5   3   9          0.85          4.33         4.98 o                         
  -4   3   9          0.08         -0.89         4.01 o                         
  -3   3   9        138.01        134.34         4.83 o                         
  -2   3   9          2.08          2.91         3.25 o                         
  -1   3   9       1244.76       1234.83        11.09 o                         
   0   3   9        779.24        768.65         8.66 o                         
   1   3   9       2167.33       2132.17        46.42 o                         
   2   3   9       1857.57       1820.54         7.83 o                         
   3   3   9        853.41        824.16         5.86 o                         
   4   3   9        475.46        462.80        14.72 o                         
   5   3   9         52.79         51.84         3.43 o                         
   6   3   9        795.47        772.88         9.33 o                         
   7   3   9         78.22         70.60         3.07 o                         
   8   3   9        109.51        108.77         3.90 o                         
  -5   4   9         12.47          5.15         4.27 o                         
  -4   4   9         25.53         19.85         4.26 o                         
  -3   4   9         53.82         53.02         3.86 o                         
  -2   4   9        230.36        230.90         5.74 o                         
  -1   4   9         13.42          9.52         3.06 o                         
   0   4   9        589.44        575.40         7.55 o                         
   1   4   9        138.10        141.90         2.56 o                         
   2   4   9        388.51        399.74         6.93 o                         
   3   4   9       1747.50       1714.71         7.83 o                         
   4   4   9        270.21        262.66         4.10 o                         
   5   4   9       1156.99       1128.65        10.10 o                         
   6   4   9         20.20         20.58         3.60 o                         
   7   4   9         54.60         52.19         3.82 o                         
   8   4   9         12.28         14.38         4.03 o                         
  -5   5   9          6.49         10.63         5.58 o                         
  -4   5   9         20.65         21.71         2.91 o                         
  -3   5   9        120.80        118.86         4.95 o                         
  -2   5   9        441.48        428.16         7.39 o                         
  -1   5   9        710.70        688.79         8.68 o                         
   0   5   9        135.63        143.29         4.68 o                         
   1   5   9       1757.64       1765.93        12.00 o                         
   2   5   9        535.33        537.70        14.22 o                         
   3   5   9       2709.85       2717.83        13.49 o                         
   4   5   9        118.06        125.81         3.85 o                         
   5   5   9        127.92        128.41         4.44 o                         
   6   5   9        472.28        467.87         7.27 o                         
   7   5   9          0.50          4.10         3.65 o                         
   8   5   9         92.91        104.36         5.07 o                         
  -5   6   9         28.87         28.60         5.89 o                         
  -4   6   9          4.30          6.88         3.49 o                         
  -3   6   9         74.44         78.65         4.67 o                         
  -2   6   9         39.73         39.65         3.96 o                         
  -1   6   9        446.37        452.10         5.33 o                         
   0   6   9       1045.50       1000.25         8.31 o                         
   1   6   9        264.43        272.65         4.12 o                         
   2   6   9       1571.12       1554.50        21.50 o                         
   3   6   9         89.42         84.60         2.41 o                         
   4   6   9        859.28        895.33         8.68 o                         
   5   6   9         33.72         36.21         3.49 o                         
   6   6   9        119.03        130.04         4.76 o                         
   7   6   9        123.56        121.52         4.99 o                         
   8   6   9          0.21         -0.81         3.78 o                         
  -5   7   9          5.40         -4.67         4.67 o                         
  -4   7   9          4.95          2.05         3.48 o                         
  -3   7   9          0.85          2.84         2.80 o                         
  -2   7   9         26.03         33.97         3.84 o                         
  -1   7   9         36.40         26.84         2.71 o                         
   0   7   9        410.67        426.32         3.69 o                         
   1   7   9          3.80          5.99         2.00 o                         
   2   7   9          0.77          1.28         1.85 o                         
   3   7   9        991.04        977.84         6.37 o                         
   4   7   9          0.99          1.25         3.02 o                         
   5   7   9        641.41        619.49         8.02 o                         
   6   7   9         11.16         12.72         3.69 o                         
   7   7   9         98.75         96.17         4.51 o                         
   8   7   9          1.07          0.17         3.90 o                         
  -4   8   9          0.58          3.37         2.79 o                         
  -3   8   9         40.62         42.79         5.29 o                         
  -2   8   9         18.20         19.56         2.92 o                         
  -1   8   9        213.29        221.54         4.48 o                         
   0   8   9        144.70        125.50         2.52 o                         
   1   8   9       1693.42       1725.55         8.68 o                         
   2   8   9          1.75          2.85         1.98 o                         
   3   8   9        215.87        221.68         6.61 o                         
   4   8   9        394.83        409.35         6.71 o                         
   5   8   9         22.67         23.37         3.40 o                         
   6   8   9        307.86        320.06         6.55 o                         
   7   8   9         13.91         17.40         4.02 o                         
   8   8   9         36.46         41.61         4.40 o                         
  -4   9   9          0.14         -3.59         3.59 o                         
  -3   9   9         19.02         20.65         4.20 o                         
  -2   9   9         40.06         35.27         4.58 o                         
  -1   9   9        108.34        110.08         3.69 o                         
   0   9   9        341.35        327.16         3.75 o                         
   1   9   9         48.28         37.60         3.00 o                         
   2   9   9        700.72        717.42         6.13 o                         
   3   9   9        166.54        157.37         9.26 o                         
   4   9   9         68.92         86.57         4.32 o                         
   5   9   9        146.57        133.10         5.03 o                         
   6   9   9         20.70         21.50         3.90 o                         
   7   9   9         76.33         81.97         4.96 o                         
  -3  10   9          3.42         -3.51         3.51 o                         
  -2  10   9         27.64         28.01         3.37 o                         
  -1  10   9          6.36          5.73         2.68 o                         
   0  10   9          0.55          4.60         2.48 o                         
   1  10   9         63.51         66.78         4.83 o                         
   2  10   9          0.12         -0.90         2.29 o                         
   3  10   9        269.86        276.50         4.36 o                         
   4  10   9         12.27         10.58         3.29 o                         
   5  10   9        105.71        107.97         4.59 o                         
   6  10   9         40.32         49.40         4.18 o                         
   7  10   9         18.60         16.82         4.29 o                         
  -2  11   9          7.09         10.47         5.15 o                         
  -1  11   9         20.96         26.51         3.95 o                         
   0  11   9         73.21         69.11         5.08 o                         
   1  11   9        100.82        110.06         3.47 o                         
   2  11   9         53.52         54.93         3.43 o                         
   3  11   9        138.87        129.79         3.57 o                         
   4  11   9         25.42         32.95         4.05 o                         
   5  11   9          0.05          2.78         3.32 o                         
   6  11   9         31.51         26.37         4.16 o                         
  -2  12   9         25.42         22.16         4.69 o                         
  -1  12   9         19.53         19.38         3.12 o                         
   0  12   9         44.54         41.20         3.32 o                         
   1  12   9         12.75         12.53         2.68 o                         
   2  12   9          4.87          5.15         3.15 o                         
   3  12   9         71.81         65.05         3.24 o                         
   4  12   9          0.91          3.13         3.55 o                         
   5  12   9         30.90         28.27         3.94 o                         
  -1  13   9          3.11         12.64         4.03 o                         
   0  13   9         27.28         22.33         4.46 o                         
   1  13   9          1.37          0.97         2.42 o                         
   2  13   9         10.52          7.69         2.71 o                         
   3  13   9         68.79         64.49         4.70 o                         
   4  13   9          9.31          7.43         4.02 o                         
   1  14   9          6.66         10.87         4.14 o                         
   2  14   9         13.34         15.93         4.07 o                         
   0  -7  10          0.51          3.58         4.41 o                         
   1  -7  10         46.40         54.38         5.30 o                         
   2  -7  10         59.12         63.55         3.57 o                         
   3  -7  10          8.40         -0.95         3.88 o                         
  -2  -6  10         10.92         11.03         4.94 o                         
  -1  -6  10         60.17         40.90         5.12 o                         
   0  -6  10         27.14         31.80         4.18 o                         
   1  -6  10         19.33         13.17         2.83 o                         
   2  -6  10         37.35         48.97         6.64 o                         
   3  -6  10         51.47         47.14         3.34 o                         
  -3  -5  10          0.33          4.41         3.75 o                         
  -2  -5  10          0.02          2.80         3.89 o                         
  -1  -5  10        126.83        142.11         6.05 o                         
   0  -5  10          0.07          1.72         3.97 o                         
   1  -5  10        339.85        370.20         7.01 o                         
   2  -5  10         49.98         33.42         4.89 o                         
   3  -5  10        189.06        190.61         6.21 o                         
   4  -5  10        144.69        135.49         5.80 o                         
  -3  -4  10         20.37         26.81         4.30 o                         
  -2  -4  10          0.89         -0.18         2.63 o                         
  -1  -4  10         27.02         29.07         2.93 o                         
   0  -4  10         88.62         85.97         3.40 o                         
   1  -4  10        144.72        156.86         9.15 o                         
   2  -4  10        432.51        439.94         5.51 o                         
   3  -4  10         49.13         45.66         4.70 o                         
   4  -4  10        166.76        177.09         5.97 o                         
   5  -4  10        119.02        120.11         5.80 o                         
  -4  -3  10         76.37         82.34         5.71 o                         
  -3  -3  10         21.30         25.96         2.98 o                         
  -2  -3  10         67.44         70.34         3.30 o                         
  -1  -3  10         89.30         93.39         6.36 o                         
   0  -3  10         43.16         39.08         2.93 o                         
   1  -3  10        477.50        466.22         4.43 o                         
   2  -3  10         55.08         59.51         3.43 o                         
   3  -3  10        578.65        611.69         8.73 o                         
   4  -3  10          5.51          5.44         3.73 o                         
   5  -3  10        228.66        245.23         6.97 o                         
   6  -3  10         96.94         94.82         5.42 o                         
  -5  -2  10          1.20         -3.43         5.28 o                         
  -4  -2  10          3.81         -1.48         3.75 o                         
  -3  -2  10        179.70        179.85         4.50 o                         
  -2  -2  10         17.96         21.26         2.71 o                         
  -1  -2  10        462.58        486.29        15.44 o                         
   0  -2  10        318.27        326.74         4.88 o                         
   1  -2  10        202.39        204.36         3.07 o                         
   2  -2  10        738.58        730.58         5.15 o                         
   3  -2  10         96.58         97.68         3.04 o                         
   4  -2  10        591.53        592.43         8.71 o                         
   5  -2  10         28.32         23.53         4.08 o                         
   6  -2  10        214.58        219.50         6.43 o                         
   7  -2  10         40.02         37.98         4.69 o                         
  -5  -1  10         10.67         15.10         4.63 o                         
  -4  -1  10         19.15         20.02         4.51 o                         
  -3  -1  10         35.61         35.57         3.10 o                         
  -2  -1  10        315.06        296.23         6.44 o                         
  -1  -1  10        100.08         91.36         4.76 o                         
   0  -1  10        351.09        362.97         4.80 o                         
   1  -1  10         19.00         19.77         2.75 o                         
   2  -1  10        676.71        648.47         8.78 o                         
   3  -1  10        506.60        511.94         6.71 o                         
   4  -1  10         66.79         55.32         2.69 o                         
   5  -1  10        612.22        620.77         9.21 o                         
   6  -1  10          7.11          7.55         4.11 o                         
   7  -1  10         63.77         55.83         3.44 o                         
  -5   0  10          0.68         -4.49         4.49 o                         
  -4   0  10         97.53         91.20         6.08 o                         
  -3   0  10         50.36         50.86         5.28 o                         
  -2   0  10          3.88          2.63         2.61 o                         
  -1   0  10        375.31        389.07         7.20 o                         
   0   0  10         96.79         93.39         4.61 o                         
   1   0  10        342.88        351.32         6.34 o                         
   2   0  10        118.70        117.60         2.67 o                         
   3   0  10       1541.53       1506.43        12.49 o                         
   4   0  10        141.29        165.95         3.44 o                         
   5   0  10        329.17        323.04         6.85 o                         
   6   0  10        317.14        324.62         5.26 o                         
   7   0  10          0.16         -0.57         2.87 o                         
   8   0  10         27.94         18.32         4.15 o                         
  -5   1  10          6.48          0.51         5.33 o                         
  -4   1  10         11.41          8.75         5.06 o                         
  -3   1  10        307.37        306.18         5.33 o                         
  -2   1  10        203.91        206.14         5.77 o                         
  -1   1  10        399.23        405.61         7.40 o                         
   0   1  10       1480.76       1450.51        12.48 o                         
   1   1  10          0.33          2.13         2.87 o                         
   2   1  10       1142.33       1122.99        13.79 o                         
   3   1  10         32.77         39.59         2.32 o                         
   4   1  10       1140.74       1121.84        31.30 o                         
   5   1  10        118.00        123.81         4.82 o                         
   6   1  10         65.15         59.57         4.38 o                         
   7   1  10        499.18        512.44         6.59 o                         
   8   1  10          0.69          0.64         4.03 o                         
  -5   2  10          3.72          0.73         4.08 o                         
  -4   2  10         44.75         36.68         5.15 o                         
  -3   2  10          7.19          5.19         2.77 o                         
  -2   2  10        314.13        306.55         6.55 o                         
  -1   2  10         81.22         80.67         4.07 o                         
   0   2  10       1104.70       1057.27        10.47 o                         
   1   2  10        425.82        451.42        20.60 o                         
   2   2  10        598.57        559.83        16.85 o                         
   3   2  10       1182.68       1159.70        13.54 o                         
   4   2  10         97.69        110.77         4.43 o                         
   5   2  10       1068.48       1049.98        10.58 o                         
   6   2  10         52.76         48.21         3.96 o                         
   7   2  10        110.52        100.00         5.24 o                         
   8   2  10          8.81         10.51         3.85 o                         
  -5   3  10          2.26          6.50         4.66 o                         
  -4   3  10         27.88         17.02         5.51 o                         
  -3   3  10        123.32        121.51         5.09 o                         
  -2   3  10        119.55         98.52         4.80 o                         
  -1   3  10        395.75        415.70         7.39 o                         
   0   3  10        311.39        282.40         6.20 o                         
   1   3  10        171.70        159.42         2.76 o                         
   2   3  10        551.87        555.16        11.23 o                         
   3   3  10        410.43        395.20         4.31 o                         
   4   3  10       1379.96       1368.82        23.07 o                         
   5   3  10        209.18        182.51         5.29 o                         
   6   3  10        282.87        273.28         6.23 o                         
   7   3  10         14.51         18.37         3.80 o                         
   8   3  10          9.55         14.95         3.46 o                         
  -4   4  10          6.48          4.01         4.99 o                         
  -3   4  10        190.57        164.26         5.53 o                         
  -2   4  10        397.12        378.40         7.35 o                         
  -1   4  10         24.45         28.31         3.85 o                         
   0   4  10       1267.83       1253.39        11.53 o                         
   1   4  10        411.70        400.00        10.00 o                         
   2   4  10        358.05        358.49        10.83 o                         
   3   4  10        107.42        103.96         2.66 o                         
   4   4  10        123.89        130.92         5.81 o                         
   5   4  10        502.35        545.65         7.64 o                         
   6   4  10         49.69         48.02         4.18 o                         
   7   4  10        319.02        317.96         6.83 o                         
   8   4  10         21.65         27.65         4.08 o                         
  -4   5  10         22.98         19.47         5.08 o                         
  -3   5  10          7.45          6.28         3.32 o                         
  -2   5  10         99.67         97.67         4.79 o                         
  -1   5  10        269.19        278.58         6.25 o                         
   0   5  10        274.90        289.45         6.24 o                         
   1   5  10       2137.85       2105.07         9.77 o                         
   2   5  10        195.76        187.17         7.22 o                         
   3   5  10        775.09        762.68         5.71 o                         
   4   5  10        401.07        394.20        15.76 o                         
   5   5  10        557.20        545.87         7.69 o                         
   6   5  10        210.07        213.37         5.69 o                         
   7   5  10         51.43         47.06         3.80 o                         
   8   5  10        124.13        126.38         5.09 o                         
  -4   6  10          8.18         14.16         3.56 o                         
  -3   6  10         87.80         86.96         4.95 o                         
  -2   6  10         45.58         41.17         4.14 o                         
  -1   6  10         96.61        109.57         4.66 o                         
   0   6  10        190.39        187.94         5.40 o                         
   1   6  10         12.00         12.71         1.82 o                         
   2   6  10       2177.55       2201.00        11.60 o                         
   3   6  10        553.83        540.48        13.39 o                         
   4   6  10        461.47        466.60         6.75 o                         
   5   6  10        137.17        135.14         4.64 o                         
   6   6  10        258.04        247.71         6.01 o                         
   7   6  10         72.54         70.92         4.33 o                         
   8   6  10         10.60         11.63         3.82 o                         
  -4   7  10         24.38         19.04         3.86 o                         
  -3   7  10         30.95         32.82         4.20 o                         
  -2   7  10        345.42        307.27         7.20 o                         
  -1   7  10         47.54         36.83         4.03 o                         
   0   7  10        532.91        516.12         8.22 o                         
   1   7  10        319.10        309.17         3.92 o                         
   2   7  10         55.76         55.26         2.45 o                         
   3   7  10        257.20        259.88         3.78 o                         
   4   7  10          0.79         -0.41         3.15 o                         
   5   7  10        140.54        163.45         4.91 o                         
   6   7  10         11.80         10.84         3.64 o                         
   7   7  10         69.34         62.42         4.57 o                         
   8   7  10         65.93         79.11         5.13 o                         
  -4   8  10          1.24          3.94         4.07 o                         
  -3   8  10          3.64          4.04         3.00 o                         
  -2   8  10         26.63         39.42         5.35 o                         
  -1   8  10        308.26        294.85         5.01 o                         
   0   8  10         68.75         71.84         6.53 o                         
   1   8  10        340.59        359.93         4.42 o                         
   2   8  10        540.28        508.92         5.10 o                         
   3   8  10        419.37        427.40         4.77 o                         
   4   8  10        315.57        319.53         6.23 o                         
   5   8  10        131.24        122.30         4.61 o                         
   6   8  10         82.87         98.75         4.73 o                         
   7   8  10          2.42          3.79         4.02 o                         
  -4   9  10         12.83          7.32         4.38 o                         
  -3   9  10         46.28         45.47         6.22 o                         
  -2   9  10          0.79         -1.37         2.83 o                         
  -1   9  10          3.89          1.52         2.74 o                         
   0   9  10        145.43        139.93         3.76 o                         
   1   9  10          9.81         12.09         2.15 o                         
   2   9  10        457.08        454.61         5.10 o                         
   3   9  10          4.28          0.53         2.24 o                         
   4   9  10        289.49        297.18         6.29 o                         
   5   9  10        123.11        117.67         4.96 o                         
   6   9  10         25.64         25.00         4.06 o                         
   7   9  10         33.40         36.55         4.42 o                         
  -3  10  10          0.00         -2.11         2.83 o                         
  -2  10  10         29.64         25.73         3.19 o                         
  -1  10  10        134.55        131.13         4.63 o                         
   0  10  10        167.96        171.30         9.32 o                         
   1  10  10         48.60         41.56         2.72 o                         
   2  10  10         21.35         18.49         2.68 o                         
   3  10  10          5.37          5.04         2.12 o                         
   4  10  10         14.13         16.00         3.24 o                         
   5  10  10         20.42         19.74         3.68 o                         
   6  10  10         31.91         34.69         4.25 o                         
  -2  11  10         20.20         31.01         5.49 o                         
  -1  11  10         49.19         50.73         3.51 o                         
   0  11  10         38.54         36.49         4.66 o                         
   1  11  10        144.08        151.05         4.71 o                         
   2  11  10        250.87        252.00        11.78 o                         
   3  11  10          0.09          0.58         2.41 o                         
   4  11  10        176.86        185.73         5.69 o                         
   5  11  10          0.54          3.44         3.30 o                         
   6  11  10         66.38         73.86         5.17 o                         
  -1  12  10          0.89          4.44         5.36 o                         
   0  12  10          9.57          7.00         3.58 o                         
   1  12  10          3.82          3.84         5.20 o                         
   2  12  10         89.91         89.97         6.49 o                         
   3  12  10         62.99         66.59         3.32 o                         
   4  12  10         27.74         28.32         3.99 o                         
   5  12  10         49.05         34.45         4.48 o                         
   1  13  10          4.99          4.90         2.70 o                         
   2  13  10          0.61          2.22         2.99 o                         
   3  13  10          3.35          1.72         3.79 o                         
   0  -6  11        100.69        118.80         6.29 o                         
   1  -6  11         63.84         56.24         5.22 o                         
   2  -6  11         22.06         30.18         3.15 o                         
  -1  -5  11         19.53         20.81         5.10 o                         
   0  -5  11         12.87         19.86         3.80 o                         
   1  -5  11        166.28        192.62         6.63 o                         
   2  -5  11         59.03         47.77         3.36 o                         
   3  -5  11        111.14        125.97         5.54 o                         
   4  -5  11        146.26        135.71         6.47 o                         
  -2  -4  11        131.11        132.84         4.36 o                         
  -1  -4  11         19.90         22.74         2.99 o                         
   0  -4  11        134.83        136.44         4.07 o                         
   1  -4  11         22.73         30.90         4.41 o                         
   2  -4  11        284.74        299.26         7.80 o                         
   3  -4  11         16.09         14.10         4.11 o                         
   4  -4  11        212.46        237.09         7.06 o                         
  -3  -3  11          7.97          5.62         2.93 o                         
  -2  -3  11         37.15         38.12         3.31 o                         
  -1  -3  11         62.25         62.07         4.87 o                         
   0  -3  11        328.82        342.20         6.06 o                         
   1  -3  11        297.59        279.57        11.04 o                         
   2  -3  11         47.49         51.64         2.67 o                         
   3  -3  11        259.53        245.16         6.23 o                         
   4  -3  11         39.92         41.97         4.25 o                         
   5  -3  11        139.39        163.79         6.51 o                         
  -3  -2  11         25.57         23.42         3.94 o                         
  -2  -2  11         59.86         62.01         3.52 o                         
  -1  -2  11        123.44        131.49         3.84 o                         
   0  -2  11          2.67          3.89         2.60 o                         
   1  -2  11        785.81        812.44         7.37 o                         
   2  -2  11        449.56        455.40         4.45 o                         
   3  -2  11         96.88         92.69         3.36 o                         
   4  -2  11       1007.07        990.61        11.38 o                         
   5  -2  11         21.66         18.07         4.58 o                         
   6  -2  11         61.80         67.98         5.33 o                         
  -4  -1  11         33.03         44.90         5.83 o                         
  -3  -1  11          1.95          2.25         3.56 o                         
  -2  -1  11        227.45        231.12         7.22 o                         
  -1  -1  11          1.96          5.29         2.50 o                         
   0  -1  11        202.17        222.85         4.31 o                         
   1  -1  11         72.62         80.83         3.08 o                         
   2  -1  11       1119.09       1113.73        22.27 o                         
   3  -1  11        207.52        211.40         4.11 o                         
   4  -1  11        271.15        253.35        13.77 o                         
   5  -1  11        511.70        506.49         8.62 o                         
   6  -1  11          2.71          1.96         4.22 o                         
  -4   0  11         29.22         26.58         5.54 o                         
  -3   0  11          9.80         12.52         2.96 o                         
  -2   0  11         34.97         34.87         3.25 o                         
  -1   0  11        297.11        299.76         6.91 o                         
   0   0  11         32.25         30.92         3.91 o                         
   1   0  11        817.71        826.20         6.80 o                         
   2   0  11          6.54         10.61         2.14 o                         
   3   0  11        384.39        380.95         4.83 o                         
   4   0  11        366.03        354.59         6.19 o                         
   5   0  11        149.25        152.52         5.64 o                         
   6   0  11        295.28        288.59         6.89 o                         
   7   0  11         81.06         73.54         4.64 o                         
  -4   1  11          0.96          0.95         4.39 o                         
  -3   1  11         19.94         20.84         3.08 o                         
  -2   1  11          1.14          1.38         3.24 o                         
  -1   1  11        331.63        331.72         7.09 o                         
   0   1  11        111.52        131.57         5.03 o                         
   1   1  11        600.51        635.35         8.99 o                         
   2   1  11       1722.02       1725.80        35.75 o                         
   3   1  11         20.30         15.90         2.12 o                         
   4   1  11        986.63        981.16        44.66 o                         
   5   1  11        184.95        171.07         5.36 o                         
   6   1  11        263.17        245.85         6.25 o                         
   7   1  11         39.11         34.72         4.25 o                         
  -4   2  11         61.32         89.93         5.72 o                         
  -3   2  11          1.56          2.53         2.56 o                         
  -2   2  11        137.32        135.07         5.09 o                         
  -1   2  11         66.81         67.53         4.21 o                         
   0   2  11        133.97        135.52         4.90 o                         
   1   2  11        179.87        190.86         5.62 o                         
   2   2  11       1023.12        975.36        29.22 o                         
   3   2  11        896.83        924.43         8.89 o                         
   4   2  11        266.54        222.28         3.86 o                         
   5   2  11        800.28        778.51         9.66 o                         
   6   2  11        113.76        106.88         5.10 o                         
   7   2  11         37.57         27.19         4.16 o                         
  -4   3  11         39.50         30.97         4.94 o                         
  -3   3  11        101.37        107.61         5.32 o                         
  -2   3  11         26.39         27.48         3.94 o                         
  -1   3  11        349.44        327.71         6.96 o                         
   0   3  11         56.43         59.45         4.01 o                         
   1   3  11        212.77        227.76         5.58 o                         
   2   3  11        606.62        593.26         9.31 o                         
   3   3  11        572.41        560.20        13.96 o                         
   4   3  11        590.98        610.70         5.58 o                         
   5   3  11         29.60         26.54         3.84 o                         
   6   3  11        588.64        579.33         8.63 o                         
   7   3  11          8.05          8.26         3.57 o                         
  -4   4  11         24.57         15.61         4.70 o                         
  -3   4  11         27.35         27.57         3.94 o                         
  -2   4  11         99.03         93.73         4.71 o                         
  -1   4  11        169.91        167.34         5.75 o                         
   0   4  11        616.74        643.87         9.14 o                         
   1   4  11         71.85         74.09         3.93 o                         
   2   4  11       1507.69       1453.26         7.83 o                         
   3   4  11        605.90        618.55         5.56 o                         
   4   4  11       1152.98       1092.65        21.76 o                         
   5   4  11        186.44        181.62         5.16 o                         
   6   4  11          3.91          0.80         3.36 o                         
   7   4  11        149.77        155.14         5.71 o                         
  -4   5  11         17.76         15.42         5.54 o                         
  -3   5  11         48.73         43.01         4.54 o                         
  -2   5  11         19.04         33.96         3.96 o                         
  -1   5  11        224.10        192.26         5.91 o                         
   0   5  11         51.46         46.95         4.00 o                         
   1   5  11         96.60        100.30         4.49 o                         
   2   5  11        287.30        273.63         3.76 o                         
   3   5  11        570.87        564.84         5.23 o                         
   4   5  11         24.87         32.90         2.17 o                         
   5   5  11        852.12        840.26         9.59 o                         
   6   5  11        128.13        132.99         4.84 o                         
   7   5  11         11.11          4.49         3.18 o                         
  -4   6  11          3.07         -1.43         4.28 o                         
  -3   6  11         69.12         62.45         4.81 o                         
  -2   6  11         19.83         19.34         3.57 o                         
  -1   6  11        121.21        126.64         5.31 o                         
   0   6  11        299.15        297.20         6.69 o                         
   1   6  11         68.50         68.35         3.96 o                         
   2   6  11          4.90          3.02         2.03 o                         
   3   6  11         16.70         15.26         2.22 o                         
   4   6  11        764.93        782.43         8.64 o                         
   5   6  11          0.04          1.02         3.10 o                         
   6   6  11        560.13        530.98         8.22 o                         
   7   6  11         42.95         43.85         3.82 o                         
  -4   7  11          0.23         -0.37         3.76 o                         
  -3   7  11          2.98          3.86         3.92 o                         
  -2   7  11        122.97        119.60         5.27 o                         
  -1   7  11         42.37         42.80         3.92 o                         
   0   7  11        243.67        257.43         6.41 o                         
   1   7  11        412.77        375.85         7.17 o                         
   2   7  11       1230.78       1219.95        11.30 o                         
   3   7  11        362.62        349.96         6.20 o                         
   4   7  11        111.06        110.21         4.35 o                         
   5   7  11        236.15        237.59         5.80 o                         
   6   7  11          5.90          3.00         3.92 o                         
   7   7  11         68.26         73.44         4.25 o                         
  -4   8  11         78.53         78.95         5.35 o                         
  -3   8  11          0.14          3.69         4.04 o                         
  -2   8  11          0.15          0.15         4.08 o                         
  -1   8  11         86.72         79.05         5.09 o                         
   0   8  11          7.98          2.94         3.39 o                         
   1   8  11        177.84        184.09         5.72 o                         
   2   8  11         20.99         26.09         3.14 o                         
   3   8  11        285.45        290.69         4.22 o                         
   4   8  11         84.54         80.57         3.94 o                         
   5   8  11        118.26        114.51         5.02 o                         
   6   8  11        195.12        211.11         6.18 o                         
   7   8  11          0.03          0.37         3.33 o                         
  -3   9  11          8.20          9.56         3.97 o                         
  -2   9  11        119.00        103.95         3.89 o                         
  -1   9  11         35.67         41.42         3.48 o                         
   0   9  11         78.91         69.30         4.97 o                         
   1   9  11         75.89         63.69         4.36 o                         
   2   9  11          1.30          3.64         2.79 o                         
   3   9  11          3.16          4.27         2.08 o                         
   4   9  11         69.22         80.08         4.28 o                         
   5   9  11         43.48         49.40         4.11 o                         
   6   9  11        147.34        136.17         5.31 o                         
   7   9  11         84.93         88.47         5.05 o                         
  -2  10  11         31.94         33.93         3.59 o                         
  -1  10  11          3.18          1.10         2.99 o                         
   0  10  11         44.91         38.32         4.68 o                         
   1  10  11        261.51        236.06         6.48 o                         
   2  10  11         25.20         30.32         2.58 o                         
   3  10  11        165.94        167.60         3.88 o                         
   4  10  11          0.16         -0.19         3.24 o                         
   5  10  11         41.54         46.90         3.81 o                         
   6  10  11          0.06          0.92         3.31 o                         
  -1  11  11         28.41         28.72         2.97 o                         
   0  11  11          2.96          0.59         4.13 o                         
   1  11  11         13.18         15.32         4.38 o                         
   2  11  11         23.23         20.65         2.63 o                         
   3  11  11         90.23         96.14         3.49 o                         
   4  11  11         45.35         47.78         4.38 o                         
   5  11  11          5.72          4.06         3.50 o                         
  -1  12  11          7.01          2.60         4.05 o                         
   0  12  11         40.91         42.57         4.95 o                         
   1  12  11         32.46         23.67         4.49 o                         
   2  12  11          0.18         -0.94         2.62 o                         
   3  12  11          0.99          2.32         2.45 o                         
   4  12  11          8.76          8.30         3.95 o                         
   2  13  11         40.84         38.47         3.97 o                         
   3  13  11          8.36          4.39         2.56 o                         
   0  -5  12          0.09          6.85         4.28 o                         
   1  -5  12        159.16        171.97         6.41 o                         
   2  -5  12          3.62          4.60         2.76 o                         
  -2  -4  12          7.12          1.94         4.41 o                         
  -1  -4  12         48.79         48.60         3.55 o                         
   0  -4  12        104.67         98.67         6.55 o                         
   1  -4  12          0.09          3.69         3.42 o                         
   2  -4  12        246.18        244.59         6.29 o                         
   3  -4  12         25.72         17.97         3.87 o                         
  -2  -3  12         54.26         52.68         3.35 o                         
  -1  -3  12         36.24         37.67         3.41 o                         
   0  -3  12        101.07        101.45         4.24 o                         
   1  -3  12         98.58         87.36         3.85 o                         
   2  -3  12          9.67         12.39         4.40 o                         
   3  -3  12        467.76        476.11         8.58 o                         
   4  -3  12          1.35          1.65         4.34 o                         
  -3  -2  12         26.00         36.81         5.08 o                         
  -2  -2  12         14.88         14.93         2.99 o                         
  -1  -2  12        119.56        129.64         7.78 o                         
   0  -2  12         29.33         26.18         3.01 o                         
   1  -2  12        415.10        431.63        10.12 o                         
   2  -2  12        121.38        115.98         3.54 o                         
   3  -2  12        191.22        203.71         4.36 o                         
   4  -2  12        116.90        116.14         5.45 o                         
   5  -2  12          4.17          4.69         4.32 o                         
  -3  -1  12         25.79         20.07         3.89 o                         
  -2  -1  12         37.95         39.24         4.73 o                         
  -1  -1  12         24.83         30.27         3.86 o                         
   0  -1  12        544.07        566.47        13.63 o                         
   1  -1  12         16.95         17.13         2.60 o                         
   2  -1  12        402.29        406.85         5.29 o                         
   3  -1  12        526.18        523.39         9.19 o                         
   4  -1  12        427.91        428.12        17.61 o                         
   5  -1  12        135.29        142.31         6.00 o                         
   6  -1  12         29.27         32.05         4.82 o                         
  -3   0  12         63.56         71.03         3.92 o                         
  -2   0  12        183.83        172.75         5.84 o                         
  -1   0  12         76.70         80.87         5.03 o                         
   0   0  12        100.23        101.95         8.27 o                         
   1   0  12        612.53        658.81        13.54 o                         
   2   0  12          0.07          0.73         2.16 o                         
   3   0  12        822.36        810.47         7.87 o                         
   4   0  12        216.59        204.14         8.31 o                         
   5   0  12        216.11        222.44         6.10 o                         
   6   0  12         96.99         93.51         4.73 o                         
  -3   1  12         40.96         45.72         4.61 o                         
  -2   1  12         13.60         14.00         4.25 o                         
  -1   1  12        245.66        252.93         6.96 o                         
   0   1  12        225.04        243.33         6.69 o                         
   1   1  12        581.50        581.51         6.72 o                         
   2   1  12        434.61        455.64         5.12 o                         
   3   1  12          0.47         -0.67         2.29 o                         
   4   1  12        955.21        919.63        12.54 o                         
   5   1  12         40.94         46.12         3.89 o                         
   6   1  12        166.62        163.72         5.94 o                         
  -3   2  12          0.44          3.55         2.80 o                         
  -2   2  12        131.17        133.63         5.49 o                         
  -1   2  12          0.20          3.05         3.46 o                         
   0   2  12        414.29        425.85         8.07 o                         
   1   2  12        471.17        476.88         8.41 o                         
   2   2  12        366.03        352.96        14.42 o                         
   3   2  12        981.97        953.42         7.89 o                         
   4   2  12         39.87         32.61         2.70 o                         
   5   2  12        571.93        591.25         8.79 o                         
   6   2  12          3.72          2.52         3.81 o                         
   7   2  12        188.02        201.50         6.41 o                         
  -3   3  12         10.90          7.76         3.87 o                         
  -2   3  12         20.97         22.77         4.01 o                         
  -1   3  12        144.39        162.60         5.80 o                         
   0   3  12          0.27          2.15         3.55 o                         
   1   3  12       1400.12       1401.75        13.22 o                         
   2   3  12          1.27          1.03         2.03 o                         
   3   3  12        401.21        386.44         4.81 o                         
   4   3  12        517.17        498.08         5.46 o                         
   5   3  12         25.21         31.59         3.56 o                         
   6   3  12        361.90        362.37         7.32 o                         
   7   3  12         10.27         10.47         3.70 o                         
  -3   4  12         10.12         10.32         3.78 o                         
  -2   4  12         44.03         43.13         4.49 o                         
  -1   4  12        158.62        154.90         5.77 o                         
   0   4  12        194.40        193.81         5.77 o                         
   1   4  12         81.01         85.55         4.69 o                         
   2   4  12       1618.18       1596.75        41.25 o                         
   3   4  12          5.48          4.14         2.20 o                         
   4   4  12        675.34        643.15        14.50 o                         
   5   4  12        507.88        494.51         7.73 o                         
   6   4  12        108.40        105.74         5.04 o                         
   7   4  12        171.04        169.96         5.61 o                         
  -3   5  12          0.17          1.67         3.82 o                         
  -2   5  12        108.71        103.44         5.18 o                         
  -1   5  12         24.69         24.57         4.24 o                         
   0   5  12        138.14        146.06         5.47 o                         
   1   5  12        412.12        427.10         8.00 o                         
   2   5  12         11.56         13.34         2.08 o                         
   3   5  12       1780.37       1786.94         9.30 o                         
   4   5  12          0.57          2.81         2.78 o                         
   5   5  12        360.40        368.26         6.95 o                         
   6   5  12         67.59         73.36         4.66 o                         
   7   5  12         52.03         53.12         4.59 o                         
  -3   6  12         34.95         35.30         4.11 o                         
  -2   6  12          0.15          0.58         4.08 o                         
  -1   6  12        101.02        100.02         5.11 o                         
   0   6  12         26.95         21.47         3.56 o                         
   1   6  12        427.57        452.16         8.09 o                         
   2   6  12        178.93        188.64         5.57 o                         
   3   6  12        108.20        108.57         3.04 o                         
   4   6  12        434.53        429.78         6.93 o                         
   5   6  12          1.19         -3.07         3.65 o                         
   6   6  12         76.09         69.22         4.70 o                         
   7   6  12         50.38         47.78         4.20 o                         
  -3   7  12          1.89         -0.44         3.60 o                         
  -2   7  12          6.60          8.81         4.15 o                         
  -1   7  12          0.22          1.00         3.83 o                         
   0   7  12        164.97        178.86         6.13 o                         
   1   7  12         18.85         10.15         3.90 o                         
   2   7  12        644.87        644.07         6.59 o                         
   3   7  12         92.03         89.80         2.91 o                         
   4   7  12        336.37        330.87         6.45 o                         
   5   7  12        521.44        506.37         7.89 o                         
   6   7  12          4.18          3.19         3.84 o                         
   7   7  12        132.64        121.42         5.15 o                         
  -3   8  12         40.35         30.69         5.03 o                         
  -2   8  12         39.33         44.54         4.64 o                         
  -1   8  12         27.53         27.03         4.15 o                         
   0   8  12         20.72         26.82         4.33 o                         
   1   8  12         69.29         63.79         4.64 o                         
   2   8  12         17.05         18.74         3.29 o                         
   3   8  12        373.11        375.56         9.68 o                         
   4   8  12        139.02        147.50         4.85 o                         
   5   8  12        215.18        222.40         6.02 o                         
   6   8  12         66.75         66.39         4.88 o                         
  -2   9  12          3.22          3.13         4.25 o                         
  -1   9  12         12.02          7.85         4.34 o                         
   0   9  12         65.95         69.87         4.87 o                         
   1   9  12         72.85         87.80         4.95 o                         
   2   9  12        103.92        103.52         3.26 o                         
   3   9  12          0.20          2.20         2.39 o                         
   4   9  12        177.64        185.38         5.68 o                         
   5   9  12         15.60         17.61         4.00 o                         
   6   9  12         12.15         20.06         4.20 o                         
  -1  10  12          0.02         -2.86         2.86 o                         
   0  10  12          4.58          6.11         3.88 o                         
   1  10  12         29.06         23.58         4.35 o                         
   2  10  12        151.27        158.47         6.43 o                         
   3  10  12        139.31        129.70         3.88 o                         
   4  10  12         37.47         38.05         3.94 o                         
   5  10  12        270.08        283.49         6.90 o                         
  -1  11  12         27.92         16.47         3.95 o                         
   0  11  12          0.07         -2.16         3.79 o                         
   1  11  12          0.44         -1.94         3.53 o                         
   2  11  12          2.29          0.29         4.42 o                         
   3  11  12          7.73          4.38         2.30 o                         
   4  11  12         41.81         46.50         4.20 o                         
   5  11  12         10.83         15.92         4.27 o                         
   1  12  12          0.96          0.98         3.74 o                         
   2  12  12          5.18          7.97         2.72 o                         
   3  12  12          1.06          0.43         2.46 o                         
   4  12  12          5.21          5.42         4.13 o                         
   2  13  12         10.12          5.44         3.44 o                         
   3  13  12         59.01         62.53         5.06 o                         
   1  -4  13         24.18         36.78         4.79 o                         
   0  -3  13         77.24         81.22        14.67 o                         
   1  -3  13        122.05        116.63        10.46 o                         
   2  -3  13         45.51         57.52         4.96 o                         
   3  -3  13        124.27        121.67         5.63 o                         
  -2  -2  13          2.30         -1.72         4.41 o                         
  -1  -2  13        141.94        150.86        11.83 o                         
   0  -2  13          3.87          8.89         3.21 o                         
   1  -2  13        202.39        213.30        10.42 o                         
   2  -2  13        118.93        107.37         5.39 o                         
   3  -2  13        138.46        146.21         6.50 o                         
   4  -2  13        142.50        150.20         6.22 o                         
  -3  -1  13          5.14          4.76         3.69 o                         
  -2  -1  13          6.58          7.37         3.26 o                         
  -1  -1  13          1.64          2.11         3.04 o                         
   0  -1  13        104.49        112.08         4.04 o                         
   1  -1  13          1.47          3.01         2.80 o                         
   2  -1  13        375.77        384.24         8.37 o                         
   3  -1  13         20.65         19.62         2.80 o                         
   4  -1  13         70.85         75.72         3.33 o                         
   5  -1  13        203.39        213.26         6.51 o                         
  -3   0  13          0.50          3.46         3.80 o                         
  -2   0  13         45.60         40.20         4.69 o                         
  -1   0  13        149.04        162.72         6.54 o                         
   0   0  13         80.56         84.35         3.54 o                         
   1   0  13        295.10        302.86         7.56 o                         
   2   0  13          3.48          5.19         3.91 o                         
   3   0  13        538.24        549.75         6.27 o                         
   4   0  13         10.74         15.00         3.12 o                         
   5   0  13        250.09        262.91         7.06 o                         
  -3   1  13         69.10         72.15         3.90 o                         
  -2   1  13         13.10         12.56         4.22 o                         
  -1   1  13        128.08        123.63         5.58 o                         
   0   1  13         81.66         85.93         4.93 o                         
   1   1  13        216.54        222.59         6.63 o                         
   2   1  13        883.74        925.25        11.88 o                         
   3   1  13        274.32        258.56         4.38 o                         
   4   1  13        313.52        323.29         4.95 o                         
   5   1  13         18.94         19.75         3.60 o                         
   6   1  13        202.82        202.18         6.66 o                         
  -3   2  13          8.22          3.44         3.01 o                         
  -2   2  13         39.27         34.53         4.31 o                         
  -1   2  13         22.13         23.21         4.08 o                         
   0   2  13        332.10        336.16         7.87 o                         
   1   2  13          2.73          7.09         4.00 o                         
   2   2  13        158.12        158.60         5.65 o                         
   3   2  13        761.75        763.65        15.65 o                         
   4   2  13        139.74        128.35         3.57 o                         
   5   2  13        391.34        405.01         7.83 o                         
   6   2  13          8.90          6.38         4.11 o                         
  -3   3  13        116.42        131.26        11.42 o                         
  -2   3  13         55.72         45.39         4.33 o                         
  -1   3  13        301.25        318.75         7.88 o                         
   0   3  13          6.11          8.65         4.17 o                         
   1   3  13        353.15        379.99         7.93 o                         
   2   3  13        164.33        168.92         6.04 o                         
   3   3  13        287.29        282.57         5.50 o                         
   4   3  13        374.35        378.25         8.92 o                         
   5   3  13        251.49        260.55         6.60 o                         
   6   3  13        120.03        124.24         5.00 o                         
  -3   4  13         53.52         68.86         5.48 o                         
  -2   4  13          0.48         -2.69         3.93 o                         
  -1   4  13         49.07         55.02         4.46 o                         
   0   4  13        355.72        332.80         7.66 o                         
   1   4  13        129.96        120.32         5.17 o                         
   2   4  13        670.09        686.95         9.93 o                         
   3   4  13          4.75          5.25         2.06 o                         
   4   4  13        450.45        453.90         5.41 o                         
   5   4  13        107.48        121.80         5.00 o                         
   6   4  13        205.66        204.77         6.01 o                         
  -3   5  13          5.51         -0.60         3.69 o                         
  -2   5  13         58.95         54.20         5.01 o                         
  -1   5  13         14.82         18.60         4.16 o                         
   0   5  13        117.48        119.21         5.63 o                         
   1   5  13        207.21        212.22         6.26 o                         
   2   5  13        196.69        181.68         5.86 o                         
   3   5  13        670.29        660.87         6.13 o                         
   4   5  13          0.20          2.99         4.52 o                         
   5   5  13        357.10        354.05         6.98 o                         
   6   5  13        186.38        206.22         6.17 o                         
  -3   6  13         15.46         26.06         4.37 o                         
  -2   6  13          0.04          1.66         4.15 o                         
  -1   6  13        242.21        230.12         6.94 o                         
   0   6  13         31.57         23.54         3.84 o                         
   1   6  13        355.41        372.47         7.90 o                         
   2   6  13        242.07        235.56         6.45 o                         
   3   6  13         96.30         90.74         4.59 o                         
   4   6  13        370.95        363.02        11.16 o                         
   5   6  13          4.70          1.89         3.42 o                         
   6   6  13        224.49        225.90         6.14 o                         
  -2   7  13         10.93         14.44         4.64 o                         
  -1   7  13         37.01         45.19         4.61 o                         
   0   7  13        194.65        202.60         6.53 o                         
   1   7  13          0.19          5.01         3.74 o                         
   2   7  13        278.95        287.01         7.09 o                         
   3   7  13        263.90        273.50         4.48 o                         
   4   7  13        200.32        211.45         5.57 o                         
   5   7  13        137.57        132.48         5.24 o                         
   6   7  13         19.49         13.46         3.61 o                         
  -2   8  13          6.10          3.67         3.66 o                         
  -1   8  13         30.15         31.79         4.14 o                         
   0   8  13          7.65         14.61         3.68 o                         
   1   8  13        183.04        194.62         6.36 o                         
   2   8  13         10.31         10.99         3.96 o                         
   3   8  13        320.94        315.24         4.66 o                         
   4   8  13         59.84         57.89         4.14 o                         
   5   8  13         55.98         57.11         4.64 o                         
   6   8  13        235.79        256.16         6.91 o                         
  -1   9  13         19.41         26.14         4.12 o                         
   0   9  13         56.36         54.34         4.97 o                         
   1   9  13        113.41        128.52         5.54 o                         
   2   9  13        117.38         99.01         5.28 o                         
   3   9  13         11.69         13.96         2.45 o                         
   4   9  13        162.90        165.07         5.47 o                         
   5   9  13          0.35          3.82         3.99 o                         
   0  10  13         34.33         36.88         4.81 o                         
   1  10  13         13.34         14.52         3.64 o                         
   2  10  13        108.74        124.50         5.55 o                         
   3  10  13        142.49        142.45         3.68 o                         
   4  10  13         27.10         36.04         4.07 o                         
   5  10  13         51.99         60.00         4.66 o                         
   1  11  13         53.16         63.23         5.05 o                         
   2  11  13          5.66          5.71         3.96 o                         
   3  11  13         58.43         67.33         7.49 o                         
   4  11  13        123.60        148.15         5.81 o                         
   3  12  13          2.58          3.40         2.49 o                         
   0  -2  14          2.61         -0.70         3.91 o                         
   3  -2  14         70.60         70.46         4.33 o                         
  -1  -1  14         38.75         41.60         5.08 o                         
   0  -1  14         81.52         82.45        13.58 o                         
   1  -1  14          2.57         -2.66         4.50 o                         
   2  -1  14        208.89        213.92         6.97 o                         
   3  -1  14         51.98         49.08         4.87 o                         
   4  -1  14        189.30        190.76         4.60 o                         
  -1   0  14          8.66         11.25         3.08 o                         
   0   0  14        130.64        128.43         4.05 o                         
   1   0  14        250.38        258.01         7.60 o                         
   2   0  14        106.25        104.19         5.62 o                         
   3   0  14        211.11        209.26         4.38 o                         
   4   0  14         30.16         32.57         3.22 o                         
  -1   1  14         83.61         91.93         5.94 o                         
   0   1  14          5.93          6.00         2.79 o                         
   1   1  14        187.76        187.90         6.79 o                         
   2   1  14        139.27        154.76         6.30 o                         
   3   1  14         30.06         21.62         2.87 o                         
   4   1  14        307.06        298.16         6.06 o                         
   5   1  14          0.88          0.94         3.68 o                         
  -2   2  14         36.99         42.41         4.79 o                         
  -1   2  14          7.46          2.58         4.30 o                         
   0   2  14         71.83         72.57         5.31 o                         
   1   2  14         67.68         72.30         5.07 o                         
   2   2  14        475.68        489.34         9.19 o                         
   3   2  14         80.53         92.84         3.50 o                         
   4   2  14         94.92         84.16         3.14 o                         
   5   2  14        205.05        234.51         6.72 o                         
  -2   3  14          2.67          4.25         3.90 o                         
  -1   3  14         87.04         95.96         5.57 o                         
   0   3  14         60.58         66.32         5.17 o                         
   1   3  14        376.68        392.22         8.47 o                         
   2   3  14         31.09         28.05         4.38 o                         
   3   3  14        814.09        809.84         7.26 o                         
   4   3  14        132.21        140.98         3.76 o                         
   5   3  14        114.68        122.37         5.28 o                         
  -2   4  14         10.22          1.10         4.49 o                         
  -1   4  14         47.98         42.98         4.54 o                         
   0   4  14         82.17         84.96         5.24 o                         
   1   4  14         77.83         89.80         5.01 o                         
   2   4  14        296.80        309.02         7.59 o                         
   3   4  14          5.65          5.75         2.40 o                         
   4   4  14        394.22        376.20         5.24 o                         
   5   4  14         60.75         69.75         4.25 o                         
  -2   5  14         16.77         25.35         4.58 o                         
  -1   5  14         25.74         23.84         4.51 o                         
   0   5  14         64.63         61.23         4.57 o                         
   1   5  14         91.35         89.22         5.11 o                         
   2   5  14        115.25        113.42         5.39 o                         
   3   5  14        112.03        119.91         3.45 o                         
   4   5  14          0.09          1.47         2.32 o                         
   5   5  14        281.05        303.53         6.87 o                         
   6   5  14          0.06          2.33         3.96 o                         
  -1   6  14         36.68         29.80         4.83 o                         
   0   6  14          0.07         -1.17         3.79 o                         
   1   6  14        136.96        141.36         5.76 o                         
   2   6  14        278.96        284.13         7.29 o                         
   3   6  14        452.06        459.16         5.46 o                         
   4   6  14        275.55        283.39         4.64 o                         
   5   6  14         15.17         11.63         3.61 o                         
  -1   7  14         20.42         28.89         4.68 o                         
   0   7  14         92.89         91.60         5.38 o                         
   1   7  14          7.38          5.57         4.13 o                         
   2   7  14        246.82        265.36         7.42 o                         
   3   7  14         31.13         32.26         3.10 o                         
   4   7  14        156.26        156.00         5.40 o                         
   5   7  14        201.88        198.21         5.80 o                         
   0   8  14         18.47         23.77         4.01 o                         
   1   8  14         62.10         59.53         4.88 o                         
   2   8  14          3.33          0.78         3.83 o                         
   3   8  14        158.33        155.31         3.72 o                         
   4   8  14          4.17          6.00         3.24 o                         
   5   8  14         94.04        100.62         4.76 o                         
   0   9  14          8.37          2.64         4.01 o                         
   1   9  14         11.04          7.70         3.92 o                         
   2   9  14        181.71        176.13         6.39 o                         
   3   9  14         12.08         11.79         2.20 o                         
   4   9  14        138.14        136.75         4.91 o                         
   5   9  14         59.49         64.32         4.28 o                         
   1  10  14         26.90         27.87         4.51 o                         
   2  10  14          9.56         16.10         4.22 o                         
   3  10  14         51.15         49.12         3.01 o                         
   4  10  14         16.16         12.30         2.99 o                         
   3  11  14         73.53         71.86         3.38 o                         
   0   0  15        104.24        126.32         5.83 o                         
   1   1  15        167.91        174.48         6.70 o                         
   2   1  15        168.20        181.36         6.60 o                         
   3   1  15         14.19         10.11         3.62 o                         
   4   1  15        294.04        298.74         5.27 o                         
   1   2  15          3.53          0.68         4.17 o                         
   2   2  15        281.98        305.92         8.26 o                         
   3   2  15         12.91         13.96         4.36 o                         
   4   2  15         91.24        102.45         3.78 o                         
   0   3  15         73.18         78.68         5.52 o                         
   1   3  15        178.23        177.90         6.85 o                         
   2   3  15          0.92         -4.25         4.25 o                         
   3   3  15        266.69        258.27         7.20 o                         
   4   3  15          0.41          0.72         2.44 o                         
   0   4  15          9.62          8.58         4.33 o                         
   1   4  15         90.31         84.53         5.30 o                         
   2   4  15        337.24        359.92         8.39 o                         
   3   4  15         11.93         18.70         3.86 o                         
   4   4  15        330.34        310.35         4.98 o                         
   5   4  15         11.65         12.29         3.88 o                         
   0   5  15        126.90        139.67         6.38 o                         
   1   5  15         43.78         41.47         4.79 o                         
   2   5  15        172.42        195.03         7.04 o                         
   3   5  15        224.22        242.48         6.95 o                         
   4   5  15         19.95         20.25         2.49 o                         
   5   5  15        214.94        219.37         6.01 o                         
   0   6  15          6.58         11.55         4.62 o                         
   1   6  15        160.92        180.39         6.71 o                         
   2   6  15          8.71          5.13         3.50 o                         
   3   6  15         94.35         83.91         4.74 o                         
   4   6  15         97.48         91.81         4.47 o                         
   5   6  15        117.10        106.64         5.23 o                         
   1   7  15         20.41         25.14         4.64 o                         
   2   7  15        200.99        191.38         6.42 o                         
   3   7  15         30.57         31.03         4.50 o                         
   4   7  15         59.26         56.66         4.09 o                         
   1   8  15        103.42         92.26         5.91 o                         
   2   8  15        114.05        128.55         5.93 o                         
   3   8  15        107.67        121.80         5.82 o                         
   4   8  15         17.77         14.05         3.66 o                         
   2   9  15         89.59         89.32         5.81 o                         
   3   9  15         36.55         31.71         4.09 o                         
   4   9  15        174.31        176.76         5.93 o                         
   3  10  15         10.51         10.47         4.17 o                         
   3   4  16        107.65        111.30         5.93 o                         
   4   4  16        261.26        269.42        11.38 o                         
   3   5  16         59.69         57.68         4.74 o                         
   4   5  16        143.05        144.59         3.99 o                         
   3   6  16         76.35         69.02         5.06 o                         
   4   6  16         45.92         41.64         4.32 o                         
   3   7  16         12.27          6.09         3.96 o                         
   4   7  16        196.53        200.63         5.90 o                         
                                                                                
