# Supplementary material for: Fifteen 4-(2-meth­oxy­phen­yl)piperazin-1-ium salts containing organic anions: supra­molecular assembly in zero, one, two and three dimensions
Source: Acta Crystallogr E Crystallogr Commun. 2020 Oct 30;76(Pt 11):1779–93. doi: 10.1107/S2056989020014097 (PMC7643239; doi:10.1107/S2056989020014097)
Supplement: Supplementary file 5 [file e-76-01779-IVsup5.hkl]

data_IV                                                                         
_shelx_title ' hm3cg'                                                           
_shelx_refln_list_code          4                                               
_shelx_F_calc_maximum      145.33                                               
_exptl_crystal_F_000       704.00                                               
_reflns_d_resolution_high  0.7601                                               
                                                                                
loop_                                                                           
 _space_group_symop_operation_xyz                                               
 'x, y, z'                                                                      
 'x, -y, z+1/2'                                                                 
 'x+1/2, y+1/2, z'                                                              
 'x+1/2, -y+1/2, z+1/2'                                                         
                                                                                
_cell_length_a    19.9400                                                       
_cell_length_b    10.2705                                                       
_cell_length_c     9.0148                                                       
_cell_angle_alpha  90.000                                                       
_cell_angle_beta  109.663                                                       
_cell_angle_gamma  90.000                                                       
                                                                                
_shelx_F_squared_multiplier     1.000                                           
                                                                                
loop_                                                                           
 _refln_index_h                                                                 
 _refln_index_k                                                                 
 _refln_index_l                                                                 
 _refln_F_squared_calc                                                          
 _refln_F_squared_meas                                                          
 _refln_F_squared_sigma                                                         
 _refln_observed_status                                                         
   3   1 -11          2.06          6.29         3.74 o                         
   5   1 -11         16.18         15.23         2.93 o                         
   7   1 -11          2.04          9.17         2.87 o                         
   9   1 -11          0.55          4.02         1.99 o                         
  11   1 -11         10.78         12.06         2.65 o                         
  13   1 -11         11.01         10.06         4.82 o                         
   4   2 -11          4.19         -3.22         3.22 o                         
   6   2 -11          0.22          5.39         2.78 o                         
   8   2 -11          8.63          6.70         2.06 o                         
  10   2 -11         17.46         23.74         4.65 o                         
  12   2 -11          4.68          9.36         4.08 o                         
   5   3 -11          6.59         14.06         4.15 o                         
   7   3 -11          4.53         -3.04         3.04 o                         
   9   3 -11         16.54         16.04         4.00 o                         
  11   3 -11         17.52         14.93         4.53 o                         
   4   4 -11          3.91         12.36         3.63 o                         
  10   4 -11          3.71          0.89         4.36 o                         
  -2   0 -10          1.12          0.29         3.58 o                         
   0   0 -10         25.09         26.39         4.90 o                         
   2   0 -10        146.77        154.49         6.75 o                         
   4   0 -10          4.09          6.33         3.71 o                         
   6   0 -10        136.39        116.89         5.60 o                         
   8   0 -10         53.72         45.36         3.42 o                         
  10   0 -10          9.37         10.46         2.79 o                         
  12   0 -10          1.82          5.30         3.72 o                         
  14   0 -10         44.82         47.72         4.53 o                         
  16   0 -10          3.50          7.95         4.41 o                         
  18   0 -10         11.50         13.88         4.06 o                         
  -3   1 -10          4.93         -0.45         3.92 o                         
  -1   1 -10         16.11         18.43         3.00 o                         
   1   1 -10          0.14          1.54         2.88 o                         
   3   1 -10          1.95          1.57         2.46 o                         
   5   1 -10         45.93         50.50         3.30 o                         
   7   1 -10         46.70         44.20         2.59 o                         
   9   1 -10         28.89         30.81         5.10 o                         
  11   1 -10         17.27         14.20         3.56 o                         
  13   1 -10         12.20         13.39         4.18 o                         
  15   1 -10          0.37          2.94         4.66 o                         
  17   1 -10          4.81          5.17         4.00 o                         
  -2   2 -10          7.82         16.15         3.08 o                         
   0   2 -10          1.25         -2.77         2.77 o                         
   2   2 -10         12.56         12.83         4.02 o                         
   4   2 -10          4.34          5.02         2.87 o                         
   6   2 -10         50.36         40.70         2.54 o                         
   8   2 -10         20.21         18.80         6.69 o                         
  10   2 -10         47.11         47.44         3.14 o                         
  12   2 -10          1.73         -4.23         4.27 o                         
  14   2 -10          4.21          0.72         4.14 o                         
  16   2 -10          1.39         -3.76         4.85 o                         
  -1   3 -10         28.16         36.36         2.78 o                         
   1   3 -10         19.64         23.92         2.92 o                         
   3   3 -10          4.38          4.86         2.45 o                         
   5   3 -10         14.41          8.82         2.45 o                         
   7   3 -10         26.30         30.08         3.01 o                         
   9   3 -10         61.45         57.87         5.30 o                         
  11   3 -10         27.03         26.04         4.74 o                         
  13   3 -10         12.09          8.56         4.38 o                         
  15   3 -10         11.24          8.11         3.75 o                         
  -2   4 -10         24.15         28.85         5.14 o                         
   0   4 -10          4.87         10.49         3.47 o                         
   2   4 -10         11.28          9.87         2.28 o                         
   4   4 -10          3.30          3.39         2.37 o                         
   6   4 -10          6.79          4.60         2.48 o                         
   8   4 -10         21.36         21.72         3.30 o                         
  10   4 -10          2.21          2.68         2.71 o                         
  12   4 -10         16.69         21.59         3.44 o                         
  14   4 -10         11.70         14.30         6.59 o                         
  16   4 -10          4.40         11.11         4.77 o                         
   1   5 -10         14.77         14.67         2.37 o                         
   3   5 -10          7.18         13.05         3.34 o                         
   5   5 -10         15.29          9.76         4.95 o                         
   7   5 -10          6.67         10.02         2.73 o                         
   9   5 -10         39.49         41.26         3.49 o                         
  11   5 -10          4.65         10.85         3.44 o                         
  13   5 -10         13.58         11.43         4.57 o                         
  15   5 -10          8.00          2.01         4.17 o                         
  -7   1  -9         13.90         25.52         5.06 o                         
  -5   1  -9         37.99         39.45         3.34 o                         
  -3   1  -9         11.72          7.41         2.85 o                         
  -1   1  -9         87.54         94.98         3.83 o                         
   1   1  -9         38.08         36.74         3.14 o                         
   3   1  -9        127.52        125.56         4.00 o                         
   5   1  -9         42.43         48.11         2.42 o                         
   7   1  -9         14.31         11.40         3.57 o                         
   9   1  -9         12.34          9.22         2.54 o                         
  11   1  -9         25.93         22.86         3.93 o                         
  13   1  -9          3.04          2.95         3.61 o                         
  15   1  -9         17.25         15.11         4.06 o                         
  17   1  -9          2.51          3.39         4.13 o                         
  19   1  -9         26.14         30.78         4.47 o                         
  21   1  -9          1.42          5.44         4.34 o                         
  -6   2  -9         18.15         14.58         3.13 o                         
  -4   2  -9          2.64          0.46         2.64 o                         
  -2   2  -9         26.60         22.68         2.83 o                         
   0   2  -9         62.85         63.33         3.39 o                         
   2   2  -9         43.12         42.44         4.65 o                         
   4   2  -9         25.78         22.35         2.22 o                         
   6   2  -9         31.22         36.25         2.85 o                         
   8   2  -9          1.60          1.58         2.38 o                         
  10   2  -9        130.99        128.07         3.77 o                         
  12   2  -9          0.58          3.10         3.56 o                         
  14   2  -9         27.92         29.29         4.80 o                         
  16   2  -9         20.01         24.44         4.61 o                         
  18   2  -9          1.12          0.46         4.15 o                         
  20   2  -9          4.43          1.19         4.70 o                         
  -7   3  -9          2.34         -0.42         3.33 o                         
  -5   3  -9         23.35         29.92         3.06 o                         
  -3   3  -9          7.15         10.02         2.24 o                         
  -1   3  -9         30.89         24.59         2.79 o                         
   1   3  -9         37.54         37.00         4.13 o                         
   3   3  -9         23.96         18.08         2.74 o                         
   5   3  -9          1.85          4.46         2.20 o                         
   7   3  -9         14.03          9.84         2.34 o                         
   9   3  -9         73.91         67.10         5.07 o                         
  11   3  -9         12.91         14.47         4.49 o                         
  13   3  -9         30.34         38.49         4.82 o                         
  15   3  -9         13.16         23.00         4.92 o                         
  17   3  -9          9.13          9.32         3.85 o                         
  19   3  -9          3.08         -3.71         4.82 o                         
  -6   4  -9          3.83          0.63         3.51 o                         
  -4   4  -9          0.18          1.49         4.12 o                         
  -2   4  -9         33.48         37.06         4.69 o                         
   0   4  -9          6.73          7.06         2.04 o                         
   2   4  -9          7.52         10.53         2.09 o                         
   4   4  -9         35.74         36.65         2.73 o                         
   6   4  -9        220.24        222.95         3.91 o                         
   8   4  -9         12.52         18.43         4.01 o                         
  10   4  -9         64.76         59.36         3.43 o                         
  12   4  -9         37.71         45.00         5.90 o                         
  14   4  -9        124.50        129.75         4.39 o                         
  16   4  -9         30.06         34.22         4.33 o                         
  18   4  -9          7.66          3.51         4.20 o                         
  -5   5  -9          7.88          9.82         4.45 o                         
  -3   5  -9          3.39          0.82         1.99 o                         
  -1   5  -9         31.10         35.17         2.56 o                         
   1   5  -9         14.25         13.07         2.99 o                         
   3   5  -9         21.39         22.49         2.62 o                         
   5   5  -9         29.75         37.10         4.65 o                         
   7   5  -9         12.96         22.56         4.11 o                         
   9   5  -9         36.01         49.52         4.93 o                         
  11   5  -9         22.71         31.18         4.48 o                         
  13   5  -9         15.83         14.37         3.77 o                         
  15   5  -9         19.99         19.99         3.22 o                         
  17   5  -9         25.37         26.32         5.67 o                         
  -4   6  -9          4.89          9.28         3.94 o                         
  -2   6  -9          6.27          9.02         2.21 o                         
   0   6  -9          4.29          6.80         2.17 o                         
   2   6  -9          4.67          3.05         4.17 o                         
   4   6  -9         27.58         27.03         4.36 o                         
   6   6  -9         13.53         12.93         4.52 o                         
   8   6  -9         28.25         37.78         5.24 o                         
  10   6  -9          7.69         10.22         4.26 o                         
  12   6  -9          4.15          7.79         4.35 o                         
  14   6  -9          0.33         -2.61         3.30 o                         
  16   6  -9         27.14         31.12         4.50 o                         
  -1   7  -9          7.36          5.89         1.95 o                         
   1   7  -9         19.77         26.53         5.14 o                         
   3   7  -9         17.57         27.45         5.25 o                         
   5   7  -9          7.80         15.08         4.75 o                         
   7   7  -9         13.84         13.16         4.86 o                         
   9   7  -9          3.75         10.05         4.52 o                         
  11   7  -9          7.91         11.86         4.57 o                         
  13   7  -9          2.44         -1.85         4.36 o                         
  15   7  -9          3.61          0.35         3.49 o                         
   0   8  -9          1.95          4.45         3.32 o                         
 -10   0  -8         33.22         35.35         4.79 o                         
  -8   0  -8        196.80        196.68         7.35 o                         
  -6   0  -8        146.92        167.86         6.73 o                         
  -4   0  -8        238.92        250.43         7.58 o                         
  -2   0  -8         93.39        115.42         5.77 o                         
   0   0  -8        179.99        188.18         6.48 o                         
   2   0  -8        121.44        109.84         5.10 o                         
   4   0  -8        140.00        133.33         3.46 o                         
   6   0  -8        624.74        622.96         8.96 o                         
   8   0  -8        263.16        257.96         6.75 o                         
  10   0  -8        330.21        309.49         7.32 o                         
  12   0  -8        126.86        138.87         5.67 o                         
  14   0  -8        105.60        105.66         5.40 o                         
  16   0  -8          2.04          2.93         3.67 o                         
  18   0  -8         75.20         74.05         5.46 o                         
  20   0  -8         63.37         78.44         5.32 o                         
  22   0  -8         14.03         16.88         4.45 o                         
 -11   1  -8          6.00         11.31         4.07 o                         
  -9   1  -8         60.61         70.02         3.63 o                         
  -7   1  -8          4.26          8.22         2.74 o                         
  -5   1  -8         14.87         16.24         2.95 o                         
  -3   1  -8         17.81         14.91         3.72 o                         
  -1   1  -8         71.01         77.06         3.40 o                         
   1   1  -8          8.58          2.60         2.51 o                         
   3   1  -8          7.79          5.63         1.90 o                         
   5   1  -8        196.49        199.17        11.52 o                         
   7   1  -8        224.57        241.01         4.51 o                         
   9   1  -8        177.27        176.24         5.93 o                         
  11   1  -8        119.04        106.29         5.80 o                         
  13   1  -8          6.58          8.18         2.80 o                         
  15   1  -8         69.37         70.91         3.68 o                         
  17   1  -8         23.70         23.41         4.64 o                         
  19   1  -8          6.93          5.24         4.08 o                         
  21   1  -8         15.40         29.49         4.80 o                         
  23   1  -8          2.25          1.34         4.23 o                         
 -10   2  -8          5.31          4.59         2.56 o                         
  -8   2  -8         19.19         16.30         2.84 o                         
  -6   2  -8         51.39         52.80         3.51 o                         
  -4   2  -8         73.89         70.56         4.29 o                         
  -2   2  -8          2.72          2.83         2.60 o                         
   0   2  -8         32.28         27.97         2.83 o                         
   2   2  -8         62.09         61.40         3.14 o                         
   4   2  -8          6.56          7.04         2.25 o                         
   6   2  -8         31.80         24.79         2.51 o                         
   8   2  -8        127.58        138.33         8.08 o                         
  10   2  -8         76.00         81.33         3.23 o                         
  12   2  -8         11.51         17.05         4.44 o                         
  14   2  -8          3.01          3.35         4.26 o                         
  16   2  -8         12.33          7.96         3.88 o                         
  18   2  -8          3.94          3.20         4.42 o                         
  20   2  -8          3.72          0.99         4.64 o                         
  22   2  -8          7.87          2.81         3.92 o                         
  -9   3  -8         46.80         61.83         3.66 o                         
  -7   3  -8         30.82         30.23         2.88 o                         
  -5   3  -8         17.90         20.75         2.87 o                         
  -3   3  -8         12.14          9.71         2.26 o                         
  -1   3  -8         19.34         20.17         2.77 o                         
   1   3  -8        154.70        160.76         4.03 o                         
   3   3  -8        153.86        141.87         6.44 o                         
   5   3  -8         91.41         73.80         3.05 o                         
   7   3  -8        167.88        171.34         3.93 o                         
   9   3  -8         15.52         16.34         4.10 o                         
  11   3  -8        234.79        255.22         7.52 o                         
  13   3  -8         10.47         10.75         4.09 o                         
  15   3  -8         83.62         83.51         8.68 o                         
  17   3  -8         11.79          9.80         4.06 o                         
  19   3  -8          2.57          3.19         3.70 o                         
  21   3  -8         40.62         41.88         5.46 o                         
  -8   4  -8          4.66          6.94         4.08 o                         
  -6   4  -8         11.86         10.94         2.68 o                         
  -4   4  -8         61.40         65.75         3.95 o                         
  -2   4  -8         12.54         14.05         2.05 o                         
   0   4  -8         74.16         71.60         2.76 o                         
   2   4  -8         43.40         47.88         2.98 o                         
   4   4  -8         69.73         73.17         3.07 o                         
   6   4  -8         47.00         53.34         6.44 o                         
   8   4  -8         22.52         28.77         4.41 o                         
  10   4  -8         34.05         39.25         4.49 o                         
  12   4  -8         11.19          5.52         4.10 o                         
  14   4  -8         20.08         15.66         3.93 o                         
  16   4  -8         24.76         33.43         4.50 o                         
  18   4  -8          1.62          2.08         3.90 o                         
  20   4  -8          5.93          4.50         4.69 o                         
  -7   5  -8         14.21         16.33         3.57 o                         
  -5   5  -8          2.46          2.88         2.60 o                         
  -3   5  -8         18.79         11.73         2.10 o                         
  -1   5  -8         12.60         11.69         2.06 o                         
   1   5  -8         15.92         12.88         2.40 o                         
   3   5  -8          8.52          3.70         2.03 o                         
   5   5  -8          0.72          0.96         3.89 o                         
   7   5  -8        151.76        162.58         6.39 o                         
   9   5  -8         46.04         49.56         4.40 o                         
  11   5  -8         21.01         20.09         3.97 o                         
  13   5  -8         84.29         87.42         5.21 o                         
  15   5  -8         23.04         17.56         4.00 o                         
  19   5  -8          5.37         -0.51         5.16 o                         
  -6   6  -8          2.07          1.84         3.45 o                         
  -4   6  -8          5.98          5.52         1.97 o                         
  -2   6  -8         16.61         20.26         2.24 o                         
   0   6  -8         78.29         67.93         5.30 o                         
   2   6  -8         26.36         24.00         2.61 o                         
   4   6  -8         11.61         12.86         4.17 o                         
   6   6  -8          7.25         12.42         4.06 o                         
   8   6  -8          0.73          0.24         4.15 o                         
  10   6  -8         23.72         18.92         3.72 o                         
  12   6  -8          8.73          6.56         3.89 o                         
  14   6  -8         50.42         46.42         4.47 o                         
  -5   7  -8         11.91          6.76         3.48 o                         
  -3   7  -8          0.22          3.54         2.64 o                         
  -1   7  -8         97.63        113.93         3.93 o                         
   1   7  -8         11.72         12.17         4.07 o                         
   3   7  -8          2.82          2.04         4.03 o                         
   5   7  -8         11.72         13.19         4.17 o                         
   7   7  -8          6.70         15.64         4.51 o                         
   9   7  -8          3.88          4.18         3.66 o                         
  11   7  -8         24.59         25.46         3.75 o                         
  13   7  -8          3.85         -0.37         4.04 o                         
  15   7  -8          0.98          6.04         3.69 o                         
  -4   8  -8         14.16          9.93         3.38 o                         
   0   8  -8         28.45         30.91         4.54 o                         
   2   8  -8         48.40         54.84         5.20 o                         
   4   8  -8          7.53         15.81         3.99 o                         
   6   8  -8          2.83          5.45         4.19 o                         
   8   8  -8         28.82         44.58         4.39 o                         
  10   8  -8          1.21          8.17         4.47 o                         
  12   8  -8          0.21         -4.30         4.30 o                         
 -13   1  -7          1.08         -2.23         2.30 o                         
 -11   1  -7          7.77         10.33         2.59 o                         
  -9   1  -7         77.32         90.07         3.83 o                         
  -7   1  -7        416.89        432.37         9.99 o                         
  -5   1  -7         51.24         44.67         3.13 o                         
  -3   1  -7        455.86        469.07         6.23 o                         
  -1   1  -7        254.46        249.51         5.21 o                         
   1   1  -7         76.47         72.80         2.24 o                         
   3   1  -7        224.52        234.09         8.68 o                         
   5   1  -7        186.87        184.23         3.64 o                         
   7   1  -7        490.31        499.88        13.89 o                         
   9   1  -7        392.20        421.19         6.58 o                         
  11   1  -7        638.86        604.33         6.62 o                         
  13   1  -7        420.84        425.27         5.94 o                         
  15   1  -7         18.63         20.99         3.14 o                         
  17   1  -7         56.75         62.77         3.39 o                         
  19   1  -7         59.15         59.29         4.74 o                         
  21   1  -7         20.26         24.19         4.29 o                         
 -12   2  -7          8.25          4.96         2.67 o                         
 -10   2  -7         16.52         16.68         2.81 o                         
  -8   2  -7          9.27          6.04         2.64 o                         
  -6   2  -7        414.56        411.32         6.07 o                         
  -4   2  -7         72.03         74.14         3.48 o                         
  -2   2  -7        358.51        331.87        11.51 o                         
   0   2  -7        347.46        325.96         5.06 o                         
   2   2  -7         91.38         94.76         2.87 o                         
   4   2  -7         66.22         69.88         2.69 o                         
   6   2  -7        302.42        310.72        10.02 o                         
   8   2  -7         17.66         23.68         3.34 o                         
  10   2  -7        390.80        381.57         8.10 o                         
  12   2  -7         61.39         55.87         5.10 o                         
  14   2  -7        231.27        253.80         7.37 o                         
  16   2  -7          7.30          8.22         3.99 o                         
  18   2  -7          9.29          8.66         4.25 o                         
  20   2  -7          5.73          2.78         3.69 o                         
  22   2  -7          7.20          2.22         4.24 o                         
 -11   3  -7          1.03          2.28         4.12 o                         
  -9   3  -7         93.46         98.96         3.91 o                         
  -7   3  -7         17.55         18.88         2.68 o                         
  -5   3  -7         37.51         36.62         2.33 o                         
  -3   3  -7         14.73         17.06         2.10 o                         
  -1   3  -7         79.16         81.06        10.52 o                         
   1   3  -7         37.25         32.55         3.59 o                         
   3   3  -7         51.46         54.54         3.47 o                         
   5   3  -7         18.62         19.68         2.70 o                         
   7   3  -7          4.18          4.37         2.46 o                         
   9   3  -7         73.82         71.93         3.39 o                         
  15   3  -7         84.37         75.51         4.05 o                         
  17   3  -7         14.67         14.70         4.52 o                         
  19   3  -7          4.94          1.70         3.91 o                         
  21   3  -7          6.67          8.21         4.70 o                         
 -10   4  -7         43.78         40.38         4.51 o                         
  -8   4  -7         34.30         33.69         2.82 o                         
  -6   4  -7         70.89         74.35         3.49 o                         
  -4   4  -7         33.39         34.29         2.23 o                         
  -2   4  -7         53.88         47.19         2.67 o                         
   0   4  -7         99.07         94.09         3.33 o                         
   2   4  -7         10.48          9.72         2.26 o                         
   4   4  -7         42.01         42.80         2.55 o                         
   6   4  -7         71.34         79.39         2.88 o                         
   8   4  -7        123.50        127.42         5.44 o                         
  10   4  -7        126.80        136.52         5.55 o                         
  12   4  -7        227.74        238.13         6.32 o                         
  14   4  -7        207.60        210.02         6.10 o                         
  18   4  -7         35.57         30.77         4.46 o                         
  20   4  -7         29.90         34.53         4.70 o                         
  22   4  -7          3.17          0.39         4.05 o                         
  -9   5  -7          9.99         21.57         4.15 o                         
  -7   5  -7         19.85         23.37         4.18 o                         
  -5   5  -7         27.58         30.65         2.24 o                         
  -3   5  -7        137.61        138.66         3.11 o                         
  -1   5  -7        113.50        110.92         3.58 o                         
   1   5  -7          1.30         -1.44         2.22 o                         
   3   5  -7         37.46         31.08         2.44 o                         
   5   5  -7          2.85          3.58         3.23 o                         
   7   5  -7         23.80         21.98         3.71 o                         
   9   5  -7         57.74         71.98         4.88 o                         
  11   5  -7        268.78        285.18         7.15 o                         
  13   5  -7         15.13         22.98         3.97 o                         
  15   5  -7         18.23         10.89         3.02 o                         
  21   5  -7          9.02          3.11         4.96 o                         
  -8   6  -7         29.71         34.73         4.16 o                         
  -6   6  -7         20.36         18.00         3.62 o                         
  -4   6  -7          4.34          7.06         2.11 o                         
  -2   6  -7          9.45         11.80         3.71 o                         
   0   6  -7          9.70          7.86         2.16 o                         
   2   6  -7         15.82         10.02         2.24 o                         
   4   6  -7         10.52         11.78         3.31 o                         
   6   6  -7          4.19          0.44         3.35 o                         
   8   6  -7         19.89         13.69         3.90 o                         
  10   6  -7         92.38         94.46         4.97 o                         
  12   6  -7         13.47         11.26         3.93 o                         
  14   6  -7         13.34         16.14         3.78 o                         
  -7   7  -7          5.00         -0.23         3.04 o                         
  -5   7  -7          4.90         11.32         3.57 o                         
  -3   7  -7        175.07        174.03         8.60 o                         
  -1   7  -7          3.21          2.19         2.00 o                         
   1   7  -7         15.00         20.06         3.86 o                         
   3   7  -7         16.18         16.54         3.66 o                         
   5   7  -7          0.36         -1.44         3.94 o                         
   7   7  -7         21.53         20.42         4.13 o                         
   9   7  -7          7.55          7.59         3.79 o                         
  11   7  -7          4.00          1.41         3.79 o                         
  13   7  -7         11.31         13.71         3.36 o                         
  -6   8  -7          4.50          9.94         3.38 o                         
  -4   8  -7         10.26         12.00         3.39 o                         
  -2   8  -7         47.04         40.78         3.98 o                         
   4   8  -7         18.59         15.12         3.71 o                         
   6   8  -7          1.36         -3.87         3.87 o                         
  -5   9  -7         42.11         47.72         4.14 o                         
 -16   0  -6         23.09         16.03         4.06 o                         
 -14   0  -6          4.06          5.42         3.64 o                         
 -12   0  -6         30.43         31.52         4.39 o                         
 -10   0  -6        132.80        118.33         5.39 o                         
  -8   0  -6         39.24         36.45         3.92 o                         
  -6   0  -6        485.72        501.05         8.61 o                         
  -4   0  -6         53.13         52.94         3.83 o                         
  -2   0  -6         96.27         93.15         4.30 o                         
   0   0  -6         98.48        104.00         2.60 o                         
   2   0  -6         13.49         13.78         1.79 o                         
   4   0  -6        543.90        595.98         7.35 o                         
   6   0  -6        521.51        543.92         7.45 o                         
   8   0  -6         23.95         18.37         2.85 o                         
  10   0  -6        102.84         83.01         4.15 o                         
  12   0  -6        681.92        670.24         9.23 o                         
  14   0  -6        158.39        158.26         5.39 o                         
  16   0  -6         26.38         25.26         3.84 o                         
  18   0  -6         88.53         89.28         4.89 o                         
  20   0  -6         25.58         26.81         3.79 o                         
 -15   1  -6          2.11         -0.77         3.51 o                         
 -13   1  -6          0.83         -2.45         2.45 o                         
 -11   1  -6         60.60         61.51         3.15 o                         
  -9   1  -6        133.72        135.75         3.86 o                         
  -7   1  -6         35.41         31.57         2.68 o                         
  -5   1  -6        415.71        416.73        10.09 o                         
  -3   1  -6         19.84         17.13         2.33 o                         
  -1   1  -6          6.22          4.39         1.38 o                         
   1   1  -6        196.82        197.80         2.38 o                         
   3   1  -6        579.22        561.29         6.76 o                         
   5   1  -6        549.81        533.31         4.81 o                         
   7   1  -6         89.51         87.33         2.81 o                         
   9   1  -6        128.66        125.80         4.82 o                         
  11   1  -6        113.36        115.38         6.05 o                         
  13   1  -6         70.09         59.70         3.03 o                         
  15   1  -6         98.22         99.33         6.51 o                         
  17   1  -6          6.24          7.63         2.29 o                         
  19   1  -6         53.34         51.62         4.49 o                         
  21   1  -6         27.25         34.61         4.48 o                         
 -14   2  -6          6.84         10.35         4.20 o                         
 -12   2  -6         63.70         73.98         4.02 o                         
 -10   2  -6         71.92         71.75         4.64 o                         
  -8   2  -6         93.61         98.17         3.49 o                         
  -6   2  -6        218.92        210.18         4.47 o                         
  -4   2  -6         97.68         98.80         3.37 o                         
  -2   2  -6        494.62        499.44         5.71 o                         
   0   2  -6         91.91         95.46         2.21 o                         
   2   2  -6        197.10        214.57         2.81 o                         
   4   2  -6        137.86        137.09         4.18 o                         
   6   2  -6         62.54         77.14         3.35 o                         
  12   2  -6        134.66        125.36         5.27 o                         
  14   2  -6        355.00        341.08         7.55 o                         
  16   2  -6         24.94         20.90         3.68 o                         
  18   2  -6          9.84         10.26         4.09 o                         
  20   2  -6          6.89          3.80         3.77 o                         
 -13   3  -6         25.40         21.64         4.34 o                         
 -11   3  -6         87.89         88.08         3.42 o                         
  -9   3  -6         21.44         23.74         2.76 o                         
  -7   3  -6         47.05         50.63         3.36 o                         
  -5   3  -6        459.46        444.27         4.54 o                         
  -3   3  -6        199.25        201.75         5.21 o                         
  -1   3  -6        189.74        190.18         5.24 o                         
   1   3  -6        267.70        264.00         3.78 o                         
   3   3  -6          4.63          4.06         2.14 o                         
   5   3  -6         45.52         45.66         2.88 o                         
   7   3  -6        397.92        395.41         5.97 o                         
   9   3  -6         63.09         55.20         2.79 o                         
  13   3  -6        453.71        475.78         7.51 o                         
  17   3  -6         67.23         59.54         4.53 o                         
  19   3  -6         54.17         60.63         4.87 o                         
  21   3  -6          7.17         10.46         3.79 o                         
 -14   4  -6          7.61          7.51         3.86 o                         
 -12   4  -6          5.96         13.35         4.22 o                         
 -10   4  -6         31.13         33.22         3.98 o                         
  -8   4  -6         54.57         49.87         2.95 o                         
  -6   4  -6          9.81          9.48         1.87 o                         
  -4   4  -6        232.04        234.43         3.54 o                         
  -2   4  -6        247.90        247.62         3.56 o                         
   0   4  -6        117.43        112.91         3.12 o                         
   2   4  -6         19.86         15.59         1.99 o                         
   4   4  -6        140.15        136.69         6.77 o                         
   6   4  -6        102.16        104.34         2.72 o                         
   8   4  -6         48.01         47.56         3.86 o                         
  10   4  -6         28.71         28.65         3.30 o                         
  12   4  -6         41.52         38.12         3.42 o                         
  14   4  -6        185.09        202.83         5.57 o                         
  20   4  -6          8.87          3.88         3.89 o                         
 -13   5  -6          2.06          1.70         4.16 o                         
 -11   5  -6          6.00          6.93         3.95 o                         
  -9   5  -6          8.58          9.20         3.38 o                         
  -7   5  -6          4.07          3.41         3.26 o                         
  -5   5  -6         40.55         36.74         2.16 o                         
  -3   5  -6        238.86        251.31        13.43 o                         
  -1   5  -6        611.40        623.87         7.52 o                         
   1   5  -6         51.33         51.92         2.45 o                         
   3   5  -6          1.43          1.96         1.78 o                         
   5   5  -6        177.94        183.28         3.39 o                         
   7   5  -6        172.15        171.10         5.44 o                         
   9   5  -6         52.33         59.94         3.97 o                         
  11   5  -6         78.00         68.57         4.14 o                         
  13   5  -6         78.66         67.64         3.90 o                         
 -10   6  -6          3.94         -2.73         3.86 o                         
  -8   6  -6         22.85         22.91         3.83 o                         
  -6   6  -6         35.23         36.57         2.74 o                         
  -4   6  -6         36.49         39.53         2.32 o                         
  -2   6  -6        163.69        166.33         3.96 o                         
   0   6  -6        148.18        139.97         3.40 o                         
   2   6  -6         60.17         54.97         2.54 o                         
   4   6  -6         11.63         13.21         3.52 o                         
   6   6  -6         73.60         92.17         4.82 o                         
   8   6  -6         78.41         84.90         4.42 o                         
  10   6  -6        198.14        197.18         5.85 o                         
  12   6  -6         92.76         81.79         4.16 o                         
  14   6  -6         16.31         18.33         3.50 o                         
  -9   7  -6         12.03         19.86         4.00 o                         
  -7   7  -6          1.12         -1.81         3.23 o                         
  -5   7  -6        110.12        114.13         5.42 o                         
  -3   7  -6         13.48         15.84         3.51 o                         
  -1   7  -6         25.97         28.94         2.57 o                         
   1   7  -6          9.00          9.36         3.24 o                         
   3   7  -6          0.88          2.65         3.51 o                         
   5   7  -6         46.78         53.69         4.19 o                         
   7   7  -6         60.30         68.73         4.71 o                         
   9   7  -6         45.93         48.87         4.40 o                         
  11   7  -6         53.07         51.10         4.17 o                         
  -8   8  -6         16.87         14.90         3.62 o                         
  -6   8  -6         10.18         11.47         3.31 o                         
  -4   8  -6         61.36         60.91         4.45 o                         
  -2   8  -6         73.71         68.07         4.06 o                         
  -7   9  -6         21.65         24.36         4.28 o                         
  -5   9  -6          1.39          3.92         3.26 o                         
 -17   1  -5         12.78         14.79         3.70 o                         
 -15   1  -5         22.82         19.39         3.89 o                         
 -13   1  -5          6.89          2.67         2.68 o                         
 -11   1  -5         47.85         48.31         2.78 o                         
  -9   1  -5         74.49         68.55         2.92 o                         
  -7   1  -5          1.24          1.43         1.91 o                         
  -5   1  -5         70.64         59.17         2.47 o                         
  -3   1  -5        388.91        332.75         4.34 o                         
  -1   1  -5        142.81        165.03         1.91 o                         
   1   1  -5        649.47        697.55         7.20 o                         
   3   1  -5        843.17        916.27         4.18 o                         
   5   1  -5        778.00        828.87         8.47 o                         
   7   1  -5       1503.48       1558.16         8.19 o                         
   9   1  -5        360.35        348.62         4.99 o                         
  11   1  -5        121.53        127.89         3.05 o                         
  13   1  -5         76.30         79.50         6.20 o                         
  15   1  -5         98.50         85.59         2.91 o                         
  17   1  -5         10.30          8.36         2.12 o                         
  19   1  -5        316.06        300.02         6.79 o                         
 -16   2  -5         25.24         29.48         4.41 o                         
 -12   2  -5         59.43         67.98         3.63 o                         
 -10   2  -5        124.82        131.86         3.72 o                         
  -8   2  -5        207.50        203.68         4.24 o                         
  -6   2  -5        121.86        112.07         3.50 o                         
  -4   2  -5         63.30         66.02         2.59 o                         
  -2   2  -5        159.05        175.06         4.37 o                         
   0   2  -5         24.39         23.98         1.55 o                         
   2   2  -5        837.60        892.49         5.90 o                         
   4   2  -5        443.61        393.96         5.71 o                         
   6   2  -5        330.52        337.08         5.13 o                         
  16   2  -5         19.38         17.67         3.30 o                         
  18   2  -5         72.53         59.45         4.12 o                         
 -17   3  -5          9.56         16.57         4.32 o                         
 -15   3  -5         10.79          9.71         3.48 o                         
 -13   3  -5         18.59         16.30         3.52 o                         
 -11   3  -5         76.73         76.20         3.06 o                         
  -9   3  -5        192.21        175.14         3.95 o                         
  -7   3  -5         31.89         37.07         2.28 o                         
  -5   3  -5        408.62        391.46         4.10 o                         
  -3   3  -5         11.93         11.99         1.51 o                         
  -1   3  -5        763.67        780.87        21.05 o                         
   1   3  -5        118.64        142.05         3.88 o                         
   3   3  -5        376.73        385.14         5.60 o                         
   5   3  -5        157.04        157.65         3.68 o                         
   7   3  -5       1238.79       1266.86         9.04 o                         
   9   3  -5        528.41        551.21         4.59 o                         
  11   3  -5        315.06        336.59         5.76 o                         
  13   3  -5         49.65         39.91         2.92 o                         
  19   3  -5          4.52          7.80         3.56 o                         
 -16   4  -5          6.17          3.53         4.33 o                         
 -14   4  -5          5.70          5.72         3.42 o                         
 -12   4  -5         41.24         46.68         4.67 o                         
 -10   4  -5        206.75        196.42         6.35 o                         
  -8   4  -5         75.03         85.22         3.82 o                         
  -6   4  -5         37.58         32.34         1.88 o                         
  -4   4  -5        780.67        742.09        10.35 o                         
  -2   4  -5        465.41        438.94         4.96 o                         
   0   4  -5         28.44         30.19         1.94 o                         
   2   4  -5        813.07        862.88        13.43 o                         
   4   4  -5        490.87        500.22         7.79 o                         
   6   4  -5        250.25        269.49         8.95 o                         
   8   4  -5        428.22        457.35         6.92 o                         
  10   4  -5        125.83        116.09         4.10 o                         
  12   4  -5        417.96        409.45         6.49 o                         
 -15   5  -5          1.06         -2.58         4.07 o                         
 -13   5  -5          1.99         -0.20         3.97 o                         
 -11   5  -5         21.90         25.68         4.12 o                         
  -9   5  -5         61.87         62.91         4.58 o                         
  -7   5  -5        143.82        139.89         3.47 o                         
  -5   5  -5         48.87         45.40         2.04 o                         
  -3   5  -5        266.44        260.46         5.68 o                         
  -1   5  -5        456.87        478.55         5.82 o                         
   1   5  -5        205.20        198.62         7.59 o                         
   3   5  -5        277.83        291.03         6.26 o                         
   5   5  -5        411.75        431.41        10.90 o                         
   7   5  -5        123.03        118.26         4.23 o                         
   9   5  -5         87.73         92.57         3.84 o                         
  11   5  -5        102.66         96.38         3.90 o                         
  13   5  -5        139.75        148.57         4.56 o                         
 -14   6  -5         31.65         39.67         4.87 o                         
 -12   6  -5         14.27         17.35         4.34 o                         
 -10   6  -5         29.70         37.19         4.30 o                         
  -8   6  -5         62.21         57.72         4.24 o                         
  -6   6  -5         96.47         98.83         4.97 o                         
  -4   6  -5        293.27        301.72        12.68 o                         
  -2   6  -5        571.03        571.02         5.99 o                         
   0   6  -5        629.81        636.54        10.90 o                         
   2   6  -5        181.77        193.06         6.73 o                         
   4   6  -5         68.44         66.25         3.97 o                         
   6   6  -5        682.50        661.61         8.77 o                         
   8   6  -5         88.18         91.36         4.09 o                         
  10   6  -5        146.30        152.27         4.87 o                         
  12   6  -5        131.05        161.25         4.75 o                         
 -11   7  -5          4.69          7.17         3.79 o                         
  -9   7  -5          6.67          7.94         3.48 o                         
  -7   7  -5         18.92         22.67         3.94 o                         
  -5   7  -5        223.23        224.47         6.51 o                         
  -3   7  -5        330.82        345.47         7.24 o                         
  -1   7  -5        207.55        202.98         5.42 o                         
   1   7  -5        135.99        142.61         4.42 o                         
 -10   8  -5         11.71         10.09         4.07 o                         
  -8   8  -5         16.68         22.77         3.86 o                         
  -6   8  -5         40.60         39.37         3.78 o                         
  -4   8  -5         40.78         42.90         3.78 o                         
  -2   8  -5         21.03         20.03         3.10 o                         
  -9   9  -5          4.23         13.58         3.94 o                         
  -7   9  -5          2.10          9.62         3.54 o                         
  -5   9  -5         26.61         21.69         3.62 o                         
  -8  10  -5         26.00         25.78         4.19 o                         
 -16   0  -4          0.26         -0.51         2.94 o                         
 -14   0  -4        150.51        156.57         5.40 o                         
 -12   0  -4         89.21         98.96         4.46 o                         
 -10   0  -4        120.16         95.42         4.06 o                         
  -8   0  -4        390.98        403.49         6.60 o                         
  -6   0  -4         96.56        103.26         3.73 o                         
  -4   0  -4         87.38         78.13         3.18 o                         
  -2   0  -4        228.07        224.52         4.52 o                         
   0   0  -4       2026.43       1982.54         7.38 o                         
   2   0  -4       1393.08       1421.19         6.32 o                         
   4   0  -4       1247.60       1121.99        19.11 o                         
   6   0  -4       1133.03       1062.35         6.17 o                         
   8   0  -4        311.83        314.58         6.19 o                         
  10   0  -4        156.60        163.27         4.80 o                         
  12   0  -4        100.42         97.21         3.64 o                         
  14   0  -4        223.73        212.96         4.95 o                         
  16   0  -4        267.29        260.99         5.54 o                         
  18   0  -4        119.38        113.07         4.28 o                         
 -17   1  -4          5.56          8.90         3.55 o                         
 -15   1  -4         58.94         55.46         3.15 o                         
 -13   1  -4          6.22          5.71         2.21 o                         
 -11   1  -4          7.71          6.77         2.11 o                         
  -9   1  -4         65.84         58.17         2.71 o                         
  -7   1  -4         93.01         84.66         2.56 o                         
  -5   1  -4        190.64        212.02         3.36 o                         
  -3   1  -4        385.01        372.24         2.82 o                         
  -1   1  -4        149.93        167.58         1.92 o                         
   1   1  -4          3.58          3.13         1.58 o                         
   3   1  -4       2175.89       2362.85        11.12 o                         
   5   1  -4       1205.35       1095.80        12.38 o                         
   7   1  -4        998.02        958.59        18.20 o                         
   9   1  -4         21.56         21.12         1.31 o                         
  11   1  -4        306.69        288.68         3.15 o                         
  13   1  -4         32.30         31.12         1.51 o                         
  15   1  -4         32.02         31.75         2.07 o                         
  17   1  -4         32.05         31.90         3.36 o                         
 -18   2  -4         13.80         10.47         4.25 o                         
 -16   2  -4          3.61          4.31         3.96 o                         
 -14   2  -4        179.62        187.97         6.39 o                         
 -12   2  -4        122.92        102.97         3.24 o                         
 -10   2  -4        249.80        251.23         4.15 o                         
  -8   2  -4         19.49         23.64         2.04 o                         
  -6   2  -4        146.93        130.23         2.38 o                         
  -4   2  -4        225.52        260.84         3.61 o                         
  -2   2  -4        161.10        194.39         2.17 o                         
   0   2  -4         45.14         45.90         2.46 o                         
   2   2  -4       3339.26       3332.43        14.22 o                         
   4   2  -4       4982.82       5246.07        17.07 o                         
  16   2  -4         37.82         39.39         3.36 o                         
  18   2  -4         16.21          7.56         3.09 o                         
 -19   3  -4         17.32         17.51         4.58 o                         
 -17   3  -4          1.29          1.24         3.36 o                         
 -15   3  -4         32.86         26.61         4.04 o                         
 -13   3  -4         76.68         77.45         4.94 o                         
 -11   3  -4        126.93        128.58         5.44 o                         
  -9   3  -4        133.35        125.38         3.25 o                         
  -7   3  -4         80.72         79.57         1.97 o                         
  -5   3  -4        245.80        250.18         2.88 o                         
  -3   3  -4        328.22        329.61         3.15 o                         
  -1   3  -4        881.35        854.44        12.39 o                         
   1   3  -4        385.86        345.32         3.64 o                         
   3   3  -4       1144.66       1146.13        10.28 o                         
   5   3  -4       1380.62       1490.71         6.66 o                         
   7   3  -4        129.19        133.01         2.42 o                         
   9   3  -4        368.38        356.12         5.34 o                         
  11   3  -4        144.41        152.50         3.72 o                         
  13   3  -4          9.15          7.30         1.96 o                         
 -18   4  -4          6.46          7.28         3.75 o                         
 -16   4  -4          0.16          1.92         3.70 o                         
 -14   4  -4         12.62         10.42         3.95 o                         
 -12   4  -4        167.47        159.23         5.83 o                         
 -10   4  -4         80.25         77.89         4.70 o                         
  -8   4  -4        229.41        218.53         3.88 o                         
  -6   4  -4        164.27        151.13         2.88 o                         
  -4   4  -4         65.46         73.26         1.90 o                         
  -2   4  -4        382.86        400.78         9.55 o                         
   0   4  -4        302.64        286.11         5.17 o                         
   2   4  -4        154.76        153.73         1.98 o                         
   4   4  -4       1082.31       1128.28         6.00 o                         
   6   4  -4        351.04        370.54         5.72 o                         
   8   4  -4       1021.45        985.59         8.70 o                         
  10   4  -4         21.79         17.64         2.41 o                         
  12   4  -4        250.02        239.96         4.55 o                         
 -17   5  -4          4.12          8.01         3.83 o                         
 -15   5  -4          9.84          9.63         3.54 o                         
 -13   5  -4         16.14          9.53         3.41 o                         
 -11   5  -4         10.19          8.77         3.47 o                         
  -9   5  -4        122.09        129.94         5.42 o                         
  -7   5  -4         92.05        106.22         4.77 o                         
  -5   5  -4        218.07        186.88         5.35 o                         
  -3   5  -4        259.28        280.93         3.90 o                         
  -1   5  -4        103.47         88.75         2.42 o                         
   1   5  -4         81.91         82.96         1.80 o                         
   3   5  -4         88.62         94.87         2.24 o                         
   5   5  -4        100.34        110.20         3.83 o                         
   7   5  -4        142.07        135.82         4.03 o                         
   9   5  -4        122.10        121.95         3.75 o                         
  11   5  -4        112.04        110.75         3.78 o                         
 -14   6  -4         52.28         47.47         4.96 o                         
 -12   6  -4          0.70          2.90         3.38 o                         
 -10   6  -4         53.82         46.68         4.31 o                         
  -8   6  -4        297.66        319.87         7.43 o                         
  -6   6  -4        373.47        353.13         7.11 o                         
  -4   6  -4        632.22        641.07         8.80 o                         
  -2   6  -4        155.69        143.09         4.32 o                         
   0   6  -4         82.85         75.22         2.32 o                         
   2   6  -4        231.48        252.23         4.31 o                         
   4   6  -4          9.19          6.21         3.00 o                         
 -13   7  -4          5.76          7.99         3.73 o                         
 -11   7  -4         26.33         35.94         4.47 o                         
  -9   7  -4          3.75          4.51         3.57 o                         
  -7   7  -4         49.55         57.65         4.09 o                         
  -5   7  -4        344.16        359.75         7.32 o                         
  -3   7  -4        539.14        540.58         8.18 o                         
  -1   7  -4        281.11        276.18         5.64 o                         
   1   7  -4        315.26        307.70         5.41 o                         
 -12   8  -4          6.55          1.21         3.95 o                         
 -10   8  -4          0.34          2.21         3.65 o                         
  -8   8  -4         36.48         35.05         3.87 o                         
  -6   8  -4        142.88        127.46         5.30 o                         
  -4   8  -4         37.87         33.58         3.43 o                         
  -2   8  -4        365.22        384.66         7.04 o                         
 -11   9  -4         24.77         28.38         4.49 o                         
  -9   9  -4         33.78         37.33         3.87 o                         
  -7   9  -4          3.48          1.93         2.81 o                         
  -5   9  -4          9.75         11.53         3.21 o                         
 -10  10  -4          1.84          0.33         3.56 o                         
  -8  10  -4         31.26         27.79         3.74 o                         
  -6  10  -4         51.40         47.79         3.97 o                         
 -17   1  -3         16.41         18.98         3.69 o                         
 -15   1  -3         92.02         91.76         4.62 o                         
 -13   1  -3        331.30        321.14         4.61 o                         
 -11   1  -3        151.63        157.56         3.23 o                         
  -9   1  -3        704.17        721.77         5.68 o                         
  -7   1  -3        252.21        249.37         3.68 o                         
  -5   1  -3       1233.25       1279.31         7.82 o                         
  -3   1  -3         61.51         54.27         1.14 o                         
  -1   1  -3        268.75        283.89         4.93 o                         
   1   1  -3       3371.10       3552.08        12.99 o                         
   3   1  -3       2949.39       2954.85        11.43 o                         
   5   1  -3       3003.13       3101.76        18.23 o                         
   7   1  -3         11.87         16.96         3.45 o                         
   9   1  -3        548.80        582.35         5.70 o                         
  11   1  -3        752.03        830.81         7.30 o                         
  13   1  -3         90.53         85.39         1.67 o                         
  15   1  -3         82.11         81.11         4.13 o                         
  17   1  -3        273.84        239.81         6.41 o                         
  19   1  -3         34.38         36.15         3.89 o                         
  21   1  -3         18.21          6.89         3.09 o                         
  23   1  -3         34.49         38.65         4.61 o                         
  25   1  -3         10.68          3.13         4.48 o                         
 -20   2  -3          9.66         19.01         4.09 o                         
 -18   2  -3          3.20          4.45         3.50 o                         
 -16   2  -3          2.66          2.81         3.16 o                         
 -14   2  -3         12.52         12.58         3.21 o                         
 -12   2  -3        120.52        105.43         2.46 o                         
 -10   2  -3        280.72        285.13         3.22 o                         
  -8   2  -3         89.61         85.73         1.46 o                         
  -6   2  -3        696.29        684.64         6.62 o                         
  -4   2  -3       2783.16       2769.60        10.41 o                         
  -2   2  -3        188.61        208.38         3.86 o                         
   0   2  -3        906.11        965.79         6.99 o                         
   2   2  -3        460.58        520.71         4.93 o                         
   4   2  -3        566.13        484.92         4.37 o                         
   6   2  -3       4178.58       4208.39        10.93 o                         
   8   2  -3       3104.24       3044.90        11.86 o                         
  10   2  -3        329.87        308.41         3.09 o                         
  12   2  -3        517.81        556.73         7.44 o                         
  14   2  -3         96.77         97.37         3.99 o                         
  16   2  -3         56.37         57.55         3.80 o                         
  18   2  -3         92.71         99.05         4.84 o                         
  20   2  -3         34.90         36.88         4.20 o                         
 -19   3  -3         20.64         35.53         4.99 o                         
 -17   3  -3          1.41          1.24         3.03 o                         
 -15   3  -3        143.62        144.86         5.92 o                         
 -13   3  -3         21.00         24.35         3.56 o                         
 -11   3  -3         79.52         82.41         4.57 o                         
  -9   3  -3         89.57         86.92         2.48 o                         
  -7   3  -3         38.73         44.76         1.21 o                         
  -5   3  -3         56.64         53.74         1.19 o                         
  -3   3  -3        465.26        563.77         5.01 o                         
  -1   3  -3       1757.07       1740.91         7.09 o                         
   1   3  -3       1590.57       1481.63        11.61 o                         
   3   3  -3       1221.82       1311.26         6.15 o                         
   5   3  -3       1848.09       1855.56         5.79 o                         
   7   3  -3        173.20        166.62         1.63 o                         
   9   3  -3        407.36        456.16         3.76 o                         
  11   3  -3        167.07        178.54         2.63 o                         
  13   3  -3        268.85        266.95         5.66 o                         
  15   3  -3         50.91         53.89         3.49 o                         
  17   3  -3         47.15         47.14         3.87 o                         
 -18   4  -3          9.70         12.63         3.67 o                         
 -16   4  -3          1.29          0.04         3.14 o                         
 -14   4  -3         83.61         75.89         4.79 o                         
 -12   4  -3         86.58         87.87         4.91 o                         
 -10   4  -3        119.77        132.39         5.23 o                         
  -8   4  -3         98.36         92.68         2.53 o                         
  -6   4  -3         83.76         84.02         2.31 o                         
  -4   4  -3        669.98        622.53         3.67 o                         
  -2   4  -3       1035.38       1022.48        10.57 o                         
   0   4  -3        763.57        719.02         4.32 o                         
   2   4  -3       1039.26       1064.66        10.54 o                         
   4   4  -3       2578.21       2730.00         9.90 o                         
   6   4  -3         50.47         48.25         1.07 o                         
   8   4  -3        603.88        631.10         4.64 o                         
  10   4  -3        698.86        744.05         5.19 o                         
  12   4  -3        401.73        411.22         6.70 o                         
  14   4  -3        287.14        284.49         6.42 o                         
  16   4  -3         98.07         86.86         4.52 o                         
 -17   5  -3          1.97          3.20         3.51 o                         
 -15   5  -3          3.33          2.40         3.72 o                         
 -13   5  -3         36.71         23.19         4.23 o                         
 -11   5  -3        412.22        382.46         8.03 o                         
  -9   5  -3         84.92         81.81         4.52 o                         
  -7   5  -3         18.99         18.62         2.92 o                         
  -5   5  -3         73.03         69.20         3.42 o                         
  -3   5  -3        518.70        559.73         5.11 o                         
  -1   5  -3        600.44        633.79         8.62 o                         
   1   5  -3         26.85         24.30         1.51 o                         
   3   5  -3         23.84         24.03         1.12 o                         
   5   5  -3       1065.90       1109.99         9.02 o                         
   7   5  -3        209.95        256.02         4.81 o                         
   9   5  -3         17.08         17.28         2.42 o                         
  11   5  -3        532.83        507.33         7.53 o                         
  13   5  -3        325.92        305.50         6.69 o                         
 -16   6  -3         10.94          8.77         4.37 o                         
 -14   6  -3         18.61         20.55         3.76 o                         
 -12   6  -3          6.85         -0.26         3.41 o                         
 -10   6  -3        370.86        350.40         7.76 o                         
  -8   6  -3        198.96        208.35         5.92 o                         
  -6   6  -3        395.38        406.19         7.14 o                         
  -4   6  -3        693.99        627.54         6.01 o                         
  -2   6  -3         30.66         34.77         1.99 o                         
   0   6  -3        571.68        556.20         4.84 o                         
   2   6  -3         28.59         26.98         1.35 o                         
   4   6  -3         34.99         32.13         2.65 o                         
   6   6  -3        268.40        275.89         5.46 o                         
   8   6  -3        133.65        123.12         4.19 o                         
  10   6  -3         59.51         51.19         3.44 o                         
 -15   7  -3          0.28          4.75         3.94 o                         
 -13   7  -3          5.13          6.57         3.43 o                         
 -11   7  -3         12.11         11.28         3.80 o                         
  -9   7  -3         36.23         34.66         3.86 o                         
  -7   7  -3         42.85         37.31         3.95 o                         
  -5   7  -3        727.74        705.11        11.06 o                         
  -3   7  -3         95.44         98.51         7.73 o                         
  -1   7  -3         26.26         21.40         2.96 o                         
   1   7  -3         31.40         32.22         2.80 o                         
   3   7  -3        298.38        300.53         6.04 o                         
   5   7  -3        195.56        177.37         5.00 o                         
   7   7  -3         43.79         41.22         3.47 o                         
 -14   8  -3         18.48         32.25         4.80 o                         
 -12   8  -3         24.31         31.27         4.16 o                         
 -10   8  -3         15.22         10.94         3.64 o                         
  -8   8  -3         41.77         44.39         4.05 o                         
  -6   8  -3         56.03         47.57         2.84 o                         
  -4   8  -3         42.75         33.58         4.01 o                         
  -2   8  -3        283.98        277.83         4.40 o                         
   0   8  -3         35.43         31.90         3.77 o                         
   2   8  -3        550.71        541.56         8.72 o                         
   4   8  -3        113.00         97.94         4.54 o                         
 -13   9  -3          5.23         -2.61         3.12 o                         
 -11   9  -3         11.15          8.56         3.54 o                         
  -9   9  -3         40.33         33.25         3.82 o                         
  -7   9  -3        122.74        117.51         5.32 o                         
  -5   9  -3        160.42        150.37         4.03 o                         
  -3   9  -3          3.68          1.31         3.23 o                         
  -1   9  -3        311.26        296.21         7.45 o                         
   1   9  -3          9.59         10.41         3.30 o                         
 -10  10  -3         64.21         75.62         5.40 o                         
  -8  10  -3         20.32         19.38         3.40 o                         
  -6  10  -3         47.37         47.75         4.44 o                         
  -4  10  -3         15.12         15.00         4.04 o                         
  -2  10  -3         14.84         17.14         4.34 o                         
  -9  11  -3         29.49         27.12         3.93 o                         
  -5  11  -3          0.95         -3.43         3.43 o                         
 -16   0  -2        216.66        246.14         6.08 o                         
 -14   0  -2        694.93        707.53         8.95 o                         
 -12   0  -2        548.65        600.22         7.61 o                         
 -10   0  -2         17.25         16.66         2.32 o                         
  -8   0  -2       2990.97       3269.59        14.59 o                         
  -6   0  -2       2071.51       2171.31        10.90 o                         
  -4   0  -2        378.61        351.87         4.18 o                         
  -2   0  -2       5639.64       5965.46        15.65 o                         
   0   0  -2      16077.62      15509.68       116.98 o                         
   2   0  -2      10883.53      11349.58       125.20 o                         
   4   0  -2      12561.30      13133.38        37.49 o                         
   6   0  -2        117.78        103.04         2.52 o                         
   8   0  -2       2702.76       2864.97         8.50 o                         
  10   0  -2       3738.54       4005.73        12.01 o                         
  12   0  -2        690.38        641.01        14.81 o                         
  14   0  -2         87.86         84.49         2.10 o                         
  20   0  -2          9.13         10.09         4.11 o                         
  22   0  -2          4.02          4.81         3.94 o                         
  24   0  -2          1.52         -0.54         3.92 o                         
 -17   1  -2         21.88         27.53         3.66 o                         
 -15   1  -2        148.50        144.27         5.05 o                         
 -13   1  -2        400.09        387.37         4.34 o                         
 -11   1  -2        246.65        235.90         2.86 o                         
  -9   1  -2        904.03        899.47         8.27 o                         
  -7   1  -2        999.36       1085.09         3.67 o                         
  -5   1  -2        352.44        346.04         2.46 o                         
  -3   1  -2        536.95        488.56         1.93 o                         
  -1   1  -2        691.30        517.81         4.51 o                         
   1   1  -2      10332.23       9303.94        17.41 o                         
   5   1  -2       3428.50       3649.09        21.55 o                         
   7   1  -2        111.99        112.78         1.54 o                         
   9   1  -2        785.95        805.57         4.19 o                         
  11   1  -2        258.39        262.48         4.85 o                         
  13   1  -2        293.37        302.80         2.98 o                         
  15   1  -2        179.61        186.40         5.55 o                         
  17   1  -2         40.87         47.99         4.40 o                         
  19   1  -2         11.10          9.38         4.13 o                         
  21   1  -2          5.51          2.02         3.96 o                         
  23   1  -2          4.18          8.43         3.08 o                         
  25   1  -2         10.81          7.97        16.87 o                         
 -20   2  -2         25.26         19.40         3.58 o                         
 -18   2  -2         19.80         28.53         5.30 o                         
 -16   2  -2         38.81         39.85         2.70 o                         
 -14   2  -2         28.21         30.09         2.52 o                         
 -12   2  -2         23.15         23.39         1.56 o                         
 -10   2  -2         38.61         43.18         3.39 o                         
  -8   2  -2        413.89        454.26         2.58 o                         
  -6   2  -2        119.49        113.14         1.49 o                         
  -4   2  -2       2267.15       2274.14        15.44 o                         
  -2   2  -2        419.08        419.11         3.45 o                         
   0   2  -2       1690.66       1704.40        13.33 o                         
   2   2  -2       8346.21       8478.20        17.55 o                         
   4   2  -2       8204.54       8321.44        21.65 o                         
   6   2  -2        226.76        231.26         2.25 o                         
   8   2  -2        299.72        280.76         4.19 o                         
  10   2  -2        413.57        450.77         8.28 o                         
  12   2  -2        521.78        472.63         7.11 o                         
  14   2  -2        421.56        424.32         7.54 o                         
  16   2  -2         55.73         49.37         3.98 o                         
  18   2  -2        350.94        357.51         8.47 o                         
  20   2  -2         44.22         39.87         4.33 o                         
  22   2  -2          1.19          2.30         3.99 o                         
  24   2  -2          7.21          1.59         3.97 o                         
 -21   3  -2         33.00         41.86         5.15 o                         
 -19   3  -2         61.34         62.47         4.79 o                         
 -17   3  -2          3.08          4.93         2.87 o                         
 -15   3  -2         24.57         24.42         2.52 o                         
 -13   3  -2        263.62        238.46         4.33 o                         
 -11   3  -2         88.98         81.76         2.76 o                         
  -9   3  -2        203.80        214.54         2.53 o                         
  -7   3  -2       1461.71       1519.46         5.75 o                         
  -5   3  -2       1339.64       1457.13         8.77 o                         
  -3   3  -2       1160.63       1170.48         5.43 o                         
  -1   3  -2       2003.10       2091.14         7.62 o                         
   1   3  -2       1569.42       1587.50        15.14 o                         
   3   3  -2       1642.63       1630.34         5.91 o                         
   5   3  -2       1855.12       1916.13         7.26 o                         
   7   3  -2       2431.32       2465.99        12.56 o                         
   9   3  -2       1563.12       1562.26        11.00 o                         
  11   3  -2          3.15         -0.05         2.17 o                         
  13   3  -2        395.62        447.34         7.58 o                         
  15   3  -2          2.17          2.38         3.24 o                         
  17   3  -2        472.15        447.19         9.21 o                         
  19   3  -2         16.76         21.83         4.12 o                         
  21   3  -2         10.15         12.09         3.84 o                         
  23   3  -2          9.13         14.80         4.02 o                         
 -20   4  -2         16.45         19.45         4.78 o                         
 -18   4  -2          0.52          1.10         4.00 o                         
 -16   4  -2         22.70         25.30         3.80 o                         
 -14   4  -2         45.49         38.19         2.80 o                         
 -12   4  -2         86.71         84.86         3.12 o                         
 -10   4  -2        153.84        153.75         5.09 o                         
  -8   4  -2       1058.48       1006.05         8.90 o                         
  -6   4  -2       1007.80       1027.85        15.33 o                         
  -4   4  -2        516.97        441.79         3.25 o                         
  -2   4  -2       1964.32       1902.78         5.92 o                         
   0   4  -2        150.48        149.11         7.34 o                         
   2   4  -2         45.47         45.14         1.26 o                         
   4   4  -2        961.97        990.90        10.15 o                         
   6   4  -2        473.43        501.86         6.10 o                         
   8   4  -2        230.72        237.11         4.79 o                         
  10   4  -2        186.04        164.16         4.47 o                         
  12   4  -2        166.46        162.85         5.01 o                         
  14   4  -2        172.68        175.05         5.70 o                         
  16   4  -2        113.51        117.80         5.38 o                         
  18   4  -2         60.67         51.12         4.64 o                         
  20   4  -2          1.49          2.22         3.71 o                         
  22   4  -2          2.15         -1.96         4.66 o                         
 -19   5  -2         57.68         59.51         5.51 o                         
 -17   5  -2         23.68         23.73         4.50 o                         
 -15   5  -2         61.12         62.18         4.75 o                         
 -13   5  -2        250.19        243.34         6.72 o                         
 -11   5  -2        155.54        156.33         3.73 o                         
  -9   5  -2        673.74        653.04         6.08 o                         
  -7   5  -2        376.50        388.06         7.58 o                         
  -5   5  -2       1142.68       1217.48         7.97 o                         
  -3   5  -2        995.32        939.61         4.82 o                         
  -1   5  -2       1342.75       1369.32         9.21 o                         
   1   5  -2        657.75        642.10         3.56 o                         
   3   5  -2        237.75        251.85         4.83 o                         
   5   5  -2        525.39        493.39         6.61 o                         
   7   5  -2       1890.62       1989.74        13.44 o                         
   9   5  -2        386.70        390.21         6.66 o                         
  11   5  -2        482.84        474.01         7.95 o                         
  13   5  -2        778.18        758.53        10.65 o                         
  15   5  -2        373.21        403.10         8.68 o                         
  17   5  -2          5.13          6.22         3.88 o                         
  19   5  -2         13.65         13.06         4.26 o                         
  21   5  -2         19.05         26.19         4.70 o                         
 -18   6  -2          0.75          2.16         4.15 o                         
 -16   6  -2          0.26          5.30         3.49 o                         
 -14   6  -2         13.14         11.46         3.49 o                         
 -12   6  -2        109.43        107.56         5.15 o                         
 -10   6  -2        148.76        152.43         5.35 o                         
  -8   6  -2        565.17        526.31        14.40 o                         
  -6   6  -2        352.20        330.87         3.65 o                         
  -4   6  -2        222.68        225.77         5.50 o                         
  -2   6  -2        160.33        164.96         2.51 o                         
   0   6  -2        160.35        178.68         2.29 o                         
   2   6  -2        438.59        379.87         3.86 o                         
   4   6  -2        563.21        632.95         8.11 o                         
   6   6  -2        183.82        164.36         4.83 o                         
   8   6  -2       1147.40       1127.26        11.44 o                         
  10   6  -2        524.63        542.25         8.68 o                         
  12   6  -2         72.53         82.75         4.67 o                         
  14   6  -2        122.86        116.64         5.76 o                         
  16   6  -2         19.41         12.31         4.02 o                         
  18   6  -2         25.30         37.32         4.96 o                         
 -17   7  -2          3.39          8.21         3.95 o                         
 -15   7  -2          1.55          0.75         3.35 o                         
 -13   7  -2         52.89         50.52         4.48 o                         
 -11   7  -2         56.63         42.24         3.89 o                         
  -9   7  -2         56.74         56.06         3.93 o                         
  -7   7  -2         44.04         54.42         2.86 o                         
  -5   7  -2       1181.93       1153.83         6.65 o                         
  -3   7  -2        605.76        582.07         4.96 o                         
  -1   7  -2        179.47        194.15         2.69 o                         
   1   7  -2         57.56         65.34         1.80 o                         
   3   7  -2         79.62         86.45         5.59 o                         
   5   7  -2        410.02        445.20         7.81 o                         
   7   7  -2         62.22         54.43         3.82 o                         
   9   7  -2         34.41         32.44         3.60 o                         
  11   7  -2        299.14        291.86         7.34 o                         
  13   7  -2        259.99        257.80         7.34 o                         
  15   7  -2         35.86         39.10         4.74 o                         
 -16   8  -2          5.30          7.19         4.02 o                         
 -14   8  -2         13.24         11.39         3.97 o                         
 -12   8  -2         57.00         51.23         4.30 o                         
 -10   8  -2          8.25          6.71         3.29 o                         
  -8   8  -2        121.82        116.26         3.88 o                         
  -6   8  -2        136.35        124.70         3.60 o                         
  -4   8  -2        104.64         99.23         3.24 o                         
  -2   8  -2        196.31        199.97         3.08 o                         
   0   8  -2         36.92         39.03         2.45 o                         
   2   8  -2        290.47        297.63         4.68 o                         
   4   8  -2         13.17          9.29         2.25 o                         
   6   8  -2         69.56         68.27         4.49 o                         
   8   8  -2         66.35         71.75         4.76 o                         
  10   8  -2        278.82        266.05         7.57 o                         
  12   8  -2          7.54         16.25         4.03 o                         
  14   8  -2          1.16          2.73         3.72 o                         
 -13   9  -2         19.79         17.28         3.87 o                         
 -11   9  -2         15.74         12.10         3.55 o                         
  -9   9  -2        128.39        127.92         5.45 o                         
  -7   9  -2         22.69         22.25         4.21 o                         
  -5   9  -2        130.30        113.96         6.13 o                         
  -3   9  -2         40.52         46.80         3.13 o                         
  -1   9  -2         25.42         31.52         4.03 o                         
   1   9  -2          7.93          5.97         2.15 o                         
   3   9  -2         89.30         98.59         3.51 o                         
   5   9  -2         76.65         82.53         5.47 o                         
   7   9  -2         17.58         21.45         3.76 o                         
   9   9  -2         48.82         48.10         4.45 o                         
  11   9  -2        101.02        101.94         5.56 o                         
 -12  10  -2         23.68         25.73         4.09 o                         
 -10  10  -2         33.45         45.16         4.50 o                         
  -8  10  -2         12.71         15.93         2.63 o                         
  -6  10  -2         18.86         20.25         2.81 o                         
  -4  10  -2         21.24         31.77         4.63 o                         
  -2  10  -2          8.50          7.47         3.57 o                         
   0  10  -2          7.82         14.59         3.95 o                         
   2  10  -2         13.50         18.69         3.88 o                         
   4  10  -2         26.42         23.86         4.31 o                         
   6  10  -2         49.03         46.75         3.31 o                         
   8  10  -2          1.27         -1.91         3.38 o                         
 -11  11  -2          2.29         -3.70         3.70 o                         
  -9  11  -2          4.10         -2.84         2.84 o                         
  -7  11  -2         40.42         35.49         4.79 o                         
  -5  11  -2          0.85         -3.23         4.21 o                         
  -3  11  -2         11.32          9.82         3.95 o                         
  -1  11  -2         10.00          3.10         3.43 o                         
   1  11  -2         96.84         99.04         5.92 o                         
   3  11  -2         72.29         70.00         5.47 o                         
   5  11  -2          7.31          9.34         4.56 o                         
  -8  12  -2          1.43         10.17         4.72 o                         
  -6  12  -2          2.49          8.61         4.61 o                         
  -4  12  -2          3.43          3.24         4.49 o                         
  -2  12  -2          8.68         13.85         4.17 o                         
   0  12  -2         15.04         18.08         4.56 o                         
   2  12  -2         18.43         18.30         4.60 o                         
  -3  13  -2          4.78         19.86         4.70 o                         
 -17   1  -1        213.62        210.31         4.56 o                         
 -15   1  -1        400.90        409.61         5.39 o                         
 -13   1  -1         50.22         52.82         1.83 o                         
 -11   1  -1        700.82        743.29         4.50 o                         
  -9   1  -1        411.66        437.75         3.17 o                         
  -7   1  -1         93.72        115.64         1.62 o                         
  -5   1  -1       1395.80       1359.99         4.13 o                         
  -3   1  -1       1889.59       1720.22         7.59 o                         
  -1   1  -1      11059.02      11321.00        54.00 o                         
   1   1  -1       1484.50       1233.48         4.76 o                         
   3   1  -1      21119.81      22615.49        87.97 o                         
   5   1  -1       8996.25       8479.82        19.27 o                         
   7   1  -1       2224.68       2344.45         4.58 o                         
   9   1  -1        680.12        652.80         4.35 o                         
  11   1  -1        250.84        207.68         2.84 o                         
  13   1  -1         32.12         41.21         1.81 o                         
  15   1  -1         60.91         61.05         4.45 o                         
  17   1  -1        471.31        466.57         9.64 o                         
  19   1  -1        246.20        248.15         8.02 o                         
  21   1  -1         28.12         36.80         3.56 o                         
  23   1  -1         15.30         17.40         6.02 o                         
 -20   2  -1         67.46         75.89         3.89 o                         
 -18   2  -1        216.08        228.12        10.28 o                         
 -16   2  -1        112.73         99.38         3.52 o                         
 -14   2  -1        191.88        199.48         4.03 o                         
 -12   2  -1         52.55         45.50         1.64 o                         
 -10   2  -1        110.72        117.08         2.41 o                         
  -8   2  -1       2809.55       2792.74        17.66 o                         
  -6   2  -1       3565.00       3709.36         7.48 o                         
  -4   2  -1        948.64        888.86         4.56 o                         
  -2   2  -1      16949.99      16758.52       101.59 o                         
   0   2  -1      17394.38      16912.38        95.92 o                         
   2   2  -1        481.02        505.12         7.21 o                         
   4   2  -1       5907.78       6197.18        19.05 o                         
   6   2  -1        743.30        730.92         6.43 o                         
   8   2  -1       2985.45       3035.09        14.86 o                         
  10   2  -1       2174.74       2407.95        14.72 o                         
  12   2  -1        252.70        269.80         6.12 o                         
  14   2  -1        472.63        434.43         8.19 o                         
  16   2  -1        223.80        234.92         7.31 o                         
  18   2  -1        220.86        246.02         7.90 o                         
  20   2  -1         33.45         32.25         4.84 o                         
  22   2  -1         15.51          8.03         4.19 o                         
  24   2  -1          7.83          8.37         3.37 o                         
 -23   3  -1         10.45         14.36         5.73 o                         
 -21   3  -1         62.75         76.28         9.28 o                         
 -19   3  -1         39.34         35.82         3.34 o                         
 -17   3  -1          4.55          6.61         2.50 o                         
 -15   3  -1         45.53         43.17         2.90 o                         
 -13   3  -1         55.37         58.10         4.08 o                         
 -11   3  -1          7.26          5.32         1.65 o                         
  -9   3  -1        155.38        194.62         2.44 o                         
  -7   3  -1        210.87        195.82         2.00 o                         
  -5   3  -1       3103.91       3214.11        13.71 o                         
  -3   3  -1       1049.37       1034.02         4.21 o                         
  -1   3  -1       8804.52       8342.82        10.91 o                         
   1   3  -1        927.26        761.34        12.82 o                         
   3   3  -1       2414.35       2296.51        10.67 o                         
   5   3  -1       1299.72       1323.08         8.89 o                         
   7   3  -1       3028.84       2979.00        14.68 o                         
   9   3  -1        240.48        228.35         5.06 o                         
  11   3  -1        639.12        616.42         8.56 o                         
  13   3  -1         96.85         89.34         4.43 o                         
  15   3  -1       1287.63       1250.02        14.24 o                         
  17   3  -1         99.07         97.90         5.55 o                         
  19   3  -1          6.86          0.88         4.33 o                         
  21   3  -1         37.76         42.11         5.08 o                         
  23   3  -1          2.23          7.02         4.79 o                         
 -22   4  -1         74.97         68.17         5.91 o                         
 -20   4  -1         36.91         49.97         7.21 o                         
 -18   4  -1         29.81         27.67         3.02 o                         
 -16   4  -1         44.87         51.96         3.05 o                         
 -14   4  -1        383.33        411.29        11.09 o                         
 -12   4  -1        467.97        450.92         9.17 o                         
 -10   4  -1         46.59         48.99         2.21 o                         
  -8   4  -1         29.16         33.83         1.93 o                         
  -6   4  -1       1081.76       1034.19         6.97 o                         
  -4   4  -1       6861.55       6864.97        25.07 o                         
  -2   4  -1        760.46        713.73         4.99 o                         
   0   4  -1        523.98        532.55         2.99 o                         
   2   4  -1       1204.93       1061.39        11.00 o                         
   4   4  -1       3360.78       3282.26        15.13 o                         
   6   4  -1        499.41        528.04         6.69 o                         
   8   4  -1       1426.74       1492.73        11.97 o                         
  10   4  -1        363.34        390.21         6.98 o                         
  12   4  -1         69.56         69.68         4.02 o                         
  14   4  -1        897.87        873.61        12.00 o                         
  16   4  -1        334.11        374.57         8.96 o                         
  18   4  -1         21.48         13.31         4.49 o                         
  20   4  -1          0.62         -4.64         4.64 o                         
  22   4  -1         17.21          8.52         5.00 o                         
 -21   5  -1         11.50         10.65         5.13 o                         
 -19   5  -1         10.34         17.89         4.51 o                         
 -17   5  -1          7.71          6.07         2.64 o                         
 -15   5  -1         18.38         18.74         2.65 o                         
 -13   5  -1        193.67        190.92         4.28 o                         
 -11   5  -1        679.92        623.44         7.49 o                         
  -9   5  -1          9.54         13.65         2.40 o                         
  -7   5  -1         96.42         79.81         2.05 o                         
  -5   5  -1        385.10        446.51         5.81 o                         
  -3   5  -1        914.47        892.08        10.12 o                         
  -1   5  -1       1240.02       1353.60         8.89 o                         
   1   5  -1       1357.30       1366.90         4.65 o                         
   3   5  -1         16.90         17.18         1.10 o                         
   5   5  -1         35.94         32.63         2.65 o                         
   7   5  -1        126.07        144.66         4.59 o                         
   9   5  -1        289.05        279.85         6.29 o                         
  11   5  -1         84.77         92.90         4.52 o                         
  13   5  -1         98.33         96.30         5.24 o                         
  15   5  -1         51.05         57.99         4.75 o                         
  17   5  -1         47.15         58.61         5.40 o                         
  19   5  -1          3.33         -0.33         4.04 o                         
  21   5  -1         12.27          2.90         5.05 o                         
  23   5  -1         14.54          2.12         4.47 o                         
 -20   6  -1         34.44         41.63         5.65 o                         
 -18   6  -1         17.35         13.77         4.57 o                         
 -16   6  -1         39.36         44.53         3.21 o                         
 -14   6  -1          7.49          9.96         3.02 o                         
 -12   6  -1         31.61         27.42         2.61 o                         
 -10   6  -1         66.32         70.76         2.84 o                         
  -8   6  -1         77.13         90.70         4.34 o                         
  -6   6  -1        209.99        200.21         4.37 o                         
  -4   6  -1        362.69        350.74         3.49 o                         
  -2   6  -1        202.98        207.65         2.64 o                         
   0   6  -1        422.38        441.39         2.68 o                         
   2   6  -1         66.07         63.12         1.88 o                         
   4   6  -1         36.14         34.33         3.01 o                         
   6   6  -1        324.49        334.11         6.65 o                         
   8   6  -1         25.73         22.05         3.17 o                         
  10   6  -1        154.80        158.52         5.49 o                         
  12   6  -1        184.71        186.14         6.53 o                         
  14   6  -1         62.07         59.57         4.85 o                         
  16   6  -1         16.19         16.44         4.42 o                         
  18   6  -1         32.88         36.00         5.09 o                         
  20   6  -1          2.46         -0.50         4.82 o                         
  22   6  -1         11.37         19.90         5.12 o                         
 -17   7  -1          3.94          7.32         3.69 o                         
 -15   7  -1         18.06         16.71         4.18 o                         
 -13   7  -1         22.29         18.58         2.58 o                         
 -11   7  -1          0.69         -0.23         2.23 o                         
  -9   7  -1         16.59         20.52         2.01 o                         
  -7   7  -1        141.84        129.30         2.81 o                         
  -5   7  -1        186.36        184.37         3.20 o                         
  -3   7  -1        221.36        243.24         3.17 o                         
  -1   7  -1        117.93        109.43         2.27 o                         
   1   7  -1        207.69        190.03         2.67 o                         
   3   7  -1         50.34         39.75         3.63 o                         
   5   7  -1        118.16        127.47         4.89 o                         
   7   7  -1         92.00         95.49         4.73 o                         
   9   7  -1        181.18        169.71         5.85 o                         
  11   7  -1         14.69         14.71         3.48 o                         
  13   7  -1        129.34        112.02         5.66 o                         
  15   7  -1         29.50         26.91         4.31 o                         
  17   7  -1          2.41          7.77         4.37 o                         
  19   7  -1          0.77          3.91         5.21 o                         
  21   7  -1         20.68         15.01         5.49 o                         
 -16   8  -1         32.89         37.97         4.67 o                         
 -14   8  -1          5.55          6.97         3.32 o                         
 -12   8  -1         30.00         16.79         3.67 o                         
 -10   8  -1         84.28         78.50         2.72 o                         
  -8   8  -1        163.70        150.03         3.21 o                         
  -6   8  -1         15.66         13.28         1.83 o                         
  -4   8  -1         33.15         33.06         1.96 o                         
  -2   8  -1         13.40         16.19         1.72 o                         
   0   8  -1         73.81         75.35         4.19 o                         
   2   8  -1        183.91        175.78         5.40 o                         
   4   8  -1         20.85         17.24         3.39 o                         
   6   8  -1        202.67        203.88         6.44 o                         
   8   8  -1         20.52         17.13         3.96 o                         
  10   8  -1         13.56         20.53         4.03 o                         
  12   8  -1         62.55         59.97         5.04 o                         
  14   8  -1          4.58          5.46         4.27 o                         
  16   8  -1          6.92          7.54         4.68 o                         
  18   8  -1         48.49         63.10         6.17 o                         
  20   8  -1          5.42         10.24         5.53 o                         
 -15   9  -1          7.52          6.13         3.69 o                         
 -13   9  -1         14.27         21.00         4.49 o                         
 -11   9  -1         14.08         20.65         4.10 o                         
  -9   9  -1         16.36         15.87         2.94 o                         
  -7   9  -1        193.59        188.73         3.73 o                         
  -5   9  -1         69.03         67.61         2.63 o                         
  -3   9  -1         26.65         29.19         2.18 o                         
  -1   9  -1        198.53        199.04         4.34 o                         
   1   9  -1          6.59          6.57         2.42 o                         
   3   9  -1        161.96        147.44         4.04 o                         
   5   9  -1         42.91         37.83         4.32 o                         
   7   9  -1         56.21         54.19         4.54 o                         
   9   9  -1         21.68         18.50         4.27 o                         
  11   9  -1         62.52         65.64         5.24 o                         
  13   9  -1         27.70         30.11         5.17 o                         
  15   9  -1          2.51          1.57         4.62 o                         
 -14  10  -1          3.49          0.86         3.87 o                         
 -12  10  -1          4.02          5.41         3.93 o                         
 -10  10  -1         68.19         64.80         3.73 o                         
  -8  10  -1          9.31          7.26         2.55 o                         
  -6  10  -1         10.13         11.31         2.51 o                         
  -4  10  -1         51.41         53.00         3.26 o                         
  -2  10  -1         34.24         35.46         2.95 o                         
   0  10  -1        132.53        135.13         4.08 o                         
   2  10  -1         34.02         38.47         3.01 o                         
   4  10  -1          8.45         11.00         2.77 o                         
   6  10  -1         32.32         26.27         3.04 o                         
   8  10  -1         40.53         30.80         5.02 o                         
  10  10  -1         34.46         29.87         4.53 o                         
  12  10  -1          3.55          7.27         3.91 o                         
  14  10  -1          4.14         -4.09         4.09 o                         
  16  10  -1         16.98         33.40         5.65 o                         
 -11  11  -1          2.39         -4.12         4.12 o                         
  -9  11  -1         19.70         14.43         3.66 o                         
  -7  11  -1         15.09         19.80         4.79 o                         
  -5  11  -1         19.92         20.04         5.12 o                         
  -3  11  -1         15.79         11.88         4.39 o                         
  -1  11  -1         23.89         23.36         4.43 o                         
   1  11  -1          5.31          8.52         2.53 o                         
   3  11  -1         32.13         37.78         7.79 o                         
   5  11  -1         32.59         33.74         3.25 o                         
   7  11  -1         27.15         26.00         3.27 o                         
   9  11  -1         44.57         47.57         5.98 o                         
  11  11  -1          1.33          5.11         4.65 o                         
  13  11  -1          5.42         -0.94         4.26 o                         
  -8  12  -1          3.77          4.31         4.65 o                         
  -6  12  -1         20.36         13.56         4.44 o                         
  -4  12  -1          9.14         12.55         4.96 o                         
  -2  12  -1         23.91         31.43         5.43 o                         
   0  12  -1         37.90         26.38         4.73 o                         
   2  12  -1         13.75         12.11         4.33 o                         
   4  12  -1          5.10          1.81         2.83 o                         
   6  12  -1         18.70         12.89         2.92 o                         
   8  12  -1          0.58         11.85         5.96 o                         
  10  12  -1          7.40         -1.03         5.65 o                         
  -3  13  -1         12.09         22.58         5.71 o                         
  -1  13  -1          4.88         16.05         5.29 o                         
   1  13  -1          1.81          1.37         4.75 o                         
   3  13  -1         19.88         11.97         4.61 o                         
   5  13  -1          7.39          2.70         5.80 o                         
   7  13  -1          0.63         10.36         4.98 o                         
 -18   0   0        335.87        353.45         8.84 o                         
 -16   0   0       1899.84       1903.21        50.90 o                         
 -14   0   0        503.74        530.64        10.15 o                         
 -12   0   0        940.46        934.53         6.37 o                         
 -10   0   0       2150.78       2308.97         8.94 o                         
  -8   0   0        630.94        570.41         3.99 o                         
  -6   0   0      11179.27      11166.63        34.86 o                         
  -4   0   0        323.02        239.54         1.89 o                         
   8   0   0        633.59        566.72         3.57 o                         
  10   0   0       2151.54       2350.63         7.81 o                         
  16   0   0       1900.64       1982.47        18.68 o                         
  18   0   0        335.69        360.98         9.54 o                         
  20   0   0        218.49        269.88         8.82 o                         
  22   0   0          2.73         -0.61         5.14 o                         
 -21   1   0         13.74         21.93         5.13 o                         
 -19   1   0         38.57         43.43         5.24 o                         
 -17   1   0         74.46         79.40         3.38 o                         
 -15   1   0        505.46        516.80         5.89 o                         
 -13   1   0        138.31        151.99         2.37 o                         
 -11   1   0         49.04         62.09         2.57 o                         
  -9   1   0         44.88         41.51         1.14 o                         
  -7   1   0        131.33        129.02         1.49 o                         
  -5   1   0        844.78        926.87         4.74 o                         
  -3   1   0       8211.32       8278.92        70.63 o                         
   3   1   0       8210.67       8347.21        17.19 o                         
   5   1   0        846.58        928.57         6.93 o                         
   7   1   0        132.06        125.13         3.34 o                         
   9   1   0         45.22         44.52         1.31 o                         
  11   1   0         48.80         56.20         3.60 o                         
  13   1   0        138.07        158.98         5.43 o                         
  15   1   0        505.31        517.36         9.78 o                         
  17   1   0         74.49         78.23         5.80 o                         
  19   1   0         38.49         40.72         5.54 o                         
  21   1   0         13.76         18.41         6.82 o                         
  23   1   0          2.51          3.91         5.90 o                         
 -22   2   0         15.07         17.51         4.49 o                         
 -20   2   0         30.02         34.63         3.09 o                         
 -18   2   0         41.02         50.19         3.26 o                         
 -16   2   0        405.40        389.87         5.70 o                         
 -14   2   0        649.92        655.10         6.49 o                         
 -12   2   0        185.85        203.20         3.34 o                         
 -10   2   0       1040.41        977.13         4.49 o                         
  -8   2   0         48.66         47.22         1.07 o                         
  -6   2   0         26.76         40.46         0.84 o                         
  -4   2   0       5025.91       4702.38         8.39 o                         
  -2   2   0       5760.04       5465.34        21.14 o                         
   0   2   0       2535.49       2840.39        10.17 o                         
   2   2   0       5757.32       5410.52        14.78 o                         
   4   2   0       5031.67       4765.20        15.69 o                         
   6   2   0         27.05         43.10         2.42 o                         
   8   2   0         48.78         47.22         2.92 o                         
  10   2   0       1041.18       1008.81        10.46 o                         
  12   2   0        185.76        211.89         5.96 o                         
  14   2   0        649.50        679.02        10.62 o                         
  16   2   0        405.27        400.56         9.35 o                         
  18   2   0         40.87         46.31         5.53 o                         
  20   2   0         30.14         32.81         5.13 o                         
  22   2   0         15.13         18.09         5.74 o                         
 -23   3   0          0.36          4.91         4.53 o                         
 -21   3   0         15.53         17.63         3.24 o                         
 -19   3   0         25.39         21.72         2.88 o                         
 -17   3   0        344.85        364.14         8.16 o                         
 -15   3   0        371.56        388.92         5.65 o                         
 -13   3   0         35.78         36.29         2.34 o                         
 -11   3   0         68.39         67.78         2.43 o                         
  -9   3   0        459.82        496.23         3.61 o                         
  -7   3   0        504.86        516.66         6.53 o                         
  -5   3   0       3538.69       3870.86         8.89 o                         
  -3   3   0       3206.53       3271.11         7.51 o                         
  -1   3   0       7357.25       6995.17        13.47 o                         
   1   3   0       7352.03       7025.19        19.90 o                         
   3   3   0       3208.13       3240.98        13.93 o                         
   5   3   0       3538.76       3787.81        16.63 o                         
   7   3   0        505.96        528.71         6.98 o                         
   9   3   0        459.49        508.14         7.62 o                         
  11   3   0         68.49         76.20         4.04 o                         
  13   3   0         35.78         33.73         4.04 o                         
  15   3   0        371.97        409.12         9.37 o                         
  17   3   0        344.89        380.80         9.82 o                         
  19   3   0         25.45         22.81         4.49 o                         
  21   3   0         15.57         17.14         4.56 o                         
  23   3   0          0.36         11.68         5.46 o                         
 -22   4   0          1.33         -0.54         3.13 o                         
 -20   4   0          3.63          3.52         2.80 o                         
 -18   4   0         23.06         20.37         3.08 o                         
 -16   4   0         51.01         46.02         4.28 o                         
 -14   4   0         71.44         74.14         4.00 o                         
 -12   4   0        112.96        105.19         3.14 o                         
 -10   4   0        501.12        491.59         9.13 o                         
  -8   4   0        469.45        496.07         6.14 o                         
  -6   4   0       1828.18       1815.03         6.97 o                         
  -4   4   0       1442.01       1479.55         6.04 o                         
  -2   4   0       1833.52       1798.51        11.87 o                         
   0   4   0       2311.53       2212.51         7.43 o                         
   2   4   0       1830.92       1781.47        11.56 o                         
   4   4   0       1441.20       1461.61        10.95 o                         
   6   4   0       1828.81       1797.61        13.15 o                         
   8   4   0        470.19        494.90         7.59 o                         
  10   4   0        501.88        475.43         8.10 o                         
  12   4   0        112.91        103.74         4.82 o                         
  14   4   0         71.50         79.48         5.28 o                         
  16   4   0         50.99         45.04         5.00 o                         
  18   4   0         22.98         18.37         4.31 o                         
  20   4   0          3.64          1.53         4.28 o                         
  22   4   0          1.34          2.93         5.28 o                         
 -21   5   0         42.92         37.61         3.67 o                         
 -19   5   0         37.28         35.62         3.17 o                         
 -17   5   0         28.77         31.52         5.98 o                         
 -15   5   0          6.39          9.45         3.77 o                         
 -13   5   0        357.19        362.34         5.59 o                         
 -11   5   0        119.27        106.52         4.08 o                         
  -9   5   0        288.52        283.02         3.55 o                         
  -7   5   0        377.17        406.58         3.85 o                         
  -5   5   0        389.92        445.73         5.67 o                         
  -3   5   0       2763.18       2750.93        12.53 o                         
  -1   5   0          8.71          2.57         0.88 o                         
   1   5   0          8.60          7.63         0.96 o                         
   3   5   0       2762.88       2705.47        25.19 o                         
   5   5   0        389.61        438.14         7.16 o                         
   7   5   0        376.57        413.40         7.40 o                         
   9   5   0        288.18        294.78         6.99 o                         
  11   5   0        119.45        113.33         5.22 o                         
  13   5   0        357.39        376.20         8.71 o                         
  15   5   0          6.35         10.54         4.21 o                         
  17   5   0         28.75         25.82         4.66 o                         
  19   5   0         37.24         41.33         5.55 o                         
  21   5   0         42.85         40.33         6.61 o                         
 -22   6   0         25.87         28.82         5.13 o                         
 -20   6   0         25.39         33.19         3.73 o                         
 -18   6   0          3.02          4.71         2.92 o                         
 -16   6   0         18.75         20.48         2.66 o                         
 -14   6   0         40.15         42.53         5.95 o                         
 -12   6   0          0.50         -2.38         2.38 o                         
 -10   6   0         30.96         23.06         1.92 o                         
  -8   6   0         83.19         90.78         2.54 o                         
  -6   6   0         88.03         79.04         2.70 o                         
  -4   6   0        774.24        828.66         5.76 o                         
  -2   6   0         96.07         98.41         2.23 o                         
   0   6   0        158.42        151.61         2.11 o                         
   2   6   0         96.10        104.84         4.28 o                         
   4   6   0        774.15        836.72        10.16 o                         
   6   6   0         88.42         80.39         4.19 o                         
   8   6   0         83.43         90.99         4.74 o                         
  10   6   0         30.82         24.40         3.96 o                         
  12   6   0          0.49         -0.70         4.20 o                         
  14   6   0         40.15         41.10         5.25 o                         
  16   6   0         18.79         23.80         5.04 o                         
  18   6   0          3.04          6.92         4.84 o                         
  20   6   0         25.44         38.05         5.63 o                         
 -19   7   0         52.93         56.43         3.65 o                         
 -17   7   0          0.90          1.43         3.46 o                         
 -15   7   0         61.33         64.20         3.41 o                         
 -13   7   0         60.07         65.32         4.57 o                         
 -11   7   0        107.86        112.60         4.96 o                         
  -9   7   0          5.55          5.02         1.79 o                         
  -7   7   0        102.10        105.33         2.62 o                         
  -5   7   0         10.59         11.86         1.24 o                         
  -3   7   0        150.55        142.05         3.13 o                         
  -1   7   0        608.82        574.31        10.34 o                         
   1   7   0        609.58        587.62        15.83 o                         
   3   7   0        150.32        144.65         5.25 o                         
   5   7   0         10.56         14.05         3.29 o                         
   7   7   0        101.82        111.79         5.28 o                         
   9   7   0          5.55          4.62         3.43 o                         
  11   7   0        107.90        111.95         6.07 o                         
  13   7   0         60.21         56.32         4.94 o                         
  15   7   0         61.24         59.86         5.97 o                         
  17   7   0          0.90          6.77         4.72 o                         
  19   7   0         52.92         46.74         6.65 o                         
 -18   8   0         27.57         44.33         5.67 o                         
 -16   8   0         31.30         35.47         4.29 o                         
 -14   8   0          0.81          2.97         2.47 o                         
 -12   8   0         26.47         28.87         2.58 o                         
 -10   8   0        159.11        147.75         2.79 o                         
  -8   8   0        112.25        112.06         3.21 o                         
  -6   8   0         59.04         63.34         2.44 o                         
  -4   8   0         76.36         82.51         2.47 o                         
  -2   8   0         10.89         14.08         2.22 o                         
   0   8   0        322.22        325.23         5.15 o                         
   2   8   0         10.81         17.05         2.43 o                         
   4   8   0         76.35         87.29         4.92 o                         
   6   8   0         59.00         61.70         4.89 o                         
   8   8   0        112.47        114.45         5.66 o                         
  10   8   0        159.12        158.72         6.66 o                         
  12   8   0         26.41         29.55         5.03 o                         
  14   8   0          0.80          9.44         4.70 o                         
  16   8   0         31.28         34.42         5.42 o                         
  18   8   0         27.54         53.46         6.53 o                         
 -17   9   0         14.22         18.47         3.86 o                         
 -15   9   0         37.11         52.36         3.27 o                         
 -13   9   0         27.74         25.59         2.23 o                         
 -11   9   0          8.88          6.15         2.02 o                         
  -9   9   0         21.25         16.28         2.20 o                         
  -7   9   0         27.42         23.40         2.30 o                         
  -5   9   0         87.11         88.10         2.84 o                         
  -3   9   0        154.36        153.01         4.35 o                         
  -1   9   0         73.72         67.47         3.44 o                         
   1   9   0         74.01         64.26         3.44 o                         
   3   9   0        154.34        153.36         6.88 o                         
   5   9   0         87.34         86.65         5.41 o                         
   7   9   0         27.47         20.74         4.36 o                         
   9   9   0         21.23         14.15         4.61 o                         
  11   9   0          8.88         15.16         5.02 o                         
  13   9   0         27.82         23.87         4.59 o                         
  15   9   0         37.05         58.33         6.48 o                         
  17   9   0         14.22         19.66         5.78 o                         
 -14  10   0          4.42         -1.46         4.31 o                         
 -12  10   0          2.87          3.42         2.92 o                         
 -10  10   0         36.16         42.57         2.85 o                         
  -8  10   0         72.89         75.26         3.02 o                         
  -6  10   0         61.69         65.40         5.86 o                         
  -4  10   0         20.54         16.85         2.84 o                         
  -2  10   0         94.56        106.49         4.35 o                         
   0  10   0         24.01         21.92         4.82 o                         
   2  10   0         94.68        105.38         4.10 o                         
   4  10   0         20.66         20.48         3.06 o                         
   6  10   0         61.55         60.26         5.31 o                         
   8  10   0         72.83         84.43         6.16 o                         
  10  10   0         36.23         37.19         4.79 o                         
  12  10   0          2.87          4.72         5.10 o                         
  14  10   0          4.41         12.35         5.59 o                         
 -13  11   0          1.32         -4.39         4.39 o                         
 -11  11   0          0.25         -3.08         3.08 o                         
  -9  11   0          5.21          9.89         5.28 o                         
  -7  11   0          4.06          5.01         2.99 o                         
  -5  11   0          1.15          3.32         2.82 o                         
  -3  11   0         57.09         61.34         3.67 o                         
  -1  11   0          7.45          6.08         3.16 o                         
   1  11   0          7.40          6.90         2.71 o                         
   3  11   0         57.01         65.71         3.97 o                         
   5  11   0          1.14         -0.28         3.09 o                         
   7  11   0          4.04          2.47         3.08 o                         
   9  11   0          5.21          1.24         5.20 o                         
  11  11   0          0.24         -4.89         4.89 o                         
  13  11   0          1.32         16.05         5.54 o                         
  -8  12   0          6.05          2.93         4.56 o                         
  -6  12   0         25.95         27.58         5.15 o                         
  -4  12   0         22.99         20.40         3.58 o                         
  -2  12   0         15.65         14.17         3.22 o                         
   0  12   0          5.01          3.41         4.87 o                         
   2  12   0         15.68         16.60         5.34 o                         
   4  12   0         23.01         21.48         3.30 o                         
   6  12   0         25.98         30.40         3.52 o                         
   8  12   0          6.04          6.79         7.60 o                         
  10  12   0         24.95         26.52         6.31 o                         
  -1  13   0          8.99          3.58         3.44 o                         
   1  13   0          8.96          8.69         3.37 o                         
   3  13   0         13.38         13.92         3.75 o                         
   5  13   0         13.71         16.56         5.11 o                         
 -23   1   1         15.26         20.84         5.00 o                         
 -21   1   1         28.22         33.97         5.10 o                         
 -19   1   1        245.80        254.16         8.20 o                         
 -17   1   1        471.68        471.48         5.10 o                         
 -15   1   1         60.92         62.73         2.29 o                         
 -13   1   1         32.28         39.91         1.42 o                         
 -11   1   1        252.15        208.88         2.56 o                         
  -9   1   1        679.47        653.09         7.49 o                         
  -7   1   1       2227.86       2331.42        10.70 o                         
  -5   1   1       9006.88       8520.87        10.61 o                         
  -3   1   1      21122.23      22508.03       217.50 o                         
  -1   1   1       1485.08       1214.90         5.64 o                         
   1   1   1      11050.08      11051.67        67.01 o                         
   3   1   1       1893.16       1701.45         8.90 o                         
   5   1   1       1397.61       1352.24         9.25 o                         
   7   1   1         94.06        114.29         3.69 o                         
   9   1   1        412.74        439.29         7.15 o                         
  11   1   1        701.10        750.74        10.07 o                         
  13   1   1         50.31         52.46         4.43 o                         
  15   1   1        400.03        430.06         9.63 o                         
  17   1   1        213.56        221.23         8.04 o                         
  19   1   1         57.43         53.96         4.11 o                         
  21   1   1         30.51         34.57         8.97 o                         
 -24   2   1          7.82          0.02         5.59 o                         
 -22   2   1         15.51         20.78         5.10 o                         
 -20   2   1         33.49         32.47         3.07 o                         
 -18   2   1        220.67        240.53        14.50 o                         
 -16   2   1        223.93        221.67         6.64 o                         
 -14   2   1        472.44        438.83         5.40 o                         
 -12   2   1        252.14        263.53         6.84 o                         
 -10   2   1       2173.80       2397.59        18.88 o                         
  -8   2   1       2985.31       3070.61        10.10 o                         
  -6   2   1        743.16        703.45         4.73 o                         
  -4   2   1       5909.26       6197.96        23.19 o                         
  -2   2   1        480.60        500.26         2.60 o                         
   0   2   1      17382.93      16879.71       123.07 o                         
   2   2   1      16959.74      16667.30       123.17 o                         
   4   2   1        945.96        892.03         7.75 o                         
   6   2   1       3562.69       3743.39        17.47 o                         
   8   2   1       2810.41       2768.98        16.73 o                         
  10   2   1        110.50        122.70         4.76 o                         
  12   2   1         52.82         42.13         3.88 o                         
  14   2   1        191.66        197.40         6.83 o                         
  16   2   1        112.47        112.41         6.23 o                         
  18   2   1        216.35        233.63         8.48 o                         
  20   2   1         67.37         88.11         6.85 o                         
  22   2   1         27.22         31.10         5.40 o                         
 -23   3   1          2.24          2.43         5.09 o                         
 -21   3   1         37.83         42.54         3.47 o                         
 -19   3   1          6.86          3.23         2.72 o                         
 -17   3   1         98.91         94.55         5.16 o                         
 -15   3   1       1287.44       1281.84        27.23 o                         
 -13   3   1         97.08         92.83         4.93 o                         
 -11   3   1        639.52        623.94         4.23 o                         
  -9   3   1        240.18        226.46         2.56 o                         
  -7   3   1       3032.55       2956.74        19.18 o                         
  -5   3   1       1301.21       1333.55         6.45 o                         
  -3   3   1       2410.72       2275.50        11.53 o                         
  -1   3   1        926.69        759.66         3.69 o                         
   1   3   1       8806.71       8304.19        43.35 o                         
   3   3   1       1047.95       1039.22         8.69 o                         
   5   3   1       3108.26       3265.91        16.57 o                         
   7   3   1        212.05        198.80         5.02 o                         
   9   3   1        155.68        195.03         5.47 o                         
  11   3   1          7.34          6.94         3.41 o                         
  13   3   1         55.22         59.52         4.84 o                         
  15   3   1         45.54         44.02         5.28 o                         
  17   3   1          4.53          6.25         4.55 o                         
  19   3   1         39.32         43.45         5.98 o                         
  21   3   1         62.78         95.00         6.96 o                         
 -24   4   1         23.25          6.80         4.34 o                         
 -22   4   1         17.21         17.54         3.50 o                         
 -20   4   1          0.62          1.43         2.75 o                         
 -18   4   1         21.61         18.19         2.88 o                         
 -16   4   1        333.70        367.28        10.23 o                         
 -14   4   1        898.36        863.17         7.96 o                         
 -12   4   1         69.53         68.50         2.77 o                         
 -10   4   1        364.63        369.77         9.94 o                         
  -8   4   1       1429.88       1492.73         9.93 o                         
  -6   4   1        499.95        524.44         5.25 o                         
  -4   4   1       3358.28       3286.90        21.25 o                         
  -2   4   1       1203.34       1056.19         7.07 o                         
   0   4   1        523.95        519.28         6.12 o                         
   2   4   1        758.77        714.57         8.69 o                         
   4   4   1       6860.19       6908.94        25.43 o                         
   6   4   1       1084.50       1074.80        10.94 o                         
   8   4   1         29.21         33.41         3.66 o                         
  10   4   1         46.18         49.10         4.12 o                         
  12   4   1        469.25        443.98         9.10 o                         
  14   4   1        383.07        433.17         9.98 o                         
  16   4   1         44.89         48.64         5.31 o                         
  18   4   1         29.70         27.26         5.57 o                         
  20   4   1         36.85         46.08         5.58 o                         
 -23   5   1         14.55         11.48         4.79 o                         
 -21   5   1         12.26         10.34         3.11 o                         
 -19   5   1          3.34          3.45         2.84 o                         
 -17   5   1         47.12         48.74         3.41 o                         
 -15   5   1         51.00         53.21         3.28 o                         
 -13   5   1         98.14         90.39         3.46 o                         
 -11   5   1         84.70         92.29         3.08 o                         
  -9   5   1        288.90        274.75         3.58 o                         
  -7   5   1        126.44        130.17         2.10 o                         
  -5   5   1         35.80         33.98         1.04 o                         
  -3   5   1         16.86         18.43         2.49 o                         
  -1   5   1       1358.26       1371.25         5.89 o                         
   1   5   1       1240.97       1341.68        11.06 o                         
   3   5   1        913.51        904.91         5.44 o                         
   5   5   1        384.94        440.17         7.59 o                         
   7   5   1         96.48         79.35         4.23 o                         
   9   5   1          9.56         15.71         3.46 o                         
  11   5   1        679.96        662.69        11.02 o                         
  13   5   1        193.23        187.43         7.08 o                         
  15   5   1         18.32         21.26         5.16 o                         
  17   5   1          7.78          3.90         4.94 o                         
  19   5   1         10.33         13.74         4.84 o                         
 -22   6   1         11.38         15.18         4.96 o                         
 -20   6   1          2.48         -0.04         5.30 o                         
 -18   6   1         32.87         30.17         3.26 o                         
 -16   6   1         16.10         19.31         3.00 o                         
 -14   6   1         62.15         63.87         5.76 o                         
 -12   6   1        184.81        196.51         4.39 o                         
 -10   6   1        155.32        160.59         2.68 o                         
  -8   6   1         25.66         22.77         2.34 o                         
  -6   6   1        324.94        335.91         3.18 o                         
  -4   6   1         35.95         37.78         1.64 o                         
  -2   6   1         66.08         64.29         1.85 o                         
   0   6   1        421.05        432.73         8.06 o                         
   2   6   1        203.07        198.47         6.96 o                         
   4   6   1        362.73        339.86         7.19 o                         
   6   6   1        210.49        198.86         6.16 o                         
   8   6   1         77.25         82.56         4.85 o                         
  10   6   1         66.11         67.47         5.38 o                         
  12   6   1         31.57         23.52         4.98 o                         
  14   6   1          7.57          5.28         4.13 o                         
  16   6   1         39.32         48.92         5.86 o                         
  18   6   1         17.27         21.01         5.41 o                         
  20   6   1         34.42         44.50         6.53 o                         
 -21   7   1         20.67         23.82         4.88 o                         
 -19   7   1          0.77         -0.16         2.72 o                         
 -17   7   1          2.40          4.91         4.47 o                         
 -15   7   1         29.51         29.90         2.44 o                         
 -13   7   1        129.49        117.99         3.19 o                         
 -11   7   1         14.71         13.80         1.73 o                         
  -9   7   1        181.05        162.92         2.78 o                         
  -7   7   1         91.75         97.99         2.19 o                         
  -5   7   1        118.41        118.47         2.61 o                         
  -3   7   1         50.33         45.52         1.86 o                         
  -1   7   1        208.04        197.43         7.81 o                         
   1   7   1        117.88        112.93         3.42 o                         
   3   7   1        221.45        244.09         6.80 o                         
   5   7   1        186.57        182.50         6.35 o                         
   7   7   1        141.55        125.98         5.99 o                         
   9   7   1         16.55         19.80         4.42 o                         
  11   7   1          0.69          1.47         3.74 o                         
  13   7   1         22.31         10.48         4.28 o                         
  15   7   1         18.11         20.43         4.84 o                         
  17   7   1          3.95          7.74         5.62 o                         
  19   7   1          5.86          1.85         6.39 o                         
 -20   8   1          5.46          2.52         4.98 o                         
 -18   8   1         48.49         50.38         3.06 o                         
 -16   8   1          6.92          8.07         2.16 o                         
 -14   8   1          4.60          7.37         2.06 o                         
 -12   8   1         62.59         52.07         2.24 o                         
 -10   8   1         13.65         17.20         1.82 o                         
  -8   8   1         20.41         16.85         1.66 o                         
  -6   8   1        202.95        205.29         5.43 o                         
  -4   8   1         20.72         18.78         2.94 o                         
  -2   8   1        184.35        179.76         8.76 o                         
   0   8   1         73.50         74.24         3.40 o                         
   2   8   1         13.37         17.26         2.63 o                         
   4   8   1         33.20         31.93         4.53 o                         
   6   8   1         15.59         15.86         4.50 o                         
   8   8   1        163.71        160.01         6.89 o                         
  10   8   1         84.48         77.43         5.85 o                         
  12   8   1         29.89         18.84         4.66 o                         
  14   8   1          5.64          3.58         5.02 o                         
  16   8   1         32.78         36.25         6.16 o                         
 -17   9   1          1.82         -0.58         3.02 o                         
 -15   9   1          2.50          5.45         2.08 o                         
 -13   9   1         27.68         29.40         2.23 o                         
 -11   9   1         62.46         67.55         2.91 o                         
  -9   9   1         21.68         20.77         3.17 o                         
  -7   9   1         56.04         47.89         3.18 o                         
  -5   9   1         42.99         41.03         3.26 o                         
  -3   9   1        161.58        153.24         4.32 o                         
  -1   9   1          6.59          5.32         2.80 o                         
   1   9   1        198.21        218.74         5.10 o                         
   3   9   1         26.57         28.87         4.87 o                         
   5   9   1         69.18         74.39         5.72 o                         
   7   9   1        193.44        194.03         7.81 o                         
   9   9   1         16.34         16.24         4.54 o                         
  11   9   1         14.12         18.04         5.37 o                         
  13   9   1         14.18         11.17         5.47 o                         
  15   9   1          7.53         11.62         5.53 o                         
 -16  10   1         16.99         25.79         5.33 o                         
 -14  10   1          4.13          2.55         3.88 o                         
 -12  10   1          3.55          1.19         2.86 o                         
 -10  10   1         34.53         30.41         3.44 o                         
  -8  10   1         40.57         37.69         3.51 o                         
  -6  10   1         32.37         31.31         3.36 o                         
  -4  10   1          8.46         10.41         2.93 o                         
  -2  10   1         34.08         39.03         3.47 o                         
   0  10   1        132.58        139.56         4.73 o                         
   2  10   1         34.21         31.24         3.45 o                         
   4  10   1         51.39         50.15         3.68 o                         
   6  10   1         10.13          9.72         4.30 o                         
   8  10   1          9.32          9.74         4.97 o                         
  10  10   1         68.21         68.96         6.00 o                         
  12  10   1          4.01          6.63         5.41 o                         
  14  10   1          3.50         11.69         5.49 o                         
 -13  11   1          5.40          7.88         4.47 o                         
 -11  11   1          1.33          2.67         2.90 o                         
  -9  11   1         44.47         44.71         3.62 o                         
  -7  11   1         27.18         24.89         3.34 o                         
  -5  11   1         32.63         32.94         4.40 o                         
  -3  11   1         32.18         35.89         3.64 o                         
  -1  11   1          5.28          3.17         3.20 o                         
   1  11   1         23.87         26.86         3.43 o                         
   3  11   1         15.75         23.21         3.17 o                         
   5  11   1         19.89         18.30         3.54 o                         
   7  11   1         15.05         16.17         3.34 o                         
   9  11   1         19.70         25.32         5.33 o                         
  11  11   1          2.38         -5.25         5.25 o                         
 -10  12   1          7.37          2.72         4.74 o                         
  -8  12   1          0.57          3.81         3.47 o                         
  -6  12   1         18.75         13.36         3.44 o                         
  -4  12   1          5.12          5.46         3.29 o                         
  -2  12   1         13.71         16.50         3.74 o                         
   0  12   1         37.92         37.89         3.89 o                         
   2  12   1         23.90         28.61         6.39 o                         
   4  12   1          9.13          6.61         2.93 o                         
   6  12   1         20.34         15.39         3.77 o                         
   8  12   1          3.76          6.73         3.16 o                         
  -5  13   1          7.39         10.55         4.58 o                         
  -3  13   1         19.89         25.23         5.61 o                         
  -1  13   1          1.83          2.30         4.11 o                         
   1  13   1          4.89          6.37         4.07 o                         
 -22   0   2          3.99         10.62         5.22 o                         
 -20   0   2          9.10          8.37         4.55 o                         
 -18   0   2         12.33         10.12         4.16 o                         
 -16   0   2        251.32        222.25         4.07 o                         
 -14   0   2         87.63         87.91         3.41 o                         
 -12   0   2        688.71        655.02         5.43 o                         
 -10   0   2       3745.17       3957.81        18.39 o                         
  -8   0   2       2697.21       2908.94        41.41 o                         
  -6   0   2        118.38        105.79         4.16 o                         
  -4   0   2      12573.70      13014.63        67.51 o                         
  -2   0   2      10874.19      11456.05        63.50 o                         
   0   0   2      16076.66      15336.62       138.77 o                         
   2   0   2       5634.90       6069.41        10.81 o                         
   4   0   2        378.53        354.42         4.48 o                         
   6   0   2       2075.43       2194.71        13.39 o                         
   8   0   2       2991.48       3297.04        18.43 o                         
  10   0   2         17.03         16.84         3.30 o                         
  12   0   2        548.29        585.02         9.92 o                         
  14   0   2        695.28        703.69        11.66 o                         
  16   0   2        216.68        229.31         7.78 o                         
  18   0   2         69.38         64.38         5.83 o                         
  20   0   2          7.25          4.43         4.35 o                         
 -23   1   2          4.16          1.60         4.98 o                         
 -21   1   2          5.50          0.58         4.78 o                         
 -19   1   2         11.13         10.37         3.00 o                         
 -17   1   2         40.85         47.01         3.16 o                         
 -15   1   2        179.53        185.41         4.68 o                         
 -13   1   2        293.54        309.56         3.62 o                         
 -11   1   2        258.27        263.31         6.60 o                         
  -9   1   2        787.18        818.79        18.54 o                         
  -7   1   2        112.10        116.02         1.84 o                         
  -5   1   2       3433.95       3630.93        14.73 o                         
  -3   1   2      12868.54      12744.92        30.74 o                         
  -1   1   2      10325.15       9232.74        14.02 o                         
   1   1   2        691.12        506.32         3.16 o                         
   3   1   2        538.06        476.62         3.50 o                         
   5   1   2        353.05        346.68         5.37 o                         
   7   1   2       1000.93       1067.42        10.28 o                         
   9   1   2        903.30        875.15        10.37 o                         
  11   1   2        246.60        238.27         6.65 o                         
  13   1   2        400.58        372.79         8.54 o                         
  15   1   2        148.77        146.38         7.15 o                         
  17   1   2         21.81         18.79         3.43 o                         
  19   1   2         12.93         14.36         5.91 o                         
  21   1   2         10.56          5.59         3.77 o                         
 -24   2   2          7.20         10.66         5.78 o                         
 -22   2   2          1.19          1.82         4.50 o                         
 -20   2   2         44.16         37.22         3.10 o                         
 -18   2   2        350.80        345.69         5.78 o                         
 -16   2   2         55.72         52.87         2.87 o                         
 -14   2   2        421.70        412.71         5.26 o                         
 -12   2   2        522.39        469.83         6.86 o                         
 -10   2   2        413.90        449.18         6.74 o                         
  -8   2   2        299.57        291.76         4.54 o                         
  -6   2   2        227.74        233.97         1.63 o                         
  -4   2   2       8204.95       8313.83        13.35 o                         
  -2   2   2       8348.92       8482.29        12.67 o                         
   0   2   2       1691.43       1678.82         6.65 o                         
   2   2   2        418.64        422.70         5.47 o                         
   4   2   2       2267.31       2226.23         7.58 o                         
   6   2   2        119.44        112.68         3.94 o                         
   8   2   2        414.37        454.74         7.67 o                         
  10   2   2         38.74         46.20         3.97 o                         
  12   2   2         23.16         19.58         3.88 o                         
  14   2   2         28.30         27.52         4.24 o                         
  16   2   2         38.87         45.29         5.50 o                         
  18   2   2         19.81         29.43         5.17 o                         
  20   2   2         25.23         23.82         3.60 o                         
 -23   3   2          9.07         11.27         4.33 o                         
 -21   3   2         10.20         12.76         6.37 o                         
 -19   3   2         16.83         15.96         2.97 o                         
 -17   3   2        471.98        463.41         9.01 o                         
 -15   3   2          2.13          1.15         2.37 o                         
 -13   3   2        395.96        448.13         4.09 o                         
 -11   3   2          3.14          1.37         1.07 o                         
  -9   3   2       1565.57       1573.52         4.35 o                         
  -7   3   2       2428.89       2462.97         5.82 o                         
  -5   3   2       1854.95       1900.31         9.21 o                         
  -3   3   2       1644.23       1637.69         7.28 o                         
  -1   3   2       1570.45       1567.65         6.57 o                         
   1   3   2       2001.52       2125.11         8.30 o                         
   3   3   2       1161.84       1172.48        10.05 o                         
   5   3   2       1338.02       1425.41        11.91 o                         
   7   3   2       1461.41       1521.34        13.39 o                         
   9   3   2        203.68        198.77         6.00 o                         
  11   3   2         89.22         75.87         5.02 o                         
  13   3   2        264.00        244.52         8.03 o                         
  15   3   2         24.54         32.61         5.12 o                         
  17   3   2          3.05          4.88         4.73 o                         
  19   3   2         61.38         73.08         6.53 o                         
 -22   4   2          2.16         -1.64         5.53 o                         
 -20   4   2          1.48          2.54         2.64 o                         
 -18   4   2         60.57         55.09         3.47 o                         
 -16   4   2        113.62        110.49         3.85 o                         
 -14   4   2        172.11        172.35         4.21 o                         
 -12   4   2        166.87        163.86         2.45 o                         
 -10   4   2        186.16        160.17         2.08 o                         
  -8   4   2        229.53        228.00         4.24 o                         
  -6   4   2        473.37        498.61         5.91 o                         
  -4   4   2        961.78       1001.35        15.85 o                         
  -2   4   2         45.61         44.76         1.52 o                         
   0   4   2        151.03        145.18         2.20 o                         
   2   4   2       1962.74       1889.79        19.35 o                         
   4   4   2        517.45        446.16         7.27 o                         
   6   4   2       1005.98       1022.29        11.39 o                         
   8   4   2       1057.64        977.96        11.98 o                         
  10   4   2        154.19        151.16         6.01 o                         
  12   4   2         86.75         82.59         5.72 o                         
  14   4   2         45.48         32.57         5.37 o                         
  16   4   2         22.77         28.42         4.92 o                         
  18   4   2          0.52          4.20         4.74 o                         
  20   4   2         16.41         39.41         6.15 o                         
 -23   5   2         14.35         13.20         5.04 o                         
 -21   5   2         18.99         24.73         2.53 o                         
 -19   5   2         13.73         14.76         2.36 o                         
 -17   5   2          5.11          5.12         2.06 o                         
 -15   5   2        372.48        405.09         7.12 o                         
 -13   5   2        779.45        746.95         6.15 o                         
 -11   5   2        483.07        443.95         5.73 o                         
  -9   5   2        386.47        395.69         5.75 o                         
  -7   5   2       1889.14       1973.67        10.04 o                         
  -5   5   2        525.20        488.94         4.84 o                         
  -3   5   2        237.53        250.36         2.99 o                         
  -1   5   2        658.39        629.70         5.27 o                         
   1   5   2       1338.76       1354.16         9.45 o                         
   3   5   2        996.82        954.27        21.82 o                         
   5   5   2       1141.97       1211.76        12.82 o                         
   7   5   2        377.97        381.56         8.17 o                         
   9   5   2        674.57        700.61        11.27 o                         
  11   5   2        155.42        160.72         6.96 o                         
  13   5   2        250.05        264.08         8.55 o                         
  15   5   2         61.16         57.63         5.30 o                         
  17   5   2         23.60         20.73         5.22 o                         
  19   5   2         57.64         66.60         6.25 o                         
 -22   6   2         11.55          6.30         5.10 o                         
 -20   6   2         38.74         38.60         2.77 o                         
 -18   6   2         25.28         23.24         2.53 o                         
 -16   6   2         19.37         15.66         2.34 o                         
 -14   6   2        122.77        119.64         5.76 o                         
 -12   6   2         72.62         80.34         2.37 o                         
 -10   6   2        524.30        542.33         5.26 o                         
  -8   6   2       1147.77       1116.66        10.18 o                         
  -6   6   2        184.37        174.52         3.94 o                         
  -4   6   2        564.07        609.04         4.86 o                         
  -2   6   2        438.68        383.11         7.44 o                         
   0   6   2        160.24        176.54         2.78 o                         
   2   6   2        160.42        162.04         3.12 o                         
   4   6   2        222.89        201.55         6.16 o                         
   6   6   2        352.06        341.74         8.20 o                         
   8   6   2        565.76        526.85        10.22 o                         
  10   6   2        148.78        140.15         6.48 o                         
  12   6   2        109.47        105.62         6.56 o                         
  14   6   2         13.10         11.76         4.71 o                         
  16   6   2          0.25          6.14         4.31 o                         
  18   6   2          0.75          0.58         5.43 o                         
 -21   7   2          1.05          4.74         4.73 o                         
 -19   7   2         27.57         26.90         6.32 o                         
 -17   7   2          5.55          4.69         2.28 o                         
 -15   7   2         35.74         37.99         3.25 o                         
 -13   7   2        259.72        269.67         5.35 o                         
 -11   7   2        298.70        285.54         4.30 o                         
  -9   7   2         34.30         36.15         2.24 o                         
  -7   7   2         61.93         55.82         2.31 o                         
  -5   7   2        410.33        452.31         7.28 o                         
  -3   7   2         79.65         86.10         2.57 o                         
  -1   7   2         57.52         63.84         2.15 o                         
   1   7   2        179.45        191.68         9.64 o                         
   3   7   2        604.40        592.52        10.35 o                         
   5   7   2       1182.25       1165.54        14.47 o                         
   7   7   2         43.91         47.37         5.00 o                         
   9   7   2         56.40         49.56         5.46 o                         
  11   7   2         56.72         47.26         5.35 o                         
  13   7   2         53.04         46.05         5.87 o                         
  15   7   2          1.52          3.41         4.84 o                         
  17   7   2          3.39         15.60         6.27 o                         
 -20   8   2          1.08         -3.88         3.88 o                         
 -18   8   2          5.24          1.91         2.70 o                         
 -16   8   2          1.37          2.04         3.77 o                         
 -14   8   2          1.17          4.48         2.42 o                         
 -12   8   2          7.57         11.74         2.23 o                         
 -10   8   2        278.75        265.58         9.66 o                         
  -8   8   2         66.29         68.05         2.71 o                         
  -6   8   2         69.58         61.26         2.44 o                         
  -4   8   2         13.16         12.52         2.75 o                         
  -2   8   2        290.23        291.78         6.82 o                         
   0   8   2         36.88         36.09         3.04 o                         
   2   8   2        196.11        204.69         4.84 o                         
   4   8   2        104.59        102.95         6.05 o                         
   6   8   2        136.47        131.44         6.66 o                         
   8   8   2        121.74        113.37         6.56 o                         
  10   8   2          8.22          7.40         4.12 o                         
  12   8   2         56.98         53.86         5.54 o                         
  14   8   2         13.27         15.59         5.31 o                         
  16   8   2          5.28          4.96         5.23 o                         
 -17   9   2         23.42         26.61         4.39 o                         
 -15   9   2          3.56          5.09         2.77 o                         
 -13   9   2         23.53         16.19         2.41 o                         
 -11   9   2        100.91         95.26         3.22 o                         
  -9   9   2         48.89         48.56         3.72 o                         
  -7   9   2         17.58         21.15         3.09 o                         
  -5   9   2         76.57         78.46         3.82 o                         
  -3   9   2         89.34        107.08         4.25 o                         
  -1   9   2          7.90          3.35         2.93 o                         
   1   9   2         25.44         25.20         3.30 o                         
   3   9   2         40.42         46.10         3.65 o                         
   5   9   2        130.15        113.49         6.58 o                         
   7   9   2         22.64         25.11         5.35 o                         
   9   9   2        128.18        132.99         7.50 o                         
  11   9   2         15.76         11.84         5.62 o                         
  13   9   2         19.81         16.19         5.72 o                         
 -16  10   2          2.41          6.93         3.07 o                         
 -14  10   2          4.96          8.01         3.31 o                         
 -12  10   2          8.96          9.74         3.22 o                         
 -10  10   2         10.84          9.70         3.33 o                         
  -8  10   2          1.24          0.90         2.77 o                         
  -6  10   2         48.93         52.86         3.98 o                         
  -4  10   2         26.36         29.11         6.74 o                         
  -2  10   2         13.54         21.66         3.42 o                         
   0  10   2          7.82          9.70         3.36 o                         
   2  10   2          8.49          8.49         2.99 o                         
   4  10   2         21.27         21.12         3.49 o                         
   6  10   2         18.84         11.57         3.22 o                         
   8  10   2         12.67         14.34         5.08 o                         
  10  10   2         33.50         34.09         6.22 o                         
  12  10   2         23.70         34.28         6.87 o                         
 -13  11   2          2.76          1.97         4.42 o                         
 -11  11   2          4.47          0.79         3.28 o                         
  -9  11   2          2.55         -1.31         3.16 o                         
  -7  11   2         17.08         13.56         3.69 o                         
  -5  11   2          7.32          6.06         3.27 o                         
  -3  11   2         72.27         71.97         4.40 o                         
  -1  11   2         96.85         96.15         4.73 o                         
   1  11   2         10.01          6.67         4.27 o                         
   3  11   2         11.36         14.36         3.61 o                         
   5  11   2          0.86          1.43         3.12 o                         
   7  11   2         40.39         49.95         6.31 o                         
   9  11   2          4.09         -0.15         6.21 o                         
 -10  12   2         12.44         14.29         4.10 o                         
  -8  12   2          0.32          4.06         3.28 o                         
  -6  12   2         13.31         24.59         5.28 o                         
  -4  12   2         20.57         26.21         7.21 o                         
  -2  12   2         18.44         20.02         3.78 o                         
   0  12   2         15.03         13.07         3.62 o                         
   2  12   2          8.67          3.84         3.28 o                         
   4  12   2          3.43          5.50         4.42 o                         
   6  12   2          2.49          3.07         3.71 o                         
 -25   1   3         10.70          8.21         3.61 o                         
 -23   1   3         34.48         33.26         3.23 o                         
 -21   1   3         18.26         17.98         1.99 o                         
 -19   1   3         34.39         36.40         1.98 o                         
 -17   1   3        274.08        264.64         3.35 o                         
 -15   1   3         82.02         86.14         2.25 o                         
 -13   1   3         90.58         85.20         1.86 o                         
 -11   1   3        751.27        835.41         4.35 o                         
  -9   1   3        550.06        579.67         3.36 o                         
  -7   1   3         11.79         13.06         0.73 o                         
  -5   1   3       3004.41       3170.90        12.81 o                         
  -3   1   3       2944.26       2933.30         8.54 o                         
  -1   1   3       3375.46       3541.05         8.44 o                         
   1   1   3        268.44        275.72         3.04 o                         
   3   1   3         61.57         58.41         3.12 o                         
   5   1   3       1233.15       1297.25        11.01 o                         
   7   1   3        252.17        256.72         5.95 o                         
   9   1   3        704.80        716.02        10.10 o                         
  11   1   3        151.91        153.95         5.94 o                         
  13   1   3        331.03        308.78         5.76 o                         
  15   1   3         92.06         83.46         3.91 o                         
  17   1   3         16.35         11.74         2.99 o                         
  19   1   3          0.81          4.97         3.48 o                         
 -24   2   3          7.05          4.14         2.96 o                         
 -22   2   3          1.70          1.12         2.41 o                         
 -20   2   3         34.92         31.77         3.10 o                         
 -18   2   3         92.87         98.76         7.79 o                         
 -16   2   3         56.34         56.82         1.95 o                         
 -14   2   3         97.22        100.51         2.31 o                         
 -12   2   3        518.87        569.11         5.62 o                         
 -10   2   3        330.24        316.89         2.39 o                         
  -8   2   3       3109.79       3083.12         9.56 o                         
  -6   2   3       4174.84       4243.33        17.11 o                         
  -4   2   3        565.03        488.17         2.34 o                         
  -2   2   3        461.65        516.43         4.76 o                         
   0   2   3        907.84        955.09         7.84 o                         
   2   2   3        189.53        221.90         4.47 o                         
   4   2   3       2785.33       2749.67        32.33 o                         
   6   2   3        695.94        671.71        16.43 o                         
   8   2   3         90.54         85.39         4.33 o                         
  10   2   3        280.57        290.98         7.45 o                         
  12   2   3        120.69        101.31         5.90 o                         
  14   2   3         12.47         17.71         4.73 o                         
  16   2   3          2.69         -0.94         2.98 o                         
  18   2   3          3.21          0.48         3.23 o                         
  20   2   3          9.69          5.79         3.80 o                         
 -23   3   3          2.36          2.26         2.36 o                         
 -21   3   3         41.47         38.20         3.27 o                         
 -19   3   3        125.46        128.46         5.35 o                         
 -17   3   3         47.30         53.21         3.07 o                         
 -15   3   3         50.88         54.53         3.00 o                         
 -13   3   3        268.19        268.67        11.98 o                         
 -11   3   3        167.67        170.82         3.37 o                         
  -9   3   3        407.51        450.32         4.81 o                         
  -7   3   3        173.32        162.30         2.39 o                         
  -5   3   3       1849.84       1842.97         9.10 o                         
  -3   3   3       1223.99       1332.72         8.23 o                         
  -1   3   3       1589.09       1462.08         7.64 o                         
   1   3   3       1754.79       1736.65         8.44 o                         
   3   3   3        463.91        570.93         7.81 o                         
   5   3   3         56.54         54.96         3.64 o                         
   7   3   3         38.63         43.22         3.78 o                         
   9   3   3         89.72         84.02         5.03 o                         
  11   3   3         79.74         83.06         5.49 o                         
  13   3   3         20.95         23.22         5.23 o                         
  15   3   3        143.54        136.07         6.94 o                         
  17   3   3          1.44          2.70         4.76 o                         
  19   3   3         20.62         27.82         3.90 o                         
 -22   4   3          9.20          6.57         2.82 o                         
 -20   4   3         65.47         68.59         3.49 o                         
 -18   4   3         70.02         78.03         3.70 o                         
 -16   4   3         98.21         95.51         3.64 o                         
 -14   4   3        287.10        289.38         5.10 o                         
 -12   4   3        401.78        420.63         5.63 o                         
 -10   4   3        698.92        738.87        10.61 o                         
  -8   4   3        603.75        629.24         7.43 o                         
  -6   4   3         50.38         47.45         1.64 o                         
  -4   4   3       2575.84       2775.99         7.88 o                         
  -2   4   3       1039.92       1071.76         6.91 o                         
   0   4   3        764.81        731.71         4.78 o                         
   2   4   3       1033.55       1010.49        18.60 o                         
   4   4   3        670.90        621.50         8.99 o                         
   6   4   3         83.83         82.28         4.50 o                         
   8   4   3         98.43         86.75         4.90 o                         
  10   4   3        119.89        122.80         5.87 o                         
  12   4   3         86.35         82.65         5.74 o                         
  14   4   3         83.67         73.76         5.76 o                         
  16   4   3          1.28          0.87         5.15 o                         
  18   4   3          9.67         10.54         7.43 o                         
 -23   5   3         16.52         15.92         5.73 o                         
 -21   5   3          2.21          5.60         4.41 o                         
 -19   5   3          5.00          6.61         2.87 o                         
 -17   5   3         10.38          6.90         2.76 o                         
 -15   5   3        124.70        119.31         4.00 o                         
 -13   5   3        325.87        314.77         4.81 o                         
 -11   5   3        533.47        500.61         5.08 o                         
  -9   5   3         17.14         16.62         1.80 o                         
  -7   5   3        210.15        249.98         4.22 o                         
  -5   5   3       1065.44       1122.14         5.46 o                         
  -3   5   3         23.81         23.90         1.63 o                         
  -1   5   3         26.71         22.34         1.55 o                         
   1   5   3        601.33        634.10         4.89 o                         
   3   5   3        518.92        554.51         9.02 o                         
   5   5   3         73.28         74.01         4.75 o                         
   7   5   3         19.17         17.09         4.27 o                         
   9   5   3         85.18         80.04         5.51 o                         
  11   5   3        411.86        383.75         9.73 o                         
  13   5   3         36.73         23.86         4.87 o                         
  15   5   3          3.33          1.22         4.04 o                         
  17   5   3          1.96          6.16         5.66 o                         
 -22   6   3          0.09          2.24         5.24 o                         
 -20   6   3         14.77         14.80         5.17 o                         
 -18   6   3         13.45          6.81         3.70 o                         
 -16   6   3         56.23         48.07         3.20 o                         
 -14   6   3        251.77        220.68         4.96 o                         
 -12   6   3        240.57        239.91         4.07 o                         
 -10   6   3         59.13         48.84         2.46 o                         
  -8   6   3        133.61        125.37         2.95 o                         
  -6   6   3        268.11        268.00         3.09 o                         
  -4   6   3         35.06         35.66         2.04 o                         
  -2   6   3         28.67         26.32         1.82 o                         
   0   6   3        572.05        551.51         9.50 o                         
   2   6   3         30.74         36.83         2.44 o                         
   4   6   3        692.98        654.32        10.73 o                         
   6   6   3        395.75        406.46         9.16 o                         
   8   6   3        199.00        206.74         7.72 o                         
  10   6   3        370.30        337.12         9.33 o                         
  12   6   3          6.87          1.20         4.63 o                         
  14   6   3         18.62         17.94         4.75 o                         
  16   6   3         10.92         14.21         5.77 o                         
 -21   7   3          3.17          9.89         5.25 o                         
 -19   7   3          0.33          2.38         3.06 o                         
 -17   7   3         41.30         50.44         3.66 o                         
 -15   7   3          5.43          5.48         2.87 o                         
 -13   7   3        218.05        207.78         4.17 o                         
 -11   7   3        449.48        470.52         8.84 o                         
  -9   7   3        150.84        149.82         3.40 o                         
  -7   7   3         43.79         42.62         2.36 o                         
  -5   7   3        195.92        178.59         3.52 o                         
  -3   7   3        297.94        307.28         4.10 o                         
  -1   7   3         31.34         31.40         2.05 o                         
   1   7   3         26.28         20.42         1.86 o                         
   3   7   3         95.71        100.82         5.81 o                         
   5   7   3        728.52        727.71        12.27 o                         
   7   7   3         42.79         39.70         5.05 o                         
   9   7   3         36.32         40.79         4.95 o                         
  11   7   3         12.12          3.72         4.31 o                         
  13   7   3          5.12         -1.63         4.80 o                         
  15   7   3          0.28          3.40         5.26 o                         
 -18   8   3         21.28         21.32         3.28 o                         
 -16   8   3         22.60         23.35         3.22 o                         
 -14   8   3        166.71        168.28         5.83 o                         
 -12   8   3         23.57         21.54         2.49 o                         
 -10   8   3        193.55        206.39         4.08 o                         
  -8   8   3         64.03         71.42         2.83 o                         
  -6   8   3        110.77        110.08         3.18 o                         
  -4   8   3        113.00         98.97         2.95 o                         
  -2   8   3        550.57        539.28         7.14 o                         
   0   8   3         35.38         31.27         3.23 o                         
   2   8   3        284.06        279.54         7.39 o                         
   4   8   3         42.60         36.14         5.12 o                         
   6   8   3         55.99         52.25         5.24 o                         
   8   8   3         41.69         48.84         5.66 o                         
  10   8   3         15.26         14.19         5.74 o                         
  12   8   3         24.31         18.97         5.09 o                         
  14   8   3         18.48         23.11         5.55 o                         
 -17   9   3         11.50         11.46         3.07 o                         
 -15   9   3         16.47         16.43         2.58 o                         
 -13   9   3         25.95         25.21         2.63 o                         
 -11   9   3         54.85         60.47         2.92 o                         
  -9   9   3        109.83        130.67         3.62 o                         
  -7   9   3          0.28          2.83         2.84 o                         
  -5   9   3         34.22         27.35         3.19 o                         
  -3   9   3         60.07         57.24         3.75 o                         
  -1   9   3          9.54         10.75         3.08 o                         
   1   9   3        311.65        323.50         9.73 o                         
   3   9   3          3.67          4.69         3.33 o                         
   5   9   3        160.15        150.95        11.23 o                         
   7   9   3        122.95        120.32         7.47 o                         
   9   9   3         40.30         46.87         6.27 o                         
  11   9   3         11.12         13.18         5.58 o                         
  13   9   3          5.19          4.78         6.39 o                         
 -16  10   3          1.30         -0.34         2.89 o                         
 -14  10   3          1.29         -2.65         2.65 o                         
 -12  10   3         24.11         22.76         3.77 o                         
 -10  10   3         60.71         68.41         4.29 o                         
  -8  10   3          2.70          2.37         3.30 o                         
  -6  10   3        122.03        130.29         4.93 o                         
  -4  10   3         83.89         82.50         4.26 o                         
  -2  10   3        177.83        177.86         5.31 o                         
   0  10   3         68.57         64.54         4.06 o                         
   2  10   3         14.90         10.83         4.11 o                         
   4  10   3         15.13          5.76         3.48 o                         
   6  10   3         47.29         42.61         5.28 o                         
   8  10   3         20.37         20.66         5.62 o                         
  10  10   3         64.25         67.11         7.24 o                         
 -13  11   3          2.11          5.72         4.85 o                         
 -11  11   3          1.58          2.39         3.26 o                         
  -9  11   3         74.87         84.57         5.49 o                         
  -7  11   3          6.35         10.11         3.47 o                         
  -5  11   3         51.88         58.21         4.12 o                         
  -3  11   3         39.88         46.84         4.27 o                         
  -1  11   3         32.35         38.35         5.66 o                         
   1  11   3         14.80         15.64         3.64 o                         
   3  11   3         16.54         10.82         3.71 o                         
   5  11   3          0.93         -1.75         3.72 o                         
   7  11   3         54.02         67.91         6.50 o                         
  -8  12   3         14.75         13.00         4.97 o                         
  -6  12   3         17.39         15.21         4.03 o                         
  -4  12   3         25.64         29.99         4.30 o                         
  -2  12   3         23.62         30.90         3.92 o                         
   0  12   3          2.98          7.35         3.57 o                         
   2  12   3          2.19         -3.50         3.50 o                         
 -24   0   4          1.94          3.90         2.67 o                         
 -22   0   4         57.02         57.50         3.50 o                         
 -20   0   4        272.82        255.07         5.36 o                         
 -18   0   4        119.41        119.38         3.79 o                         
 -16   0   4        267.42        251.14         4.54 o                         
 -14   0   4        222.97        222.58         4.04 o                         
 -12   0   4        100.25        101.92         3.87 o                         
 -10   0   4        156.73        172.97         5.01 o                         
  -8   0   4        312.42        320.19         3.69 o                         
  -6   0   4       1132.25       1051.93         5.88 o                         
  -4   0   4       1246.27       1142.42        10.61 o                         
  -2   0   4       1389.58       1415.33         5.71 o                         
   0   0   4       2026.56       1964.77         5.52 o                         
   2   0   4        228.24        228.49         2.33 o                         
   4   0   4         87.11         83.82         3.36 o                         
   6   0   4         96.38        103.03         4.24 o                         
   8   0   4        390.57        420.99         7.98 o                         
  10   0   4        120.14        110.45         5.34 o                         
  12   0   4         89.34        102.90         5.62 o                         
  14   0   4        150.11        164.34         7.25 o                         
  16   0   4          0.27          4.91         4.57 o                         
  18   0   4         45.91         30.51         4.71 o                         
 -25   1   4          1.37         13.72         3.86 o                         
 -23   1   4         10.67          8.64         2.41 o                         
 -21   1   4         56.09         53.77         2.91 o                         
 -19   1   4         22.17         28.04         2.10 o                         
 -17   1   4         32.01         35.91         2.65 o                         
 -15   1   4         32.20         28.89         1.65 o                         
 -13   1   4         32.55         34.38         1.53 o                         
 -11   1   4        306.83        295.86         2.86 o                         
  -9   1   4         21.62         21.99         1.18 o                         
  -7   1   4        999.02        968.15         4.75 o                         
  -5   1   4       1203.56       1088.24         5.50 o                         
  -3   1   4       2176.59       2372.80         4.98 o                         
  -1   1   4          3.65          3.92         0.61 o                         
   1   1   4        150.96        168.76         1.67 o                         
   3   1   4        385.29        364.70         2.65 o                         
   5   1   4        190.99        208.71         3.12 o                         
   7   1   4         93.14         86.11         4.66 o                         
   9   1   4         65.95         59.45         5.53 o                         
  11   1   4          7.72          8.30         2.61 o                         
  13   1   4          6.19          7.07         3.02 o                         
  15   1   4         58.78         54.23         3.58 o                         
  17   1   4          5.59         10.44         3.10 o                         
  19   1   4          9.48         16.87         5.17 o                         
 -24   2   4          9.23         13.88         3.28 o                         
 -22   2   4          2.47          4.04         4.33 o                         
 -20   2   4        188.32        186.33         5.01 o                         
 -18   2   4         16.12         13.59         2.31 o                         
 -16   2   4         37.72         40.69         1.77 o                         
 -14   2   4         72.99         73.59         1.94 o                         
 -12   2   4         67.43         58.17         1.89 o                         
 -10   2   4        654.41        692.96         8.51 o                         
  -8   2   4       1792.31       1951.11         5.90 o                         
  -6   2   4         48.04         57.85         1.05 o                         
  -4   2   4       4980.52       5229.86        11.36 o                         
  -2   2   4       3335.94       3328.27         7.07 o                         
   0   2   4         44.96         45.59         1.40 o                         
   2   2   4        160.80        195.84         4.70 o                         
   4   2   4        226.57        246.77         3.65 o                         
   6   2   4        146.87        134.46         3.06 o                         
   8   2   4         19.48         27.83         3.96 o                         
  10   2   4        249.67        248.29         7.42 o                         
  12   2   4        122.78        105.03         6.07 o                         
  14   2   4        179.42        173.08         4.91 o                         
  16   2   4          3.63          3.98         3.95 o                         
  18   2   4         13.80         18.00         3.62 o                         
 -23   3   4         11.53          9.37         3.00 o                         
 -21   3   4          9.62          6.72         3.16 o                         
 -19   3   4          9.04          9.46         2.96 o                         
 -17   3   4         95.69         96.68         3.74 o                         
 -15   3   4         48.72         53.59         2.88 o                         
 -13   3   4          9.09          8.90         2.10 o                         
 -11   3   4        144.27        147.48         2.21 o                         
  -9   3   4        368.22        339.22         2.93 o                         
  -7   3   4        129.09        129.60         1.73 o                         
  -5   3   4       1383.12       1493.42         8.85 o                         
  -3   3   4       1143.44       1160.38         5.19 o                         
  -1   3   4        384.84        346.98         3.40 o                         
   1   3   4        880.55        883.86         6.70 o                         
   3   3   4        327.70        338.50         6.71 o                         
   5   3   4        245.50        249.46         6.30 o                         
   7   3   4         80.45         80.31         4.67 o                         
   9   3   4        133.37        129.69         6.22 o                         
  11   3   4        126.77        124.28         6.56 o                         
  13   3   4         76.67         72.95         6.08 o                         
  15   3   4         32.72         24.22         5.51 o                         
  17   3   4          1.28          8.56         5.44 o                         
 -22   4   4         24.47         26.75         3.90 o                         
 -20   4   4         26.90         23.23         4.66 o                         
 -18   4   4        130.76        122.54         4.33 o                         
 -16   4   4         17.30         15.39         2.99 o                         
 -14   4   4         10.82          7.05         2.60 o                         
 -12   4   4        249.87        236.03         4.15 o                         
 -10   4   4         21.95         15.73         1.88 o                         
  -8   4   4       1021.25        979.18        10.83 o                         
  -6   4   4        350.31        378.85         3.38 o                         
  -4   4   4       1081.80       1134.21         5.51 o                         
  -2   4   4        154.79        151.55         4.40 o                         
   0   4   4        302.15        284.03         3.39 o                         
   2   4   4        382.94        403.21         8.04 o                         
   4   4   4         65.53         74.51         4.32 o                         
   6   4   4        164.30        145.20         5.66 o                         
   8   4   4        229.64        219.73         7.24 o                         
  10   4   4         80.06         81.54         6.19 o                         
  12   4   4        167.43        156.05         7.18 o                         
  14   4   4         12.61          6.72         4.70 o                         
  16   4   4          0.16         -5.29         5.29 o                         
 -21   5   4          2.86         -0.82         3.05 o                         
 -19   5   4          9.06          5.33         2.68 o                         
 -17   5   4         58.21         52.26         3.65 o                         
 -15   5   4          6.98          5.46         2.75 o                         
 -13   5   4        184.45        199.64         4.45 o                         
 -11   5   4        112.34        109.20         3.00 o                         
  -9   5   4        122.54        126.45         2.90 o                         
  -7   5   4        142.23        142.50         2.76 o                         
  -5   5   4        100.56        110.57         2.22 o                         
  -3   5   4         88.90         93.59         2.12 o                         
  -1   5   4         81.86         79.54         2.29 o                         
   1   5   4        103.62         92.65         2.43 o                         
   3   5   4        259.95        288.41         7.30 o                         
   5   5   4        218.45        188.83         6.71 o                         
   7   5   4         92.07         96.42         5.56 o                         
   9   5   4        122.04        129.81         6.91 o                         
  11   5   4         10.23         12.14         4.78 o                         
  13   5   4         16.16         13.10         4.91 o                         
  15   5   4          9.81          5.11         5.64 o                         
 -22   6   4         14.01         18.41         4.90 o                         
 -20   6   4         28.78         23.12         3.51 o                         
 -18   6   4          9.82          6.73         3.13 o                         
 -16   6   4         39.80         38.38         3.39 o                         
 -14   6   4        186.49        191.17         4.09 o                         
 -12   6   4         74.71         71.47         3.10 o                         
 -10   6   4        157.47        156.16         3.37 o                         
  -8   6   4         15.77         15.96         1.60 o                         
  -6   6   4        467.59        469.52         4.22 o                         
  -4   6   4          9.18          6.57         1.54 o                         
  -2   6   4        230.64        246.10         3.68 o                         
   0   6   4         82.88         77.17         2.49 o                         
   2   6   4        155.35        153.49         3.15 o                         
   4   6   4        631.67        650.09        11.38 o                         
   6   6   4        374.03        332.23         9.15 o                         
   8   6   4        297.51        309.18         9.13 o                         
  10   6   4         53.78         49.87         5.76 o                         
  12   6   4          0.68          1.40         4.78 o                         
  14   6   4         52.11         53.34         5.46 o                         
 -19   7   4          8.84          8.69         3.62 o                         
 -17   7   4         56.45         48.91         3.71 o                         
 -15   7   4         15.02         18.31         2.57 o                         
 -13   7   4         14.26         15.96         2.42 o                         
 -11   7   4        154.14        150.47         3.72 o                         
  -9   7   4         87.25         81.95         3.01 o                         
  -7   7   4        205.48        196.48         3.84 o                         
  -5   7   4        148.65        152.84         2.87 o                         
  -3   7   4        220.59        228.51         3.89 o                         
  -1   7   4        314.95        315.82         6.40 o                         
   1   7   4        280.94        274.97         6.01 o                         
   3   7   4        539.78        526.44        18.62 o                         
   5   7   4        343.91        326.86         9.05 o                         
   7   7   4         49.60         59.79         6.17 o                         
   9   7   4          3.71          5.13         4.88 o                         
  11   7   4         26.27         28.70         5.95 o                         
  13   7   4          5.78          5.80         5.51 o                         
 -18   8   4         25.94         23.89         3.51 o                         
 -16   8   4         33.96         32.72         2.95 o                         
 -14   8   4         11.26          7.73         2.64 o                         
 -12   8   4         99.15        100.53         3.44 o                         
 -10   8   4        114.05        112.03         3.38 o                         
  -8   8   4        108.01         97.81         3.27 o                         
  -6   8   4        104.48         96.76         3.18 o                         
  -4   8   4          4.25          2.34         2.13 o                         
  -2   8   4        186.82        185.64         5.06 o                         
   0   8   4        317.44        291.66        14.44 o                         
   2   8   4        365.66        390.44         7.08 o                         
   4   8   4         37.94         33.95         3.90 o                         
   6   8   4        142.67        151.25         7.74 o                         
   8   8   4         36.65         40.64         6.28 o                         
  10   8   4          0.34          4.17         5.59 o                         
  12   8   4          6.56         -1.76         5.48 o                         
 -17   9   4          0.39          0.41         3.36 o                         
 -15   9   4         17.10         21.12         2.83 o                         
 -13   9   4         29.86         30.84         2.93 o                         
 -11   9   4         19.73         14.56         2.60 o                         
  -9   9   4         65.58         63.80         3.39 o                         
  -7   9   4         38.99         32.18         4.09 o                         
  -5   9   4        117.69        112.57         4.51 o                         
  -3   9   4         90.05         92.31         4.51 o                         
  -1   9   4         80.11         84.94         4.95 o                         
   1   9   4         11.94          8.67         3.39 o                         
   3   9   4         58.19         53.34         3.97 o                         
   5   9   4          9.77          7.26         3.24 o                         
   7   9   4          3.46          1.16         5.06 o                         
   9   9   4         33.77         41.02         6.71 o                         
  11   9   4         24.74         22.16         5.76 o                         
 -16  10   4         18.26         24.36         4.62 o                         
 -14  10   4          6.60          8.61         2.47 o                         
 -12  10   4         38.25         36.33         3.73 o                         
 -10  10   4         42.54         45.85         3.99 o                         
  -8  10   4         22.72         22.56         3.65 o                         
  -6  10   4         18.00         22.58         5.81 o                         
  -4  10   4         20.21         22.65         3.52 o                         
  -2  10   4         13.04         10.49         3.57 o                         
   0  10   4        137.15        141.95         5.10 o                         
   2  10   4         73.63         82.19         4.43 o                         
   4  10   4         23.78         16.10         3.65 o                         
   6  10   4         51.30         53.25         4.07 o                         
   8  10   4         31.24         29.66         6.76 o                         
 -11  11   4         44.28         40.01         8.94 o                         
  -9  11   4         62.26         75.26         4.60 o                         
  -7  11   4          5.35          7.58         3.65 o                         
  -5  11   4         40.07         38.20         5.23 o                         
  -3  11   4         19.72         21.77         3.92 o                         
  -1  11   4         33.31         37.25         4.25 o                         
   1  11   4          0.73          2.79         3.50 o                         
   3  11   4          2.12          3.48         3.69 o                         
   5  11   4         18.94         14.18         4.00 o                         
  -4  12   4          8.87         -0.20         5.77 o                         
 -25   1   5          5.05          5.56         3.07 o                         
 -23   1   5         35.05         32.40         2.87 o                         
 -21   1   5         17.49         20.87         2.60 o                         
 -19   1   5        315.87        302.02         5.95 o                         
 -17   1   5         10.26          8.38         1.69 o                         
 -15   1   5         98.60         78.72         2.15 o                         
 -13   1   5         76.03         74.08         1.97 o                         
 -11   1   5        121.58        131.17         2.18 o                         
  -9   1   5        360.24        342.44         2.96 o                         
  -7   1   5       1501.84       1542.32         7.83 o                         
  -5   1   5        776.75        815.98         6.18 o                         
  -3   1   5        843.11        922.83         3.86 o                         
  -1   1   5        649.28        681.89         5.64 o                         
   1   1   5        142.81        159.61         1.59 o                         
   3   1   5        388.22        330.58         2.62 o                         
   5   1   5         70.83         59.90         2.06 o                         
   7   1   5          1.23          0.83         1.61 o                         
   9   1   5         74.35         65.82         3.37 o                         
  11   1   5         47.89         50.24         3.39 o                         
  13   1   5          6.92          2.16         2.87 o                         
  15   1   5         22.85         19.60         3.21 o                         
  17   1   5         12.74         21.88         4.57 o                         
 -24   2   5         19.20         15.56         3.31 o                         
 -22   2   5         64.59         71.38         7.23 o                         
 -20   2   5          9.76          8.73         2.46 o                         
 -18   2   5         72.62         58.82         2.80 o                         
 -16   2   5         19.45         16.58         2.09 o                         
 -14   2   5         54.80         54.88         1.90 o                         
 -12   2   5        456.29        470.38         4.42 o                         
 -10   2   5        649.92        629.48         3.56 o                         
  -8   2   5        314.16        271.98         2.87 o                         
  -6   2   5        331.30        331.28         3.11 o                         
  -4   2   5        444.87        401.96         2.56 o                         
  -2   2   5        837.29        871.83         4.01 o                         
   0   2   5         24.08         27.81         1.82 o                         
   2   2   5        159.56        171.64         2.38 o                         
   4   2   5         63.25         65.12         2.01 o                         
   6   2   5        122.06        105.14         2.58 o                         
   8   2   5        207.73        207.81         4.55 o                         
  10   2   5        124.66        133.21         4.22 o                         
  12   2   5         59.14         57.80         3.64 o                         
  14   2   5         23.23         17.54         3.26 o                         
  16   2   5         25.09         29.21         6.18 o                         
 -23   3   5         14.87         17.84         3.51 o                         
 -21   3   5          7.51          8.02         4.95 o                         
 -19   3   5          4.52          3.56         2.79 o                         
 -17   3   5         37.54         27.96         3.16 o                         
 -15   3   5         61.47         62.47         3.28 o                         
 -13   3   5         49.64         39.48         2.82 o                         
 -11   3   5        315.40        333.15         3.98 o                         
  -9   3   5        528.89        547.47         3.89 o                         
  -7   3   5       1237.15       1259.04         7.68 o                         
  -5   3   5        156.91        156.20         2.01 o                         
  -3   3   5        376.84        397.40         4.36 o                         
  -1   3   5        118.88        140.56         2.25 o                         
   1   3   5        764.58        809.60         5.97 o                         
   3   3   5         11.80         12.54         3.10 o                         
   5   3   5        409.02        393.57         8.18 o                         
   7   3   5         31.74         38.32         4.66 o                         
   9   3   5        192.00        184.33         7.13 o                         
  11   3   5         76.74         76.02         5.94 o                         
  13   3   5         18.68         16.84         4.30 o                         
  15   3   5         10.86          9.91         3.10 o                         
  17   3   5          9.57         13.99         4.52 o                         
 -22   4   5          3.67          3.22         2.78 o                         
 -20   4   5         17.29         14.80         2.97 o                         
 -18   4   5         10.97         10.07         2.91 o                         
 -16   4   5        111.90        104.00         4.12 o                         
 -14   4   5        191.75        195.76         4.78 o                         
 -12   4   5        418.13        418.65         6.68 o                         
 -10   4   5        125.30        116.99         2.81 o                         
  -8   4   5        428.63        456.57         5.74 o                         
  -6   4   5        250.35        265.10         3.11 o                         
  -4   4   5        490.27        509.01         7.08 o                         
  -2   4   5        812.44        859.92         7.43 o                         
   0   4   5         28.31         31.46         1.85 o                         
   2   4   5        465.33        459.65         8.42 o                         
   4   4   5        780.75        755.17        11.14 o                         
   6   4   5         37.55         34.52         4.68 o                         
   8   4   5         74.95         84.76         5.66 o                         
  10   4   5        206.70        193.78         7.95 o                         
  12   4   5         41.28         34.42         5.04 o                         
  14   4   5          5.67          8.66         4.62 o                         
  16   4   5          6.15          9.45         3.47 o                         
 -21   5   5          4.05          6.01         3.89 o                         
 -19   5   5         12.81          7.69         3.00 o                         
 -17   5   5         17.88         10.25         3.09 o                         
 -15   5   5        147.54        138.75         4.43 o                         
 -13   5   5        139.92        155.91         3.53 o                         
 -11   5   5        102.70         95.34         3.15 o                         
  -9   5   5         87.66         87.59         2.67 o                         
  -7   5   5        123.03        118.67         2.48 o                         
  -5   5   5        411.17        437.97         4.42 o                         
  -3   5   5        278.08        290.11         4.83 o                         
  -1   5   5        205.22        199.61         4.32 o                         
   1   5   5        457.32        470.82         4.90 o                         
   3   5   5        266.85        266.00         7.75 o                         
   5   5   5         48.85         38.79         4.84 o                         
   7   5   5        143.82        142.30         6.54 o                         
   9   5   5         62.12         58.63         5.57 o                         
  11   5   5         21.88         18.41         4.68 o                         
  13   5   5          2.01          4.12         5.10 o                         
  15   5   5          1.07          8.27         5.74 o                         
 -20   6   5          6.95          4.93         4.27 o                         
 -18   6   5          8.14          8.58         3.26 o                         
 -16   6   5        255.48        250.27         5.79 o                         
 -14   6   5         24.43         28.15         2.56 o                         
 -12   6   5        131.33        143.34         3.63 o                         
 -10   6   5        146.22        141.31         3.38 o                         
  -8   6   5         88.30         86.01         2.42 o                         
  -6   6   5        682.03        657.99         5.58 o                         
  -4   6   5         68.39         66.70         2.28 o                         
  -2   6   5        181.97        201.05         3.69 o                         
   0   6   5        629.69        639.38         6.37 o                         
   2   6   5        571.03        560.05         7.12 o                         
   4   6   5        293.61        299.02         8.73 o                         
   6   6   5         96.26         89.51         6.31 o                         
   8   6   5         62.36         52.84         6.07 o                         
  10   6   5         29.68         31.42         4.83 o                         
  12   6   5         14.20         14.14         5.05 o                         
  14   6   5         31.76         41.90         6.61 o                         
 -19   7   5         40.09         34.25         3.91 o                         
 -17   7   5          2.22          4.41         3.93 o                         
 -15   7   5         37.62         38.04         3.14 o                         
 -13   7   5         23.12         16.69         2.38 o                         
 -11   7   5         31.90         29.92         2.61 o                         
  -9   7   5         99.16         95.27         3.17 o                         
  -7   7   5        218.26        214.88         3.51 o                         
  -5   7   5        122.75        127.24         4.25 o                         
  -3   7   5         27.80         23.15         1.99 o                         
  -1   7   5        135.93        141.85         3.41 o                         
   1   7   5        207.39        208.48         3.99 o                         
   3   7   5        330.99        338.19         6.21 o                         
   5   7   5        223.23        225.74         8.14 o                         
   7   7   5         18.83         23.95         4.90 o                         
   9   7   5          6.73          5.79         4.29 o                         
  11   7   5          4.66          5.12         5.66 o                         
  13   7   5          4.78          1.30         5.92 o                         
 -18   8   5          7.68          7.03         3.74 o                         
 -16   8   5         30.49         28.93         3.04 o                         
 -14   8   5         25.94         25.19         2.82 o                         
 -12   8   5          5.48          7.04         2.47 o                         
 -10   8   5         24.42         26.43         2.69 o                         
  -8   8   5         12.62         10.02         2.35 o                         
  -6   8   5         91.78         96.80         3.36 o                         
  -4   8   5         82.54         80.84         2.69 o                         
  -2   8   5        126.65        125.82         3.48 o                         
   0   8   5        147.44        148.37         4.83 o                         
   2   8   5         21.11         19.93         3.30 o                         
   4   8   5         40.89         48.72         3.95 o                         
   6   8   5         40.68         43.15         6.02 o                         
   8   8   5         16.66         14.29         4.83 o                         
  10   8   5         11.70         17.72         6.00 o                         
 -17   9   5          7.27          6.53         9.34 o                         
 -15   9   5         10.51         12.08         2.68 o                         
 -13   9   5         14.99         14.31         2.90 o                         
 -11   9   5         21.53         23.96         2.71 o                         
  -9   9   5          0.61          0.88         2.37 o                         
  -7   9   5         71.31         72.26         3.20 o                         
  -5   9   5         85.82         87.51         4.16 o                         
  -3   9   5         25.16         23.83         2.72 o                         
  -1   9   5         86.86         94.48         7.27 o                         
   1   9   5         53.32         60.59         4.14 o                         
   3   9   5          2.40          2.28         3.15 o                         
   5   9   5         26.59         27.08         5.76 o                         
   7   9   5          2.12          2.10         3.38 o                         
   9   9   5          4.25          9.54         5.68 o                         
 -16  10   5         11.93         14.64         4.31 o                         
 -14  10   5         18.17         18.66         2.88 o                         
 -12  10   5         17.45         18.63         2.81 o                         
 -10  10   5         28.29         38.40         4.10 o                         
  -8  10   5         25.18         30.17         3.64 o                         
  -6  10   5          7.82          4.98         3.56 o                         
  -4  10   5          7.41          2.62         3.32 o                         
  -2  10   5          8.17          5.60         3.01 o                         
   0  10   5         82.64         85.49         4.41 o                         
   2  10   5          2.04          6.26         3.63 o                         
   4  10   5         11.66         11.46         3.86 o                         
   6  10   5         11.70         10.87         3.57 o                         
 -11  11   5          4.79          6.18         5.29 o                         
  -9  11   5         31.24         39.12         4.48 o                         
  -7  11   5          4.91          4.37         3.27 o                         
  -5  11   5          4.47          8.08         3.46 o                         
  -3  11   5         55.10         59.70         4.08 o                         
  -1  11   5          7.89         -0.05         8.51 o                         
   1  11   5          0.24          0.48         7.13 o                         
 -24   0   6         35.93         44.28         6.38 o                         
 -22   0   6        116.33        111.70         4.54 o                         
 -20   0   6         25.61         26.42         2.87 o                         
 -18   0   6         88.28         93.25         3.68 o                         
 -16   0   6         26.54         21.24         2.41 o                         
 -14   0   6        158.57        156.73         5.64 o                         
 -12   0   6        681.63        691.50         7.03 o                         
 -10   0   6        103.09         87.47         3.51 o                         
  -8   0   6         24.02         21.75         2.65 o                         
  -6   0   6        520.86        554.70         8.63 o                         
  -4   0   6        544.02        601.25         8.94 o                         
  -2   0   6         13.28         11.96         2.78 o                         
   0   0   6         98.46         99.75         4.76 o                         
   2   0   6         96.07         95.21         4.83 o                         
   4   0   6         53.07         58.15         2.83 o                         
   6   0   6        485.28        512.40        16.66 o                         
   8   0   6         39.52         32.85         2.91 o                         
  10   0   6        132.74        115.25         6.24 o                         
  12   0   6         30.47         41.41         5.35 o                         
  14   0   6          4.02         12.59         4.06 o                         
  16   0   6         23.12         15.65         4.75 o                         
 -25   1   6          4.50          8.90         3.29 o                         
 -23   1   6          8.71         16.40         2.59 o                         
 -21   1   6         27.27         22.36         2.67 o                         
 -19   1   6         53.32         52.60         2.71 o                         
 -17   1   6          6.24          6.40         1.60 o                         
 -15   1   6         98.17         95.41         2.40 o                         
 -13   1   6         70.19         58.84         2.05 o                         
 -11   1   6        113.05        113.71         2.65 o                         
  -9   1   6        129.02        124.03         2.55 o                         
  -7   1   6         89.85         90.67         2.54 o                         
  -5   1   6        549.02        530.80        10.75 o                         
  -3   1   6        578.11        553.58        10.13 o                         
  -1   1   6        197.09        191.31         5.91 o                         
   1   1   6          6.29          5.05         1.25 o                         
   3   1   6         19.97         19.66         1.89 o                         
   5   1   6        415.57        412.35         5.78 o                         
   7   1   6         35.15         31.69         2.37 o                         
   9   1   6        133.58        136.57         4.42 o                         
  11   1   6         60.54         64.64         3.92 o                         
  13   1   6          0.83          6.31         3.05 o                         
  15   1   6          2.12          4.32         2.87 o                         
 -24   2   6          0.54          2.37         3.95 o                         
 -22   2   6          9.84         14.80         3.47 o                         
 -20   2   6          6.92          5.80         2.39 o                         
 -18   2   6          9.82          9.22         2.13 o                         
 -16   2   6         24.93         22.37         2.22 o                         
 -14   2   6        354.76        344.51         4.45 o                         
 -12   2   6        135.14        135.64         2.92 o                         
 -10   2   6         16.59         17.59         1.76 o                         
  -8   2   6        505.26        534.00         4.71 o                         
  -6   2   6         62.73         75.05         2.12 o                         
  -4   2   6        138.13        143.95         2.76 o                         
  -2   2   6        196.96        219.02         2.97 o                         
   0   2   6         92.05         97.63         3.09 o                         
   2   2   6        494.42        476.08         6.02 o                         
   4   2   6         97.72         92.57         2.80 o                         
   6   2   6        218.85        214.73         6.97 o                         
   8   2   6         93.89         98.69         3.82 o                         
  10   2   6         72.01         71.67         5.09 o                         
  12   2   6         63.68         61.08         6.68 o                         
  14   2   6          6.81          5.04         3.26 o                         
  16   2   6          2.11          7.16         4.08 o                         
 -23   3   6         15.23         18.47         5.50 o                         
 -21   3   6          7.19          5.64         2.84 o                         
 -19   3   6         54.06         55.63         3.48 o                         
 -17   3   6         67.21         55.87         3.37 o                         
 -15   3   6        380.64        373.71        14.53 o                         
 -13   3   6        453.99        465.27         7.82 o                         
 -11   3   6        522.94        531.16         6.58 o                         
  -9   3   6         62.55         57.69         2.86 o                         
  -7   3   6        398.69        387.08         5.44 o                         
  -5   3   6         45.47         43.70         1.72 o                         
  -3   3   6          4.59          5.23         1.35 o                         
  -1   3   6        267.63        267.31         3.11 o                         
   1   3   6        189.91        198.60         3.24 o                         
   3   3   6        199.24        208.26         6.36 o                         
   5   3   6        459.66        462.20         9.40 o                         
   7   3   6         47.26         52.52         4.82 o                         
   9   3   6         21.40         29.16         5.03 o                         
  11   3   6         87.69         75.37         5.97 o                         
  13   3   6         25.32         20.10         3.67 o                         
  15   3   6          2.25          2.89         2.96 o                         
 -22   4   6          2.39         -0.90         2.72 o                         
 -20   4   6          8.90          3.00         2.96 o                         
 -18   4   6          0.35          1.00         2.92 o                         
 -16   4   6         75.72         70.81         7.29 o                         
 -14   4   6        185.17        205.14         5.13 o                         
 -12   4   6         41.56         37.85         3.20 o                         
 -10   4   6         28.82         32.30         2.93 o                         
  -8   4   6         48.03         47.00         2.16 o                         
  -6   4   6        102.33        106.87         2.36 o                         
  -4   4   6        140.57        142.66         2.63 o                         
  -2   4   6         19.78         18.89         1.64 o                         
   0   4   6        117.30        125.96         2.61 o                         
   2   4   6        247.81        260.84         4.67 o                         
   4   4   6        232.12        242.95         7.50 o                         
   6   4   6          9.77         11.47         4.42 o                         
   8   4   6         54.40         60.28         5.35 o                         
  10   4   6         31.25         34.10         5.01 o                         
  12   4   6          5.98          7.27         5.12 o                         
  14   4   6          7.57         -1.99         5.56 o                         
 -21   5   6          9.93         12.74        10.56 o                         
 -19   5   6         37.44         35.00         3.40 o                         
 -17   5   6         23.36         28.41         3.48 o                         
 -15   5   6        216.20        199.31         8.43 o                         
 -13   5   6         78.90         66.41         3.66 o                         
 -11   5   6         78.15         68.27         2.80 o                         
  -9   5   6         52.29         51.41         2.48 o                         
  -7   5   6        172.23        168.38         2.97 o                         
  -5   5   6        177.60        186.47         3.05 o                         
  -3   5   6          1.44          0.63         1.59 o                         
  -1   5   6         51.11         53.39         2.19 o                         
   1   5   6        610.58        624.73        10.48 o                         
   3   5   6        238.95        245.15        10.63 o                         
   5   5   6         40.56         32.20         5.03 o                         
   7   5   6          4.05          2.23         4.47 o                         
   9   5   6          8.61         10.46         4.32 o                         
  11   5   6          5.98          7.45         4.74 o                         
  13   5   6          2.04         -3.67         5.42 o                         
 -20   6   6          5.97          1.00         3.03 o                         
 -18   6   6          7.25          5.62         2.93 o                         
 -16   6   6         23.90         24.10         3.18 o                         
 -14   6   6         16.26         19.95         3.33 o                         
 -12   6   6         93.05         85.24         3.20 o                         
 -10   6   6        198.54        189.07         4.99 o                         
  -8   6   6         78.11         77.13         2.50 o                         
  -6   6   6         73.45         82.29         2.50 o                         
  -4   6   6         11.59          9.13         1.82 o                         
  -2   6   6         60.29         55.29         2.26 o                         
   0   6   6        148.46        137.40         3.45 o                         
   2   6   6        163.99        163.28         4.44 o                         
   4   6   6         36.72         36.66         3.40 o                         
   6   6   6         35.04         34.63         5.28 o                         
   8   6   6         22.73         17.72         4.51 o                         
  10   6   6          3.96          8.39         5.63 o                         
  12   6   6          8.11          2.17         5.57 o                         
 -19   7   6          3.28         10.66         3.59 o                         
 -17   7   6          2.52          4.08         3.26 o                         
 -15   7   6         27.23         38.75         2.88 o                         
 -13   7   6         49.09         45.51         2.95 o                         
 -11   7   6         53.05         54.75         4.01 o                         
  -9   7   6         45.88         40.10         2.69 o                         
  -7   7   6         60.46         65.40         2.52 o                         
  -5   7   6         46.78         48.86         2.39 o                         
  -3   7   6          0.87         -0.48         1.72 o                         
  -1   7   6          8.97          9.23         1.87 o                         
   1   7   6         25.91         27.51         2.57 o                         
   3   7   6         13.58         16.07         2.85 o                         
   5   7   6        110.22        115.21         4.71 o                         
   7   7   6          1.14         -0.92         4.42 o                         
   9   7   6         11.97         14.37         5.30 o                         
  11   7   6          1.51         -2.65         4.85 o                         
 -18   8   6         20.51         17.86         4.35 o                         
 -16   8   6          0.78          1.61         3.09 o                         
 -14   8   6          0.20         -1.48         2.67 o                         
 -12   8   6         27.28         29.96         2.74 o                         
 -10   8   6         81.25         79.09         3.25 o                         
  -8   8   6         59.11         63.60         2.99 o                         
  -6   8   6          0.70          0.13         1.90 o                         
  -4   8   6        107.31        103.00         2.99 o                         
  -2   8   6          0.39          1.50         1.84 o                         
   0   8   6         13.08         10.62         3.26 o                         
   2   8   6         73.71         70.75         4.22 o                         
   4   8   6         61.41         58.56         3.83 o                         
   6   8   6         10.20         15.80         3.88 o                         
   8   8   6         16.84         12.08         5.26 o                         
 -17   9   6          7.45         10.25         4.82 o                         
 -15   9   6          3.37          0.71         2.62 o                         
 -13   9   6          7.58          7.46         2.70 o                         
 -11   9   6         12.19         13.47         2.74 o                         
  -9   9   6          2.23          3.41         2.34 o                         
  -7   9   6          5.56          0.39         2.47 o                         
  -5   9   6          2.90          3.63         3.30 o                         
  -3   9   6         43.85         47.77         3.10 o                         
  -1   9   6         44.92         48.37        10.27 o                         
   1   9   6         12.56          8.82         3.27 o                         
   3   9   6          1.44          4.40         3.52 o                         
   5   9   6          1.38          2.07         3.57 o                         
   7   9   6         21.70         27.19         3.86 o                         
 -14  10   6          7.63          0.30         6.84 o                         
 -12  10   6          6.52         10.43         2.74 o                         
 -10  10   6         20.39         19.89         7.09 o                         
  -8  10   6          0.55          0.39         3.17 o                         
  -6  10   6          8.54         10.05         3.14 o                         
  -4  10   6          1.77          1.01         3.05 o                         
  -2  10   6          0.71         -0.45         3.36 o                         
   0  10   6         43.02         52.63         4.57 o                         
   2  10   6          3.60          6.62         3.53 o                         
   4  10   6          5.91         10.25         4.16 o                         
  -9  11   6          0.03          4.56         4.63 o                         
  -7  11   6         14.64         18.81         5.92 o                         
  -5  11   6          9.44         17.02         6.17 o                         
  -3  11   6          1.00         -3.80         5.73 o                         
 -23   1   7         17.61         17.16         4.00 o                         
 -21   1   7         20.33         21.84         2.53 o                         
 -19   1   7         59.13         63.54         2.98 o                         
 -17   1   7         56.56         57.91         3.90 o                         
 -15   1   7         18.66         21.06         2.08 o                         
 -13   1   7        420.23        420.31         4.89 o                         
 -11   1   7        639.43        607.71        14.86 o                         
  -9   1   7        392.36        418.87         6.12 o                         
  -7   1   7        490.57        496.52         8.44 o                         
  -5   1   7        187.13        184.93         4.34 o                         
  -3   1   7        224.55        226.98         4.89 o                         
  -1   1   7         76.34         77.23         5.08 o                         
   1   1   7        254.78        252.35         7.86 o                         
   3   1   7        455.28        440.02         6.73 o                         
   5   1   7         51.34         42.21         3.62 o                         
   7   1   7        416.83        401.64         9.93 o                         
   9   1   7         77.58         75.56         5.60 o                         
 -24   2   7          2.71         15.01        13.71 o                         
 -22   2   7          7.19          3.26         2.61 o                         
 -20   2   7          5.73          0.83         2.51 o                         
 -18   2   7          9.33          6.44         2.78 o                         
 -16   2   7          7.33          4.90         2.47 o                         
 -14   2   7        230.79        235.91         6.63 o                         
 -12   2   7         61.52         64.20         2.63 o                         
 -10   2   7        390.25        376.58         4.72 o                         
  -8   2   7         17.51         21.75         3.26 o                         
  -6   2   7        302.02        305.59         6.25 o                         
  -4   2   7         66.13         70.67         7.24 o                         
  -2   2   7         91.65         94.42         4.31 o                         
   0   2   7        346.84        315.51         8.72 o                         
   2   2   7        358.20        341.69         9.02 o                         
   4   2   7         72.44         69.93         5.68 o                         
   6   2   7        414.45        369.53         9.56 o                         
   8   2   7          9.21          9.37         3.08 o                         
  10   2   7         16.50         13.17         2.94 o                         
  12   2   7          8.28          0.67         4.77 o                         
  14   2   7          3.83         -4.81         4.81 o                         
 -23   3   7          3.81          6.58         3.48 o                         
 -21   3   7          6.68          3.57         2.97 o                         
 -19   3   7          4.96          4.91         4.43 o                         
 -17   3   7         14.60         13.42         3.06 o                         
 -15   3   7         84.32         74.90         3.69 o                         
 -13   3   7         39.14         34.35         2.94 o                         
 -11   3   7         46.09         61.05         8.08 o                         
  -9   3   7         74.14         75.19         5.03 o                         
  -7   3   7          4.18          3.98         1.60 o                         
  -5   3   7         18.66         19.16         2.96 o                         
  -3   3   7         51.69         59.77         3.42 o                         
  -1   3   7         37.13         35.24         3.44 o                         
   1   3   7         79.08         91.39         5.86 o                         
   3   3   7         14.65         13.53         4.02 o                         
   5   3   7         37.64         40.71         6.05 o                         
   7   3   7         17.58         17.12         3.18 o                         
   9   3   7         93.27         91.58         6.26 o                         
  11   3   7          1.02         -4.82         4.82 o                         
  13   3   7          4.62         10.25         5.14 o                         
 -22   4   7          3.18          3.51         2.77 o                         
 -20   4   7         29.88         29.47         3.34 o                         
 -18   4   7         35.49         37.10         3.26 o                         
 -16   4   7          5.35          6.19         2.62 o                         
 -14   4   7        207.36        210.68         6.52 o                         
 -12   4   7        227.98        229.11         5.27 o                         
 -10   4   7        126.77        125.74         4.05 o                         
  -8   4   7        123.44        125.30         3.91 o                         
  -6   4   7         71.43         77.80         3.87 o                         
  -4   4   7         41.84         43.01         2.42 o                         
  -2   4   7         10.52         10.70         2.81 o                         
   0   4   7         99.03         99.04         6.18 o                         
   2   4   7         53.87         54.12         4.50 o                         
   4   4   7         33.37         33.25         3.22 o                         
   6   4   7         71.01         73.89         5.58 o                         
   8   4   7         34.24         34.80         5.37 o                         
  10   4   7         43.82         39.02         6.00 o                         
  12   4   7          1.16          0.33         5.34 o                         
 -21   5   7          9.00          9.56         4.57 o                         
 -19   5   7          1.41          4.29         2.74 o                         
 -17   5   7         13.17         14.84         2.94 o                         
 -15   5   7         18.24         12.19         3.09 o                         
 -13   5   7         15.16         16.61         2.93 o                         
 -11   5   7        268.95        272.65         5.81 o                         
  -9   5   7         57.64         66.31         3.62 o                         
  -7   5   7         23.77         18.86         2.41 o                         
  -5   5   7          2.85          1.46         2.05 o                         
  -3   5   7         37.52         32.34         2.49 o                         
  -1   5   7          1.29          0.70         1.72 o                         
   1   5   7        113.32        112.74         4.37 o                         
   3   5   7        137.66        142.30         9.28 o                         
   5   5   7         27.51         27.48         4.98 o                         
   7   5   7         19.84         24.73         5.14 o                         
   9   5   7          9.99          8.68         4.99 o                         
  11   5   7          6.58         20.02         6.01 o                         
 -20   6   7          0.96          4.21         4.93 o                         
 -18   6   7          0.53          1.98         3.13 o                         
 -16   6   7         36.84         33.00         6.63 o                         
 -14   6   7         13.38         18.43         3.28 o                         
 -12   6   7         13.48          9.24         3.28 o                         
 -10   6   7         92.49         94.13         4.19 o                         
  -8   6   7         19.92         15.40         2.39 o                         
  -6   6   7          4.20          3.41         2.27 o                         
  -4   6   7         10.57         11.98         2.17 o                         
  -2   6   7         15.91         14.95         2.06 o                         
   0   6   7          9.68          6.54         1.91 o                         
   2   6   7          9.42         11.64         2.43 o                         
   4   6   7          4.33          0.45         4.71 o                         
   6   6   7         20.30         23.57         5.21 o                         
   8   6   7         29.77         18.04         5.18 o                         
  10   6   7         11.76         16.77         6.29 o                         
 -17   7   7         12.87         20.64         3.49 o                         
 -15   7   7         10.14         11.10         3.40 o                         
 -13   7   7         11.30         12.49         3.21 o                         
 -11   7   7          4.02          0.26         3.20 o                         
  -9   7   7          7.52          6.34         3.12 o                         
  -7   7   7         21.54         23.77         2.60 o                         
  -5   7   7          0.37          1.84         1.95 o                         
  -3   7   7         16.18         16.78         2.18 o                         
  -1   7   7         15.01         19.71         2.13 o                         
   1   7   7          3.21          4.64         3.13 o                         
   3   7   7        174.81        168.46         6.62 o                         
   5   7   7          4.84          4.79         4.08 o                         
   7   7   7          5.01          6.69         5.84 o                         
   9   7   7          3.62         11.31         5.63 o                         
 -16   8   7          6.04          9.57         3.86 o                         
 -14   8   7         15.81         15.72         3.79 o                         
 -12   8   7          9.32         15.39         3.19 o                         
 -10   8   7         21.97         20.58         3.39 o                         
  -8   8   7         15.73         17.12         2.38 o                         
  -6   8   7          1.37         -2.10         2.10 o                         
  -4   8   7         18.59         14.42         2.11 o                         
  -2   8   7         22.02         22.76         2.24 o                         
   0   8   7         45.03         47.20         3.43 o                         
   2   8   7         46.93         47.93         3.73 o                         
   4   8   7         10.25         18.73         5.11 o                         
   6   8   7          4.50          4.15         3.26 o                         
 -13   9   7         27.70         24.83         3.77 o                         
 -11   9   7         10.42          0.11         3.12 o                         
  -9   9   7         10.22         10.61         2.70 o                         
  -7   9   7          9.45          8.56         2.34 o                         
  -5   9   7          3.51          5.32         2.01 o                         
  -3   9   7         17.53         18.45         2.75 o                         
  -1   9   7          0.14          1.28         2.70 o                         
   1   9   7         34.49         33.05         3.12 o                         
   3   9   7          1.04          3.92         3.23 o                         
   5   9   7         42.05         43.83         5.76 o                         
 -12  10   7         13.97         15.25         5.04 o                         
 -10  10   7          1.47         -1.28         7.90 o                         
  -8  10   7          4.22          2.74         3.28 o                         
  -6  10   7          7.85          7.19         4.39 o                         
  -4  10   7         12.03         12.08         3.89 o                         
  -2  10   7         18.56          7.96         5.54 o                         
   0  10   7          4.70          9.22         3.81 o                         
 -20   0   8         63.34         65.76         4.82 o                         
 -18   0   8         75.14         71.16         4.78 o                         
 -16   0   8          1.98          4.73         3.50 o                         
 -14   0   8        105.57        103.96         5.48 o                         
 -12   0   8        126.67        139.09         6.16 o                         
 -10   0   8        330.32        321.24         8.40 o                         
  -8   0   8        263.41        252.86         7.50 o                         
  -6   0   8        624.47        614.71        10.76 o                         
  -4   0   8        140.37        147.97         6.28 o                         
   2   0   8         93.49        102.31         6.38 o                         
   4   0   8        238.51        213.63         7.87 o                         
   6   0   8        146.89        153.05         7.25 o                         
 -23   1   8          2.25          0.25         5.56 o                         
 -21   1   8         15.38         25.21         4.47 o                         
 -19   1   8          6.96          5.67         3.33 o                         
 -17   1   8         23.72         26.89         3.92 o                         
 -15   1   8         69.38         72.94         3.50 o                         
 -13   1   8          6.53          2.94         2.71 o                         
 -11   1   8        119.24        113.54         4.12 o                         
  -9   1   8        177.08        166.87         4.60 o                         
  -7   1   8        224.50        249.39        10.64 o                         
  -5   1   8        196.91        199.71         5.00 o                         
  -1   1   8          8.58          3.57         4.28 o                         
   1   1   8         71.20         65.78         5.36 o                         
   3   1   8         17.80         16.02         4.59 o                         
   5   1   8         14.85         21.34         5.29 o                         
   7   1   8          4.24          6.56         4.74 o                         
 -22   2   8          7.84         -3.53         7.19 o                         
 -20   2   8          3.72          3.84         3.94 o                         
 -18   2   8          3.91         -0.92         3.86 o                         
 -16   2   8         12.25         11.55         4.15 o                         
 -14   2   8          3.00          2.13         4.07 o                         
 -12   2   8         11.46         14.85         4.47 o                         
 -10   2   8         75.99         75.16         3.53 o                         
  -8   2   8        127.79        132.56         4.16 o                         
  -6   2   8         31.83         31.16         4.59 o                         
  -4   2   8          6.62          6.84         4.06 o                         
  -2   2   8         62.15         52.48         5.08 o                         
   0   2   8         32.24         28.82         4.66 o                         
   2   2   8          2.74          8.21         4.39 o                         
   4   2   8         73.72         65.01         5.69 o                         
   6   2   8         51.32         44.85         5.20 o                         
   8   2   8         19.22         15.91         4.88 o                         
 -23   3   8          5.23          8.56         4.97 o                         
 -21   3   8         40.64         48.53         9.38 o                         
 -19   3   8          2.58          5.75         3.03 o                         
 -17   3   8         11.78         12.80         3.02 o                         
 -15   3   8         83.66         79.50         3.78 o                         
 -13   3   8         10.44          4.99         3.87 o                         
 -11   3   8        234.79        252.07         8.60 o                         
  -9   3   8         15.55         15.37         4.23 o                         
  -7   3   8        168.03        157.13         7.20 o                         
  -5   3   8         91.55         82.99         4.01 o                         
  -3   3   8        153.68        146.04         6.78 o                         
  -1   3   8        154.92        152.42         7.24 o                         
   1   3   8         19.50         14.59         4.92 o                         
   3   3   8         12.10         10.42         5.01 o                         
   5   3   8         17.87         14.00         4.73 o                         
   7   3   8         30.82         19.42         5.32 o                         
   9   3   8         46.84         51.40         5.77 o                         
  11   3   8          2.67          5.71         4.79 o                         
 -22   4   8          0.99          0.52         5.31 o                         
 -20   4   8          5.94          5.07         3.03 o                         
 -18   4   8          1.62          5.01         3.06 o                         
 -16   4   8         24.79         20.01         2.94 o                         
 -14   4   8         20.14         20.44         3.13 o                         
 -12   4   8         11.20         12.07         2.92 o                         
 -10   4   8         33.99         41.73         5.48 o                         
  -8   4   8         22.50         28.91         4.74 o                         
  -6   4   8         47.05         51.60         3.69 o                         
  -4   4   8         69.59         80.64         5.46 o                         
  -2   4   8         43.49         48.83         7.52 o                         
   0   4   8         74.50         74.50         6.20 o                         
   2   4   8         12.45         21.13         5.37 o                         
   4   4   8         61.31         57.16         5.57 o                         
   6   4   8         11.79          9.94         4.31 o                         
   8   4   8          4.68         10.14         5.09 o                         
 -21   5   8          1.55          3.00         4.87 o                         
 -19   5   8          5.36          9.02         4.06 o                         
 -17   5   8         18.62         17.31         3.88 o                         
 -15   5   8         23.03         22.94         3.31 o                         
 -13   5   8         84.27         83.99         6.91 o                         
 -11   5   8         20.99         20.87         3.81 o                         
  -9   5   8         45.88         46.63         6.05 o                         
  -7   5   8        152.07        139.97         4.91 o                         
  -5   5   8          0.72          3.85         4.06 o                         
  -3   5   8          8.59          4.95         2.82 o                         
  -1   5   8         15.94         17.67         4.93 o                         
   1   5   8         12.57         12.59         4.57 o                         
   3   5   8         18.77          4.92         5.06 o                         
   5   5   8          2.48          8.30         5.30 o                         
   7   5   8         14.13         14.52         5.26 o                         
 -18   6   8          1.20          3.65         3.60 o                         
 -16   6   8          5.36          7.86         3.40 o                         
 -14   6   8         50.49         50.13         4.03 o                         
 -12   6   8          8.73          7.88         2.93 o                         
 -10   6   8         23.71         20.40         3.34 o                         
  -8   6   8          0.75         -2.23         2.98 o                         
  -6   6   8          7.20         14.88         2.46 o                         
  -4   6   8         11.67         10.86         3.35 o                         
  -2   6   8         26.39         22.87         5.02 o                         
   0   6   8         78.32         71.96         6.10 o                         
   2   6   8         16.57         10.53         4.88 o                         
   4   6   8          6.01         11.48         4.59 o                         
   6   6   8          2.10         10.14         5.19 o                         
 -17   7   8         12.90         11.03         4.40 o                         
 -15   7   8          0.98          2.54         3.22 o                         
 -13   7   8          3.83          5.73         3.42 o                         
 -11   7   8         24.58         24.83         3.74 o                         
  -9   7   8          3.86          1.80         2.80 o                         
  -7   7   8          6.67          8.26         2.70 o                         
  -5   7   8         11.77         14.20         2.51 o                         
  -3   7   8          2.77          1.39         2.24 o                         
  -1   7   8         11.70         15.33         4.01 o                         
   1   7   8         97.64        104.25         7.58 o                         
   3   7   8          0.21         11.50         4.97 o                         
   7   7   8          9.36          8.51         6.63 o                         
 -14   8   8         14.33         11.85         3.46 o                         
 -12   8   8          0.20          1.54         4.82 o                         
 -10   8   8          1.22         -2.55         3.41 o                         
  -8   8   8         28.92         29.18         3.21 o                         
  -6   8   8          2.81          1.64         2.79 o                         
  -4   8   8          7.49         17.28         3.20 o                         
  -2   8   8         48.37         48.62         3.32 o                         
   0   8   8         28.34         27.32         5.94 o                         
   4   8   8         14.17         17.60         5.50 o                         
 -11   9   8          2.57          1.16         3.49 o                         
  -9   9   8         31.23         38.36         3.69 o                         
  -7   9   8          3.76         -0.01         6.76 o                         
  -5   9   8          7.19          2.99         2.57 o                         
  -3   9   8         33.27         28.55         3.43 o                         
  -1   9   8          9.09         11.57         5.63 o                         
   1   9   8          3.97          4.52         4.82 o                         
 -21   1   9          1.42         -1.27         3.35 o                         
 -19   1   9         26.14         35.71         4.90 o                         
 -17   1   9          2.49          1.24         3.27 o                         
 -15   1   9         17.29         16.26         4.00 o                         
 -13   1   9          3.06          0.61         2.11 o                         
 -11   1   9         25.94         25.45         3.51 o                         
  -9   1   9         12.42         14.82         2.70 o                         
  -7   1   9         14.43         12.54         2.61 o                         
  -5   1   9         42.34         41.83         4.67 o                         
   1   1   9         87.53         90.46         6.67 o                         
   3   1   9         11.72         14.23         4.54 o                         
   5   1   9         37.97         30.01         5.40 o                         
 -20   2   9          4.46          2.22         3.96 o                         
 -18   2   9          1.10         -0.03         3.56 o                         
 -16   2   9         20.04         23.69         4.49 o                         
 -14   2   9         27.92         30.05         4.91 o                         
 -12   2   9          0.59         -0.35         4.25 o                         
 -10   2   9        131.06        124.41         4.40 o                         
  -8   2   9          1.62          0.54         2.40 o                         
  -6   2   9         31.07         33.23         4.86 o                         
  -4   2   9         25.75         27.50         4.38 o                         
  -2   2   9         43.08         42.26         5.52 o                         
   0   2   9         62.75         61.32         6.12 o                         
   2   2   9         26.61         22.83         5.04 o                         
   4   2   9          2.63          3.00         5.15 o                         
   6   2   9         18.18         24.03         5.42 o                         
   8   2   9         37.45         35.96         5.62 o                         
 -19   3   9          3.09          0.61         4.10 o                         
 -17   3   9          9.11          3.84         4.23 o                         
 -15   3   9         13.18         13.46         4.72 o                         
 -13   3   9         30.30         36.37         5.30 o                         
 -11   3   9         12.93         14.23         4.48 o                         
  -9   3   9         73.81         63.14         5.69 o                         
  -7   3   9         14.00          9.63         4.08 o                         
  -5   3   9          1.84          0.77         4.49 o                         
  -3   3   9         23.93         12.33         4.88 o                         
  -1   3   9         37.42         38.64         5.46 o                         
   1   3   9         30.86         22.42         5.48 o                         
   3   3   9          7.15          7.84         4.60 o                         
   5   3   9         23.40         22.72         5.01 o                         
   7   3   9          2.33         -5.23         5.23 o                         
 -18   4   9          7.65         14.72         4.16 o                         
 -16   4   9         30.13         29.16         4.52 o                         
 -14   4   9        124.39        138.43         7.60 o                         
 -12   4   9         37.76         46.23         5.86 o                         
 -10   4   9         64.75         67.08         6.26 o                         
  -8   4   9         12.50         16.70         4.80 o                         
  -6   4   9        220.59        218.19         8.50 o                         
  -4   4   9         35.69         38.34         3.71 o                         
  -2   4   9          7.52         13.20         5.46 o                         
   0   4   9          6.71          7.71         5.57 o                         
   2   4   9         33.46         32.46         6.16 o                         
   4   4   9          0.18         -4.99         5.51 o                         
   6   4   9          3.83          7.08         4.70 o                         
 -17   5   9         25.35          8.69         7.30 o                         
 -15   5   9         20.00         21.37         5.83 o                         
 -13   5   9         15.81         14.21         5.27 o                         
 -11   5   9         22.62         18.19         5.30 o                         
  -9   5   9         36.00         45.92         6.05 o                         
  -7   5   9         12.85         13.42         5.34 o                         
  -5   5   9         29.68         33.15         3.68 o                         
  -3   5   9         21.49         28.92         3.79 o                         
  -1   5   9         14.17         11.55         4.70 o                         
   1   5   9         31.04         26.75         5.32 o                         
   3   5   9          3.39          5.73         5.15 o                         
 -18   6   9          2.83          6.14         3.94 o                         
 -16   6   9         27.19         30.70         5.29 o                         
 -14   6   9          0.34         -2.43         5.35 o                         
 -12   6   9          4.15          5.58         5.45 o                         
 -10   6   9          7.68          6.53         4.63 o                         
  -8   6   9         28.15         29.33         5.71 o                         
  -6   6   9         13.58          9.35         6.86 o                         
  -4   6   9         27.66         35.28         5.48 o                         
  -2   6   9          4.65          4.31         4.83 o                         
   0   6   9          4.30          0.04         4.33 o                         
   2   6   9          6.29          9.85         5.40 o                         
 -15   7   9          3.60          2.63         4.81 o                         
 -13   7   9          2.43         -2.01         2.94 o                         
 -11   7   9          7.90          4.23         4.23 o                         
  -9   7   9          3.74          1.90         5.17 o                         
  -7   7   9         13.88         11.35         5.48 o                         
  -5   7   9          7.76         17.36         3.61 o                         
  -3   7   9         17.58         20.30         4.37 o                         
  -1   7   9         19.75         28.37         6.35 o                         
 -12   8   9          0.66         -4.19         4.19 o                         
 -10   8   9          0.02         -0.11         3.34 o                         
  -8   8   9         12.92         11.33         8.74 o                         
  -6   8   9          7.51         11.93         3.89 o                         
  -4   8   9         20.10         17.74         4.57 o                         
 -16   0  10          3.49          4.50         3.44 o                         
 -14   0  10         44.77         39.71         4.47 o                         
 -12   0  10          1.82          4.00         3.65 o                         
 -10   0  10          9.32         14.87         3.53 o                         
  -8   0  10         53.73         58.65         4.88 o                         
 -19   1  10          1.25         -3.52         3.52 o                         
 -17   1  10          4.81          4.01         3.86 o                         
 -15   1  10          0.37         -1.71         3.56 o                         
 -13   1  10         12.20          8.43         2.34 o                         
 -11   1  10         17.31         18.67         2.96 o                         
  -9   1  10         28.80         37.50         3.37 o                         
  -7   1  10         46.69         45.68         5.29 o                         
   3   1  10          4.91          1.44         5.00 o                         
   5   1  10         18.34         16.72         4.70 o                         
 -18   2  10          5.90         -3.94         3.94 o                         
 -16   2  10          1.40          2.48         4.59 o                         
 -14   2  10          4.19          9.73         5.07 o                         
 -12   2  10          1.74         -2.41         4.55 o                         
 -10   2  10         47.13         46.73         5.15 o                         
  -8   2  10         20.25         20.88         4.61 o                         
  -6   2  10         50.37         53.87         5.21 o                         
   0   2  10          1.26          0.82         4.25 o                         
   2   2  10          7.81         11.92         5.49 o                         
   4   2  10          2.79         16.17         5.27 o                         
 -17   3  10         18.48         18.54         4.74 o                         
 -15   3  10         11.28          7.33         4.61 o                         
 -13   3  10         12.09         18.65         4.82 o                         
 -11   3  10         27.08         27.35         5.49 o                         
  -9   3  10         61.44         57.94         5.47 o                         
  -7   3  10         26.32         23.13         4.48 o                         
  -5   3  10         14.42          9.21         4.15 o                         
  -1   3  10         19.60         16.68         5.77 o                         
   1   3  10         28.13         29.07         5.08 o                         
 -14   4  10         11.69          5.27         5.14 o                         
 -12   4  10         16.69         24.41         5.90 o                         
 -10   4  10          2.23          1.55         4.67 o                         
  -8   4  10         21.38         17.62         5.48 o                         
  -6   4  10          6.76          2.70         4.90 o                         
  -4   4  10          3.28          1.11         4.50 o                         
  -2   4  10         11.29         13.98         5.24 o                         
   0   4  10          4.88          8.42         4.61 o                         
 -13   5  10         13.55         15.44         4.35 o                         
 -11   5  10          4.64          2.59         4.51 o                         
  -9   5  10         39.47         35.62         6.19 o                         
  -7   5  10          6.65         12.15         4.76 o                         
  -5   5  10         15.30          9.36         3.70 o                         
  -3   5  10          7.18         11.54         5.92 o                         
  -8   6  10         13.13         13.82         5.58 o                         
  -6   6  10          6.89          5.21         5.15 o                         
 -15   1  11          0.26          3.46         4.28 o                         
 -13   1  11         11.01          7.66         4.65 o                         
 -11   1  11         10.84         13.52         3.23 o                         
  -9   1  11          0.56          2.94         3.72 o                         
 -12   2  11          4.68         -1.09         3.90 o                         
 -10   2  11         17.48         17.16         4.15 o                         
  -8   2  11          8.63         14.85         5.22 o                         
                                                                                
