# Supplementary material for: Fifteen 4-(2-meth­oxy­phen­yl)piperazin-1-ium salts containing organic anions: supra­molecular assembly in zero, one, two and three dimensions
Source: Acta Crystallogr E Crystallogr Commun. 2020 Oct 30;76(Pt 11):1779–93. doi: 10.1107/S2056989020014097 (PMC7643239; doi:10.1107/S2056989020014097)
Supplement: Supplementary file 6 [file e-76-01779-Vsup6.hkl]

data_V                                                                          
_shelx_title ' hm2cgm'                                                          
_shelx_refln_list_code          4                                               
_shelx_F_calc_maximum      143.09                                               
_exptl_crystal_F_000       736.00                                               
_reflns_d_resolution_high  0.8240                                               
                                                                                
loop_                                                                           
 _space_group_symop_operation_xyz                                               
 'x, y, z'                                                                      
 '-x, y+1/2, -z+1/2'                                                            
 '-x, -y, -z'                                                                   
 'x, -y-1/2, z-1/2'                                                             
                                                                                
_cell_length_a     7.9974                                                       
_cell_length_b    27.6110                                                       
_cell_length_c     8.5972                                                       
_cell_angle_alpha  90.000                                                       
_cell_angle_beta  106.400                                                       
_cell_angle_gamma  90.000                                                       
                                                                                
_shelx_F_squared_multiplier     1.000                                           
                                                                                
loop_                                                                           
 _refln_index_h                                                                 
 _refln_index_k                                                                 
 _refln_index_l                                                                 
 _refln_F_squared_calc                                                          
 _refln_F_squared_meas                                                          
 _refln_F_squared_sigma                                                         
 _refln_observed_status                                                         
   2   0   0        590.89        708.18         4.69 o                         
   3   0   0        191.46        187.58         2.43 o                         
   4   0   0        815.71        840.42         7.92 o                         
   5   0   0         18.56          5.09         3.74 o                         
   6   0   0          0.95          6.53         4.14 o                         
   7   0   0          6.53         15.72         6.29 o                         
   8   0   0          0.25          7.69         6.14 o                         
   9   0   0          1.02          4.32         7.10 o                         
   2   1   0         15.40         24.60         1.23 o                         
   3   1   0          9.10          7.57         0.93 o                         
   4   1   0        262.35        240.56         3.01 o                         
   5   1   0         46.87         48.90         2.91 o                         
   6   1   0         12.90          6.78         3.28 o                         
   7   1   0         11.64         13.16         3.75 o                         
   8   1   0         23.54         26.96         4.62 o                         
   9   1   0          1.06          9.00         9.57 o                         
   1   2   0         38.68        122.94        28.97 o                         
   2   2   0        215.75        170.22         1.87 o                         
   3   2   0         21.55         17.50         1.10 o                         
   4   2   0        867.89       1087.13         6.46 o                         
   5   2   0        244.88        295.44         4.34 o                         
   6   2   0         18.22         34.38         3.59 o                         
   7   2   0          0.19         -2.46         3.63 o                         
   8   2   0         29.91         31.48         5.38 o                         
   9   2   0          3.46         12.43         8.51 o                         
   1   3   0       4037.26       4033.18        43.64 o                         
   2   3   0        132.47        128.52         2.45 o                         
   3   3   0        791.41        758.68         4.82 o                         
   4   3   0        582.25        591.62         4.80 o                         
   5   3   0         81.43         67.00         2.98 o                         
   6   3   0          6.97          3.79         3.22 o                         
   7   3   0          8.72          5.20         4.12 o                         
   8   3   0         11.89         24.03         7.89 o                         
   9   3   0          5.38          9.74         6.30 o                         
   0   4   0       4369.81       3101.78        21.52 o                         
   2   4   0       1488.02       1798.49        13.82 o                         
   3   4   0        968.74        868.49         4.42 o                         
   4   4   0        135.90        101.01         1.95 o                         
   5   4   0        305.59        361.02         5.09 o                         
   6   4   0         30.03         22.17         4.39 o                         
   7   4   0          6.35          5.34         4.77 o                         
   8   4   0          0.78          5.40         5.46 o                         
   9   4   0          1.46         -2.58         7.12 o                         
   1   5   0        413.49        408.57         5.12 o                         
   2   5   0        166.46        140.84         4.36 o                         
   3   5   0        331.15        295.42         4.16 o                         
   4   5   0        982.22        887.32         6.38 o                         
   5   5   0         19.34         13.68         2.97 o                         
   6   5   0        217.60        207.39         5.37 o                         
   7   5   0          2.54         -3.00         5.10 o                         
   8   5   0         34.17         35.08         5.85 o                         
   9   5   0         25.79         42.59         8.00 o                         
   0   6   0       3965.27       3090.43        12.41 o                         
   1   6   0       1667.90       1186.93         9.59 o                         
   2   6   0       2843.75       2724.80        16.78 o                         
   3   6   0       4013.74       4170.81        29.66 o                         
   4   6   0        312.49        303.08         4.11 o                         
   5   6   0         86.67         59.40         3.56 o                         
   6   6   0         15.62          7.94         3.60 o                         
   7   6   0         68.36         53.99         5.83 o                         
   8   6   0          9.65         10.08         4.78 o                         
   9   6   0          0.02          6.39         6.62 o                         
   1   7   0       5944.31       5885.30        30.63 o                         
   2   7   0        122.01        106.84         1.75 o                         
   3   7   0         30.34         46.20         1.92 o                         
   4   7   0         33.86         34.49         2.41 o                         
   5   7   0        154.23        143.43         5.04 o                         
   6   7   0          3.00          2.43         3.59 o                         
   7   7   0          3.18          0.12         5.19 o                         
   8   7   0          4.71         -2.42         5.26 o                         
   9   7   0          0.25         -2.92        11.64 o                         
   0   8   0        226.56        539.89        26.89 o                         
   1   8   0        237.53        420.42         8.12 o                         
   2   8   0          1.66         14.84         1.21 o                         
   3   8   0        998.80       1076.40        10.34 o                         
   4   8   0          1.01          3.66         2.13 o                         
   5   8   0          4.22          0.58         2.71 o                         
   6   8   0        139.68        119.66         4.87 o                         
   7   8   0         12.04          9.80         4.81 o                         
   8   8   0          0.34         -1.55         4.99 o                         
   9   8   0          0.00          3.25         8.46 o                         
   1   9   0       2759.24       2712.65        10.45 o                         
   2   9   0       1638.93       1629.64         8.71 o                         
   3   9   0        275.81        290.34         4.40 o                         
   4   9   0          5.01          5.89         2.22 o                         
   5   9   0        295.22        295.99         5.13 o                         
   6   9   0         96.29         92.98         5.64 o                         
   7   9   0          0.18         -1.58         4.97 o                         
   8   9   0          5.27          7.65         5.00 o                         
   0  10   0       7471.64       6437.78       141.44 o                         
   1  10   0        700.86       1029.72         7.11 o                         
   2  10   0        875.73        996.36         8.17 o                         
   3  10   0         60.60         47.08         2.14 o                         
   4  10   0        371.71        401.30         6.22 o                         
   5  10   0         16.72         10.96         2.99 o                         
   6  10   0         64.02         66.14         9.12 o                         
   7  10   0          1.25          2.64         4.75 o                         
   8  10   0          0.63         -4.89         5.43 o                         
   1  11   0        648.97        660.83         7.21 o                         
   2  11   0       1244.00       1285.89         5.81 o                         
   3  11   0        213.60        227.14         3.69 o                         
   4  11   0          2.43          4.80         2.36 o                         
   5  11   0        142.95        151.88         5.86 o                         
   6  11   0        721.42        721.98        13.43 o                         
   7  11   0          8.18          7.44         5.42 o                         
   8  11   0          1.25         -3.15         5.06 o                         
   0  12   0        678.45        515.11        23.26 o                         
   1  12   0         60.51         94.95         3.06 o                         
   2  12   0         88.61         79.82         2.21 o                         
   3  12   0         77.65         58.58         2.20 o                         
   4  12   0        194.37        210.68         4.77 o                         
   5  12   0         40.28         39.60         5.59 o                         
   6  12   0         41.38         49.54         6.74 o                         
   7  12   0          0.00          5.00         6.06 o                         
   8  12   0          0.02         -0.82         5.42 o                         
   1  13   0        312.49        337.65         9.92 o                         
   2  13   0       1570.43       1622.54         8.75 o                         
   3  13   0        286.11        241.74         4.94 o                         
   4  13   0         40.93         47.43         3.26 o                         
   5  13   0        196.52        205.02         6.41 o                         
   6  13   0          4.34          1.10         6.43 o                         
   7  13   0          8.90         10.45         6.42 o                         
   8  13   0          3.51          8.16         5.37 o                         
   0  14   0         88.16        123.30         5.56 o                         
   1  14   0        614.77        798.26        10.71 o                         
   2  14   0         39.51         32.83         2.00 o                         
   3  14   0        697.02        653.18         6.01 o                         
   4  14   0         41.53         35.55         3.34 o                         
   5  14   0        332.14        291.78         9.05 o                         
   6  14   0         85.80         65.20         7.01 o                         
   7  14   0          4.09          6.61         6.67 o                         
   8  14   0          2.00          3.26         5.03 o                         
   1  15   0         63.85         44.57         3.56 o                         
   2  15   0        176.54        165.77         2.91 o                         
   3  15   0        179.19        213.64         4.17 o                         
   4  15   0        508.51        508.46         6.27 o                         
   5  15   0         20.04         18.10         5.05 o                         
   6  15   0          9.54         11.72         6.38 o                         
   7  15   0         10.50          9.45         6.08 o                         
   8  15   0          7.74          4.97         5.72 o                         
   0  16   0        405.11        298.93        16.01 o                         
   1  16   0        336.14        310.40         5.54 o                         
   2  16   0        220.46        232.94         4.31 o                         
   3  16   0        684.19        619.33         8.30 o                         
   4  16   0        231.92        258.95         7.54 o                         
   5  16   0         10.78          8.84         4.17 o                         
   6  16   0         30.01         23.64         4.92 o                         
   7  16   0         14.55         12.44         6.56 o                         
   8  16   0          0.18         -6.00         9.05 o                         
   1  17   0          2.79          5.60         3.26 o                         
   2  17   0          0.36          2.66         3.08 o                         
   3  17   0        428.51        436.85         7.65 o                         
   4  17   0          7.30          6.12         3.87 o                         
   5  17   0         71.80         72.47         4.98 o                         
   6  17   0          6.30          6.70         4.96 o                         
   7  17   0          4.24         -0.21         7.94 o                         
   8  17   0          0.06          8.88         5.54 o                         
   0  18   0         39.96         83.59         6.14 o                         
   1  18   0        147.45        143.71         4.75 o                         
   2  18   0          2.84          3.28         3.53 o                         
   3  18   0        628.97        627.99         8.71 o                         
   4  18   0        162.86        154.11         5.31 o                         
   5  18   0         20.36         36.20         4.60 o                         
   6  18   0          1.05         -4.74         4.99 o                         
   7  18   0          3.73         13.48         6.29 o                         
   1  19   0        360.95        412.45         6.71 o                         
   2  19   0         33.74         26.97         3.98 o                         
   3  19   0         59.78         57.98         4.34 o                         
   4  19   0          4.42          3.40         4.04 o                         
   5  19   0        344.43        346.22         7.07 o                         
   6  19   0          4.95          9.18         5.35 o                         
   7  19   0          0.51          1.74         5.65 o                         
   0  20   0        995.80        987.95        26.68 o                         
   1  20   0         49.31         59.96         4.20 o                         
   2  20   0        324.45        341.54         6.66 o                         
   3  20   0         39.34         33.65         4.26 o                         
   4  20   0        154.94        156.28         5.55 o                         
   5  20   0        142.91        167.01         6.10 o                         
   6  20   0          6.82         12.75         5.29 o                         
   7  20   0          3.85         12.64         8.00 o                         
   1  21   0        184.31        179.36         5.42 o                         
   2  21   0        104.12         96.08         4.91 o                         
   3  21   0          0.10         -2.16         5.07 o                         
   4  21   0          0.02          0.96         3.83 o                         
   5  21   0         51.23         51.32         4.83 o                         
   6  21   0         36.88         47.69         5.96 o                         
   7  21   0          3.69          5.89         5.02 o                         
   0  22   0        128.91        122.20         7.97 o                         
   1  22   0         13.91         14.22         4.11 o                         
   2  22   0          0.23         -2.19         3.93 o                         
   3  22   0         78.88         78.68         6.13 o                         
   4  22   0          0.90          0.58         3.73 o                         
   5  22   0         87.32         88.10         6.07 o                         
   6  22   0          0.03          2.90         4.19 o                         
   7  22   0          5.55          4.90        10.32 o                         
   1  23   0         88.25        100.92         7.86 o                         
   2  23   0          0.84          1.08         3.94 o                         
   3  23   0          3.46          5.19         5.37 o                         
   4  23   0          8.25          6.65         4.35 o                         
   5  23   0         40.87         50.99         5.28 o                         
   6  23   0          0.01          3.42         4.31 o                         
   0  24   0         26.34         27.39         5.24 o                         
   1  24   0          0.03          4.67         4.37 o                         
   2  24   0          4.94          2.00         4.17 o                         
   3  24   0         34.79         28.90         5.85 o                         
   4  24   0         34.91         33.83         6.13 o                         
   5  24   0         98.89         91.09         5.34 o                         
   6  24   0          7.11          3.03         5.56 o                         
   1  25   0        226.28        237.49         6.61 o                         
   2  25   0          0.06         -4.44         4.44 o                         
   3  25   0         36.48         47.03         6.30 o                         
   4  25   0         95.43         94.89         7.17 o                         
   5  25   0          3.30         -2.78         6.16 o                         
   6  25   0          6.08          6.40         5.70 o                         
   0  26   0          6.42         12.02         5.92 o                         
   1  26   0        130.56        146.70         5.97 o                         
   2  26   0         50.97         49.21         4.99 o                         
   3  26   0         19.25         31.51         6.48 o                         
   4  26   0         17.23         16.24         5.63 o                         
   5  26   0          0.01          1.28         4.56 o                         
   1  27   0        147.40        137.59        10.19 o                         
   2  27   0         23.46         14.65         4.34 o                         
   3  27   0         79.04         96.07         7.30 o                         
   4  27   0         10.52          8.41         6.18 o                         
   5  27   0          2.16          6.08         5.40 o                         
   0  28   0         28.01         31.55         6.08 o                         
   1  28   0         24.26         25.85         5.82 o                         
   2  28   0         19.42         21.61         4.65 o                         
   3  28   0          1.10          1.36         6.04 o                         
   4  28   0          7.47          4.31         9.29 o                         
   5  28   0         36.15         35.73         6.92 o                         
   1  29   0        105.00        107.18         8.08 o                         
   2  29   0          1.54         -2.21         5.49 o                         
   3  29   0         69.03         70.81         7.36 o                         
   4  29   0         25.84         18.00         7.01 o                         
   0  30   0         54.92         46.74         7.29 o                         
   1  30   0        100.97         91.20         5.25 o                         
   2  30   0         25.43         24.14         9.36 o                         
   3  30   0          1.41         -6.75         6.75 o                         
   4  30   0          0.39         -2.67         6.30 o                         
   1  31   0         96.49        100.04         5.16 o                         
   2  31   0         27.30         26.86         9.95 o                         
   3  31   0          0.58         -6.47         6.47 o                         
   0  32   0          9.73          1.38         6.33 o                         
   1  32   0          1.23          7.03         4.92 o                         
   2  32   0         14.50         -2.45        21.80 o                         
   1  33   0          0.79          1.67         4.73 o                         
  -9   1   1         22.21         24.22         5.44 o                         
  -8   1   1          4.94          7.62         4.36 o                         
  -7   1   1          6.70          7.49         3.87 o                         
  -6   1   1         13.94          9.09         2.78 o                         
  -5   1   1         91.23         70.13         2.76 o                         
  -4   1   1        787.58        956.90         6.00 o                         
  -3   1   1       1355.13       1325.50         9.20 o                         
  -2   1   1       5185.06       5714.45        12.18 o                         
  -1   1   1       2837.74       3753.24        15.51 o                         
   0   1   1       2551.50       1820.74        33.68 o                         
   1   1   1      20474.45      18285.08        25.31 o                         
   2   1   1       1200.61       1405.86         9.44 o                         
   3   1   1        137.76        163.65         2.05 o                         
   4   1   1          3.36         -0.07         1.33 o                         
   5   1   1        124.86        103.67         2.85 o                         
   6   1   1          9.01         14.21         2.87 o                         
   7   1   1          8.89         10.16         4.38 o                         
   8   1   1          1.75         10.98         4.46 o                         
   9   1   1         19.17         23.30         7.55 o                         
  -9   2   1          0.01          2.23         5.17 o                         
  -8   2   1         89.67         92.85        10.53 o                         
  -7   2   1         58.31         59.57         3.93 o                         
  -6   2   1         83.84         73.86         3.14 o                         
  -5   2   1        500.81        504.40         5.34 o                         
  -4   2   1          0.03          1.73         1.70 o                         
  -3   2   1         16.36          8.63         1.55 o                         
  -2   2   1       4078.23       4194.72        25.85 o                         
  -1   2   1       3923.70       3739.63        10.53 o                         
   0   2   1         94.28         91.28         2.19 o                         
   1   2   1       8329.95       8239.07        40.64 o                         
   2   2   1        173.74        159.39         1.99 o                         
   3   2   1         11.84          6.93         1.27 o                         
   4   2   1        233.07        274.35         2.90 o                         
   5   2   1        112.29         95.59         3.10 o                         
   6   2   1         16.99         18.30         2.94 o                         
   7   2   1        171.21        165.40         5.89 o                         
   8   2   1          2.47          5.57         6.23 o                         
  -9   3   1          0.09          5.71         6.45 o                         
  -8   3   1          0.18         10.69         6.81 o                         
  -7   3   1        125.09        132.62         4.79 o                         
  -6   3   1        154.22        194.48         6.21 o                         
  -5   3   1         39.35         67.50         2.69 o                         
  -4   3   1         40.26         16.92         1.44 o                         
  -3   3   1          5.78          6.09         1.67 o                         
  -2   3   1       1328.34        972.63         4.86 o                         
  -1   3   1       9297.35       7952.39        24.44 o                         
   0   3   1       2614.28       1858.65        21.31 o                         
   1   3   1       4732.02       5510.65        22.75 o                         
   2   3   1         47.98         81.93         4.16 o                         
   3   3   1       1758.87       1834.31         5.89 o                         
   4   3   1        365.26        414.43         3.20 o                         
   5   3   1        171.42        145.69         4.04 o                         
   6   3   1         58.35         67.01         3.30 o                         
   7   3   1         39.49         37.26         9.60 o                         
   8   3   1          2.19          0.83         5.87 o                         
  -9   4   1          4.19          2.22         5.88 o                         
  -8   4   1         62.95         74.45         5.95 o                         
  -7   4   1         47.75         63.23         4.43 o                         
  -6   4   1         74.39         69.37         3.71 o                         
  -5   4   1          2.26          2.02         2.41 o                         
  -4   4   1          7.93          8.17         1.50 o                         
  -3   4   1         42.78         50.27         2.25 o                         
  -2   4   1       1041.19        951.60         6.24 o                         
  -1   4   1       9060.51       8451.08        33.18 o                         
   0   4   1       7917.87       8665.05        65.50 o                         
   1   4   1      11652.16      11687.60        22.09 o                         
   2   4   1       3183.49       3107.35        11.39 o                         
   3   4   1          0.69          4.87         1.64 o                         
   4   4   1         33.75         38.58         1.96 o                         
   5   4   1          8.54         11.46         2.89 o                         
   6   4   1         29.38         21.86         3.56 o                         
   7   4   1          5.96          7.53         6.28 o                         
   8   4   1          3.08         10.76         9.84 o                         
  -9   5   1          0.25          5.55         6.53 o                         
  -8   5   1          0.69          1.58         4.21 o                         
  -7   5   1         56.84         65.99         4.98 o                         
  -6   5   1         24.08         25.05         3.81 o                         
  -5   5   1         20.32         14.18         2.69 o                         
  -4   5   1        245.79        201.57         5.07 o                         
  -3   5   1         16.70         22.02         1.68 o                         
  -2   5   1        947.19       1126.92        11.13 o                         
  -1   5   1       2676.09       3413.37        21.70 o                         
   0   5   1        850.32       1350.36         6.23 o                         
   1   5   1        129.03        245.75        13.57 o                         
   2   5   1       2237.42       2054.43         9.82 o                         
   3   5   1         11.55         15.63         1.72 o                         
   4   5   1         99.61         88.99         2.29 o                         
   5   5   1         18.07         28.74         3.27 o                         
   6   5   1         43.21         34.16         3.67 o                         
   7   5   1          2.26         -0.04         4.87 o                         
   8   5   1          0.82          4.71         6.64 o                         
  -9   6   1          6.72          9.18         6.81 o                         
  -8   6   1         63.34         62.89         5.01 o                         
  -7   6   1         36.06         27.04         4.58 o                         
  -6   6   1          0.00         -1.44         3.68 o                         
  -5   6   1         69.57         57.09         3.12 o                         
  -4   6   1          0.00          1.89         1.92 o                         
  -3   6   1        554.13        575.14         4.07 o                         
  -2   6   1         56.57         54.11         1.45 o                         
  -1   6   1       6381.52       6637.62        33.48 o                         
   0   6   1        877.56        788.52         8.88 o                         
   1   6   1       2798.54       2736.81        25.18 o                         
   2   6   1          3.46          5.48         1.26 o                         
   3   6   1          9.34         13.96         1.83 o                         
   4   6   1        673.90        718.96         7.09 o                         
   5   6   1        419.95        409.79         5.68 o                         
   6   6   1          1.46         -0.53         3.34 o                         
   7   6   1          2.03         -4.31         4.64 o                         
   8   6   1          9.90         12.46         6.30 o                         
  -9   7   1          0.02          1.67         5.72 o                         
  -8   7   1          0.42          0.47         5.23 o                         
  -7   7   1         37.57         34.75         4.61 o                         
  -6   7   1        131.41        129.30         5.43 o                         
  -5   7   1         66.57         74.40         3.37 o                         
  -4   7   1       1135.47       1185.56        14.58 o                         
  -3   7   1        944.84        940.33         9.33 o                         
  -2   7   1       1779.52       2081.87        18.55 o                         
  -1   7   1       5611.03       6404.06        32.82 o                         
   0   7   1        189.22         82.90         7.28 o                         
   1   7   1       4464.19       3845.59        12.74 o                         
   2   7   1        889.97        731.70         3.77 o                         
   3   7   1         41.17         45.44         1.56 o                         
   4   7   1        796.17        703.28         5.61 o                         
   5   7   1        154.71        194.41         4.52 o                         
   6   7   1         30.47         15.39         3.57 o                         
   7   7   1         12.78         13.87         5.06 o                         
   8   7   1          1.06         -6.88         6.88 o                         
  -9   8   1          2.26          8.03         5.56 o                         
  -8   8   1          1.40          6.27         4.97 o                         
  -7   8   1        279.13        261.52         6.48 o                         
  -6   8   1         58.04         47.91         4.64 o                         
  -5   8   1          1.41         -0.18         2.67 o                         
  -4   8   1        724.07        753.00         5.75 o                         
  -3   8   1       3808.95       3753.34        21.19 o                         
  -2   8   1          0.19          2.52         1.42 o                         
  -1   8   1       4430.65       4567.86        17.41 o                         
   0   8   1      11795.77      11919.11        22.08 o                         
   1   8   1         18.88         17.49         1.78 o                         
   2   8   1        325.35        316.67         3.18 o                         
   3   8   1        135.38        126.25         2.70 o                         
   4   8   1        121.87        125.14         2.58 o                         
   5   8   1         10.21          5.40         2.99 o                         
   6   8   1          1.48         -1.97         3.30 o                         
   7   8   1          2.70          0.71         4.78 o                         
   8   8   1          8.30         12.87         5.75 o                         
  -9   9   1          0.29         -6.20         6.20 o                         
  -8   9   1          0.32         -6.18         6.69 o                         
  -7   9   1         26.00         23.52         4.39 o                         
  -6   9   1        265.90        213.80         6.35 o                         
  -5   9   1        111.27        115.48         3.88 o                         
  -4   9   1       1038.92        966.37         8.01 o                         
  -3   9   1       2081.21       2103.95         8.60 o                         
  -2   9   1        944.03       1086.52         6.53 o                         
  -1   9   1         21.61          3.82         2.21 o                         
   0   9   1       4732.31       5393.51        19.34 o                         
   1   9   1        377.51        456.40         9.04 o                         
   2   9   1         33.92         27.35         1.49 o                         
   3   9   1         34.75         24.89         1.57 o                         
   4   9   1         81.01         81.99         2.35 o                         
   5   9   1          1.64         -1.47         3.44 o                         
   6   9   1         59.94         54.92         4.13 o                         
   7   9   1         15.40         10.61         4.66 o                         
   8   9   1         32.77         42.85         8.02 o                         
  -9  10   1          1.35         -6.20         8.19 o                         
  -8  10   1          0.06          2.59         5.03 o                         
  -7  10   1         32.40         37.37         5.57 o                         
  -6  10   1         37.31         50.53         4.79 o                         
  -5  10   1        115.79        133.09         4.15 o                         
  -4  10   1         85.19        105.98         3.10 o                         
  -3  10   1          0.06          2.99         0.79 o                         
  -2  10   1        203.89        235.08         3.34 o                         
  -1  10   1          7.40         15.63         2.31 o                         
   0  10   1        778.19        912.48         6.30 o                         
   1  10   1        761.77        731.09         6.92 o                         
   2  10   1        152.47        150.59         3.97 o                         
   3  10   1        196.05        246.37         5.87 o                         
   4  10   1         78.26         88.30         3.01 o                         
   5  10   1        248.38        264.11         5.02 o                         
   6  10   1         33.37         37.59         5.48 o                         
   7  10   1          9.07         12.94         5.31 o                         
   8  10   1          0.40          4.72         6.77 o                         
  -9  11   1          1.29         -0.19         5.93 o                         
  -8  11   1          3.98          4.33         5.53 o                         
  -7  11   1         24.96         20.29         6.70 o                         
  -6  11   1          0.15         -1.54         4.29 o                         
  -5  11   1          0.79         -0.64         2.96 o                         
  -4  11   1        280.57        249.00         4.11 o                         
  -3  11   1         62.26         64.61         2.10 o                         
  -2  11   1       1532.09       1491.45        14.81 o                         
  -1  11   1       1051.21        887.18        15.59 o                         
   0  11   1          1.55         31.61         3.65 o                         
   1  11   1       2393.36       2725.57        18.51 o                         
   2  11   1         37.81         21.36         1.28 o                         
   3  11   1        136.11        146.85         5.02 o                         
   4  11   1        133.49        143.21         3.46 o                         
   5  11   1          7.21         16.94         3.02 o                         
   6  11   1          0.15         -0.31         5.27 o                         
   7  11   1         11.80          6.96         4.45 o                         
   8  11   1          2.83          7.47         7.43 o                         
  -8  12   1          4.81         -1.46         4.95 o                         
  -7  12   1         15.21         15.02         6.22 o                         
  -6  12   1         21.56         13.36         6.61 o                         
  -5  12   1        456.08        441.36         6.44 o                         
  -4  12   1        295.57        302.57         4.49 o                         
  -3  12   1        134.63        133.47         2.58 o                         
  -2  12   1       1079.80       1214.92         6.34 o                         
  -1  12   1        223.71        181.80         3.90 o                         
   0  12   1        170.60        151.25         3.61 o                         
   1  12   1        830.12        842.84         4.94 o                         
   2  12   1        594.77        565.97         8.65 o                         
   3  12   1         61.99         77.60         2.40 o                         
   4  12   1          0.02          3.94         2.53 o                         
   5  12   1        136.40        162.20         5.61 o                         
   6  12   1        196.10        174.29         6.78 o                         
   7  12   1         10.42          6.55         5.45 o                         
   8  12   1          0.15         -3.19         5.36 o                         
  -8  13   1          2.92          8.12         5.48 o                         
  -7  13   1         39.24         51.97        10.10 o                         
  -6  13   1          0.23         -1.05         5.98 o                         
  -5  13   1         36.93         42.32         4.76 o                         
  -4  13   1        417.88        457.53         8.60 o                         
  -3  13   1          0.08          0.31         1.74 o                         
  -2  13   1        331.85        371.34         7.61 o                         
  -1  13   1        442.52        495.10         7.70 o                         
   0  13   1          0.40          9.79         2.61 o                         
   1  13   1       1573.89       1455.88         6.87 o                         
   2  13   1        206.34        181.43         4.89 o                         
   3  13   1        123.68        135.32         2.87 o                         
   4  13   1        588.16        529.52         5.50 o                         
   5  13   1         79.28        100.88         4.22 o                         
   6  13   1          5.47          9.80         6.71 o                         
   7  13   1         10.35         15.42         5.06 o                         
   8  13   1          0.83          0.73         5.53 o                         
  -8  14   1         12.91         15.35         5.53 o                         
  -7  14   1          5.95         -0.08         6.77 o                         
  -6  14   1          6.80          3.47         6.78 o                         
  -5  14   1         71.03         76.56         4.28 o                         
  -4  14   1         60.35         60.40         2.81 o                         
  -3  14   1        298.04        276.65         4.38 o                         
  -2  14   1        142.16        137.75         3.08 o                         
  -1  14   1        660.82        769.09         7.58 o                         
   0  14   1          1.80         -0.59         2.51 o                         
   1  14   1       2383.97       2488.57         8.71 o                         
   2  14   1        105.69        103.33         3.32 o                         
   3  14   1         54.42         64.15         3.64 o                         
   4  14   1         43.94         52.98         2.82 o                         
   5  14   1        343.87        343.73        10.96 o                         
   6  14   1          1.40         -0.22         6.08 o                         
   7  14   1          1.08          4.73         4.91 o                         
   8  14   1          7.03         10.87         5.77 o                         
  -8  15   1          0.26          8.02         6.04 o                         
  -7  15   1          0.21         -3.04         6.59 o                         
  -6  15   1          0.13         -5.64         6.76 o                         
  -5  15   1        180.41        178.91        10.20 o                         
  -4  15   1          2.17          6.99         2.75 o                         
  -3  15   1         10.75         20.41         2.07 o                         
  -2  15   1          8.69         14.21         2.71 o                         
  -1  15   1         15.69          5.76         2.92 o                         
   0  15   1         13.36         29.00         3.00 o                         
   1  15   1        109.35        141.59         5.19 o                         
   2  15   1        349.26        327.16         3.95 o                         
   3  15   1          3.32          2.87         2.28 o                         
   4  15   1        201.16        193.91         3.77 o                         
   5  15   1        423.74        405.28        13.07 o                         
   6  15   1         63.28         51.92         6.90 o                         
   7  15   1          1.61          0.63         5.41 o                         
   8  15   1          2.43          4.12         4.92 o                         
  -8  16   1         16.90         25.14        13.47 o                         
  -7  16   1         11.17         10.81         7.60 o                         
  -6  16   1         32.96         28.72         4.99 o                         
  -5  16   1         17.70         20.06         4.22 o                         
  -4  16   1         16.58         12.68         2.83 o                         
  -3  16   1        148.51        129.32         3.06 o                         
  -2  16   1         10.03         15.77         3.08 o                         
  -1  16   1         47.01         31.54         3.45 o                         
   0  16   1        259.50        285.65         5.13 o                         
   1  16   1        251.75        246.78         5.09 o                         
   2  16   1        133.99        145.13         3.88 o                         
   3  16   1         44.53         49.82         3.90 o                         
   4  16   1        307.37        328.76         5.79 o                         
   5  16   1          0.81          5.41         4.29 o                         
   6  16   1         21.09         31.41         6.04 o                         
   7  16   1          0.05         12.10         8.88 o                         
  -8  17   1          1.59         11.93         5.84 o                         
  -7  17   1         25.59         30.06         6.45 o                         
  -6  17   1         56.40         55.39         4.68 o                         
  -5  17   1        111.32        118.17         5.02 o                         
  -4  17   1        130.69        111.01         5.29 o                         
  -3  17   1          1.18          2.36         2.80 o                         
  -2  17   1        907.13        841.66        11.02 o                         
  -1  17   1        920.67        854.97        14.84 o                         
   0  17   1          0.39          6.56         2.97 o                         
   1  17   1         57.24         60.86         3.90 o                         
   2  17   1        403.63        410.03         8.92 o                         
   3  17   1        290.41        296.70         6.00 o                         
   4  17   1        474.52        455.46         8.30 o                         
   5  17   1          2.43          6.78         4.28 o                         
   6  17   1         14.43         24.68         5.17 o                         
   7  17   1          4.36          1.89         4.92 o                         
  -8  18   1          1.23         15.99         5.91 o                         
  -7  18   1          0.13          3.07         4.63 o                         
  -6  18   1          1.05          4.84         4.29 o                         
  -5  18   1         24.90         16.56         4.47 o                         
  -4  18   1        233.33        229.15         5.09 o                         
  -3  18   1        270.44        306.33         5.36 o                         
  -2  18   1        127.24        160.74         4.46 o                         
  -1  18   1         35.13         34.22         3.79 o                         
   0  18   1        120.43        116.72         4.57 o                         
   1  18   1        179.00        210.37         5.60 o                         
   2  18   1        380.04        381.85        17.17 o                         
   3  18   1          5.21          1.63         3.80 o                         
   4  18   1        117.56        119.14         5.87 o                         
   5  18   1          5.19         11.77         4.25 o                         
   6  18   1          3.71         14.37         5.39 o                         
   7  18   1          0.03          4.79         7.49 o                         
  -7  19   1          0.71          1.17         5.10 o                         
  -6  19   1         38.27         46.58         4.51 o                         
  -5  19   1        183.77        181.95         6.04 o                         
  -4  19   1        131.65        146.88         4.78 o                         
  -3  19   1        109.86        120.86         4.82 o                         
  -2  19   1        146.72        117.36         4.34 o                         
  -1  19   1        712.20        747.80         9.82 o                         
   0  19   1         35.05         29.71         3.49 o                         
   1  19   1          2.23          3.29         3.37 o                         
   2  19   1        128.89        154.98         6.36 o                         
   3  19   1        174.04        171.63         5.44 o                         
   4  19   1          4.53          6.79         4.99 o                         
   5  19   1          5.01         15.70         4.31 o                         
   6  19   1         36.19         51.05         5.83 o                         
   7  19   1          4.43          9.75         5.16 o                         
  -7  20   1          3.76         -4.80         7.35 o                         
  -6  20   1         41.76         35.35         4.57 o                         
  -5  20   1          7.24         14.49         5.21 o                         
  -4  20   1        551.63        522.02         7.14 o                         
  -3  20   1         87.02         96.99         4.88 o                         
  -2  20   1         11.11         20.88         4.10 o                         
  -1  20   1         41.53         41.57         4.14 o                         
   0  20   1          0.98          1.32         3.57 o                         
   1  20   1         56.79         55.40         4.47 o                         
   2  20   1        300.05        278.24         7.13 o                         
   3  20   1        166.36        163.36         6.87 o                         
   4  20   1        519.82        535.92         9.63 o                         
   5  20   1          0.76          0.03         4.33 o                         
   6  20   1          0.68          1.51         4.88 o                         
   7  20   1          2.39         13.49         8.49 o                         
  -7  21   1          2.11         -5.25         5.25 o                         
  -6  21   1          1.95         -0.48         4.30 o                         
  -5  21   1         38.58         33.76         4.73 o                         
  -4  21   1        254.02        268.09         5.88 o                         
  -3  21   1        264.16        282.57         6.63 o                         
  -2  21   1        130.48        122.68         7.86 o                         
  -1  21   1         88.54         77.38         4.71 o                         
   0  21   1        171.27        156.22         5.15 o                         
   1  21   1        125.51        100.18         4.71 o                         
   2  21   1          6.92          4.74         3.66 o                         
   3  21   1        122.45        115.82         5.45 o                         
   4  21   1         26.30         33.31         5.75 o                         
   5  21   1          0.44         10.28         4.51 o                         
   6  21   1          0.47         -1.84         4.94 o                         
  -7  22   1          6.43          0.21         5.74 o                         
  -6  22   1          3.68          5.77         4.46 o                         
  -5  22   1         49.01         49.81         4.98 o                         
  -4  22   1          3.81          8.02         3.93 o                         
  -3  22   1         12.58          5.36         5.17 o                         
  -2  22   1        357.19        353.70         8.72 o                         
  -1  22   1        169.87        179.90         7.98 o                         
   0  22   1        211.61        212.98         5.92 o                         
   1  22   1          8.17          5.36         4.06 o                         
   2  22   1        189.32        198.77         5.84 o                         
   3  22   1        156.61        143.54         6.88 o                         
   4  22   1         10.47         13.31         5.47 o                         
   5  22   1         41.97         45.95         5.50 o                         
   6  22   1          0.02         -4.77         4.77 o                         
  -6  23   1         13.09          9.65         4.60 o                         
  -5  23   1        105.46         73.50         5.02 o                         
  -4  23   1         37.79         35.89         5.14 o                         
  -3  23   1         14.57         14.52         6.32 o                         
  -2  23   1          2.49         12.31         4.98 o                         
  -1  23   1         55.27         64.80         4.89 o                         
   0  23   1          1.56          9.86         3.68 o                         
   1  23   1        378.44        369.69        14.97 o                         
   2  23   1         75.17         65.09         4.87 o                         
   3  23   1          2.59          6.50         5.35 o                         
   4  23   1          4.00          3.59         4.90 o                         
   5  23   1          0.22          2.96         4.26 o                         
   6  23   1         28.02         29.45         5.57 o                         
  -6  24   1          0.40          4.87         4.23 o                         
  -5  24   1          0.63         -4.31         4.69 o                         
  -4  24   1         27.09         31.04         6.04 o                         
  -3  24   1          0.02         -0.70         6.30 o                         
  -2  24   1         55.79         79.08        12.37 o                         
  -1  24   1        102.42         87.44         5.11 o                         
   0  24   1        181.76        169.30         6.37 o                         
   1  24   1         74.78         79.60         7.67 o                         
   2  24   1         37.91         34.36         4.48 o                         
   3  24   1          0.99          2.48         5.55 o                         
   4  24   1          0.00          0.06         4.99 o                         
   5  24   1         10.18         13.99         4.38 o                         
   6  24   1          1.27         -4.81         4.81 o                         
  -6  25   1          8.57          9.07         5.52 o                         
  -5  25   1         37.63         27.66         5.78 o                         
  -4  25   1          3.96          2.71         5.71 o                         
  -3  25   1         33.79         40.97         7.35 o                         
  -2  25   1         98.31        102.26         6.17 o                         
  -1  25   1          0.09          2.56         3.33 o                         
   0  25   1          0.10          2.55         3.49 o                         
   1  25   1          2.95          2.20         4.10 o                         
   2  25   1         36.80         34.69         4.48 o                         
   3  25   1          8.57         18.95         6.34 o                         
   4  25   1         24.71         23.24         7.95 o                         
   5  25   1         25.14         27.78         8.02 o                         
  -6  26   1          0.04         -5.33         5.33 o                         
  -5  26   1          0.23         10.52         5.18 o                         
  -4  26   1          4.83          2.87         5.26 o                         
  -3  26   1         11.12          9.31         7.12 o                         
  -2  26   1          0.02         12.11         5.30 o                         
  -1  26   1         80.35         76.51         4.28 o                         
   0  26   1        162.09        179.29         5.74 o                         
   1  26   1          0.02          2.99         4.39 o                         
   2  26   1         49.32         52.63         4.76 o                         
   3  26   1         74.17         59.87         6.72 o                         
   4  26   1          8.59         12.21         7.71 o                         
   5  26   1          0.26          3.16         7.10 o                         
  -5  27   1          3.72          8.31         5.00 o                         
  -4  27   1          1.81          6.84         5.93 o                         
  -3  27   1          1.00         -4.82         7.18 o                         
  -2  27   1        178.11        162.36         7.12 o                         
  -1  27   1        113.05        100.99         4.69 o                         
   0  27   1          7.38         18.59         3.79 o                         
   1  27   1         12.85         16.52         4.63 o                         
   2  27   1          1.41          3.37         4.51 o                         
   3  27   1         13.18         22.62         5.70 o                         
   4  27   1          4.15          0.84         8.10 o                         
   5  27   1          4.68         14.19        10.13 o                         
  -5  28   1         16.14         16.30         5.17 o                         
  -4  28   1         22.74         30.16         7.60 o                         
  -3  28   1         59.22         47.81         7.77 o                         
  -2  28   1        176.32        189.49        10.17 o                         
  -1  28   1         17.73         15.31         3.83 o                         
   0  28   1        257.85        257.74        11.97 o                         
   1  28   1          0.66         -5.25         5.25 o                         
   2  28   1        212.81        217.35         8.53 o                         
   3  28   1          0.83          3.07         5.65 o                         
   4  28   1         67.89         93.11         9.37 o                         
  -4  29   1          5.21         25.08         6.86 o                         
  -3  29   1         22.87         23.22         7.25 o                         
  -2  29   1          4.47          7.35         5.02 o                         
  -1  29   1          8.84          5.75         5.27 o                         
   0  29   1         34.63         45.20         4.37 o                         
   1  29   1         13.75         17.19         6.27 o                         
   2  29   1          1.01          4.97         5.66 o                         
   3  29   1         11.82          7.16         6.01 o                         
   4  29   1          1.33         -3.44         6.87 o                         
  -4  30   1          2.41          2.30         6.31 o                         
  -3  30   1          4.22         -4.80         6.55 o                         
  -2  30   1         10.00          5.67         5.08 o                         
  -1  30   1          0.05          2.99         4.82 o                         
   0  30   1          1.63          6.47         4.02 o                         
   1  30   1         33.78         34.61         6.10 o                         
   2  30   1         21.34         20.60         5.91 o                         
   3  30   1          0.07          3.73         5.85 o                         
  -3  31   1          1.42          1.46         8.03 o                         
  -2  31   1         16.79         10.19         4.20 o                         
  -1  31   1         51.98         55.73         5.63 o                         
   0  31   1          0.54          2.37         4.72 o                         
   1  31   1         48.07         39.48         4.03 o                         
   2  31   1          4.53          9.84         6.20 o                         
   3  31   1         11.64         15.37         7.81 o                         
  -2  32   1         14.18         21.81         4.81 o                         
  -1  32   1          4.24         -3.43         4.44 o                         
   0  32   1         19.32         27.11         4.85 o                         
   1  32   1         11.26         10.13         4.06 o                         
   2  32   1         15.79         25.16         8.04 o                         
  -1  33   1          2.89          9.93         4.18 o                         
   0  33   1          2.07          9.97         5.45 o                         
   1  33   1          7.15         24.33         5.52 o                         
  -9   0   2         10.84         19.03         6.14 o                         
  -8   0   2          5.14          5.33         5.10 o                         
  -7   0   2        443.10        420.11        10.14 o                         
  -6   0   2         31.74         19.22         4.22 o                         
  -5   0   2          8.32          9.76         3.32 o                         
  -4   0   2       3346.50       3063.29        19.19 o                         
  -3   0   2       9764.87       9419.69        17.76 o                         
  -2   0   2        397.13        419.23         4.31 o                         
  -1   0   2        116.35        189.14         2.49 o                         
   0   0   2      18567.73      17351.81        30.80 o                         
   1   0   2       5598.56       6518.64        49.09 o                         
   2   0   2          3.47         -0.30         1.62 o                         
   3   0   2       1305.61       1366.80        11.40 o                         
   4   0   2        564.00        586.32         5.55 o                         
   5   0   2        232.07        242.28         5.35 o                         
   6   0   2        140.50        135.15         6.32 o                         
   7   0   2         64.47         62.21         5.78 o                         
   8   0   2         15.72         12.84         6.39 o                         
  -9   1   2          1.26          0.68         4.77 o                         
  -8   1   2         43.50         53.67         3.99 o                         
  -7   1   2          5.40          7.98         3.64 o                         
  -6   1   2         34.01         28.98         3.17 o                         
  -5   1   2          3.27          4.32         2.15 o                         
  -4   1   2       1116.92       1131.50         4.91 o                         
  -3   1   2         25.57         21.37         1.58 o                         
  -2   1   2         59.46         41.54         1.36 o                         
  -1   1   2         49.14         45.35         2.75 o                         
   0   1   2       1806.04       1857.44        12.10 o                         
   1   1   2       7309.65       7165.98        19.49 o                         
   2   1   2        349.35        309.37         3.96 o                         
   3   1   2        227.58        268.69         2.89 o                         
   4   1   2          5.50         11.45         1.71 o                         
   5   1   2          0.57         -0.75         2.40 o                         
   6   1   2        103.11         94.16         4.08 o                         
   7   1   2         55.35         54.11         4.13 o                         
   8   1   2         25.96         18.77         4.73 o                         
  -9   2   2          4.70          9.20         4.22 o                         
  -8   2   2         45.28         58.87         4.15 o                         
  -7   2   2         95.49        101.51         4.22 o                         
  -6   2   2         57.07         55.77         3.16 o                         
  -5   2   2          8.07         18.49         1.96 o                         
  -4   2   2        123.67        102.02         2.35 o                         
  -3   2   2          0.02         -0.58         1.52 o                         
  -2   2   2       1157.01       1100.01         5.17 o                         
  -1   2   2      10013.17       9214.85        31.40 o                         
   0   2   2         65.76         14.32         2.29 o                         
   2   2   2       1943.38       1787.47        11.93 o                         
   3   2   2         74.08         72.82         1.94 o                         
   4   2   2        125.96        123.92         3.88 o                         
   5   2   2          5.04          4.52         2.08 o                         
   6   2   2          6.64          8.43         3.59 o                         
   7   2   2          0.99          2.98         4.08 o                         
   8   2   2         14.88         13.59         4.38 o                         
  -9   3   2          2.36          7.56         4.72 o                         
  -8   3   2         88.47         79.37         4.93 o                         
  -7   3   2         98.39        101.07         4.08 o                         
  -6   3   2        315.33        290.32         5.78 o                         
  -5   3   2         68.66         65.91         2.40 o                         
  -4   3   2        224.39        244.81         2.96 o                         
  -3   3   2       1419.46       1530.09         7.87 o                         
  -2   3   2       4492.42       4402.08        23.03 o                         
  -1   3   2          2.69          2.76         1.31 o                         
   0   3   2      10875.01      11566.53        68.33 o                         
   1   3   2       7199.70       7152.28        14.78 o                         
   2   3   2         38.03         34.64         2.07 o                         
   3   3   2        258.61        302.92         3.51 o                         
   4   3   2         76.36         78.95         2.46 o                         
   5   3   2         45.58         42.08         2.47 o                         
   6   3   2         25.38         22.47         4.29 o                         
   7   3   2         36.24         43.74         4.90 o                         
   8   3   2         22.51         17.85         6.10 o                         
  -9   4   2          5.04          4.64         5.64 o                         
  -8   4   2         23.43         29.93         4.44 o                         
  -7   4   2          5.15          3.17         3.50 o                         
  -6   4   2        107.14         96.75         3.68 o                         
  -5   4   2        130.07        117.06         3.14 o                         
  -4   4   2         83.14        126.91         2.89 o                         
  -3   4   2          1.58          3.13         1.60 o                         
  -2   4   2        646.15        671.53         3.14 o                         
  -1   4   2       4968.69       5333.88        15.15 o                         
   0   4   2       5310.79       6158.71        32.48 o                         
   1   4   2        449.46        278.65         5.89 o                         
   2   4   2       1241.64        976.41         6.09 o                         
   3   4   2        187.46        205.25         3.86 o                         
   4   4   2         46.97         45.46         2.40 o                         
   5   4   2         35.90         32.21         2.61 o                         
   6   4   2          5.89          2.05         4.09 o                         
   7   4   2          0.18          5.46         4.53 o                         
   8   4   2          0.03          5.72         6.45 o                         
  -9   5   2         10.36         14.96         5.23 o                         
  -8   5   2          0.00          3.26         4.94 o                         
  -7   5   2         38.20         46.72         4.14 o                         
  -6   5   2        209.88        205.81         5.11 o                         
  -5   5   2        139.22        148.65         3.74 o                         
  -4   5   2         22.51         20.80         2.55 o                         
  -3   5   2       3517.08       3849.61        14.90 o                         
  -2   5   2         50.53         71.22         1.45 o                         
  -1   5   2        653.59        654.50         7.88 o                         
   0   5   2       1329.64       1518.92        29.17 o                         
   1   5   2       2550.06       2363.99        18.95 o                         
   2   5   2          6.50         11.22         2.17 o                         
   3   5   2        242.70        237.85         4.33 o                         
   4   5   2         18.08         19.64         2.06 o                         
   5   5   2        136.72        147.89         3.51 o                         
   6   5   2         48.65         46.54         4.70 o                         
   7   5   2          0.35          3.76         4.52 o                         
   8   5   2          6.31          8.75         5.94 o                         
  -9   6   2          3.86          8.84         4.60 o                         
  -8   6   2         15.24         23.61         4.23 o                         
  -7   6   2        245.51        220.20         6.23 o                         
  -6   6   2          0.71          5.47         3.81 o                         
  -5   6   2          4.30         12.81         2.59 o                         
  -4   6   2       1044.76       1224.30         7.65 o                         
  -3   6   2       1084.04       1014.60         7.00 o                         
  -2   6   2          5.99          8.10         0.98 o                         
  -1   6   2       1213.16        980.91         9.64 o                         
   0   6   2      12232.60      11636.35        23.88 o                         
   1   6   2          1.49         31.27         6.56 o                         
   2   6   2       1730.37       1911.14        10.57 o                         
   3   6   2        357.23        419.79         4.82 o                         
   4   6   2         99.71        133.69         2.77 o                         
   5   6   2          0.25          0.81         2.52 o                         
   6   6   2         26.95         15.97         4.11 o                         
   7   6   2         10.22          7.16         4.71 o                         
   8   6   2         24.47         29.54        10.95 o                         
  -9   7   2          0.29         11.95         4.35 o                         
  -8   7   2          2.82          7.69         4.13 o                         
  -7   7   2          1.64          5.07         4.31 o                         
  -6   7   2        301.22        266.51         6.09 o                         
  -5   7   2         60.69         62.40         3.67 o                         
  -4   7   2        294.46        298.04         4.37 o                         
  -3   7   2       1336.51       1349.60        10.13 o                         
  -2   7   2       7643.20       7973.66        14.03 o                         
  -1   7   2        535.27        597.45         4.52 o                         
   0   7   2        192.47        214.11         5.02 o                         
   1   7   2        729.55        770.92        18.91 o                         
   2   7   2        159.94        144.48         4.05 o                         
   3   7   2         10.03         12.01         2.27 o                         
   4   7   2         92.09         80.40         2.54 o                         
   5   7   2         58.23         58.12         2.94 o                         
   6   7   2          4.42          3.76         4.27 o                         
   7   7   2          8.45         10.02         4.46 o                         
   8   7   2         24.15         32.55         7.26 o                         
  -9   8   2          0.10         -5.37         5.37 o                         
  -8   8   2          0.10         -4.37         4.37 o                         
  -7   8   2          9.42          8.33         4.14 o                         
  -6   8   2        278.85        311.16        14.11 o                         
  -5   8   2         15.99         11.04         2.67 o                         
  -4   8   2        294.09        247.20         4.16 o                         
  -3   8   2        690.05        705.93         5.31 o                         
  -2   8   2        121.04        140.68         2.29 o                         
  -1   8   2        542.98        495.79         4.17 o                         
   0   8   2          1.58         20.36         1.76 o                         
   1   8   2        340.44        250.25         3.23 o                         
   2   8   2       1924.46       2152.22        21.50 o                         
   3   8   2         57.82         62.59         2.62 o                         
   4   8   2          2.45          3.87         2.02 o                         
   5   8   2          3.20          1.49         2.81 o                         
   6   8   2         24.64         18.24         3.74 o                         
   7   8   2          3.34          3.02         4.62 o                         
   8   8   2          6.12         -6.90         6.90 o                         
  -9   9   2          0.15         11.59         4.94 o                         
  -8   9   2         10.58          5.67         4.28 o                         
  -7   9   2          3.21         -2.05         4.16 o                         
  -6   9   2         85.72         71.58         5.21 o                         
  -5   9   2          3.48          3.95         2.98 o                         
  -4   9   2        265.45        233.51         4.09 o                         
  -3   9   2       2330.78       2401.48        11.62 o                         
  -2   9   2       1101.26       1151.18        12.78 o                         
  -1   9   2        119.39        161.91         2.88 o                         
   0   9   2          7.28         12.94         2.18 o                         
   1   9   2         13.38         30.96         2.44 o                         
   2   9   2        597.85        567.77        12.35 o                         
   3   9   2        378.19        338.39         3.93 o                         
   4   9   2         49.87         49.77         2.65 o                         
   5   9   2          0.85          2.23         2.95 o                         
   6   9   2          1.14         -3.86         3.86 o                         
   7   9   2          0.33         -4.12         4.16 o                         
   8   9   2          0.87         -2.45         6.43 o                         
  -9  10   2          0.91          2.45         5.16 o                         
  -8  10   2         16.77         13.64         5.32 o                         
  -7  10   2         49.70         39.50         5.46 o                         
  -6  10   2         73.20         76.68         7.08 o                         
  -5  10   2        290.14        263.92         5.35 o                         
  -4  10   2         34.09         19.90         3.05 o                         
  -3  10   2       2167.84       2126.17         9.92 o                         
  -2  10   2          2.63          2.47         1.31 o                         
  -1  10   2        437.97        492.36         7.93 o                         
   0  10   2        677.25        757.85        11.50 o                         
   1  10   2        250.28        204.04         3.76 o                         
   2  10   2        472.93        442.36         4.25 o                         
   3  10   2        318.43        295.29         4.34 o                         
   4  10   2        318.64        293.89         5.43 o                         
   5  10   2         63.20         58.20         3.43 o                         
   6  10   2         21.18         24.75         3.55 o                         
   7  10   2         16.44         16.71         4.81 o                         
   8  10   2          0.03         12.71         7.30 o                         
  -9  11   2          7.99         -0.89         5.21 o                         
  -8  11   2         14.31         11.58         5.50 o                         
  -7  11   2          0.44          2.79         4.78 o                         
  -6  11   2        187.85        198.94         6.59 o                         
  -5  11   2          0.25          0.70         3.18 o                         
  -4  11   2          0.37          1.28         2.47 o                         
  -3  11   2         22.35         34.21         2.07 o                         
  -2  11   2       2054.31       1873.65        12.75 o                         
  -1  11   2       1003.32        992.58        24.46 o                         
   0  11   2        228.24        225.01         7.92 o                         
   1  11   2       1281.73       1513.22        10.40 o                         
   2  11   2        193.27        233.90         7.41 o                         
   3  11   2        586.44        664.83         7.98 o                         
   4  11   2         67.67         82.81         4.25 o                         
   5  11   2         78.77         73.23         3.69 o                         
   6  11   2         86.81         85.30         4.60 o                         
   7  11   2         12.61          9.59         4.06 o                         
   8  11   2          2.36         10.75         6.58 o                         
  -9  12   2          0.59          5.01         5.32 o                         
  -8  12   2          3.97          9.32         8.68 o                         
  -7  12   2        117.59         96.64         7.95 o                         
  -6  12   2         41.62         47.12         4.93 o                         
  -5  12   2         14.78         25.03         3.45 o                         
  -4  12   2         54.00         70.95         2.72 o                         
  -3  12   2        363.32        435.81         4.23 o                         
  -2  12   2         69.82         74.22         1.98 o                         
  -1  12   2          7.86         18.47         4.52 o                         
   0  12   2          2.60         -0.20         1.80 o                         
   1  12   2        193.06        234.37         4.19 o                         
   2  12   2       1396.80       1460.44        21.94 o                         
   3  12   2         30.20         29.74         3.40 o                         
   4  12   2         30.98         43.34         2.87 o                         
   5  12   2         35.73         30.79         3.70 o                         
   6  12   2         66.11         64.95         4.30 o                         
   7  12   2          0.08         -4.68         4.68 o                         
  -8  13   2          0.13          4.96         5.02 o                         
  -7  13   2         53.52         39.27         6.45 o                         
  -6  13   2        109.71        101.09         4.78 o                         
  -5  13   2          7.14          8.66         3.32 o                         
  -4  13   2        118.73        127.19         3.32 o                         
  -3  13   2          2.63          9.34         1.83 o                         
  -2  13   2         18.36         35.58         1.66 o                         
  -1  13   2        216.34        253.92        22.90 o                         
   0  13   2         29.29         14.29         2.82 o                         
   1  13   2          8.73          6.18         1.74 o                         
   2  13   2        792.41        875.89         7.66 o                         
   3  13   2          6.24          8.57         2.60 o                         
   4  13   2         76.10         66.87         2.84 o                         
   5  13   2        282.83        284.09         5.75 o                         
   6  13   2          7.03          6.37         3.89 o                         
   7  13   2          0.12         -9.52         9.52 o                         
  -8  14   2          2.47          6.98         7.00 o                         
  -7  14   2          1.59          7.77         6.31 o                         
  -6  14   2          4.15          8.63         4.77 o                         
  -5  14   2          2.39          3.92         2.92 o                         
  -4  14   2          0.31          0.65         2.19 o                         
  -3  14   2        149.05        126.36         2.69 o                         
  -2  14   2        684.66        687.14         4.31 o                         
  -1  14   2         95.48         83.81         4.59 o                         
   0  14   2        810.83        677.13        13.55 o                         
   1  14   2         26.87         18.05         1.86 o                         
   2  14   2        596.89        647.53         7.01 o                         
   3  14   2        337.62        309.06         4.66 o                         
   4  14   2          1.91          5.69         2.79 o                         
   5  14   2        309.97        316.26         6.52 o                         
   6  14   2         17.74         11.67         3.44 o                         
   7  14   2          6.78          6.04         6.43 o                         
  -8  15   2          0.43         -1.18         7.76 o                         
  -7  15   2         14.05          8.79         6.80 o                         
  -6  15   2          0.95          3.30         3.79 o                         
  -5  15   2         27.46         24.01         3.15 o                         
  -4  15   2          2.93          6.34         2.30 o                         
  -3  15   2          3.62          6.45         2.01 o                         
  -2  15   2        765.20        767.26         9.60 o                         
  -1  15   2        164.85        187.69         6.20 o                         
   0  15   2        976.55       1015.38        10.46 o                         
   1  15   2       1612.96       1601.43         8.01 o                         
   2  15   2        982.72       1038.03         8.19 o                         
   3  15   2         32.61         23.76         2.79 o                         
   4  15   2         16.18         20.14         2.89 o                         
   5  15   2         82.26         95.72         3.75 o                         
   6  15   2          0.39         -1.81         3.59 o                         
   7  15   2          3.91          2.84         7.72 o                         
  -8  16   2          7.62          1.58         7.82 o                         
  -7  16   2          0.35          7.63         4.58 o                         
  -6  16   2         18.97         16.10         4.00 o                         
  -5  16   2          0.04          2.62         3.49 o                         
  -4  16   2        190.54        168.13         3.67 o                         
  -3  16   2        398.29        390.35         5.27 o                         
  -2  16   2         56.31         57.60         3.80 o                         
  -1  16   2        525.01        506.94        10.33 o                         
   0  16   2        504.73        509.85         6.92 o                         
   1  16   2          6.46          2.77         3.22 o                         
   2  16   2         36.89         41.17         3.27 o                         
   3  16   2         54.31         53.86         4.98 o                         
   4  16   2        146.48        155.53         8.75 o                         
   5  16   2         55.11         77.16         4.57 o                         
   6  16   2          1.49         10.45         7.05 o                         
   7  16   2          2.06          3.77         3.96 o                         
  -8  17   2          0.88         -6.93         8.00 o                         
  -7  17   2          0.00          6.02         4.91 o                         
  -6  17   2         75.94         81.88         4.78 o                         
  -5  17   2          0.66          0.21         3.61 o                         
  -4  17   2        210.64        252.05         4.36 o                         
  -3  17   2         48.35         65.30         3.05 o                         
  -2  17   2        120.73        113.05         5.98 o                         
  -1  17   2        259.15        304.33         5.73 o                         
   0  17   2        141.03        162.59         4.92 o                         
   1  17   2         55.74         51.67         3.79 o                         
   2  17   2        253.09        248.16         4.90 o                         
   3  17   2          4.37         11.64         4.65 o                         
   4  17   2          9.43         16.62         5.16 o                         
   5  17   2          0.42         -1.33         3.77 o                         
   6  17   2         34.71         59.80         6.37 o                         
   7  17   2          0.13          3.05         4.25 o                         
  -8  18   2          5.45         17.49        10.85 o                         
  -7  18   2         34.80         38.05         7.73 o                         
  -6  18   2         70.03         65.83         7.54 o                         
  -5  18   2          0.07         -1.24         3.69 o                         
  -4  18   2         88.04         89.58         4.97 o                         
  -3  18   2        109.51        107.71         3.43 o                         
  -2  18   2        110.58        108.56         4.62 o                         
  -1  18   2         54.75         73.29         3.30 o                         
   0  18   2          8.17         15.35         3.37 o                         
   1  18   2          0.82         -0.32         3.27 o                         
   2  18   2        658.37        592.58         6.84 o                         
   3  18   2        434.85        420.10         8.72 o                         
   4  18   2        187.87        211.08        10.41 o                         
   5  18   2          3.13          3.36         4.08 o                         
   6  18   2         13.77         17.48         5.49 o                         
   7  18   2          0.00         11.36         4.54 o                         
  -7  19   2          2.21          2.46         6.66 o                         
  -6  19   2          1.18         -0.97         3.83 o                         
  -5  19   2         77.63         70.88         4.17 o                         
  -4  19   2        122.51        117.26         4.65 o                         
  -3  19   2        108.58        117.17         3.71 o                         
  -2  19   2        374.77        347.16        10.88 o                         
  -1  19   2         89.32         86.14         3.56 o                         
   0  19   2         42.06         56.24         4.29 o                         
   1  19   2         56.23         50.35         3.96 o                         
   2  19   2         10.93         15.61         3.80 o                         
   3  19   2          5.29         13.16         4.87 o                         
   4  19   2          8.03         18.28         5.56 o                         
   5  19   2        131.39        135.69        13.52 o                         
   6  19   2         36.94         28.39         7.61 o                         
  -7  20   2         25.67         25.58         6.96 o                         
  -6  20   2          0.09         -4.65         4.65 o                         
  -5  20   2        156.91        179.72         6.65 o                         
  -4  20   2          6.40          3.37         3.77 o                         
  -3  20   2        513.54        482.91         7.09 o                         
  -2  20   2         52.33         51.93         4.36 o                         
  -1  20   2        103.85         90.91         3.75 o                         
   0  20   2          6.49          5.48         3.33 o                         
   1  20   2         30.75         47.02         4.01 o                         
   2  20   2         23.39         25.81         3.74 o                         
   3  20   2         20.62          5.84         5.16 o                         
   4  20   2         87.40        110.08         6.56 o                         
   5  20   2         31.16         49.74         7.38 o                         
   6  20   2          2.79          9.31         5.30 o                         
  -7  21   2          0.68          1.08         7.13 o                         
  -6  21   2          1.62          5.91         4.83 o                         
  -5  21   2         55.41         61.82         4.38 o                         
  -4  21   2        124.18        124.25         6.70 o                         
  -3  21   2         13.63         19.77         3.72 o                         
  -2  21   2         25.76         30.85         4.45 o                         
  -1  21   2        195.78        192.72         6.30 o                         
   0  21   2          2.37          2.39         3.39 o                         
   1  21   2        275.75        250.55         8.57 o                         
   2  21   2         29.90         37.20         4.24 o                         
   3  21   2        219.50        225.02         7.59 o                         
   4  21   2         89.26         69.45         6.18 o                         
   5  21   2          1.90         10.40         4.39 o                         
   6  21   2         34.36         45.85         5.90 o                         
  -7  22   2          3.73          2.64         8.17 o                         
  -6  22   2          9.77          9.38         5.28 o                         
  -5  22   2          0.46         11.31         4.80 o                         
  -4  22   2         38.62         40.69         5.44 o                         
  -3  22   2        107.55        116.09         5.98 o                         
  -2  22   2        163.08        181.70         7.62 o                         
  -1  22   2        128.28        119.43         4.31 o                         
   0  22   2         55.48         52.52         4.19 o                         
   1  22   2          7.88          7.63         3.97 o                         
   2  22   2          3.08          2.67         3.91 o                         
   3  22   2          1.08          0.76         5.40 o                         
   4  22   2          0.52          0.05         5.58 o                         
   5  22   2          0.40          0.42         4.13 o                         
   6  22   2          1.53          3.72         5.92 o                         
  -7  23   2          1.01         -2.24         7.43 o                         
  -6  23   2          0.15          0.27         5.12 o                         
  -5  23   2         93.99         95.04         5.61 o                         
  -4  23   2         13.87         13.98         5.33 o                         
  -3  23   2          5.89          3.85         3.70 o                         
  -2  23   2          1.68          3.19         4.19 o                         
  -1  23   2        123.78        138.94         4.66 o                         
   0  23   2         57.44         48.82         4.53 o                         
   1  23   2          5.87          4.36         4.07 o                         
   2  23   2         16.83         19.14         4.50 o                         
   3  23   2          9.01          8.56         6.91 o                         
   4  23   2         29.04         23.79         5.71 o                         
   5  23   2          2.04          5.03         6.50 o                         
   6  23   2          1.84         14.79         6.10 o                         
  -6  24   2         12.14         -1.76         7.94 o                         
  -5  24   2          9.56          3.35         5.13 o                         
  -4  24   2        154.33        134.32         6.99 o                         
  -3  24   2         33.52         34.99         4.19 o                         
  -2  24   2          3.67          5.20         4.46 o                         
  -1  24   2        172.03        166.75         6.60 o                         
   0  24   2        192.48        206.63         8.95 o                         
   1  24   2          6.31          5.34         4.07 o                         
   2  24   2          9.50         11.33         4.67 o                         
   3  24   2          9.99         14.25         7.44 o                         
   4  24   2          3.89          1.26         5.20 o                         
   5  24   2         46.17         39.76         5.86 o                         
  -6  25   2          0.54         -5.67         5.67 o                         
  -5  25   2         10.30          8.60         4.68 o                         
  -4  25   2         30.78         28.49         5.71 o                         
  -3  25   2         18.82         18.91         5.27 o                         
  -2  25   2         38.51         25.82         4.89 o                         
  -1  25   2        387.76        379.91         8.03 o                         
   0  25   2          1.97          5.79         4.27 o                         
   1  25   2        282.49        302.50        14.19 o                         
   2  25   2          0.52         -3.41         6.33 o                         
   3  25   2         55.12         68.48        11.23 o                         
   4  25   2         23.34         21.51         6.04 o                         
   5  25   2          0.10          1.23        10.08 o                         
  -6  26   2          5.82         -3.33         5.93 o                         
  -5  26   2        111.72        125.74         6.04 o                         
  -4  26   2         22.01         18.01         5.50 o                         
  -3  26   2         20.54         13.99         5.33 o                         
  -2  26   2          8.06          1.50         5.05 o                         
  -1  26   2         26.07         33.83         3.83 o                         
   0  26   2         75.54         62.70         4.93 o                         
   1  26   2         93.25        103.24         5.55 o                         
   2  26   2          4.69          2.73         5.25 o                         
   3  26   2          6.62         13.95         5.80 o                         
   4  26   2         17.08         19.63         8.40 o                         
   5  26   2          5.38          4.15         5.56 o                         
  -5  27   2          0.55          0.20         4.86 o                         
  -4  27   2          7.67          2.71         5.79 o                         
  -3  27   2          6.22          3.70         5.31 o                         
  -2  27   2         90.43         86.82         6.95 o                         
  -1  27   2         53.79         52.37         6.55 o                         
   0  27   2         20.85         20.16         4.50 o                         
   1  27   2          9.34         12.16         4.45 o                         
   2  27   2          5.24          7.56         6.52 o                         
   3  27   2          9.26         15.10         6.16 o                         
   4  27   2          0.14          7.17        14.73 o                         
  -5  28   2          0.52          4.59         4.97 o                         
  -4  28   2          1.44         -5.56         5.56 o                         
  -3  28   2         13.86         11.39         5.61 o                         
  -2  28   2         24.66         27.51         4.51 o                         
  -1  28   2          0.14          2.06         3.89 o                         
   0  28   2          0.00          3.67         3.53 o                         
   1  28   2          4.67          8.63         4.43 o                         
   2  28   2         12.91          8.58         5.46 o                         
   3  28   2         10.23         16.20         6.05 o                         
   4  28   2          1.19         26.69        22.34 o                         
  -4  29   2         86.53         78.94         7.38 o                         
  -3  29   2         41.26         57.93         6.16 o                         
  -2  29   2          5.03         10.59         4.64 o                         
  -1  29   2          1.10          5.00         3.50 o                         
   0  29   2         62.42         58.91         4.96 o                         
   1  29   2        157.52        155.94        10.99 o                         
   2  29   2          0.06          0.64         5.83 o                         
   3  29   2         15.61         31.49         7.43 o                         
  -4  30   2          5.18         -1.08         5.59 o                         
  -3  30   2         36.93         42.71         5.99 o                         
  -2  30   2         25.02         27.83         5.48 o                         
  -1  30   2         33.60         32.85         5.26 o                         
   0  30   2          2.30          6.00         4.31 o                         
   1  30   2          1.26          1.34         4.54 o                         
   2  30   2         31.58         33.41         6.79 o                         
   3  30   2          0.66         19.29         8.82 o                         
  -3  31   2          4.80          1.56         5.83 o                         
  -2  31   2         32.25         42.19        12.73 o                         
  -1  31   2         41.60         44.82         7.01 o                         
   0  31   2          0.08          4.61         3.79 o                         
   1  31   2         67.86         57.26         5.51 o                         
   2  31   2          4.57          1.32         5.86 o                         
  -2  32   2          5.78         36.99         9.27 o                         
  -1  32   2          2.63         11.60         5.76 o                         
   0  32   2          0.00         -1.04         5.74 o                         
   1  32   2          2.67         -5.45         5.45 o                         
  -9   1   3          4.82          4.05         3.60 o                         
  -8   1   3          0.89         -1.68         3.39 o                         
  -7   1   3          3.47          5.55         3.43 o                         
  -6   1   3          0.61          3.37         3.05 o                         
  -5   1   3        997.26        885.48         7.73 o                         
  -4   1   3        359.54        285.29         4.68 o                         
  -3   1   3       1276.79       1514.84         9.78 o                         
  -2   1   3         36.77         26.55         1.13 o                         
  -1   1   3        466.37        425.13         3.86 o                         
   0   1   3        645.69        537.71        12.03 o                         
   1   1   3       3635.11       4165.45        21.99 o                         
   2   1   3        779.65        650.90         5.99 o                         
   3   1   3          2.42          5.80         1.86 o                         
   4   1   3         23.01         26.03         2.86 o                         
   5   1   3          1.01          0.85         2.63 o                         
   6   1   3         26.83         21.60         4.49 o                         
   7   1   3         18.02         19.04         6.25 o                         
   8   1   3          4.29          5.48        10.13 o                         
  -9   2   3          0.33         -1.96         3.59 o                         
  -8   2   3         26.30         25.09         3.46 o                         
  -7   2   3        473.78        439.37         6.61 o                         
  -6   2   3       1053.14       1071.41         8.55 o                         
  -5   2   3        974.80        954.21         6.10 o                         
  -4   2   3        423.33        383.60         3.72 o                         
  -3   2   3         60.78         60.53         1.56 o                         
  -2   2   3          0.25          0.98         1.06 o                         
  -1   2   3       3699.08       3389.30        19.03 o                         
   0   2   3        460.34        443.92         5.14 o                         
   1   2   3         41.72         42.11         2.58 o                         
   2   2   3       1684.92       1564.69        22.49 o                         
   3   2   3        188.48        200.08         3.16 o                         
   4   2   3          2.84          2.00         2.63 o                         
   5   2   3          0.02         -0.17         2.67 o                         
   6   2   3         72.66         75.04         5.06 o                         
   7   2   3         82.32         86.16         6.88 o                         
   8   2   3          0.77         12.87         7.31 o                         
  -9   3   3          0.08         -0.36         4.34 o                         
  -8   3   3          6.58         12.13         3.43 o                         
  -7   3   3          4.52          4.52         3.74 o                         
  -6   3   3         24.17         23.34         3.16 o                         
  -5   3   3          1.55          4.41         2.45 o                         
  -4   3   3         60.09         67.26         2.24 o                         
  -3   3   3        402.96        478.30         3.75 o                         
  -2   3   3        765.29        717.00         4.38 o                         
  -1   3   3       2233.04       2463.31        19.35 o                         
   0   3   3          5.02         43.74         3.32 o                         
   1   3   3         19.18          1.52         2.44 o                         
   2   3   3        242.08        312.58         6.73 o                         
   3   3   3       1359.13       1514.47        16.35 o                         
   4   3   3         92.84         96.00         3.36 o                         
   5   3   3          2.09          3.29         2.99 o                         
   6   3   3          1.51          7.74         4.57 o                         
   7   3   3          6.02         10.16         5.47 o                         
   8   3   3          0.43          9.99         6.27 o                         
  -9   4   3          3.62          9.87         4.92 o                         
  -8   4   3         22.66         17.74         5.04 o                         
  -7   4   3          0.14         -0.82         3.21 o                         
  -6   4   3         12.61          5.77         3.03 o                         
  -5   4   3          6.97          9.38         2.43 o                         
  -4   4   3         12.62         14.37         1.48 o                         
  -3   4   3       2063.23       2113.81        12.42 o                         
  -2   4   3        237.74        220.78         3.41 o                         
  -1   4   3       2022.14       2061.31         9.79 o                         
   0   4   3        605.63        621.35         3.63 o                         
   1   4   3        226.89        265.67         4.28 o                         
   2   4   3         65.18         59.69         2.80 o                         
   3   4   3        472.76        516.01         6.50 o                         
   4   4   3          5.10          8.72         3.25 o                         
   5   4   3        133.58        148.24         5.99 o                         
   6   4   3          0.01          2.15         4.59 o                         
   7   4   3          0.06          7.69         5.93 o                         
   8   4   3          0.84          0.53         5.60 o                         
  -9   5   3          1.18         13.89         5.74 o                         
  -8   5   3         12.05         18.52         3.85 o                         
  -7   5   3         45.37         39.80         4.09 o                         
  -6   5   3          4.25          1.31         4.08 o                         
  -5   5   3         75.29         92.49         3.51 o                         
  -4   5   3        448.55        523.82         5.14 o                         
  -3   5   3        879.06        807.25         4.09 o                         
  -2   5   3        861.42        906.11         8.36 o                         
  -1   5   3        422.51        472.52         4.75 o                         
   0   5   3        481.80        660.31         9.83 o                         
   1   5   3         95.12        162.94         6.08 o                         
   2   5   3       1201.50       1366.86        14.75 o                         
   3   5   3        157.58        135.83         3.71 o                         
   4   5   3         49.07         41.72         2.87 o                         
   5   5   3          0.91          1.28         3.03 o                         
   6   5   3        125.30        128.59         5.68 o                         
   7   5   3         16.93         26.70         5.50 o                         
   8   5   3          4.75         14.45         6.22 o                         
  -9   6   3          0.13         -4.48         4.48 o                         
  -8   6   3          5.11          2.03         3.91 o                         
  -7   6   3          1.00          2.37         3.81 o                         
  -6   6   3        233.27        221.47         5.82 o                         
  -5   6   3         99.38         86.65         3.52 o                         
  -4   6   3        240.11        266.20         3.50 o                         
  -3   6   3        206.54        179.47         2.47 o                         
  -2   6   3       2367.33       2401.43        12.47 o                         
  -1   6   3        959.49        928.61        10.18 o                         
   0   6   3        435.31        417.41         7.58 o                         
   1   6   3         16.82         15.18         1.77 o                         
   2   6   3        598.35        574.04        10.00 o                         
   3   6   3        131.30        117.60         3.31 o                         
   4   6   3          2.55          0.32         2.52 o                         
   5   6   3         17.64         22.93         3.25 o                         
   6   6   3         21.24         14.62         4.18 o                         
   7   6   3          4.23          6.78         4.53 o                         
  -9   7   3          2.18          8.97         4.47 o                         
  -8   7   3          0.47          2.50         4.01 o                         
  -7   7   3         49.86         55.80         4.26 o                         
  -6   7   3         16.28         14.40         3.88 o                         
  -5   7   3         18.77         27.70         3.48 o                         
  -4   7   3         71.75         44.74         1.90 o                         
  -3   7   3        442.20        520.51         4.49 o                         
  -2   7   3       3901.62       4021.78         9.96 o                         
  -1   7   3       1241.05       1192.04         6.58 o                         
   0   7   3       5008.11       5459.69        33.81 o                         
   1   7   3       3569.19       4082.41        24.08 o                         
   2   7   3        222.89        271.40         4.73 o                         
   3   7   3        670.55        684.68         6.11 o                         
   4   7   3         85.38         87.49         3.22 o                         
   5   7   3         31.52         38.41         3.43 o                         
   6   7   3          0.42         -1.78         4.30 o                         
   7   7   3          7.44          1.59         4.88 o                         
  -9   8   3          5.15          5.22         4.23 o                         
  -8   8   3          1.05          4.04         4.07 o                         
  -7   8   3        116.78        112.72         5.28 o                         
  -6   8   3          5.19          3.97         3.84 o                         
  -5   8   3         16.97         22.77         2.91 o                         
  -4   8   3        351.26        329.40         4.66 o                         
  -3   8   3       2420.37       2618.13        11.12 o                         
  -2   8   3        102.64         81.38         1.94 o                         
  -1   8   3         14.38         10.89         1.26 o                         
   0   8   3         16.67         26.69         1.47 o                         
   1   8   3         15.27         27.95         3.32 o                         
   2   8   3          6.39          0.41         2.31 o                         
   3   8   3         76.09         76.21         3.69 o                         
   4   8   3          4.39          2.28         2.44 o                         
   5   8   3         14.29         16.20         3.40 o                         
   6   8   3          2.32          5.28         3.97 o                         
   7   8   3         10.19          7.36         4.40 o                         
  -9   9   3          0.73          5.41         4.97 o                         
  -8   9   3          0.16         -4.22         4.22 o                         
  -7   9   3        138.53        152.11         6.65 o                         
  -6   9   3         65.22         56.39         4.34 o                         
  -5   9   3         17.04          6.28         2.84 o                         
  -4   9   3        322.81        406.96         5.55 o                         
  -3   9   3         42.36         64.96         1.65 o                         
  -2   9   3        123.03        175.17         2.59 o                         
  -1   9   3        357.30        417.29         3.24 o                         
   0   9   3       3053.24       2908.06        15.60 o                         
   1   9   3       2823.81       2608.38        30.80 o                         
   2   9   3        399.45        363.21         4.17 o                         
   3   9   3         22.91         24.08         3.27 o                         
   4   9   3        161.77        160.44         3.31 o                         
   5   9   3        308.58        307.51         5.31 o                         
   6   9   3          3.99          4.26         4.49 o                         
   7   9   3          6.91         -4.78         4.78 o                         
  -9  10   3          0.04         -0.19         4.91 o                         
  -8  10   3          0.02         -1.46         4.14 o                         
  -7  10   3          0.01          3.20         5.55 o                         
  -6  10   3          1.70          8.65         3.43 o                         
  -5  10   3         16.28         19.51         3.03 o                         
  -4  10   3         48.83         49.39         2.39 o                         
  -3  10   3         37.25         51.38         1.81 o                         
  -2  10   3        159.53        141.44         3.35 o                         
  -1  10   3          5.48          2.01         1.43 o                         
   0  10   3        817.93        784.09         7.67 o                         
   1  10   3         17.27         34.36         3.41 o                         
   2  10   3         26.13         20.92         2.18 o                         
   3  10   3         23.79         26.56         2.55 o                         
   4  10   3          3.77          4.33         2.39 o                         
   5  10   3         61.48         69.38         4.04 o                         
   6  10   3          5.19          0.38         4.03 o                         
   7  10   3          0.25         -0.83         4.18 o                         
  -9  11   3          0.88          8.96         5.99 o                         
  -8  11   3         12.53         18.60         4.62 o                         
  -7  11   3          0.66          0.02         4.66 o                         
  -6  11   3        127.47        104.56         4.81 o                         
  -5  11   3        123.53        148.28         4.46 o                         
  -4  11   3          7.46         10.35         1.86 o                         
  -3  11   3        137.32        118.24         2.21 o                         
  -2  11   3        998.00       1042.36         7.07 o                         
  -1  11   3        511.63        506.89         8.45 o                         
   0  11   3          8.04          1.72         2.06 o                         
   1  11   3       2783.23       2691.93        31.68 o                         
   2  11   3         14.01          8.56         2.09 o                         
   3  11   3          2.35          3.82         3.13 o                         
   4  11   3        221.06        193.58         3.61 o                         
   5  11   3          1.38         -1.41         2.94 o                         
   6  11   3          3.85          0.84         4.28 o                         
   7  11   3          2.21         -4.00         5.39 o                         
  -9  12   3          0.00         -5.27         5.27 o                         
  -8  12   3         21.63         30.15         5.56 o                         
  -7  12   3         20.81         14.81         5.01 o                         
  -6  12   3        132.76        148.23         5.17 o                         
  -5  12   3        108.71        108.14         4.46 o                         
  -4  12   3         21.92         23.58         1.95 o                         
  -3  12   3          4.59          6.48         1.58 o                         
  -2  12   3         36.99         24.57         1.73 o                         
  -1  12   3          0.20          0.58         1.95 o                         
   0  12   3        579.62        642.87        30.44 o                         
   1  12   3         63.24         70.89         5.70 o                         
   2  12   3          0.84          1.06         1.92 o                         
   3  12   3         80.19         78.22         4.29 o                         
   4  12   3          5.45          6.47         2.77 o                         
   5  12   3         13.98         17.72         3.10 o                         
   6  12   3         46.32         45.49         5.04 o                         
   7  12   3          0.45         -2.60         4.23 o                         
  -8  13   3         17.37         13.87         7.46 o                         
  -7  13   3          0.88          1.70         4.81 o                         
  -6  13   3          0.54         -0.42         3.81 o                         
  -5  13   3          5.22          4.34         3.48 o                         
  -4  13   3        685.33        618.74         5.83 o                         
  -3  13   3        275.06        252.38         3.28 o                         
  -2  13   3        554.55        484.17        11.49 o                         
  -1  13   3        736.08        737.93        12.61 o                         
   0  13   3        290.23        316.50         4.41 o                         
   1  13   3        165.16        170.62         4.98 o                         
   2  13   3         42.33         34.24         3.67 o                         
   3  13   3        390.69        397.91         7.89 o                         
   4  13   3         91.45         78.06         3.41 o                         
   5  13   3        140.42        150.56         4.25 o                         
   6  13   3         30.92         31.21         4.52 o                         
   7  13   3          1.02         -2.98         4.41 o                         
  -8  14   3         11.67          5.54         7.03 o                         
  -7  14   3          2.25          0.99         4.30 o                         
  -6  14   3         19.26          8.06         4.02 o                         
  -5  14   3         30.38         28.34         3.66 o                         
  -4  14   3          0.02          2.57         2.15 o                         
  -3  14   3        728.50        712.45         7.77 o                         
  -2  14   3         31.68         40.53         2.62 o                         
  -1  14   3        119.92         91.87         3.14 o                         
   0  14   3        103.60         73.38         2.96 o                         
   1  14   3        130.03        114.39         3.84 o                         
   2  14   3        152.83        147.58         5.09 o                         
   3  14   3         46.76         50.29         4.35 o                         
   4  14   3          2.47          4.16         2.90 o                         
   5  14   3         90.31         85.17         3.58 o                         
   6  14   3          1.01          3.85         3.99 o                         
   7  14   3          0.40          0.87         7.32 o                         
  -8  15   3          0.68          4.59         5.97 o                         
  -7  15   3          1.73          3.03         6.14 o                         
  -6  15   3          0.00         -0.67         3.95 o                         
  -5  15   3         70.04         52.24         3.94 o                         
  -4  15   3         19.10         25.96         2.75 o                         
  -3  15   3         51.95         38.93         3.62 o                         
  -2  15   3          7.63          7.20         3.06 o                         
  -1  15   3          2.16          3.69         2.40 o                         
   0  15   3        132.16        175.59         3.73 o                         
   1  15   3        355.09        379.69         5.97 o                         
   2  15   3        175.89        184.43         5.94 o                         
   3  15   3          0.96          3.43         2.88 o                         
   4  15   3          3.03          1.41         2.94 o                         
   5  15   3         67.20         70.72         3.66 o                         
   6  15   3         89.87         79.99         6.08 o                         
   7  15   3          2.10          9.82         5.95 o                         
  -8  16   3         13.11         11.79         6.90 o                         
  -7  16   3          9.65          9.94         7.03 o                         
  -6  16   3          7.82          6.82         3.92 o                         
  -5  16   3          1.47          1.34         3.31 o                         
  -4  16   3          8.98         11.88         2.84 o                         
  -3  16   3        130.33        135.07         4.84 o                         
  -2  16   3         51.74         68.46         3.96 o                         
  -1  16   3        269.93        223.44         5.31 o                         
   0  16   3        138.09        131.54         3.43 o                         
   1  16   3         28.55         36.73         3.54 o                         
   2  16   3          9.37          5.18         3.58 o                         
   3  16   3         39.59         42.36         4.94 o                         
   4  16   3         53.12         61.73         4.36 o                         
   5  16   3         43.18         55.67         4.67 o                         
   6  16   3          5.34         10.53         6.74 o                         
  -8  17   3          3.99          3.52         6.79 o                         
  -7  17   3          0.41         -2.57         6.63 o                         
  -6  17   3         18.91         12.48         5.19 o                         
  -5  17   3         15.59         20.98         3.82 o                         
  -4  17   3        187.07        196.62         4.30 o                         
  -3  17   3        143.58        150.09         4.99 o                         
  -2  17   3        622.76        567.27         9.96 o                         
  -1  17   3        117.52        129.13         4.62 o                         
   0  17   3        139.49        124.19         3.30 o                         
   1  17   3         10.41         19.69         3.49 o                         
   2  17   3          3.20          4.33         3.61 o                         
   3  17   3        141.60        155.92         6.35 o                         
   4  17   3         19.01         22.45         4.26 o                         
   5  17   3          1.57          4.13         3.64 o                         
   6  17   3          7.95         17.05         5.56 o                         
  -8  18   3          7.63         12.11         7.03 o                         
  -7  18   3         12.78          5.74         7.02 o                         
  -6  18   3         45.90         44.34         5.68 o                         
  -5  18   3        183.08        170.12         4.99 o                         
  -4  18   3         58.84         52.79         3.29 o                         
  -3  18   3        645.60        631.64         7.32 o                         
  -2  18   3         61.03         64.54         3.77 o                         
  -1  18   3        419.40        397.64        12.40 o                         
   0  18   3         91.07        102.05         4.27 o                         
   1  18   3          0.45          0.04         3.35 o                         
   2  18   3        196.40        199.24         6.08 o                         
   3  18   3          2.44          4.53         4.60 o                         
   4  18   3        155.51        170.91         5.52 o                         
   5  18   3         14.08         21.77         3.76 o                         
   6  18   3         21.63         31.12         6.13 o                         
  -7  19   3          7.16         11.88         7.35 o                         
  -6  19   3          0.01          0.69         5.63 o                         
  -5  19   3         19.91         18.32         4.54 o                         
  -4  19   3         68.56         68.44         3.46 o                         
  -3  19   3         68.30         82.96         4.28 o                         
  -2  19   3        358.85        359.12         5.92 o                         
  -1  19   3        110.49        112.88         4.41 o                         
   0  19   3         29.98         36.73         3.90 o                         
   1  19   3         18.14         19.96         3.65 o                         
   2  19   3         22.43         27.55         3.99 o                         
   3  19   3          4.72          8.44         4.92 o                         
   4  19   3          5.06          8.95         5.06 o                         
   5  19   3          3.27          8.48         4.29 o                         
   6  19   3          3.02          8.98         5.54 o                         
  -7  20   3          4.72          0.81         6.45 o                         
  -6  20   3         27.70         35.25         8.91 o                         
  -5  20   3         81.39         81.86         5.13 o                         
  -4  20   3         45.44         49.30         3.43 o                         
  -3  20   3         69.57         71.85         4.19 o                         
  -2  20   3         94.85         74.78         4.13 o                         
  -1  20   3        381.85        359.03         7.49 o                         
   0  20   3        219.28        182.77         5.41 o                         
   1  20   3         33.80         33.53         4.01 o                         
   2  20   3         77.20         60.76         5.17 o                         
   3  20   3          2.22         -2.82         4.80 o                         
   4  20   3         19.81         18.67         5.43 o                         
   5  20   3         19.70         27.06         4.34 o                         
   6  20   3          9.80          9.78         5.33 o                         
  -7  21   3         21.56         18.11         7.85 o                         
  -6  21   3         56.05         48.77         5.85 o                         
  -5  21   3         69.37         59.00         5.30 o                         
  -4  21   3         79.71         77.55         4.43 o                         
  -3  21   3          2.10          3.03         3.58 o                         
  -2  21   3        534.39        538.75         7.24 o                         
  -1  21   3        228.21        225.32         7.63 o                         
   0  21   3         45.81         47.30         4.31 o                         
   1  21   3         11.99         15.92         3.94 o                         
   2  21   3         22.56         22.62         5.21 o                         
   3  21   3         48.34         48.23         7.55 o                         
   4  21   3          7.66          0.59         5.32 o                         
   5  21   3         16.13         20.84         4.35 o                         
  -7  22   3          1.73         -7.63         7.63 o                         
  -6  22   3          9.74          9.93         5.10 o                         
  -5  22   3          6.23          4.75         4.53 o                         
  -4  22   3          0.23          2.06         4.18 o                         
  -3  22   3         10.39         13.55         3.90 o                         
  -2  22   3        227.94        205.48         5.49 o                         
  -1  22   3         29.86         28.79         4.46 o                         
   0  22   3        224.90        223.36        12.38 o                         
   1  22   3         39.92         41.93         4.44 o                         
   2  22   3        307.93        296.46        10.82 o                         
   3  22   3         21.92         13.57         5.61 o                         
   4  22   3         33.62         42.20         8.48 o                         
   5  22   3          0.05         -5.07         5.07 o                         
  -7  23   3          0.31         -5.57         6.19 o                         
  -6  23   3         30.95         23.13         5.41 o                         
  -5  23   3          0.00          1.97         4.13 o                         
  -4  23   3          7.03          9.04         4.21 o                         
  -3  23   3         84.40         77.75         4.46 o                         
  -2  23   3         59.74         52.63         4.18 o                         
  -1  23   3         35.48         39.95         4.79 o                         
   0  23   3         82.23         73.15         6.28 o                         
   1  23   3        124.47        127.70         5.67 o                         
   2  23   3         10.31         11.24         5.32 o                         
   3  23   3          5.54          8.03         7.84 o                         
   4  23   3          1.46         -3.40         5.55 o                         
   5  23   3          4.95         -0.20         4.30 o                         
  -6  24   3          0.04         -6.82         6.82 o                         
  -5  24   3          4.59          5.37         4.70 o                         
  -4  24   3         21.30         18.53         4.59 o                         
  -3  24   3         25.52         24.27         4.10 o                         
  -2  24   3         68.16         62.62         4.47 o                         
  -1  24   3         12.78         21.28         5.03 o                         
   0  24   3        124.12        127.60        11.44 o                         
   1  24   3         56.77         49.34         4.69 o                         
   2  24   3         77.48         73.51         6.26 o                         
   3  24   3          5.02          0.44         7.12 o                         
   4  24   3          0.58         -5.81         6.98 o                         
   5  24   3          0.00          0.01         4.32 o                         
  -6  25   3         22.24         19.87         8.16 o                         
  -5  25   3          8.65          9.00         4.44 o                         
  -4  25   3         15.90         29.04         5.79 o                         
  -3  25   3          8.74          1.68         3.88 o                         
  -2  25   3          0.31          1.59         3.72 o                         
  -1  25   3          0.02          3.71         4.47 o                         
   0  25   3         22.64         26.08         6.10 o                         
   1  25   3         88.07         86.12         6.55 o                         
   2  25   3         11.89          1.65         7.07 o                         
   3  25   3          3.48          5.70         7.49 o                         
   4  25   3         10.17          4.98         5.57 o                         
  -6  26   3          2.20         10.41         6.46 o                         
  -5  26   3          6.62          6.62         4.70 o                         
  -4  26   3         15.42         20.77         7.82 o                         
  -3  26   3          0.10         -2.70         3.92 o                         
  -2  26   3          3.35          5.43         4.19 o                         
  -1  26   3         16.76         22.40         4.60 o                         
   0  26   3        144.42        118.96         7.26 o                         
   1  26   3          2.03          1.35         5.48 o                         
   2  26   3          3.06          7.77         6.14 o                         
   3  26   3          7.69          9.40        24.81 o                         
   4  26   3          0.20         -1.38         7.32 o                         
  -5  27   3         14.38         15.78         4.72 o                         
  -4  27   3         27.59         35.21         8.30 o                         
  -3  27   3          6.45          9.68         4.79 o                         
  -2  27   3        109.76        107.22         5.05 o                         
  -1  27   3         42.75         48.54         5.37 o                         
   0  27   3          9.68          8.38         6.02 o                         
   1  27   3          4.26         10.90         5.56 o                         
   2  27   3         56.48         61.04        14.09 o                         
   3  27   3         16.45         15.82         8.98 o                         
   4  27   3          0.87         10.89         7.79 o                         
  -5  28   3          8.68         13.21         4.99 o                         
  -4  28   3          1.90          3.75         5.24 o                         
  -3  28   3         63.70         68.33         6.21 o                         
  -2  28   3          0.44          7.26         4.18 o                         
  -1  28   3         27.87         26.03         6.47 o                         
   0  28   3         21.36         18.48         6.12 o                         
   1  28   3          8.05         19.89         5.93 o                         
   2  28   3         62.66         99.39        12.42 o                         
   3  28   3          7.16          0.48        10.42 o                         
  -4  29   3         26.15         32.81         8.08 o                         
  -3  29   3          4.83          6.49         4.39 o                         
  -2  29   3          4.42          4.43         3.82 o                         
  -1  29   3         14.28         21.46         4.62 o                         
   0  29   3         21.80          7.99         9.78 o                         
   1  29   3          5.46         26.95         7.62 o                         
   2  29   3          0.56          5.21        11.71 o                         
   3  29   3         16.66         19.18         8.99 o                         
  -3  30   3         15.01         14.75         4.46 o                         
  -2  30   3          0.61          9.00         5.26 o                         
  -1  30   3          0.40          4.51         4.77 o                         
   0  30   3         10.58         -1.78         4.78 o                         
   1  30   3         16.86         19.04         6.23 o                         
   2  30   3          2.38          1.33         9.42 o                         
  -3  31   3          5.85          1.14         6.17 o                         
  -2  31   3         13.85         17.11         5.04 o                         
  -1  31   3          0.50         -0.28         4.38 o                         
   0  31   3          7.57          4.83         6.64 o                         
   1  31   3          0.15         12.47         9.71 o                         
  -1  32   3         13.57          6.29         5.80 o                         
  -9   0   4          0.14          8.14         9.29 o                         
  -8   0   4          1.17         13.06         9.00 o                         
  -7   0   4          3.28         10.25         6.58 o                         
  -6   0   4         16.61         19.92         6.30 o                         
  -5   0   4       1000.89       1058.84        14.59 o                         
  -4   0   4       1307.19       1533.10         8.77 o                         
  -3   0   4        240.89        306.08         9.28 o                         
  -2   0   4        285.17        337.43         7.69 o                         
  -1   0   4       1013.10       1013.18        12.27 o                         
   0   0   4        734.36        946.41        15.71 o                         
   1   0   4        787.03        579.25        30.64 o                         
   2   0   4       2123.78       1886.60        24.58 o                         
   3   0   4         28.20         24.33         8.11 o                         
   4   0   4         25.64         16.14         8.49 o                         
   5   0   4          0.00          1.06         6.77 o                         
   6   0   4         45.64         31.32        11.30 o                         
   7   0   4          1.48          5.13         8.73 o                         
  -9   1   4          9.47         17.12         6.76 o                         
  -8   1   4         10.17          9.94         4.75 o                         
  -7   1   4        137.37        146.72         6.54 o                         
  -6   1   4        639.72        583.46         7.59 o                         
  -5   1   4         23.37         27.93         2.54 o                         
  -4   1   4        109.29        116.42         3.07 o                         
  -3   1   4        724.10        705.90         4.52 o                         
  -2   1   4        544.20        525.14         3.13 o                         
  -1   1   4        834.03        886.69        11.70 o                         
   0   1   4        141.88        111.14         2.15 o                         
   1   1   4       1361.89       1334.66        11.58 o                         
   2   1   4        423.25        396.91         9.96 o                         
   3   1   4          1.23          0.40         4.19 o                         
   4   1   4         16.39          8.33         4.71 o                         
   5   1   4         13.94         10.57         4.52 o                         
   6   1   4         12.71         19.90         8.78 o                         
   7   1   4          6.17          9.51         6.29 o                         
  -9   2   4          0.02         -6.49         6.56 o                         
  -8   2   4          2.17          2.56         4.74 o                         
  -7   2   4        194.77        186.59         5.49 o                         
  -6   2   4         98.16         89.30         5.17 o                         
  -5   2   4        712.49        731.64         5.38 o                         
  -4   2   4         52.92         70.48         2.46 o                         
  -3   2   4         15.33         30.81         1.41 o                         
  -2   2   4         74.51        100.75         3.82 o                         
  -1   2   4         85.50         62.80         2.42 o                         
   0   2   4        226.65        308.08         3.42 o                         
   1   2   4          8.72          0.84         2.19 o                         
   2   2   4          0.62         -0.38         2.38 o                         
   3   2   4          6.13          9.27         3.90 o                         
   4   2   4         26.64         23.65         4.55 o                         
   5   2   4          0.59         -1.79         3.84 o                         
   6   2   4         33.61         42.50         6.29 o                         
   7   2   4          0.28         -1.84         6.54 o                         
  -9   3   4         17.74         16.73         6.66 o                         
  -8   3   4          0.01          4.38         5.35 o                         
  -7   3   4         65.01         69.98         5.73 o                         
  -6   3   4         65.38         59.73         4.33 o                         
  -5   3   4        293.45        287.36         4.78 o                         
  -4   3   4         23.38         25.39         2.15 o                         
  -3   3   4        230.17        229.51         3.20 o                         
  -2   3   4        285.38        358.37         5.41 o                         
  -1   3   4         50.89         44.17         1.66 o                         
   0   3   4        645.62        659.83         4.92 o                         
   1   3   4        683.83        660.26         6.92 o                         
   2   3   4       1159.78       1105.41        14.14 o                         
   3   3   4         70.13         72.35         4.70 o                         
   4   3   4          5.88          2.68         4.52 o                         
   5   3   4         52.66         59.67         4.98 o                         
   6   3   4         17.69         24.79         6.05 o                         
   7   3   4         16.12         18.93         6.90 o                         
  -9   4   4          1.21          7.57         5.42 o                         
  -8   4   4          0.07          1.01         3.86 o                         
  -7   4   4         10.04          4.89         4.07 o                         
  -6   4   4         15.81         23.51         4.05 o                         
  -5   4   4          0.11          1.40         2.64 o                         
  -4   4   4        356.27        337.76         4.91 o                         
  -3   4   4         75.79         30.26         1.47 o                         
  -2   4   4        125.41        111.11         3.04 o                         
  -1   4   4        149.19        114.72         2.35 o                         
   0   4   4        838.95        787.48        11.62 o                         
   1   4   4         44.69         30.67         2.39 o                         
   2   4   4       1310.11       1497.28        15.04 o                         
   3   4   4         23.10         16.71         2.63 o                         
   4   4   4         66.13         65.33         5.08 o                         
   5   4   4         39.51         53.80         5.59 o                         
   6   4   4         16.84         19.84         5.34 o                         
   7   4   4          6.16          6.65         6.21 o                         
  -9   5   4          1.15          5.38         5.13 o                         
  -8   5   4          0.25          5.01         3.65 o                         
  -7   5   4         11.85         11.88         3.70 o                         
  -6   5   4        232.65        209.08         6.01 o                         
  -5   5   4         22.24         33.92         3.24 o                         
  -4   5   4        910.03        899.96         6.07 o                         
  -3   5   4        539.07        577.83         3.62 o                         
  -2   5   4       1843.88       1906.95        11.06 o                         
  -1   5   4       1001.47        938.23        14.57 o                         
   0   5   4          2.53          9.93         1.92 o                         
   1   5   4         21.85         37.70         2.17 o                         
   2   5   4         92.83        111.60         7.85 o                         
   3   5   4         45.18         45.36         3.37 o                         
   4   5   4         29.52         32.15         5.14 o                         
   5   5   4         48.31         48.92         4.05 o                         
   6   5   4         20.93         31.00         5.36 o                         
   7   5   4          9.88          7.61         7.21 o                         
  -9   6   4          0.67          2.91         6.68 o                         
  -8   6   4          5.78          5.21         4.16 o                         
  -7   6   4         82.27         88.96         4.30 o                         
  -6   6   4         63.19         61.74         4.80 o                         
  -5   6   4        217.46        183.17         3.64 o                         
  -4   6   4          5.53          9.59         1.75 o                         
  -3   6   4        283.12        342.71         3.08 o                         
  -2   6   4         31.77         33.68         1.54 o                         
  -1   6   4        213.13        215.14         4.54 o                         
   0   6   4       1269.64       1407.38        10.84 o                         
   1   6   4        615.94        536.79         4.43 o                         
   2   6   4        376.92        332.11         5.76 o                         
   3   6   4         14.13         12.26         3.02 o                         
   4   6   4        476.69        484.41         8.94 o                         
   5   6   4          0.30          1.40         3.85 o                         
   6   6   4         11.62         23.37         5.99 o                         
   7   6   4          0.14          0.38         5.16 o                         
  -9   7   4         13.49         17.00         4.55 o                         
  -8   7   4          6.73          9.70         3.83 o                         
  -7   7   4          9.03          5.29         4.34 o                         
  -6   7   4         77.84         76.59         4.08 o                         
  -5   7   4        111.44        119.57         4.10 o                         
  -4   7   4          4.19          6.37         1.52 o                         
  -3   7   4         67.36         79.61         1.90 o                         
  -2   7   4       1126.30       1073.60        12.41 o                         
  -1   7   4         79.99        112.01         6.28 o                         
   0   7   4        147.55        167.61         3.03 o                         
   1   7   4         13.31         20.42         2.05 o                         
   2   7   4        399.66        386.53         4.22 o                         
   3   7   4         14.18          7.26         3.06 o                         
   4   7   4        253.85        241.89         5.76 o                         
   5   7   4         18.66         24.60         4.02 o                         
   6   7   4          0.53          2.77         5.39 o                         
   7   7   4          0.21         -0.58         5.70 o                         
  -9   8   4          3.68         -7.77         7.77 o                         
  -8   8   4         16.22         15.82         3.66 o                         
  -7   8   4          2.10          8.21         4.50 o                         
  -6   8   4          1.35         -2.84         3.42 o                         
  -5   8   4        113.73         91.11         3.81 o                         
  -4   8   4         60.90         85.59         2.20 o                         
  -3   8   4        172.36        221.84         2.90 o                         
  -2   8   4        139.38        138.79         2.54 o                         
  -1   8   4       2086.20       2137.84        22.39 o                         
   0   8   4          1.82          1.63         1.22 o                         
   1   8   4        727.26        916.86         8.41 o                         
   2   8   4        328.88        289.08         4.18 o                         
   3   8   4          3.19         14.11         3.22 o                         
   4   8   4          8.12          9.43         3.98 o                         
   5   8   4        118.11         99.61         4.59 o                         
   6   8   4         13.16          9.64         4.92 o                         
   7   8   4          2.71         -0.19         5.43 o                         
  -9   9   4          2.58         -5.05         6.84 o                         
  -8   9   4          3.77          5.10         3.73 o                         
  -7   9   4         13.82         12.82         4.23 o                         
  -6   9   4          5.18          1.95         3.50 o                         
  -5   9   4        129.24        120.00         4.09 o                         
  -4   9   4         36.30         38.23         2.16 o                         
  -3   9   4         67.66         75.96         2.21 o                         
  -2   9   4        721.23        678.47         4.90 o                         
  -1   9   4         14.32         18.13         1.97 o                         
   0   9   4        159.69        174.99         4.12 o                         
   1   9   4        150.00        130.22         3.26 o                         
   2   9   4          1.60          5.60         2.05 o                         
   3   9   4          0.93          0.03         3.04 o                         
   4   9   4        101.04         82.41         4.71 o                         
   5   9   4         22.60         23.23         3.80 o                         
   6   9   4          0.25          3.91         5.57 o                         
   7   9   4          0.44         -5.14         5.14 o                         
  -9  10   4          2.58          9.86         6.61 o                         
  -8  10   4         12.36         16.83         6.06 o                         
  -7  10   4         11.33          6.91         4.20 o                         
  -6  10   4        141.95        154.14         4.86 o                         
  -5  10   4         76.40         82.81         3.67 o                         
  -4  10   4          7.05          6.39         2.12 o                         
  -3  10   4        387.93        351.05         6.03 o                         
  -2  10   4        499.59        530.18         3.94 o                         
  -1  10   4       2914.98       2752.90        12.69 o                         
   0  10   4        258.58        220.23        12.18 o                         
   1  10   4        466.68        535.57         5.38 o                         
   2  10   4        251.70        293.10         3.93 o                         
   3  10   4         85.89         78.91         7.84 o                         
   4  10   4        282.75        279.31         6.83 o                         
   5  10   4          8.56         14.45         4.01 o                         
   6  10   4          0.30         -4.96         5.34 o                         
   7  10   4          4.65          5.87         6.08 o                         
  -9  11   4          0.34          2.94         4.70 o                         
  -8  11   4         21.25         17.94         5.13 o                         
  -7  11   4          2.15          3.16         4.39 o                         
  -6  11   4          5.76          7.50         3.65 o                         
  -5  11   4        184.42        213.45         4.87 o                         
  -4  11   4         12.32          8.61         2.13 o                         
  -3  11   4        309.69        282.23         3.87 o                         
  -2  11   4          2.03          1.69         1.60 o                         
  -1  11   4         48.19         43.06         4.91 o                         
   0  11   4          0.10          5.61         3.03 o                         
   1  11   4          3.75          3.90         2.28 o                         
   2  11   4        102.84         88.87         3.15 o                         
   3  11   4         20.02         21.48         3.09 o                         
   4  11   4         32.65         28.03         4.92 o                         
   5  11   4         37.86         36.28         4.07 o                         
   6  11   4         10.64         20.90         5.43 o                         
  -8  12   4         12.51         18.82         5.47 o                         
  -7  12   4          0.63          1.12         4.56 o                         
  -6  12   4         82.68         67.74         4.13 o                         
  -5  12   4         73.35         69.36         3.81 o                         
  -4  12   4         68.44         54.22         2.60 o                         
  -3  12   4          3.57          5.21         2.15 o                         
  -2  12   4         19.06         12.64         1.80 o                         
  -1  12   4       1047.86       1065.94        13.96 o                         
   0  12   4        636.23        721.55        12.58 o                         
   1  12   4         74.18        102.13         6.20 o                         
   2  12   4         26.15         31.66         3.80 o                         
   3  12   4          3.21          2.03         3.01 o                         
   4  12   4         77.36         87.24         4.30 o                         
   5  12   4          0.71          2.41         3.66 o                         
   6  12   4         28.42         33.66         7.25 o                         
  -8  13   4          1.00         -5.73         5.73 o                         
  -7  13   4          0.82          3.19         4.40 o                         
  -6  13   4          4.82          0.62         3.38 o                         
  -5  13   4          0.78          1.45         2.86 o                         
  -4  13   4         30.10         31.81         2.55 o                         
  -3  13   4        228.39        225.94         3.85 o                         
  -2  13   4         20.69         19.12         1.87 o                         
  -1  13   4        778.57        860.49        19.25 o                         
   0  13   4        132.94        163.45         6.37 o                         
   1  13   4         73.99         90.68         4.29 o                         
   2  13   4        299.45        298.13         5.88 o                         
   3  13   4         23.82         22.30         5.72 o                         
   4  13   4          0.02          1.42         2.99 o                         
   5  13   4          0.88          3.08         3.07 o                         
   6  13   4          0.15          1.95         5.41 o                         
  -8  14   4          1.28         -1.85         4.70 o                         
  -7  14   4          1.43          4.17         6.14 o                         
  -6  14   4         27.50         25.69         3.94 o                         
  -5  14   4         24.69         19.75         2.98 o                         
  -4  14   4        242.74        261.19         4.07 o                         
  -3  14   4         59.61         71.63         2.82 o                         
  -2  14   4        115.66        120.19         4.14 o                         
  -1  14   4        418.01        410.88        11.21 o                         
   0  14   4         25.65         20.89         2.91 o                         
   1  14   4        438.75        405.33         7.28 o                         
   2  14   4        326.37        296.69         6.03 o                         
   3  14   4         48.89         41.62         5.18 o                         
   4  14   4          2.80          3.78         2.78 o                         
   5  14   4          2.01         -0.38         3.08 o                         
   6  14   4         11.79         16.03         4.15 o                         
  -8  15   4          0.21         -6.11         6.11 o                         
  -7  15   4         17.35         15.28         5.08 o                         
  -6  15   4         30.31         23.86         4.29 o                         
  -5  15   4          5.78         -0.01         3.16 o                         
  -4  15   4         12.03         12.58         2.79 o                         
  -3  15   4         15.86         12.05         2.83 o                         
  -2  15   4       1177.73       1114.92        15.92 o                         
  -1  15   4          7.78          9.11         3.43 o                         
   0  15   4        231.26        213.65         9.08 o                         
   1  15   4         75.30         70.73         4.70 o                         
   2  15   4         77.21         69.66         4.40 o                         
   3  15   4        242.99        266.38         8.70 o                         
   4  15   4         53.81         50.46         3.06 o                         
   5  15   4          6.13         10.77         3.15 o                         
   6  15   4          3.70          5.44         6.83 o                         
  -8  16   4          3.66          4.49         6.73 o                         
  -7  16   4          2.49         -4.53         4.53 o                         
  -6  16   4          1.84         -0.98         4.12 o                         
  -5  16   4          5.13          5.24         3.35 o                         
  -4  16   4          1.16         -2.36         2.77 o                         
  -3  16   4        112.88         94.87         3.76 o                         
  -2  16   4         46.32         55.18         3.97 o                         
  -1  16   4         67.51         63.38         4.48 o                         
   0  16   4         11.99         12.19         3.50 o                         
   1  16   4         30.79         26.82         5.75 o                         
   2  16   4         33.96         40.89         4.22 o                         
   3  16   4        101.57         89.88         5.06 o                         
   4  16   4         16.95         28.94         3.71 o                         
   5  16   4         53.41         59.09         4.42 o                         
   6  16   4          0.94         10.60         9.45 o                         
  -8  17   4          0.00          2.73         6.92 o                         
  -7  17   4          9.59         10.75         6.34 o                         
  -6  17   4         36.73         35.19         4.47 o                         
  -5  17   4         18.80         20.54         3.35 o                         
  -4  17   4         33.16         27.34         3.00 o                         
  -3  17   4         21.61         18.43         3.75 o                         
  -2  17   4        370.63        394.19         7.45 o                         
  -1  17   4          1.09          1.40         9.04 o                         
   0  17   4         63.42         47.36         6.53 o                         
   1  17   4          2.92         -2.42         5.73 o                         
   2  17   4         12.85         17.46         4.48 o                         
   3  17   4          0.79          2.78         4.44 o                         
   4  17   4         17.62         10.37         4.06 o                         
   5  17   4          5.64          4.71         4.49 o                         
   6  17   4          3.96          4.82        19.73 o                         
  -8  18   4          0.00         -4.48         6.59 o                         
  -7  18   4          4.76         11.22         6.93 o                         
  -6  18   4          0.38          1.08         3.90 o                         
  -5  18   4          7.10          3.92         3.54 o                         
  -4  18   4          0.73          2.41         2.96 o                         
  -3  18   4         32.20         24.73         3.98 o                         
  -2  18   4        689.08        714.43         8.66 o                         
  -1  18   4       1117.53       1109.39        16.15 o                         
   0  18   4        193.97        171.65        11.93 o                         
   1  18   4         86.27         81.36         7.21 o                         
   2  18   4          6.89          0.41         3.74 o                         
   3  18   4         17.32         15.77         4.62 o                         
   4  18   4          4.70          9.31         4.16 o                         
   5  18   4         13.89         19.47         4.43 o                         
  -7  19   4         31.42         30.26        10.80 o                         
  -6  19   4          3.00          2.76         4.73 o                         
  -5  19   4          6.09          2.10         3.24 o                         
  -4  19   4          8.82          6.25         2.91 o                         
  -3  19   4         51.36         45.92         4.25 o                         
  -2  19   4        234.89        265.97         6.21 o                         
  -1  19   4          3.31          5.49         6.56 o                         
   0  19   4          1.72         -8.51        17.62 o                         
   1  19   4         57.23         59.41         5.89 o                         
   2  19   4          4.25          7.97         4.81 o                         
   3  19   4         27.04         25.31         5.00 o                         
   4  19   4          5.74          1.12         4.16 o                         
   5  19   4         52.08         62.65         6.36 o                         
  -7  20   4          0.00         -6.75         8.56 o                         
  -6  20   4         14.41         12.75         5.20 o                         
  -5  20   4          6.18          6.99         3.47 o                         
  -4  20   4          0.04         -0.01         2.89 o                         
  -3  20   4        180.31        185.43         5.20 o                         
  -2  20   4          7.19          5.49         4.30 o                         
  -1  20   4         61.13         72.60         7.97 o                         
   0  20   4          8.62          8.41         5.05 o                         
   1  20   4         50.80         66.98         6.19 o                         
   2  20   4          0.60         -0.48         6.54 o                         
   3  20   4          0.01          2.65         4.79 o                         
   4  20   4         14.19         15.72         4.08 o                         
   5  20   4          1.36         12.48         5.86 o                         
  -7  21   4          0.38          3.10         7.26 o                         
  -6  21   4          0.56          4.08         4.83 o                         
  -5  21   4         32.88         35.04         4.82 o                         
  -4  21   4         94.01         92.11         4.18 o                         
  -3  21   4         45.74         39.52         4.05 o                         
  -2  21   4         98.17         88.79         4.37 o                         
  -1  21   4        250.49        230.92         8.13 o                         
   0  21   4        100.81        123.04         6.77 o                         
   1  21   4        272.97        286.75        12.69 o                         
   2  21   4         71.98         69.27         8.11 o                         
   3  21   4         26.51         24.29         5.34 o                         
   4  21   4          0.93         -1.64         4.08 o                         
   5  21   4         21.60         33.66         5.15 o                         
  -7  22   4          2.95          5.52         5.26 o                         
  -6  22   4          5.48         10.18         5.24 o                         
  -5  22   4          3.67         -0.66         4.06 o                         
  -4  22   4          0.72          0.48         3.07 o                         
  -3  22   4         11.17         11.94         3.83 o                         
  -2  22   4         22.61         29.16         4.01 o                         
  -1  22   4         70.22         57.84         6.32 o                         
   0  22   4         18.55         17.02         5.71 o                         
   1  22   4         17.97         16.59         5.13 o                         
   2  22   4         10.76         13.53         7.23 o                         
   3  22   4          0.69          1.01         5.47 o                         
   4  22   4          3.13         11.48         6.38 o                         
  -6  23   4         25.37         23.45         6.08 o                         
  -5  23   4          0.07          0.51         4.83 o                         
  -4  23   4         15.57         11.38         3.59 o                         
  -3  23   4         10.10         10.04         3.88 o                         
  -2  23   4          6.45         -2.51         6.01 o                         
  -1  23   4         47.15         35.10         6.05 o                         
   0  23   4          4.65          5.26         6.86 o                         
   1  23   4          7.79          6.72         8.30 o                         
   2  23   4          1.17          9.14         7.42 o                         
   3  23   4          9.12          5.99         7.62 o                         
   4  23   4          1.08         -5.12         5.12 o                         
  -6  24   4          2.15         -2.18         4.61 o                         
  -5  24   4          5.86          5.73         4.49 o                         
  -4  24   4         33.11         36.04         4.26 o                         
  -3  24   4        100.39         99.88         5.36 o                         
  -2  24   4         44.59         41.95         5.03 o                         
  -1  24   4          9.04          5.05         4.57 o                         
   0  24   4          0.70          2.42         5.53 o                         
   1  24   4         20.07         17.16         4.78 o                         
   2  24   4        114.15        100.55         9.54 o                         
   3  24   4          0.00         10.99         7.01 o                         
   4  24   4          0.46         -4.40         6.83 o                         
  -6  25   4          0.23         -6.36         6.36 o                         
  -5  25   4          2.14          5.44         4.80 o                         
  -4  25   4         56.66         59.95         5.00 o                         
  -3  25   4          6.62         11.71         3.99 o                         
  -2  25   4          2.32          2.53         4.21 o                         
  -1  25   4         24.99         24.11         4.90 o                         
   0  25   4         72.41         75.57         6.86 o                         
   1  25   4        144.51        150.29         8.01 o                         
   2  25   4          7.32         13.28         8.68 o                         
   3  25   4          0.27         11.50         7.70 o                         
   4  25   4          2.44          3.97         5.56 o                         
  -5  26   4         82.00         89.70         5.58 o                         
  -4  26   4          2.02          4.40         4.26 o                         
  -3  26   4         51.61         45.24         4.19 o                         
  -2  26   4          3.31          0.91         4.59 o                         
  -1  26   4         13.14         14.63         4.82 o                         
   0  26   4         22.62         26.22         8.97 o                         
   1  26   4          5.49          6.78         5.78 o                         
   2  26   4          1.12         15.10         7.86 o                         
   3  26   4         21.98         12.14         8.24 o                         
  -5  27   4          2.66          8.73         4.70 o                         
  -4  27   4          6.18          7.42         4.14 o                         
  -3  27   4          2.62          6.26         4.23 o                         
  -2  27   4          4.58          9.97         5.75 o                         
  -1  27   4         18.82         14.73         4.61 o                         
   0  27   4         10.88         18.73         6.23 o                         
   1  27   4          4.54         -7.50         8.60 o                         
   2  27   4          7.42          6.31         8.45 o                         
   3  27   4         12.60          5.81        19.83 o                         
  -4  28   4          0.00          6.05         4.11 o                         
  -3  28   4          5.43         17.83         4.94 o                         
  -2  28   4          5.21         12.06         4.98 o                         
  -1  28   4          9.08          7.63         5.10 o                         
   0  28   4          3.34          9.47         5.31 o                         
   1  28   4          0.30         -3.72         5.50 o                         
   2  28   4          2.92         -7.69         8.72 o                         
  -4  29   4          8.01         10.07         5.14 o                         
  -3  29   4          4.20          6.68         7.47 o                         
  -2  29   4         40.62         44.54         5.74 o                         
  -1  29   4          0.26         -5.56         5.56 o                         
   0  29   4         23.78         26.05         6.01 o                         
   1  29   4         44.61         32.92         9.93 o                         
  -3  30   4         35.30         21.37         6.55 o                         
  -2  30   4          2.03          1.89         4.94 o                         
  -1  30   4         20.11         12.90         4.86 o                         
   0  30   4          7.94          5.32         5.89 o                         
   1  30   4          4.03          0.31         7.90 o                         
  -9   1   5          2.79         -2.42         6.58 o                         
  -8   1   5         36.92         42.77         7.16 o                         
  -7   1   5         60.54         51.54         7.47 o                         
  -6   1   5         84.68         63.52         9.48 o                         
  -5   1   5        152.33        184.42         5.16 o                         
  -4   1   5         73.20         57.32         3.70 o                         
  -3   1   5        101.20         82.17         2.84 o                         
  -2   1   5        135.70        101.80         2.64 o                         
  -1   1   5        208.80        236.55         5.30 o                         
   0   1   5       1006.77        982.93         6.71 o                         
   1   1   5        199.20        182.22         6.08 o                         
   2   1   5         89.10        105.01        10.55 o                         
   3   1   5          0.42         -2.20         7.30 o                         
   4   1   5         28.45         17.90         6.86 o                         
   5   1   5          0.01         -2.15         5.90 o                         
   6   1   5         15.65         30.52         7.64 o                         
  -9   2   5          4.22         10.01         6.91 o                         
  -8   2   5          3.68          6.99         5.23 o                         
  -7   2   5        115.70         84.16         5.79 o                         
  -6   2   5        307.08        323.39         7.67 o                         
  -5   2   5        149.11        137.85         4.18 o                         
  -4   2   5         23.89         25.65         2.66 o                         
  -3   2   5        958.59        921.12         6.34 o                         
  -2   2   5         45.04         41.28         2.10 o                         
  -1   2   5        449.98        451.70         7.63 o                         
   0   2   5         32.63         43.96         2.64 o                         
   1   2   5         65.51         73.77         5.18 o                         
   2   2   5         25.04         16.94         4.59 o                         
   3   2   5        789.34        694.28        13.65 o                         
   4   2   5          6.44          6.34         6.62 o                         
   5   2   5          7.30         -0.17         6.17 o                         
   6   2   5          0.11          5.54         6.79 o                         
  -9   3   5          0.04         -5.01         7.87 o                         
  -8   3   5          5.50          6.12         4.97 o                         
  -7   3   5          2.33          1.64         4.64 o                         
  -6   3   5         43.09         44.15         4.90 o                         
  -5   3   5        211.76        229.19         4.82 o                         
  -4   3   5         95.11         72.31         3.14 o                         
  -3   3   5         29.34         13.82         1.83 o                         
  -2   3   5         14.92          7.18         1.56 o                         
  -1   3   5         64.34         80.23         3.18 o                         
   0   3   5        798.13        837.74         8.32 o                         
   1   3   5        150.57        201.92         6.97 o                         
   2   3   5          7.41         13.86         4.52 o                         
   3   3   5        877.39        837.31        14.92 o                         
   4   3   5         42.26         33.90         6.90 o                         
   5   3   5          6.13          6.88         6.36 o                         
   6   3   5          0.20         12.30         6.39 o                         
  -9   4   5          0.44         -5.38         5.38 o                         
  -8   4   5          3.32          3.51         4.38 o                         
  -7   4   5        131.04        115.01         6.05 o                         
  -6   4   5          2.18          4.98         4.03 o                         
  -5   4   5         40.65         39.79         3.35 o                         
  -4   4   5         26.84         26.56         2.70 o                         
  -3   4   5         83.39         84.43         1.95 o                         
  -2   4   5        154.57        160.74         2.67 o                         
  -1   4   5         38.13         20.74         2.72 o                         
   0   4   5         30.38         38.38         2.95 o                         
   1   4   5          4.28          4.57         2.84 o                         
   2   4   5        459.39        470.20        13.95 o                         
   3   4   5        104.45         89.50         5.84 o                         
   4   4   5         19.56         21.66         5.23 o                         
   5   4   5          0.42          0.37         4.76 o                         
   6   4   5          4.15          9.33         7.31 o                         
  -9   5   5          2.47         -0.35         5.40 o                         
  -8   5   5          2.69          3.63         5.05 o                         
  -7   5   5         12.99         13.73         5.02 o                         
  -6   5   5        136.27        127.89         5.03 o                         
  -5   5   5          0.28         -0.77         3.52 o                         
  -4   5   5         37.49         24.26         3.11 o                         
  -3   5   5         33.68         51.01         1.85 o                         
  -2   5   5        138.71        120.14         2.83 o                         
  -1   5   5        796.52        836.58        11.96 o                         
   0   5   5        141.00        131.54         3.83 o                         
   1   5   5          2.44          0.96         2.26 o                         
   2   5   5         25.75         14.54         3.48 o                         
   3   5   5         81.15         75.52         6.72 o                         
   4   5   5         66.73         75.11         5.74 o                         
   5   5   5         11.50         17.49         5.08 o                         
   6   5   5         12.93         26.81         5.74 o                         
  -9   6   5          1.48          2.44         4.87 o                         
  -8   6   5         15.10         16.67         5.19 o                         
  -7   6   5         45.80         52.40         5.64 o                         
  -6   6   5         25.78         29.73         4.67 o                         
  -5   6   5        281.52        284.63         5.27 o                         
  -4   6   5        101.68        104.04         2.99 o                         
  -3   6   5         56.43         54.86         2.12 o                         
  -2   6   5          7.23         11.32         1.91 o                         
  -1   6   5        116.30        125.42         4.40 o                         
   0   6   5         50.52         55.53         3.33 o                         
   1   6   5          6.87          4.96         3.06 o                         
   2   6   5        132.54        137.30         4.58 o                         
   3   6   5        110.86        124.24         6.04 o                         
   4   6   5          0.84          1.36         5.07 o                         
   5   6   5         61.31         52.34         7.34 o                         
   6   6   5         24.01         34.55         8.58 o                         
  -9   7   5         10.26         15.59         5.93 o                         
  -8   7   5          2.17          4.03         4.97 o                         
  -7   7   5          1.36         -3.72         4.50 o                         
  -6   7   5         23.56         31.06         3.83 o                         
  -5   7   5         54.39         68.19         4.24 o                         
  -4   7   5        119.99        136.47         2.87 o                         
  -3   7   5        242.04        201.60         2.89 o                         
  -2   7   5        759.28        718.44         5.34 o                         
  -1   7   5        175.06        146.40         3.95 o                         
   0   7   5        176.70        167.29         4.32 o                         
   1   7   5        260.72        233.76         4.92 o                         
   2   7   5          3.21          7.13         2.83 o                         
   3   7   5       1086.17       1093.17        12.38 o                         
   4   7   5          9.02         10.65         6.04 o                         
   5   7   5          3.21          3.97         5.40 o                         
   6   7   5          0.22          8.63         5.08 o                         
  -9   8   5          0.41          4.69         5.77 o                         
  -8   8   5          2.06          2.97         4.59 o                         
  -7   8   5         13.39          8.94         4.31 o                         
  -6   8   5         24.13         27.10         3.79 o                         
  -5   8   5          8.53          4.54         3.15 o                         
  -4   8   5          0.16          1.37         1.92 o                         
  -3   8   5         48.84         41.29         2.29 o                         
  -2   8   5         77.20         90.45         2.43 o                         
  -1   8   5       1183.98       1194.11         8.81 o                         
   0   8   5        101.55         81.55         3.73 o                         
   1   8   5        188.07        169.37         4.64 o                         
   2   8   5         85.47         80.40         3.63 o                         
   3   8   5         88.73        100.43         6.00 o                         
   4   8   5         61.86         62.16         5.83 o                         
   5   8   5          0.43          5.46         5.01 o                         
   6   8   5          6.92         19.11         5.65 o                         
  -9   9   5          2.06          0.78         5.65 o                         
  -8   9   5         19.81         30.35         4.54 o                         
  -7   9   5         54.84         55.89         5.72 o                         
  -6   9   5        111.07        103.98         4.56 o                         
  -5   9   5         55.18         49.86         3.65 o                         
  -4   9   5         14.12         22.84         2.54 o                         
  -3   9   5        174.56        192.08         3.32 o                         
  -2   9   5        532.50        555.41         5.50 o                         
  -1   9   5        573.47        573.36        10.02 o                         
   0   9   5        157.93        162.81         4.55 o                         
   1   9   5          5.48          2.27         3.22 o                         
   2   9   5         52.21         43.41         3.95 o                         
   3   9   5         26.79         30.49         4.22 o                         
   4   9   5          3.68          0.65         5.14 o                         
   5   9   5         41.69         51.85         4.34 o                         
   6   9   5          1.48         -0.29         5.25 o                         
  -8  10   5          7.25         10.59         4.64 o                         
  -7  10   5         23.72         19.38         4.30 o                         
  -6  10   5         14.83         21.72         3.80 o                         
  -5  10   5          5.12          6.80         3.18 o                         
  -4  10   5         12.33         13.11         2.55 o                         
  -3  10   5         35.09         34.88         2.56 o                         
  -2  10   5        239.65        278.11         3.52 o                         
  -1  10   5         27.58         28.72         5.42 o                         
   0  10   5        275.16        279.29        13.72 o                         
   1  10   5         54.32         59.52         4.00 o                         
   2  10   5         25.38         30.06         3.72 o                         
   3  10   5          2.53          8.77         4.59 o                         
   4  10   5          0.45         -2.65         5.03 o                         
   5  10   5         32.03         32.17         4.44 o                         
   6  10   5          1.09          1.90         6.25 o                         
  -8  11   5         11.52         13.73         4.71 o                         
  -7  11   5          0.06         -4.32         4.32 o                         
  -6  11   5          6.24          0.21         3.65 o                         
  -5  11   5         43.75         36.99         3.45 o                         
  -4  11   5          8.53          5.24         2.37 o                         
  -3  11   5         86.02        103.43         3.12 o                         
  -2  11   5        586.00        641.17         5.52 o                         
  -1  11   5        132.38        141.88         6.02 o                         
   0  11   5        504.67        542.09         9.21 o                         
   1  11   5         51.76         69.98         4.20 o                         
   2  11   5         64.88         55.08         4.05 o                         
   3  11   5         59.83         60.13         5.39 o                         
   4  11   5          3.38          5.09         3.99 o                         
   5  11   5          0.00          1.66         3.78 o                         
   6  11   5         11.05         14.26         5.50 o                         
  -8  12   5          5.13          3.77         4.51 o                         
  -7  12   5         32.65         14.51         4.38 o                         
  -6  12   5         36.26         41.95         4.07 o                         
  -5  12   5         25.27         23.82         3.57 o                         
  -4  12   5         12.29          7.07         2.31 o                         
  -3  12   5        129.41        133.27         4.10 o                         
  -2  12   5         79.92        103.38         5.28 o                         
  -1  12   5         75.67         68.98         5.35 o                         
   0  12   5        156.89        159.68         7.22 o                         
   1  12   5         10.47         14.61         3.64 o                         
   2  12   5          0.18         -2.18         3.65 o                         
   3  12   5          1.96          4.04         6.21 o                         
   4  12   5         22.08         35.80         5.79 o                         
   5  12   5         17.88         27.84         3.70 o                         
   6  12   5          6.30          8.08         5.75 o                         
  -8  13   5          1.81         12.34         5.40 o                         
  -7  13   5         48.40         58.79         8.32 o                         
  -6  13   5          3.10          4.41         3.24 o                         
  -5  13   5          0.21          4.75         3.00 o                         
  -4  13   5         55.03         66.76         2.89 o                         
  -3  13   5         28.07         22.47         2.65 o                         
  -2  13   5        137.79        110.58         3.07 o                         
  -1  13   5        102.28        112.78         5.99 o                         
   0  13   5        587.09        529.06         9.51 o                         
   1  13   5         94.31         78.08         4.25 o                         
   2  13   5         10.20         12.74         3.83 o                         
   3  13   5         34.94         58.99         5.61 o                         
   4  13   5          4.91          2.90         5.16 o                         
   5  13   5         34.68         47.02         5.62 o                         
   6  13   5          4.33          4.04         4.52 o                         
  -8  14   5          5.66          5.61         5.96 o                         
  -7  14   5          3.32          0.55         4.43 o                         
  -6  14   5         49.60         57.10         4.05 o                         
  -5  14   5          2.26          0.23         2.96 o                         
  -4  14   5         95.85         96.14         3.57 o                         
  -3  14   5        379.07        381.27         9.90 o                         
  -2  14   5        117.57        115.22         6.79 o                         
  -1  14   5         12.15         11.25         5.12 o                         
   0  14   5         29.15         36.46         5.59 o                         
   1  14   5         55.80         59.17         4.38 o                         
   2  14   5          2.47          2.59         3.80 o                         
   3  14   5          0.76         -0.75         5.01 o                         
   4  14   5         45.62         38.56         6.12 o                         
   5  14   5          6.53         14.82         5.12 o                         
  -8  15   5          0.00         -2.93         5.54 o                         
  -7  15   5          2.50          7.25         5.35 o                         
  -6  15   5         12.92         11.48         3.70 o                         
  -5  15   5         46.81         37.33         3.28 o                         
  -4  15   5         52.13         39.24         3.08 o                         
  -3  15   5        253.44        222.63         5.54 o                         
  -2  15   5         40.10         44.92         4.71 o                         
  -1  15   5         20.45         17.43         7.92 o                         
   0  15   5         25.41         17.12         5.13 o                         
   1  15   5          0.80         -0.71         4.00 o                         
   2  15   5          0.95          1.33         5.11 o                         
   3  15   5          7.63          3.38         5.30 o                         
   4  15   5          6.51          7.32         4.47 o                         
   5  15   5          2.74         10.03         4.78 o                         
  -8  16   5          0.76         -4.28         5.89 o                         
  -7  16   5          4.80         12.37         5.54 o                         
  -6  16   5          3.74          3.42         4.15 o                         
  -5  16   5          1.25          3.45         2.91 o                         
  -4  16   5         20.42         23.47         3.56 o                         
  -3  16   5         38.59         29.76         3.91 o                         
  -2  16   5       1292.44       1209.99        29.48 o                         
  -1  16   5          3.42          0.88         6.69 o                         
   0  16   5          0.45          2.18         5.24 o                         
   1  16   5          8.97          1.53         4.90 o                         
   2  16   5        152.21        147.45         6.53 o                         
   3  16   5          4.55          5.45         5.05 o                         
   4  16   5         44.52         33.40         5.49 o                         
   5  16   5          3.20         10.64         9.63 o                         
  -7  17   5         12.63          6.91         5.16 o                         
  -6  17   5          7.99          3.24         4.09 o                         
  -5  17   5         93.99        103.24         4.33 o                         
  -4  17   5         17.67         12.68         3.21 o                         
  -3  17   5          2.06          3.54         3.63 o                         
  -2  17   5        226.81        256.45         8.54 o                         
  -1  17   5        432.61        442.55        11.97 o                         
   0  17   5         90.33         92.00         7.95 o                         
   1  17   5         55.57         75.32         8.91 o                         
   2  17   5          3.49          8.45         4.68 o                         
   3  17   5         27.27         24.39         4.96 o                         
   4  17   5          2.84          8.72         4.70 o                         
   5  17   5          6.02          5.66         6.05 o                         
  -7  18   5          0.03         -3.21         4.40 o                         
  -6  18   5          5.51         13.48         6.19 o                         
  -5  18   5          7.95          6.58         3.48 o                         
  -4  18   5          0.57          1.02         3.50 o                         
  -3  18   5        458.20        429.74         7.43 o                         
  -2  18   5          4.24          0.95         4.50 o                         
  -1  18   5        118.11        115.84        13.07 o                         
   0  18   5          0.92          0.48         6.58 o                         
   1  18   5         31.79         18.92         5.79 o                         
   2  18   5         11.24          3.83         5.13 o                         
   3  18   5         12.13         11.52         4.81 o                         
   4  18   5          6.60          4.01         4.69 o                         
   5  18   5          6.78         -1.33         6.60 o                         
  -7  19   5          0.05         -4.73         4.73 o                         
  -6  19   5          3.39          7.83         4.87 o                         
  -5  19   5          1.06          0.09         3.86 o                         
  -4  19   5         76.83         77.24         6.55 o                         
  -3  19   5          0.80         -0.99         3.82 o                         
  -2  19   5         37.55         41.61         5.37 o                         
  -1  19   5          0.11         -6.47         7.32 o                         
   0  19   5         12.35         10.69         6.66 o                         
   1  19   5          0.35         -4.75         5.34 o                         
   2  19   5         22.56         29.18         5.69 o                         
   3  19   5          2.96          1.06         4.66 o                         
   4  19   5          1.11          0.97         4.57 o                         
  -7  20   5         12.11         17.23         7.34 o                         
  -6  20   5         10.09         13.17         3.62 o                         
  -5  20   5          1.13         -1.64         3.95 o                         
  -4  20   5          1.53          5.79         3.31 o                         
  -3  20   5          0.36          2.76         4.69 o                         
  -2  20   5         95.76        106.11         7.69 o                         
  -1  20   5         90.44         84.56        11.73 o                         
   0  20   5         83.67         70.70         8.14 o                         
   1  20   5          6.36          0.31         7.45 o                         
   2  20   5         21.93         15.62         6.50 o                         
   3  20   5         13.59          7.42         4.53 o                         
   4  20   5         16.93          8.73         5.11 o                         
  -7  21   5          5.80         -1.47         5.93 o                         
  -6  21   5          6.32          7.71         3.66 o                         
  -5  21   5          3.69         -5.41         5.73 o                         
  -4  21   5          1.79          2.08         3.58 o                         
  -3  21   5         17.79         26.00         5.11 o                         
  -2  21   5        353.32        342.66         8.81 o                         
  -1  21   5         26.10         25.48         8.01 o                         
   0  21   5         40.46         30.21         7.68 o                         
   1  21   5         14.08         15.41         5.66 o                         
   2  21   5          0.69          1.14         6.28 o                         
   3  21   5          6.52          9.25         4.82 o                         
   4  21   5          5.78         16.67         5.38 o                         
  -6  22   5          9.89         17.12         6.84 o                         
  -5  22   5          4.30          2.01         3.67 o                         
  -4  22   5          0.05         -1.08         3.54 o                         
  -3  22   5          3.48          2.90         5.21 o                         
  -2  22   5         77.62         71.36         7.16 o                         
  -1  22   5        173.98        197.93         9.94 o                         
   0  22   5         79.15         68.82         7.02 o                         
   1  22   5         13.26          9.25         8.94 o                         
   2  22   5         26.86         45.64         7.07 o                         
   3  22   5          2.39          3.01         4.92 o                         
   4  22   5         10.30         10.55         5.37 o                         
  -6  23   5         19.87         39.04         8.96 o                         
  -5  23   5          2.40          0.88         4.28 o                         
  -4  23   5          5.69          4.83         3.68 o                         
  -3  23   5          5.22          2.93         4.59 o                         
  -2  23   5         56.33         60.47         5.60 o                         
  -1  23   5        124.99        124.83         7.52 o                         
   0  23   5         36.05         40.39         9.37 o                         
   1  23   5          8.44         11.90         7.91 o                         
   2  23   5         15.84         24.86         6.81 o                         
   3  23   5         31.59         49.00         6.90 o                         
  -6  24   5         24.28         45.59         5.83 o                         
  -5  24   5          0.01          2.62         6.28 o                         
  -4  24   5          5.46          5.64         3.64 o                         
  -3  24   5          1.66          1.60         4.43 o                         
  -2  24   5         59.80         68.21         5.50 o                         
  -1  24   5          0.01         -1.44         5.19 o                         
   0  24   5         37.72         47.00         7.92 o                         
   1  24   5         14.46         11.35         5.83 o                         
   2  24   5         75.32         86.85         7.88 o                         
   3  24   5          0.00         -2.88         6.83 o                         
  -5  25   5          0.14          7.16         8.20 o                         
  -4  25   5          2.95          4.73         4.80 o                         
  -3  25   5          0.60          1.37         4.40 o                         
  -2  25   5          0.00          1.70         4.42 o                         
  -1  25   5          0.08         -3.61         4.88 o                         
   0  25   5          1.11         -1.53         5.57 o                         
   1  25   5         14.95          3.36         5.93 o                         
   2  25   5          0.07         13.17         7.90 o                         
  -5  26   5          0.05         -0.55         5.69 o                         
  -4  26   5          0.48         -6.86         7.13 o                         
  -3  26   5          2.26          0.11         4.33 o                         
  -2  26   5          0.05         -6.04         6.04 o                         
  -1  26   5         38.55         49.27         5.33 o                         
   0  26   5         46.36         35.62         7.83 o                         
   1  26   5         11.74         22.54         8.90 o                         
   2  26   5          0.22          4.98        23.40 o                         
  -4  27   5         32.83         30.97        10.04 o                         
  -3  27   5          0.81          5.60         6.09 o                         
  -2  27   5         16.31         22.26         5.25 o                         
  -1  27   5          2.90          8.54         4.64 o                         
   0  27   5          0.78          0.96        11.56 o                         
   1  27   5         14.26         12.21         8.10 o                         
  -3  28   5         21.29         13.86         6.63 o                         
  -2  28   5          2.58         -9.81         9.81 o                         
  -1  28   5         12.39         20.01         4.79 o                         
   0  28   5          3.00         -3.47         7.35 o                         
   1  28   5         22.49         27.16         9.14 o                         
  -2  29   5         14.85         -4.27         4.91 o                         
  -1  29   5          0.61         -3.00         5.00 o                         
   0  29   5          0.88         -7.63         7.63 o                         
  -9   0   6         10.84          0.15        10.72 o                         
  -8   0   6          0.16         -7.10         8.20 o                         
  -7   0   6        123.02        124.52        11.61 o                         
  -6   0   6         30.42         32.63         6.08 o                         
  -5   0   6        169.35        153.22         7.68 o                         
  -4   0   6        393.40        387.68         9.36 o                         
  -3   0   6         51.04         69.43         4.96 o                         
  -2   0   6        498.53        541.15         7.96 o                         
  -1   0   6        152.66        152.35         7.59 o                         
   0   0   6         29.72         24.13         5.73 o                         
   1   0   6       1046.57       1068.83        22.66 o                         
   2   0   6        994.66       1018.95        23.59 o                         
   3   0   6          2.80        -11.14        11.27 o                         
   4   0   6          2.93         -0.30         9.91 o                         
   5   0   6          1.14          4.23         9.93 o                         
   6   0   6          1.72          3.54         8.16 o                         
  -9   1   6          2.37          0.48         7.61 o                         
  -8   1   6         17.00         13.33         7.45 o                         
  -7   1   6          3.88          6.20         6.31 o                         
  -6   1   6        157.46        127.36         6.38 o                         
  -5   1   6        151.39        157.84         5.48 o                         
  -4   1   6        114.94        109.50         4.63 o                         
  -3   1   6         85.69         80.61         3.12 o                         
  -2   1   6        120.89        120.12         3.43 o                         
  -1   1   6          6.38          7.11         3.98 o                         
   0   1   6         17.12         11.75         4.13 o                         
   1   1   6          1.15         10.82         5.16 o                         
   2   1   6          1.08          0.97         7.25 o                         
   3   1   6         11.83          6.00         7.50 o                         
   4   1   6          6.20         -3.70         7.19 o                         
   5   1   6          2.81         -6.91         6.91 o                         
   6   1   6          0.20          3.07         9.36 o                         
  -9   2   6          1.64          5.93         7.58 o                         
  -8   2   6         22.11         23.01         7.89 o                         
  -7   2   6        105.77        128.12         7.99 o                         
  -6   2   6          1.38         -0.63         4.64 o                         
  -5   2   6          0.53          0.93         4.10 o                         
  -4   2   6          7.06         15.51         3.70 o                         
  -3   2   6        103.47         84.28         3.18 o                         
  -2   2   6        210.47        240.84         4.69 o                         
  -1   2   6        277.46        269.18        12.54 o                         
   0   2   6         50.96         73.42         6.42 o                         
   1   2   6         13.48          7.47         5.03 o                         
   2   2   6          5.93         -5.14         7.66 o                         
   3   2   6         84.93         95.19         8.83 o                         
   4   2   6         47.12         49.79        22.27 o                         
   5   2   6         20.79         16.32         7.29 o                         
   6   2   6          0.57          1.07         6.74 o                         
  -9   3   6          0.22          1.91         7.09 o                         
  -8   3   6          0.00         -0.29         6.54 o                         
  -7   3   6          1.35          2.65         6.58 o                         
  -6   3   6         69.02         60.18         5.43 o                         
  -5   3   6        233.15        225.33         6.93 o                         
  -4   3   6        210.36        212.52         5.88 o                         
  -3   3   6        196.27        216.86         4.06 o                         
  -2   3   6         12.75         11.49         2.83 o                         
  -1   3   6          8.72          5.26         2.78 o                         
   0   3   6        145.46        144.16         6.22 o                         
   1   3   6          5.58          2.42         4.85 o                         
   2   3   6         49.18         46.36         5.61 o                         
   3   3   6        126.86        107.20         8.91 o                         
   4   3   6         25.53         11.19         7.41 o                         
   5   3   6          0.39         -4.08         6.66 o                         
  -9   4   6          0.00         -9.10         9.10 o                         
  -8   4   6          0.35         -3.58         5.42 o                         
  -7   4   6          0.18         -2.22         4.35 o                         
  -6   4   6         15.16         15.14         4.02 o                         
  -5   4   6        103.04         86.19         4.79 o                         
  -4   4   6         85.92        125.84         4.87 o                         
  -3   4   6         90.85        122.76         3.44 o                         
  -2   4   6          2.68         10.67         3.14 o                         
  -1   4   6         63.02         55.40         3.59 o                         
   0   4   6         86.78        102.85         5.98 o                         
   1   4   6        246.85        196.97         6.88 o                         
   2   4   6        453.92        424.80         9.44 o                         
   3   4   6          4.36         -3.96         7.46 o                         
   4   4   6         63.15         76.34        20.74 o                         
   5   4   6          0.01         -4.90         6.36 o                         
  -9   5   6          1.83         -5.89         5.89 o                         
  -8   5   6          6.85         10.15         5.68 o                         
  -7   5   6        166.28        196.71         6.90 o                         
  -6   5   6          1.26         -2.73         3.66 o                         
  -5   5   6         31.03         19.62         4.74 o                         
  -4   5   6        105.77         88.97         5.18 o                         
  -3   5   6         15.59         27.34         2.94 o                         
  -2   5   6        223.55        226.67         5.06 o                         
  -1   5   6        118.52        149.94         4.43 o                         
   0   5   6         76.58         63.71         5.46 o                         
   1   5   6         14.42         17.70         3.32 o                         
   2   5   6         31.89         23.45         5.21 o                         
   3   5   6         22.61         33.81        10.45 o                         
   4   5   6        133.37        118.10         9.70 o                         
   5   5   6          0.01         10.38         6.30 o                         
  -9   6   6          8.84          9.90         5.95 o                         
  -8   6   6          0.64          6.50         5.29 o                         
  -7   6   6          8.09          9.72         4.85 o                         
  -6   6   6          4.72          2.30         4.45 o                         
  -5   6   6         68.28         72.37         5.32 o                         
  -4   6   6        156.99        167.27         5.87 o                         
  -3   6   6         78.36         62.94         3.23 o                         
  -2   6   6         10.88         13.87         3.10 o                         
  -1   6   6        553.36        580.59         8.56 o                         
   0   6   6         57.50         61.86         3.63 o                         
   1   6   6          5.72          1.03         3.37 o                         
   2   6   6         17.49         11.58         4.91 o                         
   3   6   6         20.64         22.42         6.93 o                         
   4   6   6        159.06        158.12        10.12 o                         
   5   6   6          4.53          5.87         6.82 o                         
  -8   7   6          7.36          0.09         4.92 o                         
  -7   7   6          0.53         -2.69         4.56 o                         
  -6   7   6          0.13          2.15         4.84 o                         
  -5   7   6         68.12         57.58         5.34 o                         
  -4   7   6         95.18         87.91         5.26 o                         
  -3   7   6          4.84          1.64         2.73 o                         
  -2   7   6         32.01         37.17         3.51 o                         
  -1   7   6        156.34        147.02         6.79 o                         
   0   7   6         39.67         33.69         3.39 o                         
   1   7   6         13.95         15.43         3.52 o                         
   2   7   6         45.66         50.14         4.22 o                         
   3   7   6         17.92         16.38         7.41 o                         
   4   7   6        125.39        123.23        10.14 o                         
   5   7   6          6.30         15.31         7.52 o                         
  -8   8   6          0.27         -5.41         5.41 o                         
  -7   8   6          0.29         -0.89         4.48 o                         
  -6   8   6         32.05         29.00         5.34 o                         
  -5   8   6          9.77         10.86         4.80 o                         
  -4   8   6        108.47         92.27         5.82 o                         
  -3   8   6         44.96         31.19         3.03 o                         
  -2   8   6        141.67        118.14         4.29 o                         
  -1   8   6        138.84        134.61         6.29 o                         
   0   8   6          1.31          2.45         3.22 o                         
   1   8   6         39.76         42.83         3.92 o                         
   2   8   6        166.77        174.31         5.43 o                         
   3   8   6         16.16         14.41         5.12 o                         
   4   8   6         14.82         14.79         7.32 o                         
   5   8   6          0.50          9.65         7.19 o                         
  -8   9   6         15.48         21.13         6.09 o                         
  -7   9   6          7.28          7.73         4.73 o                         
  -6   9   6         35.34         31.49         4.65 o                         
  -5   9   6        137.11        138.06         5.23 o                         
  -4   9   6         87.62         84.20         5.85 o                         
  -3   9   6          0.16          1.28         3.10 o                         
  -2   9   6        120.52        130.50         6.36 o                         
  -1   9   6        156.36        155.36         6.62 o                         
   0   9   6          1.36          2.40         5.03 o                         
   1   9   6          0.10          0.93         3.64 o                         
   2   9   6          1.71          1.56         4.01 o                         
   3   9   6         19.06         27.46         6.73 o                         
   4   9   6          2.53          7.26         4.86 o                         
   5   9   6          7.90          9.50         7.06 o                         
  -8  10   6          0.00         -0.53         5.00 o                         
  -7  10   6          0.21          5.64         4.23 o                         
  -6  10   6         40.18         51.71         4.82 o                         
  -5  10   6          8.07         12.95         4.02 o                         
  -4  10   6        174.39        232.70         5.82 o                         
  -3  10   6         26.63         31.57         3.14 o                         
  -2  10   6         46.61         48.71         3.61 o                         
  -1  10   6        190.52        190.97         7.03 o                         
   0  10   6         82.38         80.94         6.10 o                         
   1  10   6          6.86          4.91         3.70 o                         
   2  10   6         19.28         16.91         4.04 o                         
   3  10   6          0.89          0.29         5.00 o                         
   4  10   6          5.83         12.52         5.25 o                         
   5  10   6          3.25         17.92        21.88 o                         
  -8  11   6         11.62          8.93         5.87 o                         
  -7  11   6          9.18         11.95         4.98 o                         
  -6  11   6          3.89          7.43         4.40 o                         
  -5  11   6        217.14        241.84         6.27 o                         
  -4  11   6        207.04        237.31         5.98 o                         
  -3  11   6          8.67         10.89         4.48 o                         
  -2  11   6         76.76         76.64         4.84 o                         
  -1  11   6        117.62        111.32         7.77 o                         
   0  11   6        225.29        225.92         9.34 o                         
   1  11   6          3.91          1.64         3.51 o                         
   2  11   6         69.11         77.52         4.70 o                         
   3  11   6          4.36          4.37         4.71 o                         
   4  11   6          9.23          8.76         5.21 o                         
   5  11   6          9.20         15.57         5.02 o                         
  -8  12   6         14.00         15.70         5.60 o                         
  -7  12   6          0.01         -0.84         5.21 o                         
  -6  12   6         17.66         10.20         4.30 o                         
  -5  12   6          3.15          3.01         3.82 o                         
  -4  12   6         82.92         86.68         4.66 o                         
  -3  12   6         29.28         34.50         3.79 o                         
  -2  12   6        435.37        386.42         8.30 o                         
  -1  12   6          0.59          1.33         5.26 o                         
   0  12   6         27.17         15.85         5.53 o                         
   1  12   6         93.67         97.63         4.77 o                         
   2  12   6         41.59         55.65         5.17 o                         
   3  12   6          0.91         -0.07         4.60 o                         
   4  12   6          8.33         15.43         5.22 o                         
   5  12   6          2.38         23.53         4.55 o                         
  -8  13   6          0.30          7.14         5.40 o                         
  -7  13   6          0.94         -5.04         5.05 o                         
  -6  13   6         20.71         20.45         4.41 o                         
  -5  13   6         40.79         37.02         4.30 o                         
  -4  13   6        103.16        102.79         5.73 o                         
  -3  13   6        147.95        147.84         6.70 o                         
  -2  13   6        274.43        257.53         8.11 o                         
  -1  13   6        382.34        366.49        12.71 o                         
   0  13   6          8.09          6.99         5.41 o                         
   1  13   6         15.85          7.83         4.25 o                         
   2  13   6          1.76         -0.23         4.69 o                         
   3  13   6         13.31         15.54         5.66 o                         
   4  13   6          1.89         13.73         5.54 o                         
   5  13   6          2.42         10.51         4.16 o                         
  -8  14   6          0.53          2.09         5.14 o                         
  -7  14   6          2.45          6.43         4.34 o                         
  -6  14   6         53.15         58.78         7.47 o                         
  -5  14   6         12.09         10.38         3.83 o                         
  -4  14   6         41.52         41.48         4.13 o                         
  -3  14   6         65.83         70.90         4.52 o                         
  -2  14   6        104.33        108.34         5.00 o                         
  -1  14   6        853.82        936.09        12.87 o                         
   0  14   6          6.07          2.50         5.31 o                         
   1  14   6         38.53         36.83         4.36 o                         
   2  14   6          0.01          4.12         5.05 o                         
   3  14   6         15.56         24.46         6.14 o                         
   4  14   6          7.88         14.28         5.33 o                         
  -7  15   6          5.60          5.50         4.79 o                         
  -6  15   6          7.65         12.42         4.40 o                         
  -5  15   6         12.02          9.17         4.69 o                         
  -4  15   6          0.69          0.76         3.75 o                         
  -3  15   6          0.28         -0.06         3.77 o                         
  -2  15   6        388.61        396.35         7.37 o                         
  -1  15   6        168.48        178.41         9.04 o                         
   0  15   6         89.15         87.41         6.82 o                         
   1  15   6         33.36         31.18         5.44 o                         
   2  15   6         26.07         18.13         6.09 o                         
   3  15   6         39.98         34.06         6.33 o                         
   4  15   6          0.15         -2.14         5.55 o                         
  -7  16   6          0.05         -4.32         4.50 o                         
  -6  16   6          1.55          3.38         4.48 o                         
  -5  16   6         13.15          5.31         3.93 o                         
  -4  16   6          0.16          0.98         3.68 o                         
  -3  16   6          0.08         -3.69         3.69 o                         
  -2  16   6         25.60         32.26         4.87 o                         
  -1  16   6        321.66        307.82         8.95 o                         
   0  16   6          0.30          3.82         5.54 o                         
   1  16   6          1.77         13.28         5.98 o                         
   2  16   6          4.77          9.81         5.27 o                         
   3  16   6          0.03          0.45         4.86 o                         
   4  16   6         27.21         37.32         6.00 o                         
  -7  17   6          1.47          6.99         7.04 o                         
  -6  17   6          4.68         -2.47         4.83 o                         
  -5  17   6         18.11         12.97         3.79 o                         
  -4  17   6         22.78         27.16         4.83 o                         
  -3  17   6         37.85         42.78         4.34 o                         
  -2  17   6        154.23        142.71         5.70 o                         
  -1  17   6        138.99        145.30        12.18 o                         
   0  17   6         48.91         44.95         9.53 o                         
   1  17   6          5.38         -0.89         5.66 o                         
   2  17   6          0.28         -5.34         5.34 o                         
   3  17   6          0.79         -4.13         5.58 o                         
   4  17   6          5.49          5.55         4.81 o                         
  -7  18   6          4.77          7.05         6.68 o                         
  -6  18   6          0.40         -5.66         5.66 o                         
  -5  18   6         37.92         39.79         7.07 o                         
  -4  18   6          2.92          3.64         4.74 o                         
  -3  18   6          1.42         -0.16         4.72 o                         
  -2  18   6         19.13         12.80         4.47 o                         
  -1  18   6        110.25        110.97         7.49 o                         
   0  18   6          5.64          5.95         5.83 o                         
   1  18   6         18.06         11.49         5.58 o                         
   2  18   6          0.59         -4.28         5.20 o                         
   3  18   6          1.09          1.72         5.46 o                         
   4  18   6          4.04          7.16         5.24 o                         
  -7  19   6          8.30         -1.29         8.41 o                         
  -6  19   6          4.62         -2.22         4.38 o                         
  -5  19   6          0.49          3.88         4.27 o                         
  -4  19   6         17.05         12.33         4.44 o                         
  -3  19   6          0.13          0.82         4.52 o                         
  -2  19   6         77.48         79.54         5.29 o                         
  -1  19   6          6.52          7.98         6.17 o                         
   0  19   6          1.62          3.50         6.12 o                         
   1  19   6          4.92          3.17         6.16 o                         
   2  19   6          3.17          7.25         9.60 o                         
   3  19   6          4.17          7.95         5.10 o                         
  -6  20   6         12.59          6.66         6.61 o                         
  -5  20   6         16.58         11.06         3.99 o                         
  -4  20   6         37.85         45.68         7.29 o                         
  -3  20   6        136.77        135.22         6.66 o                         
  -2  20   6         16.18         10.12         4.60 o                         
  -1  20   6         14.19         18.38         6.19 o                         
   0  20   6          8.66         13.65         6.32 o                         
   1  20   6         45.15         49.15        12.57 o                         
   2  20   6          1.33          2.36         8.57 o                         
   3  20   6          0.00         -6.43         6.43 o                         
  -6  21   6          0.23         15.48        10.01 o                         
  -5  21   6         27.20         36.75         4.69 o                         
  -4  21   6         23.49         20.87         4.60 o                         
  -3  21   6          4.62         10.92         5.15 o                         
  -2  21   6          0.51          1.45         5.27 o                         
  -1  21   6          0.52         -3.47         5.80 o                         
   0  21   6         46.82         48.46         6.50 o                         
   1  21   6         22.48         27.58         8.23 o                         
   2  21   6         12.81         14.92         6.78 o                         
   3  21   6          2.27          0.86         5.39 o                         
  -6  22   6          0.82         -0.51         4.76 o                         
  -5  22   6          3.72          7.96         4.98 o                         
  -4  22   6          1.93         -1.22         4.72 o                         
  -3  22   6          7.56          8.75         4.98 o                         
  -2  22   6          7.82          8.18         5.82 o                         
  -1  22   6          2.82         -3.41         6.40 o                         
   0  22   6         36.35         23.82         6.28 o                         
   1  22   6         35.79         36.68         6.63 o                         
   2  22   6          0.32         -6.70         6.70 o                         
  -5  23   6          2.68          7.00         5.20 o                         
  -4  23   6          1.41         -7.93         7.93 o                         
  -3  23   6          0.33          5.74         6.78 o                         
  -2  23   6          0.73          5.62         6.69 o                         
  -1  23   6          0.12         14.92        11.28 o                         
   0  23   6         21.70          8.80         5.95 o                         
   1  23   6          0.71          1.96         6.47 o                         
   2  23   6          5.31          9.69         7.05 o                         
  -5  24   6         12.04         20.24        10.68 o                         
  -4  24   6          8.18          4.27         4.62 o                         
  -3  24   6         39.31         33.44         5.50 o                         
  -2  24   6          4.97          2.44         5.33 o                         
  -1  24   6         27.78         15.48         7.13 o                         
   0  24   6          9.08          6.98         5.46 o                         
   1  24   6         14.60         18.54         7.43 o                         
   2  24   6         27.18         37.71         7.26 o                         
  -4  25   6          2.13         -5.69         8.87 o                         
  -3  25   6         19.78         17.83         4.98 o                         
  -2  25   6         18.18         17.29         4.57 o                         
  -1  25   6          5.43          5.46         4.92 o                         
   0  25   6         14.15         18.37         5.83 o                         
   1  25   6         39.79         45.23         7.32 o                         
  -3  26   6         20.18         16.37         5.69 o                         
  -2  26   6          0.00          2.65         5.23 o                         
  -1  26   6          0.65          5.49         5.17 o                         
   0  26   6          0.87          9.67         8.76 o                         
  -2  27   6          3.87          2.35         6.05 o                         
  -1  27   6         22.52         20.23         5.42 o                         
  -8   1   7          0.09          4.97         6.79 o                         
  -7   1   7          0.22         -1.83         6.32 o                         
  -6   1   7          0.05          0.72         4.22 o                         
  -5   1   7        380.82        382.53         7.49 o                         
  -4   1   7        133.83        150.67         5.36 o                         
  -3   1   7         53.91         72.45         3.36 o                         
  -2   1   7          3.21          5.44         2.73 o                         
  -1   1   7         13.26          9.89         4.55 o                         
   0   1   7         11.08         13.39         5.88 o                         
   1   1   7          9.66         12.47         7.49 o                         
   2   1   7         62.82         48.17         8.27 o                         
   3   1   7         84.81         66.69         8.59 o                         
   4   1   7          6.07          3.70         8.42 o                         
   5   1   7          6.96          2.32         7.13 o                         
  -8   2   7         10.99          5.13         7.45 o                         
  -7   2   7         20.21         12.56         6.50 o                         
  -6   2   7          0.10          0.41         4.04 o                         
  -5   2   7         12.32          1.17         4.27 o                         
  -4   2   7        228.40        258.68         6.39 o                         
  -3   2   7         15.44         13.06         2.94 o                         
  -2   2   7         20.13         25.52         2.98 o                         
  -1   2   7         73.90         64.74         5.29 o                         
   0   2   7         88.60         94.74         8.13 o                         
   1   2   7          5.27          0.79         5.89 o                         
   2   2   7         13.68          5.40         7.82 o                         
   3   2   7         10.36          8.28         7.68 o                         
   4   2   7          5.25         -4.51         8.44 o                         
   5   2   7          3.39          3.75        10.37 o                         
  -8   3   7         13.06         28.22         7.45 o                         
  -7   3   7          3.86          3.42         7.02 o                         
  -6   3   7          4.33          5.49         4.48 o                         
  -5   3   7          8.89         19.11         4.09 o                         
  -4   3   7         87.41         99.93         5.13 o                         
  -3   3   7         84.20         74.92         3.45 o                         
  -2   3   7         51.60         43.60         3.44 o                         
  -1   3   7          1.65          0.27         3.32 o                         
   0   3   7        518.56        504.58        15.01 o                         
   1   3   7          2.68          4.32         5.45 o                         
   2   3   7         21.02         22.73         7.78 o                         
   3   3   7        144.32        155.38        10.24 o                         
   4   3   7         66.36         50.29        11.94 o                         
   5   3   7          1.19         -4.39         6.87 o                         
  -8   4   7         14.21         25.14         8.02 o                         
  -7   4   7          1.29          3.80         6.43 o                         
  -6   4   7         21.23         22.98         5.37 o                         
  -5   4   7         62.81         50.88         4.69 o                         
  -4   4   7         66.84         55.37         4.59 o                         
  -3   4   7        291.69        290.45         4.98 o                         
  -2   4   7          7.36          8.57         3.45 o                         
  -1   4   7        155.02        164.67         7.00 o                         
   0   4   7        253.65        240.12         8.23 o                         
   1   4   7         46.40         49.43         5.88 o                         
   2   4   7          1.82         -2.02         5.59 o                         
   3   4   7          8.36         -0.38         8.15 o                         
   4   4   7          1.28         -6.65         8.14 o                         
  -8   5   7         12.87         10.34         7.84 o                         
  -7   5   7         10.11          3.69         6.47 o                         
  -6   5   7          1.28          2.58         5.88 o                         
  -5   5   7         49.83         51.88         5.41 o                         
  -4   5   7        137.16        149.17         6.08 o                         
  -3   5   7         27.57         36.12         3.33 o                         
  -2   5   7         12.24          8.98         4.15 o                         
  -1   5   7          0.20         -3.47         5.18 o                         
   0   5   7          5.24          4.72         5.82 o                         
   1   5   7          2.43          2.73         5.29 o                         
   2   5   7         22.73         23.00         5.95 o                         
   3   5   7          0.32         -7.92         7.92 o                         
   4   5   7          3.02         -0.99         7.07 o                         
  -8   6   7          4.45         -6.25         6.76 o                         
  -7   6   7         17.49         22.58         6.78 o                         
  -6   6   7          0.08          3.91         4.99 o                         
  -5   6   7        230.38        198.52        10.06 o                         
  -4   6   7          5.60          9.45         4.51 o                         
  -3   6   7         18.68         25.39         3.43 o                         
  -2   6   7         11.91         11.14         5.09 o                         
  -1   6   7        104.87        117.40         6.73 o                         
   0   6   7         41.54         54.55         6.43 o                         
   1   6   7          0.70         -0.22         5.26 o                         
   2   6   7         23.37         19.89         6.16 o                         
   3   6   7         21.09         22.35         8.33 o                         
   4   6   7         10.40         19.99         7.99 o                         
  -8   7   7          6.85          9.53         8.23 o                         
  -7   7   7         43.53         43.13         6.76 o                         
  -6   7   7          4.34         21.68         5.12 o                         
  -5   7   7         11.20          5.94         4.63 o                         
  -4   7   7         33.13         21.04         4.93 o                         
  -3   7   7         52.54         58.02         3.65 o                         
  -2   7   7         13.79         18.35         5.18 o                         
  -1   7   7        118.34        117.14         7.50 o                         
   0   7   7        293.71        293.82         8.54 o                         
   1   7   7         28.34         35.94         5.95 o                         
   2   7   7          0.55          2.23         5.39 o                         
   3   7   7         66.61         76.65         9.22 o                         
   4   7   7          0.63          3.49         8.19 o                         
  -8   8   7         23.95         29.31         7.57 o                         
  -7   8   7          0.41          9.62         8.44 o                         
  -6   8   7        153.00        162.51         6.84 o                         
  -5   8   7          5.48         -0.77         4.69 o                         
  -4   8   7         54.02         60.83         5.24 o                         
  -3   8   7         25.71         27.41         4.01 o                         
  -2   8   7        139.48        135.19         7.45 o                         
  -1   8   7        196.55        189.38         7.69 o                         
   0   8   7          0.52          3.02         5.48 o                         
   1   8   7         21.45         22.05         5.61 o                         
   2   8   7          6.27          6.59         6.61 o                         
   3   8   7          8.34          2.92         7.60 o                         
   4   8   7          2.61         15.80         8.38 o                         
  -8   9   7          3.56          3.09         7.96 o                         
  -7   9   7          4.31          1.70         6.84 o                         
  -6   9   7          0.47          2.71         4.92 o                         
  -5   9   7         28.72         43.70         5.26 o                         
  -4   9   7        218.01        216.54        11.13 o                         
  -3   9   7          4.76          5.45         4.58 o                         
  -2   9   7          5.41          4.48         5.15 o                         
  -1   9   7        160.05        156.67         7.47 o                         
   0   9   7          2.20          0.33         5.42 o                         
   1   9   7         19.30         14.43         5.68 o                         
   2   9   7          0.08         10.07         7.79 o                         
   3   9   7          5.04          7.86         7.00 o                         
   4   9   7         20.11         48.12         7.54 o                         
  -8  10   7          0.03         -1.41         6.61 o                         
  -7  10   7         10.66          2.57         7.18 o                         
  -6  10   7         24.75         28.90         5.54 o                         
  -5  10   7          1.72         -0.49         4.63 o                         
  -4  10   7          9.02         14.16         6.33 o                         
  -3  10   7          0.47          1.30         4.74 o                         
  -2  10   7          7.32          9.38         4.88 o                         
  -1  10   7        113.35        102.95         6.65 o                         
   0  10   7          0.97         -5.51         5.52 o                         
   1  10   7         19.66         13.84         5.88 o                         
   2  10   7          6.31          3.57         7.78 o                         
   3  10   7          7.32         12.27         5.30 o                         
   4  10   7         10.94          3.84         5.92 o                         
  -8  11   7          0.51         -3.37         6.90 o                         
  -7  11   7          7.51          3.56         5.61 o                         
  -6  11   7          6.33          3.13         5.00 o                         
  -5  11   7         17.08         19.82         4.97 o                         
  -4  11   7        132.74        127.05         8.01 o                         
  -3  11   7        243.78        258.55        11.80 o                         
  -2  11   7          3.51          2.50         5.44 o                         
  -1  11   7          2.44          7.99         5.59 o                         
   0  11   7         42.14         40.95         9.31 o                         
   1  11   7         16.53         18.47         5.59 o                         
   2  11   7          0.82         -1.94         6.99 o                         
   3  11   7         14.72         14.26         5.13 o                         
   4  11   7         10.67         19.24         5.42 o                         
  -7  12   7          0.74         -0.63         4.80 o                         
  -6  12   7         30.11         30.02         5.42 o                         
  -5  12   7          0.36          0.37         7.75 o                         
  -4  12   7         44.81         71.95         6.73 o                         
  -3  12   7        144.01        144.17         8.67 o                         
  -2  12   7         10.31         13.53         5.61 o                         
  -1  12   7          3.43          7.32         5.52 o                         
   0  12   7          2.81          4.15         5.44 o                         
   1  12   7        102.73         92.71         6.67 o                         
   2  12   7          0.46          2.50         5.11 o                         
   3  12   7          0.69          2.85         4.99 o                         
   4  12   7          0.99         11.84        11.08 o                         
  -7  13   7          3.07         13.38         6.91 o                         
  -6  13   7         15.79         14.80         4.48 o                         
  -5  13   7          0.11          2.90         4.51 o                         
  -4  13   7         28.41         27.86         6.76 o                         
  -3  13   7         18.27         27.78         6.33 o                         
  -2  13   7          3.94         10.89         5.72 o                         
  -1  13   7        122.35        119.51         7.58 o                         
   0  13   7        181.39        189.10         8.21 o                         
   1  13   7         24.35         11.35         6.19 o                         
   2  13   7         23.61         11.72         4.70 o                         
   3  13   7          2.69         -1.36         5.28 o                         
   4  13   7          1.65          2.21         5.57 o                         
  -7  14   7          0.01          3.26         4.64 o                         
  -6  14   7          7.58         12.38         5.71 o                         
  -5  14   7          0.26         -2.08         5.96 o                         
  -4  14   7          0.03          2.67         7.84 o                         
  -3  14   7        137.95        126.12         6.78 o                         
  -2  14   7         72.98         86.87         6.60 o                         
  -1  14   7        153.50        169.68        12.92 o                         
   0  14   7         47.96         51.81         6.57 o                         
   1  14   7         60.27         57.50         6.73 o                         
   2  14   7          1.67          1.45         4.95 o                         
   3  14   7          1.82          2.24         5.18 o                         
  -7  15   7          1.34          9.21         4.72 o                         
  -6  15   7          6.25          4.32         4.85 o                         
  -5  15   7          5.30          3.64         6.24 o                         
  -4  15   7         23.44         28.00         7.43 o                         
  -3  15   7         51.08         54.00         6.03 o                         
  -2  15   7         26.32         26.36         6.37 o                         
  -1  15   7          3.07         20.30         5.95 o                         
   0  15   7         32.28         42.82         7.18 o                         
   1  15   7         28.42         18.58         6.28 o                         
   2  15   7         15.21         15.51         5.24 o                         
   3  15   7          0.00         -1.69         5.79 o                         
  -7  16   7          1.72          6.73         6.14 o                         
  -6  16   7          6.04         12.81         5.38 o                         
  -5  16   7          5.47         12.31         6.61 o                         
  -4  16   7          4.27          2.99         7.34 o                         
  -3  16   7          0.04         -0.37         5.44 o                         
  -2  16   7         71.43         74.45         8.03 o                         
  -1  16   7        106.57        102.43        11.63 o                         
   0  16   7          1.00         -0.47         5.71 o                         
   1  16   7         19.84         13.33         6.32 o                         
   2  16   7          6.18          0.31         5.30 o                         
   3  16   7          3.14         -5.67         5.67 o                         
  -6  17   7          0.28         -4.00        10.15 o                         
  -5  17   7          7.82         12.09         8.13 o                         
  -4  17   7         20.99         13.17         6.69 o                         
  -3  17   7         13.59         19.45         6.73 o                         
  -2  17   7        288.74        287.10        15.94 o                         
  -1  17   7         66.13         63.67         7.14 o                         
   0  17   7         22.03         25.73         7.89 o                         
   1  17   7          1.96         10.77         6.01 o                         
   2  17   7         10.18          8.26         5.84 o                         
   3  17   7          0.03          1.51         5.78 o                         
  -6  18   7         11.45         11.78         5.32 o                         
  -5  18   7          5.68         12.95         8.75 o                         
  -4  18   7          1.65         -6.07         6.07 o                         
  -3  18   7          0.01         -1.03         5.53 o                         
  -2  18   7          1.31         14.05         7.90 o                         
  -1  18   7          3.92         -4.81         6.11 o                         
   0  18   7          0.56          4.22         9.27 o                         
   1  18   7          1.75          3.44         9.33 o                         
   2  18   7         10.27          2.33         8.07 o                         
  -6  19   7         13.36         -7.28         7.28 o                         
  -5  19   7          6.46         12.33         6.64 o                         
  -4  19   7          0.16         -5.30         5.30 o                         
  -3  19   7          6.00          9.30         6.07 o                         
  -2  19   7         52.66         62.47         9.08 o                         
  -1  19   7         13.90         24.27         8.78 o                         
   0  19   7          4.32          6.26         6.08 o                         
   1  19   7          6.38          5.06         6.69 o                         
   2  19   7          5.63          4.10         8.33 o                         
  -5  20   7          6.71         10.14         5.59 o                         
  -4  20   7          9.15          5.34         7.44 o                         
  -3  20   7          0.64         -4.68         5.39 o                         
  -2  20   7         14.31         11.08         4.55 o                         
  -1  20   7         44.19         58.07         9.79 o                         
   0  20   7         11.03         12.41         6.17 o                         
   1  20   7         13.75          5.73         9.11 o                         
   2  20   7          0.93          6.73         8.19 o                         
  -5  21   7          8.56         -4.36        17.17 o                         
  -4  21   7          0.33         -9.50         9.50 o                         
  -3  21   7          2.84          6.01         5.86 o                         
  -2  21   7          5.88          8.70         4.43 o                         
  -1  21   7          4.05         10.63         6.57 o                         
   0  21   7          0.62         -1.60         6.53 o                         
   1  21   7          3.78         -7.32         9.63 o                         
  -5  22   7          0.16          1.01         7.56 o                         
  -4  22   7         20.72         10.13         6.54 o                         
  -3  22   7          5.39          6.16         6.21 o                         
  -2  22   7          1.60          3.69         4.96 o                         
  -1  22   7         19.60         12.21         6.26 o                         
   0  22   7          0.71         13.14         6.61 o                         
   1  22   7          6.37          9.70         8.63 o                         
  -4  23   7          5.27         -0.04         6.04 o                         
  -3  23   7          0.33         18.45         5.59 o                         
  -2  23   7          9.01          9.66         5.44 o                         
  -1  23   7          6.53          8.01         6.57 o                         
   0  23   7         56.64         52.94         9.43 o                         
  -3  24   7          4.25          5.07         4.80 o                         
  -2  24   7         32.11         42.59         6.07 o                         
  -1  24   7         18.18         26.00        11.96 o                         
  -8   0   8          1.10          0.53        11.13 o                         
  -7   0   8         27.51         38.25         9.59 o                         
  -6   0   8          0.16          4.48         6.53 o                         
  -5   0   8          2.32          9.02         6.37 o                         
  -4   0   8        172.44        192.09         9.06 o                         
  -3   0   8        187.21        171.85         8.24 o                         
  -2   0   8         99.07        108.05         5.82 o                         
  -1   0   8         85.57         85.06         8.19 o                         
   0   0   8        187.33        191.34        14.07 o                         
   1   0   8        169.74        138.45        14.89 o                         
   2   0   8         29.87         18.79        11.57 o                         
   3   0   8         28.76         23.89        12.56 o                         
  -8   1   8          0.55         -2.94         6.80 o                         
  -7   1   8          2.33          1.20         6.61 o                         
  -6   1   8          0.37         -0.42         4.23 o                         
  -5   1   8          0.02          0.71         4.40 o                         
  -4   1   8          9.13          0.61         4.20 o                         
  -3   1   8          0.53         -0.75         3.62 o                         
  -2   1   8          2.09         -0.95         2.90 o                         
  -1   1   8         14.28          5.95         6.21 o                         
   0   1   8          0.66         -5.57         5.99 o                         
   1   1   8          7.10         -6.05         8.44 o                         
   2   1   8          9.09         -3.55         8.04 o                         
   3   1   8          7.57         -8.12         8.41 o                         
  -8   2   8          9.69         25.94         7.86 o                         
  -7   2   8          7.31          4.34         6.61 o                         
  -6   2   8          1.41          0.68         4.87 o                         
  -5   2   8          7.03          8.48         4.44 o                         
  -4   2   8         37.64         38.59         4.53 o                         
  -3   2   8         60.58         63.36         3.81 o                         
  -2   2   8         16.08         17.87         3.22 o                         
  -1   2   8          6.85         11.07         5.27 o                         
   0   2   8          4.20          5.28         6.15 o                         
   1   2   8          2.89          0.91         8.47 o                         
   2   2   8          0.85         -2.65         7.71 o                         
   3   2   8          0.49         -4.89         7.92 o                         
  -8   3   8          0.02          0.16         7.92 o                         
  -7   3   8         41.50         38.72         7.75 o                         
  -6   3   8          9.06          1.38         4.39 o                         
  -5   3   8          0.85          2.36         4.03 o                         
  -4   3   8         10.90         12.59         4.11 o                         
  -3   3   8          2.33          1.80         3.20 o                         
  -2   3   8          3.56          5.39         3.90 o                         
  -1   3   8         23.68         15.40         5.70 o                         
   0   3   8          0.49          1.29         6.13 o                         
   1   3   8         48.95         44.79         6.79 o                         
   2   3   8         10.55          5.03         7.67 o                         
   3   3   8         18.85         11.41         6.93 o                         
  -7   4   8         11.80         13.95         7.01 o                         
  -6   4   8          0.88          1.93         5.18 o                         
  -5   4   8          8.19          3.40         4.68 o                         
  -4   4   8         77.03         92.66         5.91 o                         
  -3   4   8          3.62          4.91         3.65 o                         
  -2   4   8         48.36         46.59         7.36 o                         
  -1   4   8         23.12         31.11         5.90 o                         
   0   4   8         23.01         15.72         5.98 o                         
   1   4   8         96.40        108.45         8.54 o                         
   2   4   8          9.41          6.33         8.23 o                         
   3   4   8          0.44         -8.31         8.31 o                         
  -7   5   8         17.09         25.47         7.35 o                         
  -6   5   8          1.14          3.46         5.03 o                         
  -5   5   8         13.56         20.33         5.33 o                         
  -4   5   8        384.41        399.68        12.90 o                         
  -3   5   8        401.70        412.72         7.48 o                         
  -2   5   8         50.94         66.70         6.03 o                         
  -1   5   8          0.25          0.06         5.26 o                         
   0   5   8          6.96         12.75         6.04 o                         
   1   5   8         21.14         22.73         6.20 o                         
   2   5   8          1.75          1.55        13.32 o                         
   3   5   8          0.40         -7.12         7.12 o                         
  -7   6   8         19.22         42.90         9.26 o                         
  -6   6   8          6.95         12.52         4.68 o                         
  -5   6   8         17.52         22.11         5.00 o                         
  -4   6   8          1.89          7.77         4.75 o                         
  -3   6   8         20.82         29.04         4.70 o                         
  -2   6   8          9.13         13.68         5.68 o                         
  -1   6   8          8.73         11.33         5.86 o                         
   0   6   8         39.29         24.55         7.47 o                         
   1   6   8         15.51         12.88         6.02 o                         
   2   6   8         26.54         17.03         8.19 o                         
   3   6   8          0.34          5.33         7.05 o                         
  -7   7   8          1.29         -1.12         7.44 o                         
  -6   7   8          3.87          3.71         4.96 o                         
  -5   7   8         43.62         40.37         5.19 o                         
  -4   7   8         23.02         21.19         5.35 o                         
  -3   7   8          2.60          0.99         4.53 o                         
  -2   7   8          0.01         -2.25         5.79 o                         
  -1   7   8         25.69         20.22         6.15 o                         
   0   7   8         46.12         46.71         6.77 o                         
   1   7   8          1.74          2.96         5.67 o                         
   2   7   8          0.42         -0.52         7.25 o                         
   3   7   8         39.44         35.50        14.38 o                         
  -7   8   8          6.62         11.91         5.98 o                         
  -6   8   8          0.00          8.44         4.82 o                         
  -5   8   8          3.50          3.84         4.74 o                         
  -4   8   8         48.02         57.97         7.49 o                         
  -3   8   8          3.68          4.70         4.63 o                         
  -2   8   8        173.82        176.31         7.73 o                         
  -1   8   8          0.22         -3.35         5.88 o                         
   0   8   8         61.62         47.12         6.21 o                         
   1   8   8          0.44         -3.92         6.36 o                         
   2   8   8          8.87         11.51         8.27 o                         
   3   8   8          1.88          2.77         7.94 o                         
  -7   9   8          1.10          3.85         6.79 o                         
  -6   9   8          0.83          7.64         4.88 o                         
  -5   9   8         24.05         15.60         6.97 o                         
  -4   9   8          0.45         -0.26         6.99 o                         
  -3   9   8         10.02         17.47         4.67 o                         
  -2   9   8        129.40        121.49         7.27 o                         
  -1   9   8         24.46         26.96         6.35 o                         
   0   9   8          0.02          1.55         6.05 o                         
   1   9   8          2.06         -0.14         6.39 o                         
   2   9   8          0.22          6.70         7.89 o                         
   3   9   8          0.19          1.54         8.09 o                         
  -7  10   8         21.10         27.69         6.32 o                         
  -6  10   8          0.77          4.49         5.67 o                         
  -5  10   8         10.25         22.42         6.97 o                         
  -4  10   8          0.67         -6.56         6.56 o                         
  -3  10   8         48.83         44.88         6.97 o                         
  -2  10   8          4.83          0.18         5.90 o                         
  -1  10   8          5.64          4.48         5.96 o                         
   0  10   8         13.35         18.02         6.43 o                         
   1  10   8         17.87         16.28         6.24 o                         
   2  10   8          2.77         -0.32         8.27 o                         
   3  10   8          9.30          3.12        16.25 o                         
  -7  11   8         51.67         56.00         6.48 o                         
  -6  11   8         11.13         18.78         6.93 o                         
  -5  11   8         32.97         44.63         7.24 o                         
  -4  11   8          0.00        -10.26        10.26 o                         
  -3  11   8          2.27          3.39         5.55 o                         
  -2  11   8         56.20         52.15         6.02 o                         
  -1  11   8          6.22          6.60         6.03 o                         
   0  11   8        207.75        209.61         8.55 o                         
   1  11   8          7.67          8.14         6.48 o                         
   2  11   8         12.69         24.93         8.76 o                         
   3  11   8         17.43          8.40         8.70 o                         
  -7  12   8          4.80         17.21         7.03 o                         
  -6  12   8          0.33         13.69        15.35 o                         
  -5  12   8          4.70         -4.71        14.41 o                         
  -4  12   8          0.46          4.00         6.62 o                         
  -3  12   8          1.41         -4.69         5.38 o                         
  -2  12   8          1.51         -2.46         6.06 o                         
  -1  12   8         10.31         11.99         5.80 o                         
   0  12   8          3.44          5.82         6.67 o                         
   1  12   8         10.76          5.94         6.37 o                         
   2  12   8          3.99         15.39         9.93 o                         
  -6  13   8          4.61         13.23         6.72 o                         
  -5  13   8         21.44         17.81         6.53 o                         
  -4  13   8          2.42         13.11         6.63 o                         
  -3  13   8         25.40         29.33         5.74 o                         
  -2  13   8         61.71         42.51         6.66 o                         
  -1  13   8         48.97         53.73         6.51 o                         
   0  13   8         21.96         19.91         6.17 o                         
   1  13   8          0.10          1.33         6.06 o                         
   2  13   8         15.83          9.95         7.98 o                         
  -6  14   8          0.29         -6.52         6.52 o                         
  -5  14   8          0.03         -3.06         6.39 o                         
  -4  14   8         32.58         43.48         9.50 o                         
  -3  14   8         30.62         30.86         7.84 o                         
  -2  14   8          0.63          7.88         5.78 o                         
  -1  14   8         82.51         77.19         7.23 o                         
   0  14   8          0.39          6.39         6.28 o                         
   1  14   8         45.88         58.34         7.36 o                         
   2  14   8          8.48         10.15         9.97 o                         
  -6  15   8          0.05        -11.41        11.41 o                         
  -5  15   8         24.59         40.64         7.58 o                         
  -4  15   8         20.18         26.87         6.96 o                         
  -3  15   8          9.26         14.66         5.87 o                         
  -2  15   8         11.96         20.84         6.20 o                         
  -1  15   8         49.79         53.10         6.84 o                         
   0  15   8         73.75         85.29         7.90 o                         
   1  15   8          7.39         10.37         6.95 o                         
   2  15   8          0.32          2.54         8.93 o                         
  -6  16   8          0.00        -12.63        15.95 o                         
  -5  16   8          6.17         20.62        17.38 o                         
  -4  16   8          7.80          9.77         6.67 o                         
  -3  16   8          6.02         -0.79         9.29 o                         
  -2  16   8          2.54         -5.00         6.14 o                         
  -1  16   8        107.75        115.30        10.55 o                         
   0  16   8         23.08         18.11         6.46 o                         
   1  16   8          2.83         -4.61         6.28 o                         
  -5  17   8          2.96          9.37         7.68 o                         
  -4  17   8          1.09         10.51        12.68 o                         
  -3  17   8          5.16         -0.77         6.80 o                         
  -2  17   8          9.17          1.64         5.91 o                         
  -1  17   8         24.57         11.16         8.52 o                         
   0  17   8         27.81         28.17         6.37 o                         
   1  17   8          7.58         11.24         8.18 o                         
  -5  18   8         19.75         23.39         6.53 o                         
  -4  18   8          7.97         10.91         7.21 o                         
  -3  18   8         27.85         30.61         6.21 o                         
  -2  18   8         15.87         21.49         8.59 o                         
  -1  18   8          2.49         11.00         7.04 o                         
   0  18   8          6.15         -6.43         6.43 o                         
   1  18   8          3.72          7.69         8.43 o                         
  -4  19   8          1.21          4.82         6.61 o                         
  -3  19   8          0.69          2.07         6.54 o                         
  -2  19   8          1.91          6.41         6.43 o                         
  -1  19   8          3.15          8.01         6.75 o                         
   0  19   8          7.22         24.35        12.58 o                         
  -4  20   8          3.70          5.73        11.99 o                         
  -3  20   8          0.07         -4.02         5.87 o                         
  -2  20   8         13.41         15.50         6.65 o                         
  -1  20   8         40.09         48.16         9.65 o                         
   0  20   8          3.08          4.33         9.41 o                         
  -3  21   8         25.76         22.48         9.13 o                         
  -2  21   8          6.87          5.82        10.10 o                         
  -1  21   8          4.27          7.30         8.39 o                         
  -7   1   9         11.96         11.18         6.91 o                         
  -6   1   9          6.80          6.38         5.20 o                         
  -5   1   9          0.67         -0.67         4.17 o                         
  -4   1   9          7.23         10.43         4.13 o                         
  -3   1   9          2.55         -3.45         3.45 o                         
  -2   1   9          3.89          1.84         4.08 o                         
  -1   1   9         12.57         11.71         6.43 o                         
   0   1   9         10.59          0.16         7.95 o                         
   1   1   9         12.23          4.59         8.39 o                         
   2   1   9          4.40         -4.62         8.41 o                         
  -7   2   9          0.83         -3.53         7.05 o                         
  -6   2   9          5.14         -2.33         5.17 o                         
  -5   2   9         12.62          8.32         5.35 o                         
  -4   2   9         65.55         78.45         5.63 o                         
  -3   2   9         63.33         64.07         4.34 o                         
  -2   2   9          4.74         -2.64         4.12 o                         
  -1   2   9          0.73         -1.26         5.95 o                         
   0   2   9          1.00         -5.47         6.25 o                         
   1   2   9         18.85          6.99        21.21 o                         
   2   2   9          7.41         -2.53         7.96 o                         
  -7   3   9          6.33          9.71         9.00 o                         
  -6   3   9          2.63         14.83         6.18 o                         
  -5   3   9          0.99          1.44         5.81 o                         
  -4   3   9          0.60          2.18         4.78 o                         
  -3   3   9         70.87         85.89         5.32 o                         
  -2   3   9         10.59          0.50         4.55 o                         
  -1   3   9          2.28          8.07         5.55 o                         
   0   3   9         12.03          9.61         6.28 o                         
   1   3   9          1.37         -2.96         7.95 o                         
   2   3   9          0.65          2.71         8.85 o                         
  -6   4   9         22.59         27.01         6.14 o                         
  -5   4   9          0.41         -3.45         5.08 o                         
  -4   4   9          1.90         -0.88         4.53 o                         
  -3   4   9          2.37          0.89         5.03 o                         
  -2   4   9        182.27        212.32         7.00 o                         
  -1   4   9          9.67          4.72         5.98 o                         
   0   4   9          5.85          5.49         6.35 o                         
   1   4   9          6.24          2.94         8.37 o                         
   2   4   9          3.04         -2.79         9.38 o                         
  -6   5   9          6.79          2.03         6.81 o                         
  -5   5   9          1.99         -1.43         5.25 o                         
  -4   5   9          0.29          2.61        13.38 o                         
  -3   5   9         32.40         35.78         5.12 o                         
  -2   5   9         30.80         29.44         7.01 o                         
  -1   5   9         43.78         51.81         9.54 o                         
   0   5   9          0.00          4.79        10.38 o                         
   1   5   9          5.58         -3.16         6.85 o                         
   2   5   9          2.04         -1.71         7.82 o                         
  -6   6   9         14.99         19.60         5.98 o                         
  -5   6   9          7.08          0.16         5.16 o                         
  -4   6   9         28.52         33.89         7.05 o                         
  -3   6   9         79.72         86.76         5.68 o                         
  -2   6   9          5.69          3.29         5.84 o                         
  -1   6   9          7.70          6.24         6.62 o                         
   0   6   9         12.83          9.42         7.59 o                         
   1   6   9          4.90         13.37         6.41 o                         
   2   6   9          2.67          5.58        11.29 o                         
  -6   7   9          7.35         13.62         5.89 o                         
  -5   7   9          0.03         -6.61         6.61 o                         
  -4   7   9          3.98          3.29         6.00 o                         
  -3   7   9         26.74         40.53         6.22 o                         
  -2   7   9         23.78         27.79         6.04 o                         
  -1   7   9         52.38         47.23         7.14 o                         
   0   7   9         12.76         17.75         7.43 o                         
   1   7   9          0.01          2.91         6.15 o                         
  -6   8   9          0.29          9.14         8.59 o                         
  -5   8   9          3.67          9.66         6.78 o                         
  -4   8   9          3.68          7.86         6.41 o                         
  -3   8   9         20.68         20.29         4.68 o                         
  -2   8   9         38.60         41.46         6.50 o                         
  -1   8   9         20.47         26.38         6.50 o                         
   0   8   9          0.59          6.65         7.04 o                         
   1   8   9         18.76         15.94         6.60 o                         
  -6   9   9          6.03         19.92         8.17 o                         
  -5   9   9         15.65         24.57         7.46 o                         
  -4   9   9         27.11         30.64         6.56 o                         
  -3   9   9         67.15         55.18         5.21 o                         
  -2   9   9         14.38          7.44         6.19 o                         
  -1   9   9         14.72         12.71         8.69 o                         
   0   9   9         31.65         31.58         6.57 o                         
   1   9   9          8.32         10.07         6.41 o                         
  -6  10   9          8.92          8.15         7.16 o                         
  -5  10   9          0.01         -4.57         6.93 o                         
  -4  10   9          5.71          4.83         6.64 o                         
  -3  10   9          5.99         -0.58         4.63 o                         
  -2  10   9          0.09         -2.13         7.08 o                         
  -1  10   9          0.19         -2.63         6.20 o                         
   0  10   9          8.55         -3.05         7.23 o                         
   1  10   9         10.43         -8.54         8.54 o                         
  -5  11   9          0.63         -2.49         7.62 o                         
  -4  11   9          6.69          6.19         6.39 o                         
  -3  11   9          0.83          5.43         5.41 o                         
  -2  11   9         17.93         30.06         6.30 o                         
  -1  11   9          6.02          5.77         6.27 o                         
   0  11   9          4.18         12.77         6.25 o                         
   1  11   9          1.23          0.28         6.56 o                         
  -5  12   9          2.26         -0.50         8.66 o                         
  -4  12   9          7.47         12.11        10.34 o                         
  -3  12   9          1.61          0.97         5.68 o                         
  -2  12   9          1.49         -1.83         6.36 o                         
  -1  12   9          0.89          7.26         8.28 o                         
   0  12   9          5.32          3.62         6.78 o                         
  -5  13   9          6.89         -6.50         7.06 o                         
  -4  13   9          5.49          8.22         6.95 o                         
  -3  13   9         39.45         37.60         8.36 o                         
  -2  13   9          2.12          6.22         6.23 o                         
  -1  13   9          8.10          5.71         7.14 o                         
   0  13   9         30.93         26.68         7.30 o                         
  -5  14   9          1.17         -6.74         6.74 o                         
  -4  14   9          0.65         -3.04         5.94 o                         
  -3  14   9          7.27          7.43         7.80 o                         
  -2  14   9          7.41          7.52         6.47 o                         
  -1  14   9          6.82          5.04         7.10 o                         
   0  14   9          3.80         -0.77         6.02 o                         
  -4  15   9          0.89          5.67         8.04 o                         
  -3  15   9          0.22         -7.68         7.68 o                         
  -2  15   9          3.33          7.27         6.34 o                         
  -1  15   9          0.00         -0.63         6.84 o                         
  -3  16   9          8.22          5.65         8.14 o                         
  -2  16   9          8.17          6.08         5.96 o                         
  -1  16   9          1.58          4.88         8.96 o                         
  -5   0  10          1.72          7.21        10.79 o                         
  -4   0  10          0.80         -1.19         5.89 o                         
  -3   0  10         27.40         35.11        13.09 o                         
  -2   0  10          9.72          2.76        11.14 o                         
  -1   0  10          0.20         -2.30        11.65 o                         
   0   0  10          0.34          0.26        12.76 o                         
  -5   1  10          9.17         14.64         5.73 o                         
  -4   1  10          7.82         10.74         6.49 o                         
  -3   1  10         52.69         46.76        11.35 o                         
  -2   1  10          1.99          0.03         8.92 o                         
  -1   1  10          5.53         -0.70         7.86 o                         
   0   1  10          0.03         -8.28         8.28 o                         
  -5   2  10          4.66          2.79         5.76 o                         
  -4   2  10          0.84          3.97         6.51 o                         
  -3   2  10         29.57         43.09         7.52 o                         
  -2   2  10          1.74         -6.42         6.42 o                         
  -1   2  10          5.72         -7.74        11.93 o                         
  -5   3  10          0.27         -0.85         5.59 o                         
  -4   3  10         16.72          7.40         6.31 o                         
  -3   3  10         12.96         20.13         6.65 o                         
  -2   3  10         12.86          5.84         5.34 o                         
  -1   3  10          1.57         -0.34         6.47 o                         
  -5   4  10          6.13         24.43        15.15 o                         
  -4   4  10          1.57         10.08         6.41 o                         
  -3   4  10         32.14         26.08         8.47 o                         
  -2   4  10         33.94         43.10         5.06 o                         
  -1   4  10          0.13         -1.74         6.34 o                         
  -4   5  10         44.15         31.58         7.30 o                         
  -3   5  10         23.96         39.10        15.30 o                         
  -2   5  10          1.80         -3.53         4.75 o                         
  -1   5  10          2.84         14.32         5.60 o                         
  -4   6  10          6.95          2.01         6.62 o                         
  -3   6  10          0.16         -0.52         5.65 o                         
  -2   6  10          0.05         -6.01         6.01 o                         
  -1   6  10          1.78         -7.77         7.77 o                         
  -4   7  10          3.40          4.11         6.87 o                         
  -3   7  10          0.24         -9.46        12.25 o                         
  -2   7  10         10.94         20.99         6.34 o                         
  -1   7  10         12.08         23.33         9.53 o                         
  -4   8  10          4.31          8.59         6.18 o                         
  -3   8  10         10.99         12.23         6.76 o                         
  -2   8  10         43.02         38.69         7.84 o                         
  -3   9  10          0.01         19.50         7.80 o                         
  -2   9  10          1.21         -2.88         5.89 o                         
                                                                                
