# Supplementary material for: Fifteen 4-(2-meth­oxy­phen­yl)piperazin-1-ium salts containing organic anions: supra­molecular assembly in zero, one, two and three dimensions
Source: Acta Crystallogr E Crystallogr Commun. 2020 Oct 30;76(Pt 11):1779–93. doi: 10.1107/S2056989020014097 (PMC7643239; doi:10.1107/S2056989020014097)
Supplement: Supplementary file 7 [file e-76-01779-VIsup7.hkl]

data_VI                                                                         
_shelx_title ' hm34cgm'                                                         
_shelx_refln_list_code          4                                               
_shelx_F_calc_maximum      211.29                                               
_exptl_crystal_F_000       808.00                                               
_reflns_d_resolution_high  0.7644                                               
                                                                                
loop_                                                                           
 _space_group_symop_operation_xyz                                               
 'x, y, z'                                                                      
 'x+1/2, -y+1/2, -z'                                                            
 '-x, y+1/2, -z+1/2'                                                            
 '-x+1/2, -y, z+1/2'                                                            
                                                                                
_cell_length_a     6.9824                                                       
_cell_length_b    13.2292                                                       
_cell_length_c    19.4903                                                       
_cell_angle_alpha  90.000                                                       
_cell_angle_beta   90.000                                                       
_cell_angle_gamma  90.000                                                       
                                                                                
_shelx_F_squared_multiplier     1.000                                           
                                                                                
loop_                                                                           
 _refln_index_h                                                                 
 _refln_index_k                                                                 
 _refln_index_l                                                                 
 _refln_F_squared_calc                                                          
 _refln_F_squared_meas                                                          
 _refln_F_squared_sigma                                                         
 _refln_observed_status                                                         
   2   0   0      34341.48      32909.44        69.32 o                         
   4   0   0       3681.30       3659.31        33.39 o                         
   6   0   0       1064.31       1182.61        21.01 o                         
   8   0   0        343.68        377.17        24.31 o                         
   1   1   0        410.81        496.55         5.81 o                         
   2   1   0         16.99         12.23         2.52 o                         
   3   1   0       1459.24       1490.59         8.56 o                         
   4   1   0       1239.46       1204.63         8.40 o                         
   5   1   0        900.62        897.59        11.20 o                         
   6   1   0        469.72        478.30        11.39 o                         
   7   1   0        787.92        816.72        14.35 o                         
   8   1   0         60.86         24.73        17.59 o                         
   0   2   0       6822.14       6878.37       136.14 o                         
   1   2   0        496.83        602.09        13.08 o                         
   2   2   0      12244.25      12250.99        72.76 o                         
   3   2   0        680.58        662.46         9.58 o                         
   4   2   0        848.77        834.10         6.93 o                         
   5   2   0         77.02         79.81         8.12 o                         
   6   2   0       1009.83       1044.01        25.81 o                         
   7   2   0         12.38         16.92        13.18 o                         
   8   2   0        130.45        154.07        17.75 o                         
   9   2   0         30.33        -19.38        33.41 o                         
   1   3   0      44643.13      41071.91       306.98 o                         
   2   3   0       1737.58       1846.68        18.07 o                         
   3   3   0       5038.31       5399.29        84.03 o                         
   4   3   0        637.82        711.11        11.96 o                         
   5   3   0        970.05       1000.61        17.93 o                         
   6   3   0        226.30        235.67        11.98 o                         
   7   3   0        423.60        467.69        18.29 o                         
   8   3   0         10.41         25.34        19.42 o                         
   0   4   0       1305.54       1194.12        11.73 o                         
   1   4   0         80.18         78.55         3.36 o                         
   2   4   0       2832.44       2652.16        23.78 o                         
   3   4   0        122.64        109.83         4.44 o                         
   4   4   0        874.64        862.84         7.43 o                         
   5   4   0        277.38        279.70        15.09 o                         
   6   4   0        644.89        712.60        27.63 o                         
   7   4   0         62.88         80.52        17.25 o                         
   8   4   0         56.63         84.48        19.83 o                         
   1   5   0       2249.83       2388.29        16.18 o                         
   2   5   0          2.15          7.20         3.90 o                         
   3   5   0        355.00        359.53         8.26 o                         
   4   5   0        222.56        247.68        10.56 o                         
   5   5   0        144.68        146.84        17.99 o                         
   6   5   0         93.77         88.86        15.60 o                         
   7   5   0        264.88        262.71        19.24 o                         
   8   5   0        102.49         95.34        25.95 o                         
   0   6   0      10265.29      10348.69        70.93 o                         
   1   6   0        271.82        283.80         7.29 o                         
   2   6   0       7207.26       6879.29        40.17 o                         
   3   6   0        341.64        339.27         7.55 o                         
   4   6   0       3804.13       3869.46        71.14 o                         
   5   6   0         36.41         25.34        18.01 o                         
   6   6   0        136.32        159.32        17.10 o                         
   7   6   0          0.52          1.55        18.84 o                         
   8   6   0         18.77         13.10        23.50 o                         
   1   7   0        211.05        230.08         6.23 o                         
   2   7   0        795.77        854.87        14.86 o                         
   3   7   0       2511.49       2442.21        19.59 o                         
   4   7   0         20.20         17.73        13.38 o                         
   5   7   0         59.64         62.16        16.58 o                         
   6   7   0         91.07         89.61        18.17 o                         
   7   7   0         16.75         12.69        19.27 o                         
   0   8   0        520.68        549.85        11.88 o                         
   1   8   0          4.60          2.30         6.06 o                         
   2   8   0        107.91        113.56         6.47 o                         
   3   8   0        696.52        690.26         9.83 o                         
   4   8   0         42.52         26.14        14.84 o                         
   5   8   0         35.30         30.09        16.61 o                         
   6   8   0         54.28         59.96        22.96 o                         
   7   8   0         70.42         73.99        20.46 o                         
   1   9   0        972.67        973.97        14.42 o                         
   2   9   0         37.61         39.68         7.74 o                         
   3   9   0       1580.78       1553.71        31.23 o                         
   4   9   0        294.90        252.03        16.44 o                         
   5   9   0        597.21        629.81        26.66 o                         
   6   9   0          1.86         18.24        21.79 o                         
   7   9   0          7.90          4.74        26.30 o                         
   0  10   0         27.08         34.81        12.02 o                         
   1  10   0        101.96        109.24        10.45 o                         
   2  10   0        145.49        156.60        10.41 o                         
   3  10   0        259.67        226.14        15.22 o                         
   4  10   0        769.12        691.90        20.62 o                         
   5  10   0         62.65         70.90        21.69 o                         
   6  10   0          1.66         31.51        22.27 o                         
   1  11   0        370.25        385.52        12.27 o                         
   2  11   0        683.02        704.00        19.64 o                         
   3  11   0        102.16        107.29        15.77 o                         
   4  11   0         33.47         45.98        16.82 o                         
   5  11   0         80.54         46.34        19.64 o                         
   6  11   0         19.46         43.51        28.81 o                         
   0  12   0        100.84        123.93        15.19 o                         
   1  12   0         23.79         29.72        15.11 o                         
   2  12   0        513.37        570.10        17.81 o                         
   3  12   0          7.67          8.21        21.12 o                         
   4  12   0        195.98        207.57        23.92 o                         
   5  12   0          0.59         -9.86        26.20 o                         
   6  12   0         36.69          1.17        44.19 o                         
   1  13   0          3.35          7.73        17.79 o                         
   2  13   0         19.33         17.40        16.26 o                         
   3  13   0          4.50         14.24        25.82 o                         
   4  13   0          1.27         -4.83        26.26 o                         
   5  13   0          0.25         -3.27        37.39 o                         
   0  14   0         15.19         32.00        21.16 o                         
   1  14   0          0.09          5.19        18.76 o                         
   2  14   0         58.03         58.50        24.10 o                         
   3  14   0        182.66        238.88        37.36 o                         
   4  14   0         33.03         34.04        29.93 o                         
   1  15   0        134.00        114.39        19.44 o                         
   2  15   0         14.02         28.00        27.05 o                         
   3  15   0        153.66        163.97        28.74 o                         
   0  16   0          0.45          1.24        27.31 o                         
   1  16   0         27.10         27.09        18.84 o                         
   2  16   0         28.26         22.60        24.54 o                         
   1   0   1       7371.69       7367.84        29.35 o                         
   2   0   1        509.99        539.93         4.33 o                         
   3   0   1        146.39        130.09         3.82 o                         
   4   0   1        305.06        316.66         5.66 o                         
   5   0   1        361.32        363.16        10.06 o                         
   6   0   1        309.05        320.21        10.76 o                         
   7   0   1        175.51        170.27        11.97 o                         
   8   0   1         74.65         72.59        15.43 o                         
  -9   1   1         13.16         13.19        29.51 o                         
  -8   1   1         70.13         44.65        17.71 o                         
  -7   1   1         62.56         51.36        12.57 o                         
  -6   1   1        295.82        314.27        10.47 o                         
  -5   1   1        867.45        940.57        10.79 o                         
  -4   1   1        618.99        611.38         7.02 o                         
  -3   1   1       4698.18       4648.35        22.72 o                         
  -2   1   1       1112.98       1126.83        10.83 o                         
  -1   1   1       5947.54       6082.08        35.17 o                         
   3   1   1       4586.87       4561.28        39.71 o                         
   4   1   1        622.30        611.14         7.48 o                         
   5   1   1        894.78        937.23        14.46 o                         
   6   1   1        365.81        393.70        11.25 o                         
   7   1   1        134.21        148.21        13.50 o                         
   8   1   1         52.07         38.86        14.02 o                         
  -8   2   1         27.98         29.70        21.23 o                         
  -7   2   1        176.64        152.62        15.95 o                         
  -6   2   1        787.12        802.39        12.42 o                         
  -5   2   1        157.55        158.35         8.29 o                         
  -4   2   1       2421.28       2362.16        20.40 o                         
  -3   2   1        324.74        304.33         5.09 o                         
  -2   2   1      10063.49      10369.83        54.11 o                         
  -1   2   1       8526.65       8390.47        91.29 o                         
   0   2   1        350.34        394.07         7.90 o                         
   1   2   1       8503.46       8362.80        76.29 o                         
   2   2   1      11790.52      11194.94       161.27 o                         
   3   2   1        522.46        505.45         8.06 o                         
   4   2   1       2255.82       2187.80        15.28 o                         
   5   2   1        175.55        162.94         7.28 o                         
   6   2   1        632.86        649.20        14.32 o                         
   7   2   1        225.90        200.56        14.83 o                         
   8   2   1         21.60         31.25        16.54 o                         
  -8   3   1         78.59         74.81        21.71 o                         
  -7   3   1         56.51         63.44        17.12 o                         
  -6   3   1        246.73        241.68        12.23 o                         
  -5   3   1         25.79         23.50         7.60 o                         
  -4   3   1        408.45        387.25        11.62 o                         
  -3   3   1         48.65         54.89         3.94 o                         
  -2   3   1       2007.16       1989.27        19.50 o                         
  -1   3   1       2994.38       2988.31        17.89 o                         
   0   3   1        169.32        135.48         2.74 o                         
   1   3   1       2940.24       2930.69        30.66 o                         
   2   3   1       2069.00       2050.14        13.48 o                         
   3   3   1         73.59         76.69         5.61 o                         
   4   3   1        509.93        472.27         9.06 o                         
   5   3   1         44.56         44.54        11.89 o                         
   6   3   1        356.46        355.55        16.30 o                         
   7   3   1         58.71         61.09        16.16 o                         
   8   3   1        103.32        114.49        17.80 o                         
  -8   4   1         55.94         82.10        24.33 o                         
  -7   4   1        173.82        194.60        18.37 o                         
  -6   4   1        325.01        328.59        15.98 o                         
  -5   4   1         52.10         56.79        12.85 o                         
  -4   4   1       2148.82       2137.52        21.31 o                         
  -3   4   1         74.21         59.63         5.02 o                         
  -2   4   1       4571.85       4709.06        59.22 o                         
  -1   4   1        307.79        351.14         4.58 o                         
   0   4   1       2775.84       2754.04        18.84 o                         
   1   4   1        334.63        372.72         4.54 o                         
   3   4   1         13.75          9.67         5.63 o                         
   4   4   1       2270.80       2249.82        30.72 o                         
   5   4   1         21.81         16.05        16.49 o                         
   6   4   1        423.61        396.60        20.49 o                         
   7   4   1        198.41        228.07        18.15 o                         
   8   4   1         60.94         81.22        20.18 o                         
  -8   5   1         32.00         27.95        22.79 o                         
  -7   5   1         58.62         66.20        18.18 o                         
  -6   5   1         32.07         19.78        15.19 o                         
  -5   5   1       1335.49       1259.87        24.30 o                         
  -4   5   1        120.47        141.80        11.68 o                         
  -3   5   1       1784.14       1754.76        15.39 o                         
  -2   5   1        246.56        267.72         4.72 o                         
  -1   5   1      12023.04      12125.75        65.17 o                         
   0   5   1         31.03         23.86         2.54 o                         
   1   5   1      13221.23      12806.75        69.64 o                         
   2   5   1        125.61        140.72         5.09 o                         
   3   5   1       2260.66       2252.20        60.28 o                         
   4   5   1         72.68         83.78         8.32 o                         
   5   5   1       1045.02       1013.24        50.54 o                         
   6   5   1         45.93         39.83        15.64 o                         
   7   5   1         52.91         91.30        19.77 o                         
   8   5   1         32.22         50.15        20.27 o                         
  -8   6   1         21.72          6.30        22.01 o                         
  -7   6   1        157.43        145.46        21.93 o                         
  -6   6   1         23.01         21.40        16.21 o                         
  -5   6   1       1280.20       1287.88        19.70 o                         
  -4   6   1        115.02        138.36        13.19 o                         
  -3   6   1        577.64        611.08         7.88 o                         
  -2   6   1        162.31        161.09         5.17 o                         
  -1   6   1       1610.76       1703.68        19.60 o                         
   0   6   1        166.34        158.05         5.64 o                         
   1   6   1       1678.86       1761.34        12.62 o                         
   2   6   1        119.40        111.21         5.30 o                         
   3   6   1        541.66        558.43        10.27 o                         
   4   6   1        152.77        167.99        10.13 o                         
   5   6   1       1448.60       1453.44        18.35 o                         
   6   6   1         29.63         22.77        16.69 o                         
   7   6   1        204.97        199.63        20.14 o                         
   8   6   1         27.05         21.01        19.48 o                         
  -7   7   1         60.76         60.18        22.15 o                         
  -6   7   1         79.17         79.42        17.73 o                         
  -5   7   1        523.18        532.33        18.20 o                         
  -4   7   1        379.72        391.63        15.57 o                         
  -3   7   1       1895.56       1808.23        10.58 o                         
  -2   7   1        774.87        768.56        11.49 o                         
  -1   7   1       4562.01       4667.27        43.14 o                         
   0   7   1       1612.36       1680.96        17.72 o                         
   1   7   1       4927.83       4992.95        63.61 o                         
   2   7   1        875.39        851.11        12.81 o                         
   3   7   1       2219.30       2154.48        17.19 o                         
   4   7   1        292.54        311.60        11.61 o                         
   5   7   1        548.73        530.21        17.49 o                         
   6   7   1         73.46         87.28        22.33 o                         
   7   7   1         43.28         46.82        20.21 o                         
  -7   8   1         24.45          5.97        25.06 o                         
  -6   8   1        217.83        236.62        19.04 o                         
  -5   8   1         30.65         24.49        15.73 o                         
  -4   8   1          1.69          9.80        14.12 o                         
  -3   8   1         78.64         76.58         9.04 o                         
  -2   8   1       1622.22       1528.68        34.44 o                         
  -1   8   1         91.63         92.82         6.72 o                         
   0   8   1       2280.03       2177.85        28.21 o                         
   1   8   1        135.47        130.70         6.73 o                         
   2   8   1       1562.72       1487.39        37.21 o                         
   3   8   1        136.33        149.15         8.31 o                         
   4   8   1         24.65         24.98        14.88 o                         
   5   8   1         53.94         49.09        16.85 o                         
   6   8   1        198.73        233.36        23.14 o                         
   7   8   1         29.29         12.65        19.59 o                         
  -7   9   1         13.29         17.87        25.18 o                         
  -6   9   1         86.78        112.11        25.25 o                         
  -5   9   1         17.60         10.89        17.13 o                         
  -4   9   1        450.63        473.99        26.52 o                         
  -3   9   1        314.01        315.48        19.19 o                         
  -2   9   1         85.35         94.67        11.19 o                         
  -1   9   1         29.72         44.47         7.65 o                         
   0   9   1         49.62         62.45         7.70 o                         
   1   9   1         22.81         37.89         7.33 o                         
   2   9   1         61.42         58.33         8.21 o                         
   3   9   1        274.53        263.27         9.20 o                         
   4   9   1        463.92        488.02        18.10 o                         
   5   9   1          6.61          7.11        17.14 o                         
   6   9   1         92.67        103.36        24.67 o                         
   7   9   1         14.65         18.76        20.78 o                         
  -6  10   1         69.83        117.77        38.64 o                         
  -5  10   1        142.54        165.11        32.62 o                         
  -4  10   1        306.85        289.96        27.73 o                         
  -3  10   1        454.05        495.71        22.74 o                         
  -2  10   1        753.77        729.64        18.00 o                         
  -1  10   1        448.56        475.86         9.80 o                         
   0  10   1       1737.86       1770.13        41.78 o                         
   1  10   1        492.05        494.03        11.63 o                         
   2  10   1        982.69        976.26        22.89 o                         
   3  10   1        567.50        521.32        13.86 o                         
   4  10   1        302.74        301.16        17.57 o                         
   5  10   1        138.60        158.19        18.00 o                         
   6  10   1         98.34        131.58        29.82 o                         
  -6  11   1          0.59        -25.92        25.98 o                         
  -5  11   1         20.27         -6.23        25.80 o                         
  -4  11   1        211.92        212.52        24.13 o                         
  -3  11   1         45.01         38.30        21.07 o                         
  -2  11   1         56.83         75.60        13.76 o                         
  -1  11   1        595.59        614.04        22.01 o                         
   0  11   1        333.67        351.36        10.45 o                         
   1  11   1        496.40        476.40        12.66 o                         
   2  11   1         67.71         99.93        14.28 o                         
   3  11   1         17.63          8.61        12.21 o                         
   4  11   1        191.69        191.38        18.41 o                         
   5  11   1         32.88         19.12        18.35 o                         
   6  11   1          2.51         28.19        26.01 o                         
  -6  12   1         30.45         -7.85        52.58 o                         
  -5  12   1         56.83         41.90        27.03 o                         
  -4  12   1         90.57         70.73        23.76 o                         
  -3  12   1        214.23        270.76        63.39 o                         
  -2  12   1         76.43         71.04        16.44 o                         
  -1  12   1         12.22         21.26        15.74 o                         
   0  12   1         40.59         33.55        12.17 o                         
   1  12   1         16.27         25.23        12.24 o                         
   2  12   1         98.43        107.06        16.59 o                         
   3  12   1        228.15        247.05        24.42 o                         
   4  12   1         66.15         41.52        17.95 o                         
   5  12   1         61.32         50.85        19.78 o                         
  -5  13   1         59.03         32.18        27.63 o                         
  -4  13   1         41.71         23.70        26.71 o                         
  -3  13   1        139.58        147.85        25.69 o                         
  -2  13   1        249.69        263.47        48.46 o                         
  -1  13   1        215.13        212.87        17.46 o                         
   0  13   1         69.21         36.84        13.02 o                         
   1  13   1        223.59        235.32        17.52 o                         
   2  13   1        285.24        310.96        28.44 o                         
   3  13   1        150.60        164.52        27.20 o                         
   4  13   1         50.81         60.55        26.34 o                         
   5  13   1         61.82         60.47        26.61 o                         
  -4  14   1         20.45         11.61        30.47 o                         
  -3  14   1         80.46         91.24        25.15 o                         
  -2  14   1         68.58         82.75        26.13 o                         
  -1  14   1         32.56         49.84        19.17 o                         
   0  14   1        118.74        135.61        18.00 o                         
   1  14   1         31.76         29.96        17.17 o                         
   2  14   1         66.35         92.43        17.78 o                         
   3  14   1         80.29         85.72        26.56 o                         
   4  14   1         14.53         16.26        26.94 o                         
  -3  15   1          4.91         22.34        25.16 o                         
  -2  15   1         26.73         30.50        27.10 o                         
  -1  15   1         61.71         58.55        18.88 o                         
   0  15   1         10.50         10.90        18.01 o                         
   1  15   1         66.88         68.17        20.62 o                         
   2  15   1         20.47         17.16        22.93 o                         
   3  15   1          8.13         18.36        29.80 o                         
  -2  16   1         34.41         45.97        27.21 o                         
  -1  16   1         26.44         32.03        29.31 o                         
   0  16   1         54.58         59.62        19.70 o                         
   1  16   1         23.05         27.23        21.11 o                         
   2  16   1         27.47         48.27        26.83 o                         
   0  17   1          8.82          9.75        26.58 o                         
   1  17   1         10.37          7.02        28.30 o                         
   1   0   2       7367.92       7094.70        27.53 o                         
   2   0   2       5899.80       6134.72        31.62 o                         
   3   0   2        951.67        851.72         5.07 o                         
   4   0   2       1750.93       1771.80         9.99 o                         
   5   0   2        463.93        455.79        10.12 o                         
   6   0   2         14.09         15.43        11.18 o                         
   7   0   2        175.69        214.10        12.18 o                         
   8   0   2          4.72         -3.45        15.94 o                         
   9   0   2         47.47         49.13        23.81 o                         
  -9   1   2         10.08         51.58        36.89 o                         
  -8   1   2        160.56        151.63        18.27 o                         
  -7   1   2         51.42         52.64        15.54 o                         
  -6   1   2        281.24        271.00        11.58 o                         
  -5   1   2        193.31        186.61         8.29 o                         
  -4   1   2        174.07        162.30         5.10 o                         
  -3   1   2        950.96        938.84         5.93 o                         
  -2   1   2       2479.23       2438.48        12.78 o                         
  -1   1   2       1716.39       1847.17        13.59 o                         
   0   1   2       1602.54       1656.50         9.90 o                         
   2   1   2       2285.50       2206.65        10.02 o                         
   3   1   2        962.00        959.78        14.99 o                         
   4   1   2        113.36        104.64         6.35 o                         
   5   1   2        208.67        202.74        10.32 o                         
   6   1   2        301.52        279.82        12.35 o                         
   7   1   2         54.17         53.21        12.21 o                         
   8   1   2        170.67        173.42        13.52 o                         
   9   1   2         11.54          8.39        34.95 o                         
  -8   2   2         23.12         33.39        23.92 o                         
  -7   2   2        126.75        112.10        19.65 o                         
  -6   2   2        117.22        124.11        10.73 o                         
  -5   2   2        485.73        450.58         8.12 o                         
  -4   2   2       1509.59       1468.60         8.39 o                         
  -3   2   2       3439.98       3544.39        18.21 o                         
  -2   2   2       1245.58       1296.02         7.81 o                         
  -1   2   2       1573.88       1548.07        17.70 o                         
   0   2   2       3241.76       3334.59         9.62 o                         
   1   2   2       1690.88       1678.97        24.80 o                         
   2   2   2       1195.57       1231.74         7.82 o                         
   3   2   2       3206.30       3276.62        36.30 o                         
   4   2   2       1405.90       1385.04        20.36 o                         
   5   2   2        395.15        361.13         9.88 o                         
   6   2   2         93.53         89.28        12.13 o                         
   7   2   2         76.21         74.83        13.64 o                         
   8   2   2         30.75         29.70        15.42 o                         
   9   2   2         41.57         51.51        37.41 o                         
  -8   3   2        177.93        222.23        27.84 o                         
  -7   3   2        337.60        398.68        23.28 o                         
  -6   3   2        465.82        521.20        42.89 o                         
  -5   3   2       1218.71       1246.42        16.38 o                         
  -4   3   2       1572.27       1487.03        17.35 o                         
  -3   3   2       4882.64       5041.90        21.85 o                         
  -2   3   2       4869.79       4840.31        51.79 o                         
  -1   3   2       6905.12       6688.24        45.07 o                         
   0   3   2        406.17        358.87         2.81 o                         
   2   3   2       5207.60       5076.84        52.57 o                         
   3   3   2       4278.62       4474.42        85.72 o                         
   4   3   2       1561.58       1501.88        28.26 o                         
   5   3   2       1478.45       1517.09        22.55 o                         
   6   3   2        525.18        534.50        17.11 o                         
   7   3   2        356.12        367.53        20.12 o                         
   8   3   2        160.65        199.48        20.03 o                         
  -8   4   2         71.35         93.53        31.93 o                         
  -7   4   2        231.12        286.89        22.42 o                         
  -6   4   2        258.17        226.76        22.01 o                         
  -5   4   2        473.47        470.85        15.15 o                         
  -4   4   2         95.62        107.42         7.80 o                         
  -3   4   2        345.11        366.17         7.31 o                         
  -2   4   2       1444.05       1533.88         6.70 o                         
  -1   4   2       4490.29       4519.14        40.84 o                         
   0   4   2        112.93        125.64         2.27 o                         
   1   4   2       4367.92       4391.24        32.80 o                         
   2   4   2       1181.24       1294.15        14.44 o                         
   3   4   2        198.16        210.42         5.53 o                         
   4   4   2        135.27        140.36         6.71 o                         
   5   4   2        387.63        436.53        26.92 o                         
   6   4   2        235.95        199.82        16.51 o                         
   7   4   2        229.97        253.72        19.02 o                         
   8   4   2         54.38         66.16        19.65 o                         
  -8   5   2          2.40          1.99        25.39 o                         
  -7   5   2         85.45         91.17        19.96 o                         
  -6   5   2        326.57        344.34        20.32 o                         
  -5   5   2        886.62        851.39        25.45 o                         
  -4   5   2       1575.04       1617.44        17.26 o                         
  -3   5   2       1770.82       1711.32        19.02 o                         
  -2   5   2       3074.12       3142.18        34.58 o                         
  -1   5   2       1140.81       1207.43         7.67 o                         
   0   5   2         31.61         32.74         2.39 o                         
   1   5   2       1049.46       1111.93        12.71 o                         
   2   5   2       2886.65       2959.83        19.36 o                         
   3   5   2       1610.33       1588.43        19.71 o                         
   4   5   2       1685.17       1658.73        15.19 o                         
   5   5   2        852.89        802.54        70.37 o                         
   6   5   2        263.25        253.06        19.99 o                         
   7   5   2         98.45        133.14        18.61 o                         
   8   5   2          6.15         13.97        20.66 o                         
  -8   6   2          8.96         -1.02        25.04 o                         
  -7   6   2        107.00        116.38        31.95 o                         
  -6   6   2        310.41        308.29        20.71 o                         
  -5   6   2       1486.44       1506.03        39.05 o                         
  -4   6   2        421.35        413.26        14.11 o                         
  -3   6   2       4037.64       3870.18        39.77 o                         
  -2   6   2       1988.67       1929.48        27.90 o                         
  -1   6   2       2476.84       2451.34        28.56 o                         
   0   6   2       5352.70       5487.52        40.51 o                         
   1   6   2       2625.35       2590.58        28.16 o                         
   2   6   2       1571.79       1576.16        21.60 o                         
   3   6   2       3884.21       3699.75        18.32 o                         
   4   6   2        642.35        611.21        11.90 o                         
   5   6   2       1388.51       1448.02        21.31 o                         
   6   6   2        396.50        386.06        25.67 o                         
   7   6   2         92.52        102.05        19.52 o                         
   8   6   2         18.31         34.53        21.85 o                         
  -8   7   2         16.02        -23.05        33.46 o                         
  -7   7   2         19.83         20.95        20.38 o                         
  -6   7   2        109.51        111.70        19.29 o                         
  -5   7   2         80.54         90.92        18.12 o                         
  -4   7   2        233.53        254.13        14.59 o                         
  -3   7   2        102.38        126.64         9.96 o                         
  -2   7   2        419.24        389.21        10.51 o                         
  -1   7   2        435.53        455.91         8.75 o                         
   0   7   2        303.34        244.93         4.11 o                         
   1   7   2        376.74        378.75        11.31 o                         
   2   7   2        307.23        282.71         7.38 o                         
   3   7   2         67.56         69.35         7.71 o                         
   4   7   2        235.52        252.80        11.34 o                         
   5   7   2        116.46        118.78        13.44 o                         
   6   7   2         98.49         99.30        21.83 o                         
   7   7   2         19.68         15.31        18.71 o                         
  -7   8   2         23.94         42.59        24.13 o                         
  -6   8   2        232.83        237.59        18.58 o                         
  -5   8   2        564.47        607.15        24.24 o                         
  -4   8   2       1191.97       1229.58        33.81 o                         
  -3   8   2       1714.55       1749.40        70.29 o                         
  -2   8   2       1675.71       1671.63        53.57 o                         
  -1   8   2        665.73        718.29        14.76 o                         
   0   8   2       1097.66       1161.02        16.53 o                         
   1   8   2        621.61        675.67        16.19 o                         
   2   8   2       1536.55       1478.36        22.53 o                         
   3   8   2       1725.81       1713.28        26.03 o                         
   4   8   2       1148.44       1111.45        12.80 o                         
   5   8   2        583.64        614.29        23.29 o                         
   6   8   2        216.01        224.10        24.44 o                         
   7   8   2         28.51         30.09        20.81 o                         
  -7   9   2         70.19         74.28        23.50 o                         
  -6   9   2        292.66        304.19        19.16 o                         
  -5   9   2        107.17        168.86        29.56 o                         
  -4   9   2        516.22        540.87        37.85 o                         
  -3   9   2       1050.23       1111.90        28.95 o                         
  -2   9   2       1113.24       1125.60        24.90 o                         
  -1   9   2       1752.90       1813.00        32.64 o                         
   0   9   2        876.94        851.38        16.18 o                         
   1   9   2       1808.79       1820.55        32.53 o                         
   2   9   2       1238.53       1219.66        40.37 o                         
   3   9   2       1047.17       1045.21        14.72 o                         
   4   9   2        531.10        519.89        17.86 o                         
   5   9   2        151.08        175.08        18.08 o                         
   6   9   2        292.37        310.89        25.02 o                         
   7   9   2         66.60         55.76        21.52 o                         
  -6  10   2         28.29         35.71        21.22 o                         
  -5  10   2         70.16         43.11        24.49 o                         
  -4  10   2         43.93         57.76        21.19 o                         
  -3  10   2         31.60         39.29        20.19 o                         
  -2  10   2        217.31        221.39        13.19 o                         
  -1  10   2        165.20        166.86        10.95 o                         
   0  10   2         61.03         72.67        10.14 o                         
   1  10   2        123.53        114.64        10.63 o                         
   2  10   2        239.44        224.10         9.37 o                         
   3  10   2         36.11         31.98        10.99 o                         
   4  10   2         29.47         23.70        16.26 o                         
   5  10   2         47.57         28.17        18.02 o                         
   6  10   2         24.58         39.69        25.13 o                         
  -6  11   2         69.90         61.58        21.80 o                         
  -5  11   2        182.60        168.90        24.72 o                         
  -4  11   2        232.30        269.10        23.73 o                         
  -3  11   2        168.51        161.58        21.00 o                         
  -2  11   2         44.05         46.86        14.32 o                         
  -1  11   2        314.33        318.96        13.45 o                         
   0  11   2        496.31        470.00        14.82 o                         
   1  11   2        301.89        321.54        12.27 o                         
   2  11   2         55.22         69.55        11.66 o                         
   3  11   2        139.69        120.91        12.23 o                         
   4  11   2        238.74        225.91        18.81 o                         
   5  11   2        178.07        174.93        19.70 o                         
   6  11   2         80.31        105.15        25.48 o                         
  -6  12   2         80.89         -1.46        53.03 o                         
  -5  12   2         66.46         53.29        28.89 o                         
  -4  12   2        216.86        216.32        25.09 o                         
  -3  12   2        281.66        293.97        32.58 o                         
  -2  12   2        511.67        562.38        47.33 o                         
  -1  12   2        433.58        442.17        15.15 o                         
   0  12   2        607.65        671.17        23.56 o                         
   1  12   2        479.96        503.01        24.26 o                         
   2  12   2        558.25        554.05        25.80 o                         
   3  12   2        201.49        199.10        17.32 o                         
   4  12   2        255.71        248.58        19.82 o                         
   5  12   2         63.58         47.87        21.22 o                         
   6  12   2         67.71         61.12        31.93 o                         
  -5  13   2         51.33         57.72        30.48 o                         
  -4  13   2         20.28         18.14        27.68 o                         
  -3  13   2         79.99         87.55        25.88 o                         
  -2  13   2         71.62        123.06        24.12 o                         
  -1  13   2        142.90        121.04        17.75 o                         
   0  13   2        202.74        236.01        13.41 o                         
   1  13   2        159.84        141.93        17.51 o                         
   2  13   2         75.05         95.84        17.03 o                         
   3  13   2         87.26         77.06        25.15 o                         
   4  13   2         27.16         20.48        24.34 o                         
   5  13   2         49.19         58.56        22.52 o                         
  -4  14   2         83.03         80.53        30.74 o                         
  -3  14   2          3.44          2.35        23.92 o                         
  -2  14   2        199.03        195.71        27.41 o                         
  -1  14   2        167.50        173.48        18.64 o                         
   0  14   2        342.74        365.61        15.58 o                         
   1  14   2        146.47        167.01        19.68 o                         
   2  14   2        173.41        166.89        19.23 o                         
   3  14   2         12.09          5.94        25.51 o                         
   4  14   2         78.98         65.71        27.92 o                         
  -3  15   2         20.45         32.50        25.62 o                         
  -2  15   2         40.92         51.00        25.35 o                         
  -1  15   2         93.71        109.80        24.44 o                         
   0  15   2        163.49        177.79        17.95 o                         
   1  15   2        105.68        134.82        25.90 o                         
   2  15   2         35.46         56.68        20.46 o                         
   3  15   2         33.65         39.07        26.97 o                         
  -2  16   2          1.09         11.39        42.07 o                         
  -1  16   2         47.45         67.64        28.34 o                         
   0  16   2          4.38         11.41        21.90 o                         
   1  16   2         41.78         21.49        19.55 o                         
   2  16   2          1.62         -2.64        24.71 o                         
   0  17   2         20.88         52.84        30.74 o                         
   1  17   2         31.37         17.11        30.05 o                         
   1   0   3       1659.57       1843.32        13.75 o                         
   2   0   3        139.82        157.62         4.38 o                         
   3   0   3          5.30          7.63         3.67 o                         
   4   0   3          3.51          3.76         5.10 o                         
   5   0   3        179.26        160.80         9.29 o                         
   6   0   3        321.61        302.57        12.11 o                         
   7   0   3         10.37         -2.74        14.60 o                         
   8   0   3         18.59         22.16        15.43 o                         
   9   0   3          0.97         11.90        33.98 o                         
  -9   1   3          8.94         52.27        34.67 o                         
  -8   1   3         86.10         97.49        19.49 o                         
  -7   1   3         96.59         90.73        15.12 o                         
  -6   1   3        761.27        776.64        17.23 o                         
  -5   1   3         30.75         25.93         8.45 o                         
  -4   1   3       4582.02       4508.36        30.66 o                         
  -3   1   3       1447.49       1490.52        12.96 o                         
  -2   1   3       7985.41       8106.49        27.03 o                         
  -1   1   3      12039.16      11877.22        50.76 o                         
   0   1   3      14427.81      14614.10        52.87 o                         
   1   1   3      11132.26      11520.79        56.30 o                         
   2   1   3       8578.64       8511.29        26.70 o                         
   3   1   3       1873.33       1919.09        12.44 o                         
   4   1   3       4264.68       4134.42        26.48 o                         
   5   1   3         24.76         16.38        10.09 o                         
   6   1   3        604.46        589.27        15.76 o                         
   7   1   3         83.80         90.55        11.89 o                         
   8   1   3        105.84        130.50        15.40 o                         
  -8   2   3        111.77         95.22        25.49 o                         
  -7   2   3        650.56        742.40        24.46 o                         
  -6   2   3        635.60        654.14        15.31 o                         
  -5   2   3       1156.24       1173.68        12.35 o                         
  -4   2   3        207.28        218.21         5.67 o                         
  -3   2   3       8124.15       8075.71        61.87 o                         
  -2   2   3        179.63        195.01         3.75 o                         
  -1   2   3      13337.46      12663.71        52.13 o                         
   0   2   3       1948.12       2045.49        15.61 o                         
   1   2   3      13353.74      12857.93        48.60 o                         
   2   2   3         67.63         74.86         4.69 o                         
   3   2   3       8232.87       8078.59        52.20 o                         
   4   2   3        113.45        116.72         7.92 o                         
   5   2   3       1357.52       1353.30        37.58 o                         
   6   2   3        656.27        623.52        14.17 o                         
   7   2   3        627.13        693.99        19.93 o                         
   8   2   3        122.43        125.18        16.11 o                         
  -8   3   3          0.53         -7.82        22.21 o                         
  -7   3   3         98.23        119.04        19.85 o                         
  -6   3   3         72.67         75.96        18.32 o                         
  -5   3   3        461.84        471.72        16.84 o                         
  -4   3   3        336.61        332.51         5.91 o                         
  -3   3   3         35.10         34.43         4.06 o                         
  -2   3   3        833.85        940.16        11.62 o                         
  -1   3   3        791.56        830.26         7.31 o                         
   0   3   3       1874.95       2043.99        14.57 o                         
   1   3   3        790.92        845.95        10.93 o                         
   2   3   3        917.54       1008.91         8.39 o                         
   3   3   3         65.67         62.16         3.48 o                         
   4   3   3        278.68        277.43        10.52 o                         
   5   3   3        401.28        400.15        13.31 o                         
   6   3   3        103.07         76.76        14.54 o                         
   7   3   3         76.31         74.09        17.53 o                         
   8   3   3          2.76          7.60        18.27 o                         
  -8   4   3         20.38         16.50        31.56 o                         
  -7   4   3        362.45        417.25        22.40 o                         
  -6   4   3        125.98        127.75        18.07 o                         
  -5   4   3       1544.67       1525.51        17.26 o                         
  -4   4   3        195.48        191.82         7.71 o                         
  -3   4   3       1663.09       1619.96        17.59 o                         
  -2   4   3       1086.68       1026.94         8.11 o                         
  -1   4   3       4648.21       4542.32        48.45 o                         
   0   4   3       1966.48       2048.42         9.27 o                         
   1   4   3       4487.55       4529.54        23.38 o                         
   2   4   3       1138.85       1079.48        13.65 o                         
   3   4   3       1908.91       1817.98        44.15 o                         
   4   4   3        137.94        130.53         6.96 o                         
   5   4   3       1453.16       1560.50        77.12 o                         
   6   4   3         80.94         68.26        15.50 o                         
   7   4   3        300.41        317.67        26.89 o                         
   8   4   3         17.25         15.21        20.03 o                         
  -8   5   3          1.17         18.12        35.81 o                         
  -7   5   3        107.21         78.98        20.90 o                         
  -6   5   3         96.75        113.65        19.80 o                         
  -5   5   3        233.43        203.94        13.45 o                         
  -4   5   3        382.24        399.47        12.78 o                         
  -3   5   3        502.46        451.35        11.49 o                         
  -2   5   3       2022.78       1962.01        16.23 o                         
  -1   5   3         45.19         51.31         3.38 o                         
   0   5   3       4214.41       4156.93        34.28 o                         
   1   5   3        116.37        115.49         2.96 o                         
   2   5   3       2174.76       2071.33        49.69 o                         
   3   5   3        533.00        514.54         8.01 o                         
   4   5   3        383.93        400.50         9.70 o                         
   5   5   3        252.19        222.54        22.96 o                         
   6   5   3         80.20        110.20        30.37 o                         
   7   5   3         95.49         93.04        17.63 o                         
   8   5   3          3.80         12.25        17.77 o                         
  -8   6   3         24.19         17.34        25.32 o                         
  -7   6   3         36.78         32.75        21.87 o                         
  -6   6   3        348.53        346.46        20.83 o                         
  -5   6   3        311.55        308.11        15.43 o                         
  -4   6   3        129.62        153.61        15.41 o                         
  -3   6   3        249.16        263.82        11.61 o                         
  -2   6   3        421.43        419.64         5.68 o                         
  -1   6   3        409.09        392.05         6.81 o                         
   0   6   3        819.49        848.67        10.75 o                         
   1   6   3        410.32        396.81         9.02 o                         
   2   6   3        484.63        494.03         8.69 o                         
   3   6   3        208.54        212.45         9.56 o                         
   4   6   3        141.03        149.25        12.17 o                         
   5   6   3        267.72        243.96        14.39 o                         
   6   6   3        339.11        320.36        16.05 o                         
   7   6   3         33.14         32.18        17.72 o                         
   8   6   3         11.08         23.64        21.22 o                         
  -8   7   3         45.92         66.31        31.85 o                         
  -7   7   3         53.11         61.40        21.91 o                         
  -6   7   3        131.04        122.12        16.97 o                         
  -5   7   3        206.21        203.47        16.22 o                         
  -4   7   3        432.29        464.26        18.76 o                         
  -3   7   3        831.29        843.75        28.61 o                         
  -2   7   3       1176.05       1191.15        39.21 o                         
  -1   7   3        972.62       1007.49         8.59 o                         
   0   7   3       3068.69       3202.43        45.56 o                         
   1   7   3        890.43        934.22        24.78 o                         
   2   7   3        693.87        719.27        15.97 o                         
   3   7   3        802.21        757.62        24.39 o                         
   4   7   3        418.80        437.82        14.07 o                         
   5   7   3        154.20        150.98        14.82 o                         
   6   7   3         88.79         80.65        22.84 o                         
   7   7   3         52.94         56.14        19.22 o                         
  -7   8   3        119.63        134.40        22.57 o                         
  -6   8   3         67.01         52.84        17.97 o                         
  -5   8   3        233.73        243.16        17.29 o                         
  -4   8   3       1120.99       1099.20        29.24 o                         
  -3   8   3       1388.42       1476.48       107.09 o                         
  -2   8   3        185.06        171.11        10.34 o                         
  -1   8   3       1885.25       1926.63        14.29 o                         
   0   8   3        358.67        408.58        10.56 o                         
   1   8   3       1819.69       1845.62        44.93 o                         
   2   8   3        229.86        229.61         9.69 o                         
   3   8   3       1360.40       1431.38        29.35 o                         
   4   8   3       1090.16       1077.66        15.53 o                         
   5   8   3        302.30        316.85        21.73 o                         
   6   8   3         56.99         45.12        23.14 o                         
   7   8   3        113.79        117.37        23.93 o                         
  -7   9   3         82.35         87.69        23.31 o                         
  -6   9   3          5.10          3.44        19.13 o                         
  -5   9   3        106.11        134.08        22.48 o                         
  -4   9   3        260.20        239.49        29.77 o                         
  -3   9   3        302.18        338.18        19.91 o                         
  -2   9   3        237.64        236.08        12.56 o                         
  -1   9   3        124.85        135.09         9.94 o                         
   0   9   3        185.73        190.99         9.67 o                         
   1   9   3        103.18        102.51         7.82 o                         
   2   9   3        254.08        248.56        10.33 o                         
   3   9   3        374.52        392.38        10.56 o                         
   4   9   3        253.70        234.59        10.65 o                         
   5   9   3         87.25        107.50        21.23 o                         
   6   9   3         13.47         13.49        21.87 o                         
   7   9   3         59.04         55.35        25.64 o                         
  -6  10   3         46.37         28.39        20.04 o                         
  -5  10   3         53.95         49.42        24.20 o                         
  -4  10   3        224.09        238.65        22.43 o                         
  -3  10   3        236.39        272.76        26.84 o                         
  -2  10   3        581.74        545.35        16.99 o                         
  -1  10   3        498.24        531.15        12.09 o                         
   0  10   3         26.33         31.89         9.84 o                         
   1  10   3        321.86        353.77        11.83 o                         
   2  10   3        486.28        449.01        14.83 o                         
   3  10   3        166.50        183.27         9.92 o                         
   4  10   3        171.11        155.75        17.02 o                         
   5  10   3         62.66         78.54        19.99 o                         
   6  10   3         39.46         39.93        21.80 o                         
  -6  11   3        100.15         82.82        22.58 o                         
  -5  11   3         37.02         34.95        24.41 o                         
  -4  11   3         47.01         69.04        22.97 o                         
  -3  11   3        124.75        130.48        35.53 o                         
  -2  11   3        503.01        496.33        29.96 o                         
  -1  11   3         63.17         61.92        11.91 o                         
   0  11   3        156.94        180.36        11.57 o                         
   1  11   3         48.08         59.59        12.09 o                         
   2  11   3        403.83        413.62        17.65 o                         
   3  11   3        148.73        127.83        12.47 o                         
   4  11   3         31.11         40.91        17.08 o                         
   5  11   3         37.40         13.68        21.00 o                         
   6  11   3        111.07        128.57        25.93 o                         
  -6  12   3         32.77          8.26        30.49 o                         
  -5  12   3          4.72         -3.77        28.94 o                         
  -4  12   3         83.55        113.50        30.03 o                         
  -3  12   3         86.98        109.80        29.68 o                         
  -2  12   3         39.51         49.87        21.95 o                         
  -1  12   3         34.29         24.59        12.92 o                         
   0  12   3         24.84         22.94        12.52 o                         
   1  12   3         30.29         24.68        12.62 o                         
   2  12   3         58.63         81.74        12.71 o                         
   3  12   3         76.10         73.25        15.35 o                         
   4  12   3        103.98        130.39        19.46 o                         
   5  12   3          4.93         -9.48        19.44 o                         
   6  12   3         31.24         25.19        39.84 o                         
  -5  13   3         45.35         62.56        29.73 o                         
  -4  13   3        171.62        194.92        29.91 o                         
  -3  13   3        165.53        196.24        34.87 o                         
  -2  13   3        165.70        215.26        38.62 o                         
  -1  13   3         25.42         26.32        14.42 o                         
   0  13   3        263.91        273.64        13.58 o                         
   1  13   3         25.71         27.86        13.60 o                         
   2  13   3        122.78        138.19        17.28 o                         
   3  13   3        150.24        160.85        17.43 o                         
   4  13   3        162.50        146.59        27.35 o                         
   5  13   3         49.95         40.95        21.83 o                         
  -4  14   3          1.68         -0.54        27.65 o                         
  -3  14   3         37.13         45.55        26.36 o                         
  -2  14   3         50.18         85.66        26.70 o                         
  -1  14   3         49.47         60.16        24.34 o                         
   0  14   3        129.74        127.83        14.63 o                         
   1  14   3         59.06         78.04        18.65 o                         
   2  14   3         41.96         59.01        18.58 o                         
   3  14   3         36.59         45.21        28.17 o                         
   4  14   3          2.56        -12.00        28.65 o                         
  -3  15   3         25.53         27.27        28.67 o                         
  -2  15   3         36.24         39.04        23.34 o                         
  -1  15   3         16.43         21.75        23.03 o                         
   0  15   3         11.89          5.02        18.59 o                         
   1  15   3         21.36         33.44        19.43 o                         
   2  15   3         38.88         38.28        20.25 o                         
   3  15   3         23.23         46.13        28.08 o                         
  -1  16   3          6.68         10.84        25.02 o                         
   0  16   3          0.64         -9.35        21.70 o                         
   1  16   3         19.75         23.54        22.38 o                         
   2  16   3         41.49         36.37        21.58 o                         
   0   0   4       2323.07       2406.60        10.75 o                         
   1   0   4      36510.88      34909.05       121.10 o                         
   2   0   4        594.99        554.21         8.86 o                         
   3   0   4       5831.54       5791.83        46.32 o                         
   4   0   4        600.25        609.63         6.15 o                         
   5   0   4       1826.31       1836.75        28.75 o                         
   6   0   4          0.01         -4.10        10.45 o                         
   7   0   4         31.79          2.42        15.69 o                         
   8   0   4         25.98         36.88        15.28 o                         
  -8   1   4         44.43         56.06        19.98 o                         
  -7   1   4         58.55         48.82        14.83 o                         
  -6   1   4        833.74        843.84        16.49 o                         
  -5   1   4        626.17        613.29        10.71 o                         
  -4   1   4        824.25        821.84         7.27 o                         
  -3   1   4        118.36        120.20         3.48 o                         
  -2   1   4       3926.81       3817.09        21.51 o                         
  -1   1   4       3183.53       3049.17        19.60 o                         
   0   1   4        908.45        976.03        10.22 o                         
   1   1   4       3048.12       3006.34        16.64 o                         
   2   1   4       3933.97       3776.74        23.66 o                         
   3   1   4        182.45        193.60         9.33 o                         
   4   1   4        681.77        675.07        14.54 o                         
   5   1   4        715.29        704.22        13.82 o                         
   6   1   4        801.79        791.55        23.06 o                         
   7   1   4         50.38         35.93        10.80 o                         
   8   1   4         55.21         56.29        19.54 o                         
  -8   2   4         23.69         24.58        21.29 o                         
  -7   2   4        205.41        218.27        20.89 o                         
  -6   2   4         12.11         15.95        12.58 o                         
  -5   2   4        706.33        748.63        11.03 o                         
  -4   2   4        593.04        623.71         8.85 o                         
  -3   2   4        580.97        582.40         5.13 o                         
  -2   2   4        201.91        218.49         3.19 o                         
  -1   2   4       2919.43       2873.52        17.98 o                         
   0   2   4       7722.04       7799.19        48.53 o                         
   2   2   4        181.94        201.53         6.03 o                         
   3   2   4        640.46        617.34         7.44 o                         
   4   2   4        557.45        591.81         9.29 o                         
   5   2   4        849.72        898.59        16.44 o                         
   6   2   4          0.43         -3.75        10.21 o                         
   7   2   4        222.43        219.91        17.93 o                         
   8   2   4         28.37         40.69        24.38 o                         
  -8   3   4         70.09        105.71        24.41 o                         
  -7   3   4         27.45         40.04        20.75 o                         
  -6   3   4        512.22        538.32        19.20 o                         
  -5   3   4        145.55        154.35        10.94 o                         
  -4   3   4       2675.57       2606.53        22.89 o                         
  -3   3   4         70.29         73.40         4.07 o                         
  -2   3   4       7700.23       7365.19        39.54 o                         
  -1   3   4       3651.54       3607.83        26.90 o                         
   0   3   4      32744.60      30680.54        68.44 o                         
   1   3   4       3718.50       3658.32        59.89 o                         
   2   3   4       7248.69       6930.11        62.08 o                         
   3   3   4         62.31         64.43         3.00 o                         
   4   3   4       2787.12       2576.80        25.74 o                         
   5   3   4        138.03        112.98        10.80 o                         
   6   3   4        511.73        537.17        23.71 o                         
   7   3   4         30.33         23.18        15.91 o                         
   8   3   4         85.96         96.92        19.45 o                         
  -8   4   4          4.54          2.95        24.59 o                         
  -7   4   4         46.94         62.63        25.22 o                         
  -6   4   4         85.04         79.87        18.16 o                         
  -5   4   4        313.14        311.24        12.80 o                         
  -4   4   4        207.95        195.72         7.63 o                         
  -3   4   4       2588.61       2547.82        38.34 o                         
  -2   4   4       1900.48       2007.54        21.39 o                         
  -1   4   4       1372.27       1290.78         7.62 o                         
   0   4   4       1610.93       1609.70         6.28 o                         
   1   4   4       1234.68       1141.19        16.58 o                         
   2   4   4       2060.56       2177.55        19.10 o                         
   3   4   4       2500.44       2390.09        35.32 o                         
   4   4   4        270.34        246.31         7.41 o                         
   5   4   4        281.10        289.95        37.48 o                         
   6   4   4        122.89        128.95        34.18 o                         
   7   4   4         35.02         39.61        16.83 o                         
   8   4   4         10.97         20.49        19.21 o                         
  -8   5   4         58.69         38.93        23.79 o                         
  -7   5   4        107.25        115.93        20.46 o                         
  -6   5   4        408.34        379.95        20.46 o                         
  -5   5   4         65.17         81.96        13.09 o                         
  -4   5   4        477.25        428.30        11.43 o                         
  -3   5   4        231.09        222.12         6.31 o                         
  -2   5   4        716.80        716.68         9.19 o                         
  -1   5   4        387.30        390.33         5.02 o                         
   0   5   4        418.98        445.06         4.21 o                         
   1   5   4        446.52        441.10         6.71 o                         
   2   5   4        910.32        911.56        18.72 o                         
   3   5   4        244.72        246.31         8.17 o                         
   4   5   4        372.07        333.44        12.56 o                         
   5   5   4        104.84        115.32        27.41 o                         
   6   5   4        443.82        401.73        49.79 o                         
   7   5   4        106.76        122.19        19.19 o                         
   8   5   4         46.17         43.02        21.61 o                         
  -8   6   4         27.56         -2.37        30.53 o                         
  -7   6   4        107.13         96.36        21.37 o                         
  -6   6   4         23.87         14.64        19.79 o                         
  -5   6   4        703.03        683.02        26.27 o                         
  -4   6   4         31.28         21.24        12.00 o                         
  -3   6   4       2274.45       2275.39        27.46 o                         
  -2   6   4        524.55        527.42         8.81 o                         
  -1   6   4      11601.88      11347.94       107.79 o                         
   0   6   4        635.95        634.94         5.07 o                         
   1   6   4      11462.57      11071.57        83.71 o                         
   2   6   4        511.94        513.35         9.02 o                         
   3   6   4       2210.80       2128.73        32.18 o                         
   4   6   4         24.71         19.42        11.54 o                         
   5   6   4        709.35        691.23        21.65 o                         
   6   6   4         20.24         -2.17        16.58 o                         
   7   6   4        148.15        134.87        20.63 o                         
   8   6   4         24.36         23.72        27.14 o                         
  -8   7   4         25.86         18.50        36.83 o                         
  -7   7   4          7.54          1.49        21.38 o                         
  -6   7   4         43.37         51.06        19.65 o                         
  -5   7   4        557.40        556.88        17.65 o                         
  -4   7   4         20.26         42.90        17.46 o                         
  -3   7   4         13.34         31.30        11.45 o                         
  -2   7   4        997.94        991.88        24.25 o                         
  -1   7   4        190.09        202.34         5.30 o                         
   0   7   4        157.37        126.78         4.30 o                         
   1   7   4        212.22        232.73         8.25 o                         
   2   7   4       1023.22       1026.76        10.12 o                         
   3   7   4          6.96         15.01         9.31 o                         
   4   7   4         23.59         19.25        12.27 o                         
   5   7   4        544.67        547.92        18.20 o                         
   6   7   4         49.81         53.77        16.07 o                         
   7   7   4         17.43          7.01        27.06 o                         
  -7   8   4         92.55         89.28        24.66 o                         
  -6   8   4         24.31         23.87        17.20 o                         
  -5   8   4        296.79        272.35        18.25 o                         
  -4   8   4        296.06        326.50        20.23 o                         
  -3   8   4        593.01        566.35        23.48 o                         
  -2   8   4        475.92        522.68         9.63 o                         
  -1   8   4       1609.21       1655.73        30.22 o                         
   0   8   4         49.88         50.02         4.43 o                         
   1   8   4       1754.09       1814.31        42.18 o                         
   2   8   4        548.37        579.98         9.54 o                         
   3   8   4        597.32        578.35        10.75 o                         
   4   8   4        339.44        365.50        14.29 o                         
   5   8   4        257.26        228.20        16.03 o                         
   6   8   4         43.84         36.73        22.08 o                         
   7   8   4         95.12         89.25        28.89 o                         
  -7   9   4          4.96         21.72        21.05 o                         
  -6   9   4         44.21         77.50        19.50 o                         
  -5   9   4         21.87         31.47        17.92 o                         
  -4   9   4        490.51        504.91        40.57 o                         
  -3   9   4        526.23        587.20        35.40 o                         
  -2   9   4       1982.13       1984.91        39.93 o                         
  -1   9   4         90.88         83.25         6.63 o                         
   0   9   4       1312.76       1331.63        24.97 o                         
   1   9   4         89.50         89.21         7.91 o                         
   2   9   4       2179.95       2064.99        34.65 o                         
   3   9   4        546.71        536.86        14.65 o                         
   4   9   4        508.04        503.38        12.12 o                         
   5   9   4         18.69         16.89        21.93 o                         
   6   9   4         36.18         57.38        24.86 o                         
   7   9   4          3.02         -3.15        25.37 o                         
  -6  10   4         15.79          6.70        20.37 o                         
  -5  10   4         20.46         16.29        18.52 o                         
  -4  10   4         58.76         69.60        21.82 o                         
  -3  10   4         67.79         69.61        19.83 o                         
  -2  10   4        161.01        172.24        13.62 o                         
  -1  10   4          5.69         10.62        10.76 o                         
   0  10   4        187.59        198.89        10.92 o                         
   1  10   4         17.63         23.45        11.28 o                         
   2  10   4        187.14        199.44        14.96 o                         
   3  10   4         52.48         48.21        10.00 o                         
   4  10   4         36.89         41.33        10.86 o                         
   5  10   4         29.63         34.74        22.73 o                         
   6  10   4         24.03         43.83        26.29 o                         
  -6  11   4         41.88         20.53        22.04 o                         
  -5  11   4         25.83         30.55        25.04 o                         
  -4  11   4        277.65        254.94        24.65 o                         
  -3  11   4        279.74        321.67        22.93 o                         
  -2  11   4        168.72        147.27        23.03 o                         
  -1  11   4         61.82         60.07        12.16 o                         
   0  11   4        497.83        512.17        21.30 o                         
   1  11   4         72.29         76.94        12.21 o                         
   2  11   4        189.05        179.36        12.86 o                         
   3  11   4        289.70        290.30        11.35 o                         
   4  11   4        268.07        206.72        19.08 o                         
   5  11   4         41.08         69.42        25.41 o                         
   6  11   4         25.15         42.52        26.35 o                         
  -6  12   4          6.45        -53.63        55.43 o                         
  -5  12   4         43.97         62.21        25.41 o                         
  -4  12   4         15.54         19.86        25.74 o                         
  -3  12   4        465.61        450.18        47.11 o                         
  -2  12   4         73.41         71.09        21.29 o                         
  -1  12   4        316.31        332.12        15.21 o                         
   0  12   4         28.71         38.11        12.71 o                         
   1  12   4        298.83        300.45        13.45 o                         
   2  12   4         81.10         84.95        13.23 o                         
   3  12   4        557.32        500.67        31.74 o                         
   4  12   4         20.75          2.06        18.63 o                         
   5  12   4         30.88         18.84        21.45 o                         
   6  12   4          5.17         18.99        42.18 o                         
  -5  13   4          5.52          1.15        25.77 o                         
  -4  13   4         22.34         43.86        27.87 o                         
  -3  13   4         57.36         82.11        27.26 o                         
  -2  13   4         11.85         11.63        25.71 o                         
  -1  13   4         41.57         34.79        18.52 o                         
   0  13   4         43.11         29.53        12.79 o                         
   1  13   4         51.40         54.90        13.63 o                         
   2  13   4          6.91         21.53        17.22 o                         
   3  13   4         48.19         25.42        18.68 o                         
   4  13   4         20.66         32.39        27.04 o                         
   5  13   4          1.92          4.79        20.86 o                         
  -4  14   4         51.61         67.04        30.88 o                         
  -3  14   4        164.52        173.30        51.40 o                         
  -2  14   4        128.48        152.01        27.94 o                         
  -1  14   4        147.15        149.56        19.66 o                         
   0  14   4         22.72         42.61        14.60 o                         
   1  14   4        172.15        174.86        15.44 o                         
   2  14   4        145.50        142.89        19.67 o                         
   3  14   4        153.65        132.10        17.52 o                         
   4  14   4         61.81         50.09        27.44 o                         
  -3  15   4         25.81         33.30        28.57 o                         
  -2  15   4        149.71        181.36        26.33 o                         
  -1  15   4          6.47          9.63        24.80 o                         
   0  15   4        105.16        123.93        17.40 o                         
   1  15   4          7.37         16.15        18.62 o                         
   2  15   4        147.17        162.34        20.94 o                         
   3  15   4         25.03         15.11        24.99 o                         
  -1  16   4         26.51         26.75        24.88 o                         
   0  16   4         18.98          1.89        28.49 o                         
   1  16   4         27.63         22.54        21.16 o                         
   2  16   4          5.22         14.70        21.70 o                         
   1   0   5       1713.75       1704.72        14.26 o                         
   2   0   5       8155.29       7965.09        18.00 o                         
   3   0   5       1014.44       1018.31        11.63 o                         
   4   0   5       1019.59       1013.22        17.66 o                         
   5   0   5         84.14         80.95         7.26 o                         
   6   0   5        585.07        588.24        16.21 o                         
   7   0   5          0.13        -12.49        12.49 o                         
   8   0   5         36.78         49.69        19.80 o                         
  -8   1   5         25.08         12.75        23.68 o                         
  -7   1   5         93.05         80.88        13.67 o                         
  -6   1   5        112.87        110.62        12.97 o                         
  -5   1   5        103.59        109.86         8.21 o                         
  -4   1   5       1816.56       1756.59        25.19 o                         
  -3   1   5         58.81         65.59         3.28 o                         
  -2   1   5       9109.74       8824.83        25.73 o                         
  -1   1   5        631.63        692.21         6.39 o                         
   0   1   5      24233.67      23297.69        83.95 o                         
   1   1   5        667.45        743.44         6.00 o                         
   2   1   5       8554.65       8285.01        54.61 o                         
   3   1   5         86.73        111.31         6.75 o                         
   4   1   5       1834.66       1792.95        19.01 o                         
   5   1   5        106.86        115.53         8.63 o                         
   6   1   5        164.91        153.14         9.36 o                         
   7   1   5         64.76         49.36        11.51 o                         
   8   1   5         28.55         42.52        23.78 o                         
  -8   2   5         33.79         21.08        23.77 o                         
  -7   2   5         66.29         67.98        19.33 o                         
  -6   2   5        111.38        139.91        13.61 o                         
  -5   2   5        238.45        251.28        10.68 o                         
  -4   2   5         42.82         49.15         5.43 o                         
  -3   2   5        276.94        225.77         4.03 o                         
  -2   2   5        551.15        530.59         6.16 o                         
  -1   2   5       1168.59       1165.28         8.10 o                         
   0   2   5        465.53        412.43         5.70 o                         
   1   2   5       1294.03       1294.02        11.76 o                         
   2   2   5        706.98        718.86         8.25 o                         
   3   2   5        419.86        374.11         7.25 o                         
   4   2   5         99.67         97.79         8.08 o                         
   5   2   5        192.67        204.16        10.30 o                         
   6   2   5        100.72        100.39        11.42 o                         
   7   2   5         78.50         71.05        15.41 o                         
   8   2   5         41.75         27.04        25.79 o                         
  -8   3   5         36.65         34.24        19.48 o                         
  -7   3   5         22.80         21.21        19.72 o                         
  -6   3   5         18.72         16.77        16.01 o                         
  -5   3   5        115.03        134.95        10.21 o                         
  -4   3   5        398.04        407.28         8.19 o                         
  -3   3   5       2194.66       2163.52        27.62 o                         
  -2   3   5       1232.85       1291.78         6.91 o                         
  -1   3   5        790.56        797.61         6.75 o                         
   0   3   5        371.66        358.66         4.07 o                         
   1   3   5        803.88        820.95        17.01 o                         
   2   3   5       1175.12       1275.02         7.08 o                         
   3   3   5       2106.25       2132.73        30.23 o                         
   4   3   5        417.75        421.54        14.36 o                         
   5   3   5        114.85        126.77         9.71 o                         
   6   3   5         16.78          3.08        14.41 o                         
   7   3   5         19.10         16.92        17.36 o                         
   8   3   5         39.80         32.14        27.43 o                         
  -8   4   5         31.46         18.17        19.80 o                         
  -7   4   5         78.63         96.94        21.99 o                         
  -6   4   5        387.21        417.08        19.72 o                         
  -5   4   5        213.61        196.66        14.25 o                         
  -4   4   5         75.47         80.47         7.33 o                         
  -3   4   5       3326.79       3198.61        59.46 o                         
  -2   4   5        534.70        528.54         6.12 o                         
  -1   4   5       2254.46       2222.02        18.62 o                         
   0   4   5        511.30        508.40         4.43 o                         
   1   4   5       3228.51       2965.95        22.10 o                         
   2   4   5        738.31        737.45         9.68 o                         
   3   4   5       3354.70       3207.40        41.68 o                         
   4   4   5         84.23         92.71         7.31 o                         
   5   4   5        296.07        298.70        18.62 o                         
   6   4   5        338.46        417.66        33.81 o                         
   7   4   5         95.98         95.97        20.78 o                         
   8   4   5         25.33         37.65        19.04 o                         
  -8   5   5         17.40         22.22        32.76 o                         
  -7   5   5          9.21          0.94        20.25 o                         
  -6   5   5        112.25        116.49        19.13 o                         
  -5   5   5        477.20        484.24        15.16 o                         
  -4   5   5        571.95        559.84        11.96 o                         
  -3   5   5        720.59        678.52         8.24 o                         
  -2   5   5       2681.98       2508.32        21.06 o                         
  -1   5   5        278.50        265.56         4.48 o                         
   0   5   5       3438.16       3317.06        23.09 o                         
   1   5   5        396.32        384.71         4.95 o                         
   2   5   5       2396.40       2199.37        40.36 o                         
   3   5   5        705.72        660.57        18.34 o                         
   4   5   5        580.85        585.40        14.22 o                         
   5   5   5        404.41        443.97        20.61 o                         
   6   5   5        140.64        160.89        21.98 o                         
   7   5   5          6.65          9.32        16.86 o                         
   8   5   5         26.45         43.08        21.24 o                         
  -8   6   5         83.27         60.99        34.92 o                         
  -7   6   5         15.55         29.27        22.49 o                         
  -6   6   5        117.93        116.13        19.44 o                         
  -5   6   5        131.69        108.97        14.13 o                         
  -4   6   5        607.17        634.73        13.00 o                         
  -3   6   5        256.25        255.86        10.06 o                         
  -2   6   5        840.38        936.46        12.73 o                         
  -1   6   5        575.55        662.69        11.78 o                         
   0   6   5         15.39         31.82         3.89 o                         
   1   6   5        548.28        603.97         8.67 o                         
   2   6   5        810.30        849.63        19.52 o                         
   3   6   5        237.41        246.02        11.03 o                         
   4   6   5        648.55        670.90        15.89 o                         
   5   6   5        115.93         77.97        14.89 o                         
   6   6   5        126.72        131.04        17.34 o                         
   7   6   5         22.00         10.51        18.32 o                         
   8   6   5         77.92         46.69        32.01 o                         
  -8   7   5         10.19         10.62        29.44 o                         
  -7   7   5         55.11         63.04        21.28 o                         
  -6   7   5        107.85        132.72        20.33 o                         
  -5   7   5        121.35        159.41        16.43 o                         
  -4   7   5       1247.27       1195.12        22.68 o                         
  -3   7   5        208.92        211.97        11.98 o                         
  -2   7   5       1996.59       1892.11        36.30 o                         
  -1   7   5       1408.91       1390.11        10.67 o                         
   0   7   5       2390.19       2383.88        35.81 o                         
   1   7   5       1559.98       1521.35        18.72 o                         
   2   7   5       2214.49       2073.63        21.30 o                         
   3   7   5        230.01        248.91        10.83 o                         
   4   7   5       1279.53       1277.81        18.12 o                         
   5   7   5        109.91        130.03        15.17 o                         
   6   7   5        137.69        156.56        17.71 o                         
   7   7   5         70.52         62.77        24.55 o                         
  -7   8   5         16.50         21.47        21.17 o                         
  -6   8   5         28.91         62.83        20.52 o                         
  -5   8   5        112.06        131.25        16.64 o                         
  -4   8   5        325.73        306.97        20.68 o                         
  -3   8   5        268.28        266.09        14.01 o                         
  -2   8   5        741.06        709.49        21.84 o                         
  -1   8   5        523.32        502.78         7.43 o                         
   0   8   5        173.83        165.12         5.00 o                         
   1   8   5        544.64        497.35        11.46 o                         
   2   8   5        804.33        759.74        10.45 o                         
   3   8   5        263.22        263.68        11.51 o                         
   4   8   5        292.86        269.31        14.17 o                         
   5   8   5         77.19         79.61        16.15 o                         
   6   8   5         33.75         24.07        24.67 o                         
   7   8   5         28.26         10.37        26.33 o                         
  -7   9   5         44.25         79.14        34.48 o                         
  -6   9   5         11.15         16.96        23.72 o                         
  -5   9   5         76.76         64.28        17.02 o                         
  -4   9   5         35.59         30.92        19.49 o                         
  -3   9   5        134.83        141.90        14.85 o                         
  -2   9   5        122.37        105.79         9.81 o                         
  -1   9   5         50.87         53.69         6.70 o                         
   0   9   5        104.35        115.98         9.88 o                         
   1   9   5         65.37         72.29         8.03 o                         
   2   9   5         95.24         92.27         8.99 o                         
   3   9   5        127.66        136.03        10.06 o                         
   4   9   5         18.51         13.72        11.43 o                         
   5   9   5         77.08         87.88        15.44 o                         
   6   9   5         15.43          7.28        24.43 o                         
   7   9   5         44.21         71.02        26.80 o                         
  -6  10   5         68.36         74.82        21.10 o                         
  -5  10   5        407.25        372.72        27.71 o                         
  -4  10   5         11.94         27.25        20.79 o                         
  -3  10   5        454.83        431.56        17.49 o                         
  -2  10   5        169.06        158.17        10.12 o                         
  -1  10   5       1135.82       1177.09        30.63 o                         
   0  10   5         31.06         46.12        10.55 o                         
   1  10   5       1248.50       1269.71        35.63 o                         
   2  10   5        182.58        187.73        10.10 o                         
   3  10   5        439.95        405.45        11.48 o                         
   4  10   5         27.52         22.21        10.98 o                         
   5  10   5        446.25        423.24        22.61 o                         
   6  10   5         69.14         63.87        24.98 o                         
  -6  11   5         40.64         19.55        21.20 o                         
  -5  11   5         61.64         76.51        18.89 o                         
  -4  11   5         87.67         83.87        20.23 o                         
  -3  11   5         67.87         75.95        15.76 o                         
  -2  11   5        147.82        149.49        18.14 o                         
  -1  11   5        334.81        340.92        13.00 o                         
   0  11   5       1110.54       1252.06        23.93 o                         
   1  11   5        321.46        339.88        13.12 o                         
   2  11   5        118.08        133.18        12.94 o                         
   3  11   5         40.44         35.23        10.83 o                         
   4  11   5         73.27         64.64        14.27 o                         
   5  11   5         63.76         91.08        23.40 o                         
   6  11   5         30.09         44.72        34.68 o                         
  -6  12   5         49.79          4.25        30.97 o                         
  -5  12   5         18.90          6.40        17.81 o                         
  -4  12   5         84.25         74.24        18.89 o                         
  -3  12   5        151.81        153.56        30.81 o                         
  -2  12   5        141.38        161.00        23.35 o                         
  -1  12   5        273.43        311.16        19.69 o                         
   0  12   5          0.07          6.57        12.85 o                         
   1  12   5        245.28        262.37        13.53 o                         
   2  12   5        119.52        128.15        13.26 o                         
   3  12   5        122.01         95.21        13.06 o                         
   4  12   5         87.76         72.85        18.91 o                         
   5  12   5         17.15          5.56        21.73 o                         
   6  12   5         40.60         76.21        43.30 o                         
  -5  13   5         16.54         11.67        17.78 o                         
  -4  13   5         33.87         53.53        24.39 o                         
  -3  13   5         32.80         47.19        24.52 o                         
  -2  13   5        275.49        300.00        26.96 o                         
  -1  13   5          3.52          6.01        20.23 o                         
   0  13   5        137.32        170.23        13.88 o                         
   1  13   5          0.41         -2.01        14.03 o                         
   2  13   5        261.66        259.04        15.47 o                         
   3  13   5         43.56         39.25        17.12 o                         
   4  13   5         51.14         49.05        27.46 o                         
   5  13   5          8.64         -1.31        37.12 o                         
  -4  14   5         38.15         59.98        27.60 o                         
  -3  14   5         25.76         35.28        27.63 o                         
  -2  14   5         47.25         61.23        22.81 o                         
  -1  14   5        229.72        228.86        22.08 o                         
   0  14   5        178.54        195.72        16.38 o                         
   1  14   5        218.78        204.74        16.74 o                         
   2  14   5         33.63         48.18        18.82 o                         
   3  14   5         18.49         31.42        18.05 o                         
   4  14   5         42.38         42.45        29.18 o                         
  -3  15   5         21.65         21.46        24.49 o                         
  -2  15   5         13.53         29.62        27.37 o                         
  -1  15   5         92.97         72.37        21.17 o                         
   0  15   5         96.51         72.90        21.12 o                         
   1  15   5         85.77         95.20        20.91 o                         
   2  15   5         10.43         19.37        20.25 o                         
   3  15   5         24.73         29.32        21.06 o                         
  -1  16   5         95.81         99.16        43.58 o                         
   0  16   5         12.27          0.44        20.66 o                         
   1  16   5         83.59         96.69        20.59 o                         
   2  16   5         13.14          0.69        19.29 o                         
   0   0   6       9398.03       8769.88        61.52 o                         
   1   0   6      11250.38      11503.38        99.68 o                         
   2   0   6       3493.06       3355.67        10.16 o                         
   3   0   6       2203.81       2059.89        24.40 o                         
   4   0   6       7485.11       7472.65        66.42 o                         
   5   0   6        262.78        269.51         8.37 o                         
   6   0   6        915.24        994.70        20.44 o                         
   7   0   6        227.02        218.22        15.96 o                         
   8   0   6        186.93        200.36        19.30 o                         
  -8   1   6         17.26         24.63        20.28 o                         
  -7   1   6        158.52        158.80        17.19 o                         
  -6   1   6        199.16        209.49        11.99 o                         
  -5   1   6        438.33        434.16        10.14 o                         
  -4   1   6        470.26        465.41         7.34 o                         
  -3   1   6        937.65        996.74         7.13 o                         
  -2   1   6        866.75        881.50        11.11 o                         
  -1   1   6       3346.88       3333.14        18.68 o                         
   0   1   6         10.08         18.65         2.78 o                         
   1   1   6       3234.88       3243.16        30.07 o                         
   2   1   6        622.02        646.72        12.50 o                         
   3   1   6        897.92        945.41         9.47 o                         
   4   1   6        595.59        612.41        10.51 o                         
   5   1   6        501.09        479.33        14.85 o                         
   6   1   6        160.42        159.03        10.93 o                         
   7   1   6        189.47        196.17        14.76 o                         
   8   1   6         19.87         10.21        25.86 o                         
  -8   2   6         28.28         30.21        19.83 o                         
  -7   2   6         64.54         87.03        15.87 o                         
  -6   2   6        170.07        183.42        12.16 o                         
  -5   2   6        370.95        373.08        10.23 o                         
  -4   2   6       1195.34       1159.28         9.30 o                         
  -3   2   6       1091.87       1040.27        10.35 o                         
  -2   2   6       9722.90       9770.95        45.34 o                         
  -1   2   6       3271.63       3360.21        18.92 o                         
   0   2   6       2319.45       2277.68        15.21 o                         
   1   2   6       2895.41       2999.36        18.34 o                         
   2   2   6       9623.99       9821.82       103.57 o                         
   3   2   6        931.34        925.24         9.37 o                         
   4   2   6       1267.09       1234.57        27.70 o                         
   5   2   6        259.09        245.48        10.77 o                         
   6   2   6        199.18        199.23        12.11 o                         
   7   2   6         84.64         63.88        24.18 o                         
   8   2   6         32.54         29.22        24.89 o                         
  -8   3   6         82.19         65.78        23.01 o                         
  -7   3   6        262.70        290.82        17.68 o                         
  -6   3   6        271.47        267.54        15.72 o                         
  -5   3   6        514.15        561.84        11.12 o                         
  -4   3   6        694.41        646.81         8.58 o                         
  -3   3   6       2145.54       2142.90        32.37 o                         
  -2   3   6       4525.21       4740.86        22.85 o                         
  -1   3   6        812.44        798.78         8.97 o                         
   0   3   6       1483.55       1443.90        14.24 o                         
   1   3   6       1265.39       1235.71        16.47 o                         
   2   3   6       5076.13       5371.30        34.26 o                         
   3   3   6       2292.07       2393.15        45.85 o                         
   4   3   6        788.15        736.68        18.87 o                         
   5   3   6        518.48        553.41        15.51 o                         
   6   3   6        295.80        301.82        22.11 o                         
   7   3   6        264.35        297.07        23.79 o                         
   8   3   6         69.95         45.23        25.35 o                         
  -8   4   6         24.44         11.67        25.71 o                         
  -7   4   6          9.30         -3.94        17.01 o                         
  -6   4   6        107.40        110.96        18.09 o                         
  -5   4   6        120.30        131.90        13.69 o                         
  -4   4   6        359.36        389.56         8.19 o                         
  -3   4   6         11.44         21.59         5.83 o                         
  -2   4   6       1411.71       1434.24        15.25 o                         
  -1   4   6        310.41        312.62         4.07 o                         
   0   4   6       2533.71       2591.97        15.52 o                         
   1   4   6        377.91        386.42         6.06 o                         
   2   4   6       1196.36       1214.03         7.73 o                         
   3   4   6          3.13         11.93         5.90 o                         
   4   4   6        294.24        317.74         8.85 o                         
   5   4   6        126.30        143.17        18.30 o                         
   6   4   6        101.20        119.92        21.54 o                         
   7   4   6          3.77         -2.17        16.81 o                         
   8   4   6         30.80         35.56        29.14 o                         
  -8   5   6         84.67         71.95        31.37 o                         
  -7   5   6         47.12         40.50        17.49 o                         
  -6   5   6        178.54        166.47        19.53 o                         
  -5   5   6        338.30        339.31        15.46 o                         
  -4   5   6        498.13        485.29        10.52 o                         
  -3   5   6       2091.09       2125.09        13.67 o                         
  -2   5   6        756.96        688.79        16.37 o                         
  -1   5   6       1323.67       1371.43        13.01 o                         
   0   5   6       3486.13       3577.66        34.62 o                         
   1   5   6       1158.00       1229.53        15.02 o                         
   2   5   6        643.26        599.38         8.21 o                         
   3   5   6       2081.79       2096.65        22.66 o                         
   4   5   6        518.75        519.78        14.32 o                         
   5   5   6        325.52        348.99        15.59 o                         
   6   5   6        168.07        184.21        38.92 o                         
   7   5   6         61.63         51.69        19.21 o                         
   8   5   6         72.65         67.16        23.36 o                         
  -7   6   6         70.17         61.57        17.95 o                         
  -6   6   6        279.24        304.33        21.22 o                         
  -5   6   6        162.47        159.17        13.23 o                         
  -4   6   6        722.38        769.49        13.47 o                         
  -3   6   6       1597.17       1550.69        38.32 o                         
  -2   6   6       1263.44       1332.42        15.93 o                         
  -1   6   6       4280.92       4190.66        54.94 o                         
   0   6   6       1823.30       1860.37        28.39 o                         
   1   6   6       4175.93       4129.98        37.35 o                         
   2   6   6       1185.79       1221.98        16.75 o                         
   3   6   6       1671.88       1606.56        29.73 o                         
   4   6   6        688.45        724.76        15.82 o                         
   5   6   6        217.68        202.57        16.25 o                         
   6   6   6        298.80        318.66        23.78 o                         
   7   6   6         45.27         33.48        19.57 o                         
   8   6   6        107.84         71.18        27.37 o                         
  -8   7   6          3.32          9.19        34.10 o                         
  -7   7   6         63.06         56.25        17.33 o                         
  -6   7   6         57.44         56.13        20.22 o                         
  -5   7   6         41.83         45.86        15.87 o                         
  -4   7   6        231.62        229.15        10.99 o                         
  -3   7   6        158.79        161.17         9.72 o                         
  -2   7   6         48.89         55.73         8.17 o                         
  -1   7   6        836.36        869.61        12.99 o                         
   0   7   6         24.15         27.63         4.59 o                         
   1   7   6        778.39        809.37         6.84 o                         
   2   7   6         26.03         33.68         8.55 o                         
   3   7   6        183.78        191.01        11.94 o                         
   4   7   6        255.90        273.17        14.56 o                         
   5   7   6         79.87         75.19        16.04 o                         
   6   7   6         59.88         61.42        17.20 o                         
   7   7   6         61.26         37.44        25.43 o                         
  -7   8   6         32.81         40.55        20.13 o                         
  -6   8   6         35.62         57.78        21.25 o                         
  -5   8   6        173.82        161.21        21.59 o                         
  -4   8   6        217.81        241.71        11.78 o                         
  -3   8   6        507.41        479.87        17.67 o                         
  -2   8   6        225.04        224.26         9.48 o                         
  -1   8   6       1481.03       1483.29        20.01 o                         
   0   8   6        178.23        174.46         5.41 o                         
   1   8   6       1226.27       1208.95        16.30 o                         
   2   8   6        205.39        197.83         8.94 o                         
   3   8   6        498.94        473.77        12.75 o                         
   4   8   6        206.67        226.54        14.03 o                         
   5   8   6        134.87        122.74        16.33 o                         
   6   8   6         21.00         11.86        17.18 o                         
   7   8   6         21.12         -4.80        29.02 o                         
  -7   9   6         49.89        109.77        27.29 o                         
  -6   9   6        158.82        151.02        17.56 o                         
  -5   9   6        267.59        246.64        15.17 o                         
  -4   9   6        180.46        173.85        13.62 o                         
  -3   9   6        186.12        189.67        12.16 o                         
  -2   9   6       1007.02       1009.53        30.35 o                         
  -1   9   6        555.44        609.76         9.67 o                         
   0   9   6       1855.27       1894.47        43.65 o                         
   1   9   6        648.68        688.87        14.98 o                         
   2   9   6       1033.29       1018.04        12.26 o                         
   3   9   6        215.93        226.08        10.66 o                         
   4   9   6        248.48        230.66        15.01 o                         
   5   9   6        304.24        306.07        18.14 o                         
   6   9   6        175.67        152.74        24.89 o                         
  -6  10   6         39.77         33.54        19.00 o                         
  -5  10   6         95.60         92.39        15.93 o                         
  -4  10   6        200.56        201.25        14.89 o                         
  -3  10   6         46.98         38.29        12.12 o                         
  -2  10   6        199.61        202.11        10.57 o                         
  -1  10   6         96.57         96.35        10.88 o                         
   0  10   6       1590.93       1698.87        35.16 o                         
   1  10   6         79.77         79.25        11.83 o                         
   2  10   6        141.58        158.53        10.34 o                         
   3  10   6         52.86         50.34        10.59 o                         
   4  10   6        185.05        193.60        13.20 o                         
   5  10   6        105.61        111.05        18.32 o                         
   6  10   6         27.13         35.60        24.26 o                         
  -6  11   6         38.39         14.71        19.44 o                         
  -5  11   6        108.78        117.81        17.43 o                         
  -4  11   6        109.01        110.01        18.32 o                         
  -3  11   6         97.96         95.12        14.85 o                         
  -2  11   6        102.26         99.48        18.47 o                         
  -1  11   6        166.26        186.43        15.29 o                         
   0  11   6        270.91        293.25        12.16 o                         
   1  11   6        153.89        168.99        13.09 o                         
   2  11   6        111.74        119.20        13.02 o                         
   3  11   6        132.77        137.14        11.73 o                         
   4  11   6         80.06         68.63        13.04 o                         
   5  11   6        125.24        151.66        37.48 o                         
   6  11   6         32.83         42.96        24.93 o                         
  -6  12   6         46.28          1.63        42.71 o                         
  -5  12   6         80.65         67.69        17.33 o                         
  -4  12   6        119.10        144.21        26.61 o                         
  -3  12   6        174.39        206.50        24.22 o                         
  -2  12   6        182.88        193.72        19.16 o                         
  -1  12   6        309.35        311.84        18.91 o                         
   0  12   6        112.23        153.76        13.18 o                         
   1  12   6        338.12        340.70        14.23 o                         
   2  12   6        215.68        240.05        15.54 o                         
   3  12   6        189.75        186.09        14.10 o                         
   4  12   6         90.81        102.38        14.25 o                         
   5  12   6         82.52         73.11        26.06 o                         
  -5  13   6          4.13         -2.00        17.79 o                         
  -4  13   6         18.08         34.98        28.72 o                         
  -3  13   6         67.85         78.21        24.51 o                         
  -2  13   6         19.28         23.12        23.26 o                         
  -1  13   6         69.70         77.78        19.87 o                         
   0  13   6         77.41         88.09        15.44 o                         
   1  13   6         52.40         54.58        14.31 o                         
   2  13   6         20.90         16.96        14.94 o                         
   3  13   6         73.66         57.48        16.94 o                         
   4  13   6         19.42         11.58        23.66 o                         
   5  13   6          3.47          5.75        34.99 o                         
  -4  14   6          0.98         19.36        28.53 o                         
  -3  14   6         36.18         47.47        32.42 o                         
  -2  14   6          9.72          2.49        26.55 o                         
  -1  14   6         21.66         22.64        20.87 o                         
   0  14   6          8.97         18.32        20.25 o                         
   1  14   6         24.13         35.19        14.71 o                         
   2  14   6         15.33         14.01        14.80 o                         
   3  14   6         47.27         37.93        19.71 o                         
   4  14   6          0.19          9.34        29.44 o                         
  -2  15   6         51.81         67.83        26.92 o                         
  -1  15   6         46.04         26.87        20.68 o                         
   0  15   6         15.71          8.92        20.06 o                         
   1  15   6         58.92         70.30        16.28 o                         
   2  15   6         69.34         55.22        17.19 o                         
   3  15   6         54.03         47.46        19.95 o                         
  -1  16   6          8.75        -18.16        35.52 o                         
   0  16   6          0.67         -8.77        26.93 o                         
   1  16   6          8.74         30.05        19.58 o                         
   2  16   6         26.39         10.84        18.44 o                         
   1   0   7       1432.42       1594.35        16.35 o                         
   2   0   7        634.50        602.72        14.12 o                         
   3   0   7        260.97        263.61         5.62 o                         
   4   0   7        158.25        143.05         7.52 o                         
   5   0   7        892.15        842.68        17.61 o                         
   6   0   7          7.53          7.65        12.66 o                         
   7   0   7         73.60         75.40        17.03 o                         
   8   0   7         18.78          8.46        21.41 o                         
  -8   1   7         49.89         50.30        20.68 o                         
  -7   1   7         75.20         80.29        17.01 o                         
  -6   1   7         83.77         71.09        13.26 o                         
  -5   1   7        800.59        795.49        11.50 o                         
  -4   1   7        107.16        108.10         7.61 o                         
  -3   1   7       1071.87       1004.00        12.30 o                         
  -2   1   7        196.39        195.00         4.26 o                         
  -1   1   7       2126.73       1972.33        19.24 o                         
   0   1   7        744.95        882.97        13.11 o                         
   1   1   7       2248.39       2149.01         9.36 o                         
   2   1   7        141.40        140.65         3.61 o                         
   3   1   7        830.40        785.52         9.67 o                         
   4   1   7        148.31        154.18         7.78 o                         
   5   1   7        727.94        721.57        14.43 o                         
   6   1   7         47.08         28.44        12.78 o                         
   7   1   7         72.14         83.98        17.18 o                         
   8   1   7         65.43         57.10        26.79 o                         
  -8   2   7         12.46         -0.97        23.77 o                         
  -7   2   7        153.61        123.26        22.29 o                         
  -6   2   7        196.59        189.84        13.18 o                         
  -5   2   7        417.32        386.09        10.51 o                         
  -4   2   7        558.42        512.65         9.32 o                         
  -3   2   7       1955.24       1959.83        23.99 o                         
  -2   2   7       5424.49       5302.60        55.61 o                         
  -1   2   7        635.83        620.02         9.83 o                         
   0   2   7       1336.23       1100.96         9.14 o                         
   1   2   7        836.41        810.95        12.04 o                         
   2   2   7       5304.44       5312.05        19.38 o                         
   3   2   7       1827.51       1920.40        12.77 o                         
   4   2   7        697.37        664.24        10.92 o                         
   5   2   7        450.94        399.75        12.96 o                         
   6   2   7        246.77        234.13        11.15 o                         
   7   2   7        156.12        121.22        22.73 o                         
   8   2   7         12.31         18.60        26.62 o                         
  -8   3   7         56.29         70.88        22.36 o                         
  -7   3   7         12.37         -0.62        22.59 o                         
  -6   3   7        169.27        171.09        13.34 o                         
  -5   3   7        282.37        276.53        10.40 o                         
  -4   3   7         79.90         78.52         7.90 o                         
  -3   3   7         10.09         10.03         6.36 o                         
  -2   3   7        156.11        155.73         4.70 o                         
  -1   3   7         94.52         96.81         3.94 o                         
   0   3   7        234.04        283.57         8.16 o                         
   1   3   7         82.14         86.25         3.31 o                         
   2   3   7        182.43        186.45         5.35 o                         
   3   3   7          6.37          7.25         6.92 o                         
   4   3   7         36.90         44.46         8.80 o                         
   5   3   7        221.71        224.77        10.89 o                         
   6   3   7        145.93        151.13        20.24 o                         
   7   3   7          4.59        -11.86        25.40 o                         
   8   3   7         68.40         77.91        25.90 o                         
  -8   4   7         70.87         59.48        24.40 o                         
  -7   4   7         43.29         36.70        23.28 o                         
  -6   4   7        325.02        321.54        14.09 o                         
  -5   4   7        782.28        735.51        14.40 o                         
  -4   4   7       1031.08        970.63         9.97 o                         
  -3   4   7        341.04        339.99         8.11 o                         
  -2   4   7        149.66        121.31         5.11 o                         
  -1   4   7       1516.40       1503.36        13.36 o                         
   0   4   7       1058.80        917.80        12.95 o                         
   1   4   7       1359.16       1340.21         9.95 o                         
   2   4   7        273.69        223.64         5.18 o                         
   3   4   7        393.03        393.48         7.74 o                         
   4   4   7       1008.04        947.32        22.98 o                         
   5   4   7        721.21        722.07        30.80 o                         
   6   4   7        287.75        325.17        22.73 o                         
   7   4   7         35.36         39.41        18.49 o                         
   8   4   7         68.50         72.61        30.31 o                         
  -7   5   7         52.49         69.54        23.07 o                         
  -6   5   7         51.24         42.66        15.66 o                         
  -5   5   7        353.86        356.79        12.79 o                         
  -4   5   7         63.63         47.65         9.07 o                         
  -3   5   7       1463.20       1458.87        21.38 o                         
  -2   5   7        380.12        399.31         7.12 o                         
  -1   5   7       4454.72       4199.27        53.39 o                         
   0   5   7        815.62        843.31        12.39 o                         
   1   5   7       4204.75       4109.55        34.06 o                         
   2   5   7        492.97        516.43        10.39 o                         
   3   5   7       1309.31       1281.26        28.14 o                         
   4   5   7         49.77         37.47        12.94 o                         
   5   5   7        355.99        386.10        16.70 o                         
   6   5   7         53.90         83.06        23.55 o                         
   7   5   7         42.19         57.68        24.81 o                         
  -7   6   7         63.92         73.01        16.70 o                         
  -6   6   7         59.79         51.31        16.79 o                         
  -5   6   7        185.03        176.01        13.79 o                         
  -4   6   7         89.48        105.50        10.00 o                         
  -3   6   7          8.55         10.06         8.50 o                         
  -2   6   7          7.56          7.12         6.43 o                         
  -1   6   7        398.93        432.16         5.62 o                         
   0   6   7        174.01        174.15         4.38 o                         
   1   6   7        487.93        532.16        16.36 o                         
   2   6   7         14.64         13.57         6.48 o                         
   3   6   7         19.82         26.78        11.49 o                         
   4   6   7         62.37         65.33        13.20 o                         
   5   6   7        199.98        206.98        16.31 o                         
   6   6   7         71.38         55.62        16.71 o                         
   7   6   7         64.69         68.48        18.68 o                         
   8   6   7          8.34        -22.31        27.71 o                         
  -7   7   7         93.44        108.99        17.68 o                         
  -6   7   7         72.64         75.46        17.68 o                         
  -5   7   7        696.57        671.89        14.75 o                         
  -4   7   7        734.74        672.68        13.15 o                         
  -3   7   7        780.95        779.90        14.88 o                         
  -2   7   7       1204.59       1149.09        16.61 o                         
  -1   7   7       1008.86        983.06        15.82 o                         
   0   7   7        560.95        563.05        11.78 o                         
   1   7   7        693.90        685.31         8.15 o                         
   2   7   7       1127.62       1100.64        15.18 o                         
   3   7   7        743.68        747.66        14.93 o                         
   4   7   7        716.93        708.80        16.96 o                         
   5   7   7        618.10        610.51        18.50 o                         
   6   7   7         55.48         38.92        19.14 o                         
   7   7   7         58.17         70.39        20.49 o                         
  -7   8   7         79.20         96.67        20.83 o                         
  -6   8   7         75.14         76.60        18.83 o                         
  -5   8   7         41.07         20.27        13.62 o                         
  -4   8   7         70.47         65.92        11.01 o                         
  -3   8   7        143.95        130.41         9.69 o                         
  -2   8   7       1321.78       1317.96        12.80 o                         
  -1   8   7        362.27        365.84         7.54 o                         
   0   8   7        259.71        244.11         7.20 o                         
   1   8   7        383.60        383.04         9.25 o                         
   2   8   7       1339.54       1311.57        16.67 o                         
   3   8   7        150.35        136.33        13.15 o                         
   4   8   7        149.75        150.22        15.23 o                         
   5   8   7         43.14         21.17        16.25 o                         
   6   8   7         73.56         65.66        18.35 o                         
   7   8   7         79.16         54.45        27.39 o                         
  -7   9   7         43.68         29.30        31.81 o                         
  -6   9   7        100.47         95.24        18.77 o                         
  -5   9   7          1.65         -2.90        15.12 o                         
  -4   9   7        468.58        449.01        21.02 o                         
  -3   9   7         94.03         74.74        10.33 o                         
  -2   9   7        186.36        195.40        10.38 o                         
  -1   9   7          2.21          2.02         7.88 o                         
   0   9   7         89.47         94.77         9.86 o                         
   1   9   7          3.69         -1.59         8.14 o                         
   2   9   7        174.02        167.32         9.98 o                         
   3   9   7        113.35        107.45        11.64 o                         
   4   9   7        450.49        458.05        16.48 o                         
   5   9   7          0.51          7.06        15.39 o                         
   6   9   7         91.16        100.60        17.53 o                         
  -6  10   7         26.93          7.41        15.88 o                         
  -5  10   7         27.08         26.38        15.37 o                         
  -4  10   7        304.89        307.40        17.88 o                         
  -3  10   7        432.29        377.66        12.05 o                         
  -2  10   7         69.43         74.05        10.11 o                         
  -1  10   7        194.37        204.50        14.26 o                         
   0  10   7        553.85        584.91        14.29 o                         
   1  10   7        264.11        263.46        12.92 o                         
   2  10   7         41.03         44.37         9.99 o                         
   3  10   7        396.93        341.51        11.73 o                         
   4  10   7        296.74        280.00        13.69 o                         
   5  10   7         31.72         29.22        15.05 o                         
   6  10   7         31.73         29.24        22.81 o                         
  -6  11   7         28.08         30.73        18.06 o                         
  -5  11   7         18.59         21.68        16.33 o                         
  -4  11   7          2.69          5.10        15.41 o                         
  -3  11   7        174.48        169.03        13.98 o                         
  -2  11   7         53.41         38.20        19.04 o                         
  -1  11   7         72.37         89.61        17.27 o                         
   0  11   7         34.44         39.90        11.70 o                         
   1  11   7         88.85         91.65        12.74 o                         
   2  11   7         51.53         41.33        12.29 o                         
   3  11   7        152.16        168.16        12.30 o                         
   4  11   7          4.25          5.24        13.18 o                         
   5  11   7          7.33         27.18        24.60 o                         
   6  11   7         27.02         39.28        22.19 o                         
  -5  12   7         10.73          0.73        17.52 o                         
  -4  12   7         36.79         28.16        15.31 o                         
  -3  12   7         75.47         89.87        25.44 o                         
  -2  12   7         92.67         71.79        20.15 o                         
  -1  12   7          0.40          2.24        18.24 o                         
   0  12   7         12.74         33.87        13.14 o                         
   1  12   7          5.41          8.79        14.27 o                         
   2  12   7         88.04         77.86        14.54 o                         
   3  12   7        104.91        124.68        14.79 o                         
   4  12   7         47.38         40.26        14.33 o                         
   5  12   7          6.46        -16.35        24.39 o                         
  -5  13   7         15.95         18.00        16.65 o                         
  -4  13   7        107.21         95.65        25.29 o                         
  -3  13   7         92.67        111.37        27.22 o                         
  -2  13   7        111.94         93.48        21.58 o                         
  -1  13   7        234.05        227.14        20.05 o                         
   0  13   7        146.71        146.77        20.10 o                         
   1  13   7        216.80        216.22        16.05 o                         
   2  13   7        118.06        105.53        14.67 o                         
   3  13   7         64.71         56.11        15.03 o                         
   4  13   7        110.91         92.11        22.73 o                         
   5  13   7         16.20          6.22        29.06 o                         
  -4  14   7         10.29         32.96        28.50 o                         
  -3  14   7          0.93         -0.67        25.24 o                         
  -2  14   7         50.61         57.44        26.19 o                         
  -1  14   7          4.08         11.78        21.94 o                         
   0  14   7          8.26         10.43        20.99 o                         
   1  14   7          3.83          8.07        15.85 o                         
   2  14   7         55.85         78.29        15.52 o                         
   3  14   7          0.56         -3.36        16.42 o                         
   4  14   7         11.90         32.94        34.31 o                         
  -2  15   7         14.57         27.46        30.23 o                         
  -1  15   7         15.89          9.07        23.95 o                         
   0  15   7         57.88         56.20        26.97 o                         
   1  15   7         14.74         16.62        16.45 o                         
   2  15   7         15.34         28.08        19.66 o                         
   3  15   7         10.60         32.53        20.31 o                         
  -1  16   7         29.29        -23.96        43.01 o                         
   0  16   7        117.43        113.32        30.97 o                         
   1  16   7         37.73         23.48        37.57 o                         
   2  16   7         38.10         39.20        37.56 o                         
   0   0   8      14924.76      15562.30        38.73 o                         
   1   0   8        559.40        623.93         8.33 o                         
   2   0   8       2685.20       2497.48        30.17 o                         
   3   0   8        308.49        324.53         7.33 o                         
   4   0   8       1975.50       1913.00        18.53 o                         
   5   0   8          6.87         13.00        10.91 o                         
   6   0   8        280.39        324.26        14.08 o                         
   7   0   8         21.11         42.34        16.72 o                         
   8   0   8         28.23         17.90        27.48 o                         
  -8   1   8          6.08          9.04        22.83 o                         
  -7   1   8        197.17        174.85        16.29 o                         
  -6   1   8         58.38         64.21        13.24 o                         
  -5   1   8        145.14        154.67        11.84 o                         
  -4   1   8        443.68        425.61         8.92 o                         
  -3   1   8       2142.63       1992.37        39.55 o                         
  -2   1   8         72.28         60.84         3.92 o                         
  -1   1   8       2289.97       2279.60        25.54 o                         
   0   1   8        887.52        899.95        13.02 o                         
   1   1   8       2126.82       2170.79        27.16 o                         
   2   1   8         56.22         48.42         4.88 o                         
   3   1   8       2067.90       1952.93        49.73 o                         
   4   1   8        475.02        448.38        12.07 o                         
   5   1   8        129.77        140.47        13.29 o                         
   6   1   8         91.09         90.51        12.78 o                         
   7   1   8        207.40        218.41        17.53 o                         
   8   1   8          1.41        -19.27        25.75 o                         
  -8   2   8          2.13          0.17        25.47 o                         
  -7   2   8         61.66         62.60        21.46 o                         
  -6   2   8        305.21        289.43        14.54 o                         
  -5   2   8         43.11         37.77        11.26 o                         
  -4   2   8        530.66        529.90        10.01 o                         
  -3   2   8        732.89        742.98        17.41 o                         
  -2   2   8       1513.29       1446.53        13.71 o                         
  -1   2   8        378.70        397.56        10.76 o                         
   0   2   8       2292.31       2306.33        22.86 o                         
   1   2   8        356.12        373.86         4.08 o                         
   2   2   8       1570.99       1528.42        22.59 o                         
   3   2   8        654.85        694.78        10.32 o                         
   4   2   8        565.19        559.56        11.02 o                         
   5   2   8         15.22         10.00        10.68 o                         
   6   2   8        294.98        273.39        13.55 o                         
   7   2   8         39.55         49.27        28.09 o                         
   8   2   8          0.83        -26.02        29.04 o                         
  -8   3   8          9.07         -4.53        25.28 o                         
  -7   3   8        126.97        151.34        23.43 o                         
  -6   3   8          5.37          3.69        15.99 o                         
  -5   3   8        951.21        940.28        15.05 o                         
  -4   3   8         47.28         43.23         8.02 o                         
  -3   3   8       3163.71       3021.18        38.84 o                         
  -2   3   8        331.12        347.60         5.71 o                         
  -1   3   8       7885.11       7562.80        65.28 o                         
   0   3   8          5.10         15.24         3.50 o                         
   1   3   8       7656.15       7238.26        75.97 o                         
   2   3   8        338.51        351.79         6.31 o                         
   3   3   8       3087.26       3060.61        36.57 o                         
   4   3   8         44.93         41.45         9.24 o                         
   5   3   8       1005.75        982.97        29.37 o                         
   6   3   8          5.58         24.30        22.55 o                         
   7   3   8        149.23        190.48        27.15 o                         
   8   3   8          9.24         -0.35        26.10 o                         
  -8   4   8          5.66        -15.52        33.85 o                         
  -7   4   8         47.01         28.22        23.33 o                         
  -6   4   8         95.43         66.96        17.42 o                         
  -5   4   8        264.10        259.88        12.11 o                         
  -4   4   8         91.12        108.74         8.56 o                         
  -3   4   8         25.36         24.83         7.40 o                         
  -2   4   8        255.50        230.28         5.83 o                         
  -1   4   8        808.57        827.59         9.87 o                         
   0   4   8        273.46        274.96         5.96 o                         
   1   4   8        802.29        829.59        13.46 o                         
   2   4   8        264.83        244.85         6.93 o                         
   3   4   8         36.71         44.69         7.27 o                         
   4   4   8         67.85         74.54         8.50 o                         
   5   4   8        214.46        229.20        19.78 o                         
   6   4   8        110.22        105.79        23.11 o                         
   7   4   8         27.42          2.63        27.14 o                         
   8   4   8          6.06        -19.77        43.23 o                         
  -7   5   8        104.22         73.48        22.73 o                         
  -6   5   8         70.66         60.00        18.28 o                         
  -5   5   8        351.73        322.81        13.09 o                         
  -4   5   8          1.79          5.24         8.88 o                         
  -3   5   8         82.06         81.22         8.13 o                         
  -2   5   8        387.84        415.92         7.45 o                         
  -1   5   8        744.74        720.50         6.87 o                         
   0   5   8        519.04        505.04         5.57 o                         
   1   5   8        920.89        885.88        15.12 o                         
   2   5   8        434.43        464.90         7.76 o                         
   3   5   8         63.20         54.04         7.40 o                         
   4   5   8         17.33         32.16        12.88 o                         
   5   5   8        390.79        381.79        24.70 o                         
   6   5   8         76.97         84.90        17.82 o                         
   7   5   8         89.83         92.11        37.96 o                         
  -7   6   8         52.52         63.44        25.47 o                         
  -6   6   8         40.45         56.05        14.11 o                         
  -5   6   8         25.16         23.38        12.08 o                         
  -4   6   8        805.07        761.66        17.02 o                         
  -3   6   8        207.60        197.48         9.26 o                         
  -2   6   8       1550.18       1473.10        26.90 o                         
  -1   6   8        501.32        463.81        11.43 o                         
   0   6   8       3421.96       3328.98        34.72 o                         
   1   6   8        527.53        512.90        11.26 o                         
   2   6   8       1409.97       1270.27        33.58 o                         
   3   6   8        223.61        234.12        12.69 o                         
   4   6   8        771.93        785.69        20.56 o                         
   5   6   8         30.51         32.40        16.58 o                         
   6   6   8         55.53         74.15        18.13 o                         
   7   6   8         53.18         77.54        20.10 o                         
   8   6   8         83.19         67.82        36.09 o                         
  -7   7   8         19.98          1.45        22.90 o                         
  -6   7   8         85.64         86.38        16.57 o                         
  -5   7   8        225.75        183.89        12.91 o                         
  -4   7   8        161.88        178.80        11.14 o                         
  -3   7   8        601.85        649.00        12.39 o                         
  -2   7   8        233.17        243.58         8.25 o                         
  -1   7   8        534.93        540.50        10.62 o                         
   0   7   8          2.48         -0.48         6.12 o                         
   1   7   8        522.20        566.59        10.33 o                         
   2   7   8        260.37        291.08        13.37 o                         
   3   7   8        572.53        606.40        22.75 o                         
   4   7   8        159.62        179.09        14.89 o                         
   5   7   8        248.05        232.57        17.69 o                         
   6   7   8         75.59         58.00        19.37 o                         
   7   7   8         21.76         13.92        19.53 o                         
  -7   8   8         78.79         83.31        49.32 o                         
  -6   8   8         46.95         29.05        17.21 o                         
  -5   8   8          9.27         13.68        12.73 o                         
  -4   8   8        156.80        137.74        11.22 o                         
  -3   8   8        122.48        139.08        10.43 o                         
  -2   8   8        848.94        811.00        18.72 o                         
  -1   8   8          3.44          6.96         7.79 o                         
   0   8   8        952.41        907.96        20.76 o                         
   1   8   8          0.34          3.53         8.03 o                         
   2   8   8        819.97        769.86        12.52 o                         
   3   8   8        166.38        193.74        13.85 o                         
   4   8   8        146.50        141.15        16.00 o                         
   5   8   8         20.66         33.73        17.84 o                         
   6   8   8         59.05         39.03        18.03 o                         
   7   8   8         84.80        111.77        22.27 o                         
  -6   9   8         17.07          3.93        17.31 o                         
  -5   9   8         48.40         49.53        15.12 o                         
  -4   9   8         72.65         69.79        11.64 o                         
  -3   9   8        650.07        622.06        21.88 o                         
  -2   9   8        131.63        121.18         8.94 o                         
  -1   9   8       1005.17        986.13        18.14 o                         
   0   9   8         74.50         74.88         9.97 o                         
   1   9   8       1005.85        980.92        28.97 o                         
   2   9   8        143.90        134.39        10.00 o                         
   3   9   8        675.89        664.84        14.06 o                         
   4   9   8         74.89         58.82        15.21 o                         
   5   9   8         71.09         98.84        17.39 o                         
   6   9   8         17.94         26.76        19.78 o                         
  -6  10   8         18.18         -8.64        19.06 o                         
  -5  10   8        185.47        173.77        15.11 o                         
  -4  10   8         41.02         68.56        12.54 o                         
  -3  10   8         91.56        101.80        11.42 o                         
  -2  10   8          6.84          7.38        10.03 o                         
  -1  10   8         11.62         14.06        15.74 o                         
   0  10   8         39.41         29.29        11.71 o                         
   1  10   8          4.41          3.45        12.08 o                         
   2  10   8          3.60          9.25        10.26 o                         
   3  10   8         69.66         75.21        12.38 o                         
   4  10   8         29.75         55.51        13.84 o                         
   5  10   8        173.29        164.37        17.74 o                         
   6  10   8         23.27         16.51        23.93 o                         
  -6  11   8         29.38         34.56        20.21 o                         
  -5  11   8         61.37         61.29        14.98 o                         
  -4  11   8         23.88         31.61        14.83 o                         
  -3  11   8        105.73         82.67        14.21 o                         
  -2  11   8         29.35         23.24        17.23 o                         
  -1  11   8         97.26        106.66        17.25 o                         
   0  11   8          2.47          5.55        13.26 o                         
   1  11   8        136.55        138.79        13.96 o                         
   2  11   8         20.63         22.14        12.74 o                         
   3  11   8         58.50         48.56        12.93 o                         
   4  11   8         39.47         51.39        13.61 o                         
   5  11   8         57.06         69.63        14.39 o                         
   6  11   8         31.64         44.84        25.00 o                         
  -5  12   8         49.93         50.22        16.81 o                         
  -4  12   8         65.39         77.38        17.44 o                         
  -3  12   8         21.86          8.59        23.04 o                         
  -2  12   8        409.67        418.78        21.01 o                         
  -1  12   8         81.36         77.11        18.48 o                         
   0  12   8        288.31        309.18        22.35 o                         
   1  12   8         83.21         78.57        13.40 o                         
   2  12   8        380.35        357.91        15.94 o                         
   3  12   8         25.57         32.47        16.21 o                         
   4  12   8         87.04         82.00        13.96 o                         
   5  12   8         46.77         38.57        22.26 o                         
  -5  13   8         14.36         45.93        30.86 o                         
  -4  13   8         23.06         44.51        31.02 o                         
  -3  13   8          5.28          8.71        25.07 o                         
  -2  13   8         26.25         26.14        20.12 o                         
  -1  13   8         32.42         33.20        20.90 o                         
   0  13   8          2.81         27.01        21.06 o                         
   1  13   8         40.52         56.19        14.79 o                         
   2  13   8         19.80         25.07        14.70 o                         
   3  13   8          2.83         -1.57        15.27 o                         
   4  13   8         15.46         38.71        22.14 o                         
  -3  14   8         40.41         53.08        29.76 o                         
  -2  14   8         92.61         76.42        21.97 o                         
  -1  14   8         25.21         19.94        19.83 o                         
   0  14   8        118.68        119.50        23.61 o                         
   1  14   8         22.72         17.79        16.93 o                         
   2  14   8         83.06         65.65        15.10 o                         
   3  14   8         34.16         40.73        16.39 o                         
   4  14   8        105.11         70.28        20.09 o                         
  -2  15   8          7.85         -8.75        27.77 o                         
  -1  15   8         52.40         48.02        22.70 o                         
   0  15   8          0.94         -4.34        26.50 o                         
   1  15   8         56.37         56.95        22.54 o                         
   2  15   8          7.83         21.93        18.68 o                         
   3  15   8         50.45         32.98        21.37 o                         
   0  16   8         17.91          2.45        34.37 o                         
   1  16   8         21.87        -27.74        38.82 o                         
   1   0   9       1657.91       1700.63        15.40 o                         
   2   0   9          1.57          5.22         4.81 o                         
   3   0   9       2619.87       2543.36        22.25 o                         
   4   0   9        386.48        366.16        13.12 o                         
   5   0   9        652.61        613.71        16.43 o                         
   6   0   9          8.94          8.98        14.91 o                         
   7   0   9         99.37         97.78        18.14 o                         
   8   0   9          4.06          3.28        35.20 o                         
  -8   1   9          5.63         38.10        23.67 o                         
  -7   1   9         77.52         89.31        15.46 o                         
  -6   1   9         88.14        109.04        13.46 o                         
  -5   1   9        253.61        254.30        13.08 o                         
  -4   1   9        108.40        107.38        10.73 o                         
  -3   1   9       2108.27       2145.52        17.38 o                         
  -2   1   9        344.07        350.94         4.40 o                         
  -1   1   9       6783.41       6866.44        58.70 o                         
   0   1   9        252.48        226.78         5.08 o                         
   1   1   9       6619.30       6871.41       109.18 o                         
   2   1   9        443.64        453.92         5.62 o                         
   3   1   9       2295.23       2269.48        56.57 o                         
   4   1   9        172.50        169.80        11.87 o                         
   5   1   9        224.42        228.58        13.86 o                         
   6   1   9         86.76         95.38        14.40 o                         
   7   1   9         92.82        117.23        16.75 o                         
   8   1   9          2.84         -0.47        26.03 o                         
  -8   2   9         76.80         80.14        23.43 o                         
  -7   2   9         32.20         39.24        21.73 o                         
  -6   2   9        211.96        219.71        14.81 o                         
  -5   2   9         28.59         22.47        12.43 o                         
  -4   2   9        406.91        395.33        11.78 o                         
  -3   2   9        914.19        892.87        23.18 o                         
  -2   2   9       2339.56       2242.55        21.04 o                         
  -1   2   9        140.08        121.57         4.57 o                         
   0   2   9       4888.06       4980.01        74.98 o                         
   1   2   9        201.26        189.15         3.93 o                         
   2   2   9       2354.90       2267.81        25.31 o                         
   3   2   9        808.16        804.62        16.06 o                         
   4   2   9        429.73        434.41        11.44 o                         
   5   2   9         52.51         61.24        11.83 o                         
   6   2   9        189.72        215.12        15.27 o                         
   7   2   9         38.18         70.19        30.82 o                         
   8   2   9         82.01         38.10        30.27 o                         
  -8   3   9         14.62         23.44        30.92 o                         
  -7   3   9         62.95         76.32        23.19 o                         
  -6   3   9         94.54         98.86        17.78 o                         
  -5   3   9         63.86         69.58        12.41 o                         
  -4   3   9        590.18        581.86        14.65 o                         
  -3   3   9        177.39        170.30         7.56 o                         
  -2   3   9        507.46        471.94         7.28 o                         
  -1   3   9        818.93        860.12        12.10 o                         
   0   3   9        855.34        919.76         9.02 o                         
   1   3   9        798.06        825.61        17.54 o                         
   2   3   9        587.85        561.74         7.61 o                         
   3   3   9        190.51        200.40         8.37 o                         
   4   3   9        649.37        643.14        16.68 o                         
   5   3   9         74.73         90.05        11.53 o                         
   6   3   9        134.47        143.81        23.86 o                         
   7   3   9         69.82         78.59        26.74 o                         
   8   3   9         12.15          8.10        38.11 o                         
  -7   4   9         20.63         25.73        23.98 o                         
  -6   4   9        168.43        157.69        18.76 o                         
  -5   4   9        110.79        137.36        16.14 o                         
  -4   4   9        509.33        469.67        10.32 o                         
  -3   4   9         69.19         71.52         7.77 o                         
  -2   4   9       2661.16       2591.16        24.36 o                         
  -1   4   9        720.72        695.13         9.76 o                         
   0   4   9       3034.38       3080.65        38.73 o                         
   1   4   9        768.56        741.90        10.55 o                         
   2   4   9       2902.35       2857.56        31.17 o                         
   3   4   9        107.22        112.19         8.19 o                         
   4   4   9        514.50        508.23        10.51 o                         
   5   4   9        126.21        152.13        19.91 o                         
   6   4   9        193.06        219.08        24.95 o                         
   7   4   9         23.93         64.53        27.78 o                         
  -7   5   9         26.39         15.81        21.59 o                         
  -6   5   9          4.68         -3.44        17.40 o                         
  -5   5   9        503.06        524.70        18.18 o                         
  -4   5   9         64.03         53.62        10.47 o                         
  -3   5   9        589.47        586.28         9.42 o                         
  -2   5   9        404.65        438.61        12.39 o                         
  -1   5   9       1359.93       1323.09        15.43 o                         
   0   5   9         21.66         26.70         4.26 o                         
   1   5   9       1446.38       1397.33        31.81 o                         
   2   5   9        478.86        497.73         9.46 o                         
   3   5   9        609.03        597.47         9.90 o                         
   4   5   9         30.25         26.98        13.80 o                         
   5   5   9        421.78        474.60        24.16 o                         
   6   5   9          2.70         24.30        17.84 o                         
   7   5   9         29.95         43.84        21.24 o                         
  -7   6   9         46.98         28.94        24.81 o                         
  -6   6   9         38.74         29.67        19.36 o                         
  -5   6   9        169.39        174.36        13.22 o                         
  -4   6   9         58.53         39.80         9.70 o                         
  -3   6   9        477.55        489.23        10.28 o                         
  -2   6   9         77.60         68.55         7.51 o                         
  -1   6   9         59.00         66.23         6.42 o                         
   0   6   9         62.72         54.60         6.78 o                         
   1   6   9         50.78         64.70         6.81 o                         
   2   6   9         67.13         59.81         7.11 o                         
   3   6   9        472.06        477.31        14.09 o                         
   4   6   9         45.15         20.73        14.48 o                         
   5   6   9        198.94        201.61        17.15 o                         
   6   6   9         52.41         84.82        19.07 o                         
   7   6   9         48.88         63.86        21.68 o                         
  -7   7   9         71.72         50.68        26.56 o                         
  -6   7   9         15.09         11.41        19.15 o                         
  -5   7   9        202.86        189.96        13.31 o                         
  -4   7   9         34.10         42.89        10.66 o                         
  -3   7   9        935.77        874.04        22.72 o                         
  -2   7   9         42.53         37.16         7.70 o                         
  -1   7   9       1912.17       1902.81        31.39 o                         
   0   7   9         12.34         12.89         7.48 o                         
   1   7   9       2049.65       2051.15        36.97 o                         
   2   7   9         72.74         71.98        11.46 o                         
   3   7   9        968.00        914.71        16.50 o                         
   4   7   9         32.82         37.03        14.94 o                         
   5   7   9        204.43        213.35        18.39 o                         
   6   7   9          7.02          3.93        18.79 o                         
   7   7   9         79.66         74.08        20.59 o                         
  -6   8   9         70.59         50.29        26.57 o                         
  -5   8   9         10.71         11.19        13.53 o                         
  -4   8   9        417.77        406.11        12.69 o                         
  -3   8   9        148.91        146.15        10.04 o                         
  -2   8   9        589.77        607.23        16.76 o                         
  -1   8   9        464.14        502.90        10.63 o                         
   0   8   9       1240.98       1179.40        32.38 o                         
   1   8   9        495.91        539.27        12.02 o                         
   2   8   9        577.79        598.32        14.09 o                         
   3   8   9        142.72        146.81        13.66 o                         
   4   8   9        382.98        378.71        16.73 o                         
   5   8   9         16.86         17.13        17.04 o                         
   6   8   9         77.60         66.81        20.13 o                         
   7   8   9         29.55         18.50        23.42 o                         
  -6   9   9          8.31          1.62        21.90 o                         
  -5   9   9          2.41         -6.63        13.98 o                         
  -4   9   9         50.52         59.37        12.21 o                         
  -3   9   9         48.00         38.90        10.73 o                         
  -2   9   9         63.23         60.57        10.61 o                         
  -1   9   9        417.03        385.34        10.72 o                         
   0   9   9        127.56        141.77        13.14 o                         
   1   9   9        378.61        356.27        12.61 o                         
   2   9   9         89.44         94.38        11.30 o                         
   3   9   9         48.44         47.55        14.43 o                         
   4   9   9         61.81         72.78        15.66 o                         
   5   9   9          0.13         18.33        18.86 o                         
   6   9   9          4.67         20.35        19.36 o                         
  -6  10   9        101.21         74.12        19.23 o                         
  -5  10   9          9.64         13.18        15.10 o                         
  -4  10   9        277.10        272.44        15.83 o                         
  -3  10   9         46.90         44.43        12.61 o                         
  -2  10   9        417.11        388.43        14.82 o                         
  -1  10   9         23.92         42.55        15.77 o                         
   0  10   9         84.95         78.54        14.17 o                         
   1  10   9         13.91         16.69        12.28 o                         
   2  10   9        510.07        488.77        16.28 o                         
   3  10   9         62.98         67.88        12.89 o                         
   4  10   9        267.06        267.85        14.73 o                         
   5  10   9          2.70          1.98        16.93 o                         
   6  10   9         91.72         92.56        18.85 o                         
  -6  11   9          4.04          6.84        23.70 o                         
  -5  11   9         80.53         83.63        16.56 o                         
  -4  11   9         88.36        104.51        16.82 o                         
  -3  11   9        110.87        104.60        13.58 o                         
  -2  11   9        196.54        216.70        18.81 o                         
  -1  11   9        517.86        543.47        19.76 o                         
   0  11   9         66.80         94.45        20.59 o                         
   1  11   9        439.59        397.17        16.47 o                         
   2  11   9        193.25        224.61        16.00 o                         
   3  11   9        107.53        107.74        13.52 o                         
   4  11   9         78.57         83.82        14.37 o                         
   5  11   9         75.86         83.63        14.45 o                         
  -5  12   9          4.42          2.30        16.31 o                         
  -4  12   9         19.43         40.11        22.15 o                         
  -3  12   9         99.09         99.92        29.00 o                         
  -2  12   9         13.27         13.77        20.41 o                         
  -1  12   9         78.75         83.02        18.15 o                         
   0  12   9        192.13        192.78        20.80 o                         
   1  12   9         74.06         77.17        16.85 o                         
   2  12   9         23.65         31.55        14.22 o                         
   3  12   9         90.63         96.79        16.72 o                         
   4  12   9         10.38         -0.95        14.67 o                         
   5  12   9          6.05         12.06        14.19 o                         
  -5  13   9         34.86        122.60        60.49 o                         
  -4  13   9          1.32         25.80        26.77 o                         
  -3  13   9        121.05         90.54        24.56 o                         
  -2  13   9         90.07        109.04        22.06 o                         
  -1  13   9         59.46         66.78        19.73 o                         
   0  13   9         27.01         42.23        23.70 o                         
   1  13   9         52.97         45.51        17.05 o                         
   2  13   9         88.91         84.33        18.12 o                         
   3  13   9        132.47        113.31        16.92 o                         
   4  13   9          2.06         14.31        17.76 o                         
  -3  14   9         25.82         23.86        26.01 o                         
  -2  14   9         54.12         46.51        23.82 o                         
  -1  14   9         45.15         51.00        22.80 o                         
   0  14   9        168.03        169.53        24.66 o                         
   1  14   9         39.30         67.19        29.36 o                         
   2  14   9         46.89         59.27        20.11 o                         
   3  14   9         27.60         31.87        18.72 o                         
   4  14   9         41.46         46.16        21.50 o                         
  -2  15   9         13.74          5.86        37.80 o                         
  -1  15   9         63.78         37.78        22.16 o                         
   0  15   9          0.12         -1.90        23.03 o                         
   1  15   9         72.53         69.85        24.60 o                         
   2  15   9         15.52         27.26        18.96 o                         
   0   0  10         21.81         48.17         7.24 o                         
   1   0  10         32.66         21.66         5.05 o                         
   2   0  10       1581.76       1574.14        22.44 o                         
   3   0  10        353.10        382.35        14.67 o                         
   4   0  10        928.62        887.28        16.70 o                         
   5   0  10        622.94        623.73        16.64 o                         
   6   0  10         33.74         37.79        15.97 o                         
   7   0  10         19.80         44.91        19.44 o                         
   8   0  10         17.31        -30.37        38.50 o                         
  -8   1  10         94.35        118.16        30.55 o                         
  -7   1  10         80.22        103.33        19.07 o                         
  -6   1  10        179.38        183.39        14.52 o                         
  -5   1  10        126.46        137.82        12.88 o                         
  -4   1  10        128.83        113.76        11.13 o                         
  -3   1  10         10.47         13.95        13.41 o                         
  -2   1  10       3320.83       3276.19        38.82 o                         
  -1   1  10        217.75        225.25         6.36 o                         
   0   1  10        388.93        360.97         7.99 o                         
   1   1  10        113.41        127.50         4.80 o                         
   2   1  10       3406.54       3303.18        17.50 o                         
   3   1  10         36.79         37.07        11.20 o                         
   4   1  10        186.77        184.54        13.56 o                         
   5   1  10        117.22        136.19        15.26 o                         
   6   1  10        188.94        199.19        15.06 o                         
   7   1  10         60.98         60.79        17.70 o                         
   8   1  10        110.26         63.72        42.50 o                         
  -8   2  10         39.82         75.58        30.70 o                         
  -7   2  10         22.64         23.46        18.16 o                         
  -6   2  10          1.20          9.95        14.54 o                         
  -5   2  10         38.84         30.21        12.05 o                         
  -4   2  10        292.09        278.07        12.12 o                         
  -3   2  10        585.36        637.58        17.23 o                         
  -2   2  10        856.58        823.06        20.72 o                         
  -1   2  10        456.13        471.75        14.04 o                         
   0   2  10        224.80        234.75         7.07 o                         
   1   2  10        350.91        360.51         4.83 o                         
   2   2  10        663.99        635.19        13.96 o                         
   3   2  10        645.16        646.98        12.70 o                         
   4   2  10        251.39        224.43        11.11 o                         
   5   2  10         25.87         24.83        11.99 o                         
   6   2  10          8.27         13.46        15.16 o                         
   7   2  10         23.38         20.59        27.66 o                         
   8   2  10         49.61         23.98        39.04 o                         
  -7   3  10         54.98         35.16        20.57 o                         
  -6   3  10         91.82        117.97        18.38 o                         
  -5   3  10         89.23         83.16        13.32 o                         
  -4   3  10        566.17        563.41        17.64 o                         
  -3   3  10        304.63        278.12        10.56 o                         
  -2   3  10        938.97        874.35        11.08 o                         
  -1   3  10        330.31        307.46         7.47 o                         
   0   3  10        660.09        610.90         9.72 o                         
   1   3  10        639.09        630.41        16.50 o                         
   2   3  10        762.64        696.90        13.70 o                         
   3   3  10        426.80        406.66         9.76 o                         
   4   3  10        597.17        608.33        16.69 o                         
   5   3  10        162.73        162.21        12.80 o                         
   6   3  10         89.93        111.58        23.86 o                         
   7   3  10         31.96         19.62        27.70 o                         
   8   3  10         72.18         50.13        45.41 o                         
  -7   4  10         19.06          4.48        20.62 o                         
  -6   4  10         18.74         29.63        17.97 o                         
  -5   4  10        101.78        111.38        16.96 o                         
  -4   4  10        277.27        255.28        12.14 o                         
  -3   4  10        314.99        324.49         8.30 o                         
  -2   4  10        227.85        227.45         8.47 o                         
  -1   4  10       1188.03       1187.01        13.03 o                         
   0   4  10         74.61         70.14         6.52 o                         
   1   4  10       1070.22       1080.04        28.41 o                         
   2   4  10        205.21        194.85         7.25 o                         
   3   4  10        275.35        282.05         9.46 o                         
   4   4  10        306.98        318.85        10.50 o                         
   5   4  10         83.12         82.90        16.42 o                         
   6   4  10         17.01         22.73        24.51 o                         
   7   4  10         28.70         23.56        28.67 o                         
  -7   5  10         41.90         21.75        25.24 o                         
  -6   5  10         53.59         56.24        18.98 o                         
  -5   5  10        232.45        187.71        16.91 o                         
  -4   5  10        525.17        488.73        16.15 o                         
  -3   5  10        809.87        734.02        13.40 o                         
  -2   5  10       1058.95       1003.56        15.86 o                         
  -1   5  10        252.92        246.74         6.30 o                         
   0   5  10         33.13         25.06         7.51 o                         
   1   5  10        213.17        216.81        12.29 o                         
   2   5  10       1045.73       1008.23        16.35 o                         
   3   5  10        800.46        744.51        13.92 o                         
   4   5  10        475.24        481.25        16.32 o                         
   5   5  10        192.61        170.47        17.33 o                         
   6   5  10         46.60         48.11        17.76 o                         
   7   5  10         39.94         40.85        21.15 o                         
  -7   6  10         23.25         42.77        26.04 o                         
  -6   6  10         66.01         60.20        18.64 o                         
  -5   6  10        471.75        498.83        18.08 o                         
  -4   6  10        194.50        179.37        11.94 o                         
  -3   6  10        353.02        377.11         9.92 o                         
  -2   6  10       2054.34       1929.20        40.32 o                         
  -1   6  10        487.11        483.96         7.97 o                         
   0   6  10       2582.70       2295.42        29.18 o                         
   1   6  10        633.51        650.32        26.47 o                         
   2   6  10       2122.97       1963.08        40.77 o                         
   3   6  10        301.38        318.80        13.99 o                         
   4   6  10        277.69        278.90        16.31 o                         
   5   6  10        434.85        494.44        19.16 o                         
   6   6  10         62.26         73.42        19.72 o                         
   7   6  10         24.17         51.96        20.62 o                         
  -7   7  10          2.83         -9.35        40.13 o                         
  -6   7  10         85.62         65.14        18.72 o                         
  -5   7  10         63.53         63.71        16.91 o                         
  -4   7  10        103.61         84.59        10.93 o                         
  -3   7  10         45.55         31.52         9.33 o                         
  -2   7  10        706.02        708.54        19.00 o                         
  -1   7  10        154.45        151.25         9.20 o                         
   0   7  10        540.14        544.63         9.38 o                         
   1   7  10        124.26        132.31         7.33 o                         
   2   7  10        632.36        661.29        18.47 o                         
   3   7  10         43.65         34.10        13.53 o                         
   4   7  10        141.93        123.44        15.47 o                         
   5   7  10         56.61         28.97        17.79 o                         
   6   7  10        109.70         95.53        19.29 o                         
   7   7  10          3.55        -20.46        23.45 o                         
  -6   8  10         79.93         55.59        18.74 o                         
  -5   8  10         95.92         92.75        17.55 o                         
  -4   8  10        388.43        355.30        14.13 o                         
  -3   8  10        165.78        155.65        10.18 o                         
  -2   8  10        296.96        268.66        10.83 o                         
  -1   8  10        910.62        884.98        22.57 o                         
   0   8  10       1166.20       1103.83        35.75 o                         
   1   8  10        926.20        898.30        41.98 o                         
   2   8  10        250.23        232.93        13.05 o                         
   3   8  10        180.20        185.26        14.96 o                         
   4   8  10        400.17        371.32        17.45 o                         
   5   8  10         76.72         81.12        18.18 o                         
   6   8  10         53.67         31.96        20.87 o                         
   7   8  10         25.99          8.33        37.43 o                         
  -6   9  10        110.34        122.07        25.75 o                         
  -5   9  10         70.01         47.72        16.98 o                         
  -4   9  10        145.21        157.45        12.44 o                         
  -3   9  10        121.81        109.03        10.47 o                         
  -2   9  10        163.84        171.90        13.86 o                         
  -1   9  10       1194.96       1149.47        23.41 o                         
   0   9  10        134.21        171.59        34.93 o                         
   1   9  10       1339.53       1176.26        22.83 o                         
   2   9  10        227.95        239.97        12.43 o                         
   3   9  10        134.44        133.41        14.68 o                         
   4   9  10        115.29        139.19        16.27 o                         
   5   9  10         98.21         84.72        18.47 o                         
   6   9  10        111.03        130.36        22.18 o                         
  -6  10  10         56.93         77.57        23.15 o                         
  -5  10  10         10.54          9.98        14.01 o                         
  -4  10  10         21.98         23.30        12.49 o                         
  -3  10  10         42.87         22.02        13.12 o                         
  -2  10  10         23.14         15.03        11.39 o                         
  -1  10  10         89.70        117.00        17.15 o                         
   0  10  10        153.38        167.28        25.49 o                         
   1  10  10         95.74        101.83        20.69 o                         
   2  10  10         21.28         16.06        12.04 o                         
   3  10  10         71.28         57.15        13.56 o                         
   4  10  10         21.60         26.91        14.38 o                         
   5  10  10          9.68          8.89        17.10 o                         
   6  10  10         61.53         83.48        22.30 o                         
  -5  11  10         87.39         64.74        18.83 o                         
  -4  11  10         36.88         44.91        16.80 o                         
  -3  11  10        211.14        176.71        14.68 o                         
  -2  11  10         12.47          9.04        17.49 o                         
  -1  11  10        260.00        249.60        18.36 o                         
   0  11  10        417.39        369.41        48.69 o                         
   1  11  10        208.43        208.27        24.76 o                         
   2  11  10         16.87         16.47        19.45 o                         
   3  11  10        198.82        159.92        14.06 o                         
   4  11  10         49.75         42.87        15.11 o                         
   5  11  10         80.43         43.09        15.61 o                         
   6  11  10         29.13         -4.92        38.51 o                         
  -5  12  10         41.03         67.19        21.85 o                         
  -4  12  10         12.74          9.83        16.02 o                         
  -3  12  10         14.04         13.31        23.99 o                         
  -2  12  10        120.85        114.92        21.14 o                         
  -1  12  10         70.06         77.05        20.20 o                         
   0  12  10        405.58        402.65        24.53 o                         
   1  12  10         69.34         78.81        19.25 o                         
   2  12  10        128.77        116.24        20.93 o                         
   3  12  10         23.12         30.05        15.89 o                         
   4  12  10         23.37         19.61        17.98 o                         
   5  12  10         45.64         43.84        15.37 o                         
  -4  13  10         27.05         35.79        25.47 o                         
  -3  13  10          0.53          0.43        27.28 o                         
  -2  13  10         13.72         18.90        20.65 o                         
  -1  13  10          4.22         -4.82        19.70 o                         
   0  13  10         68.71         99.88        25.42 o                         
   1  13  10          3.71         -0.84        24.47 o                         
   2  13  10         16.21         14.12        27.40 o                         
   3  13  10          0.28         13.32        21.63 o                         
   4  13  10         35.18         45.06        18.69 o                         
  -3  14  10         45.98         58.01        26.52 o                         
  -2  14  10         38.74         22.54        20.43 o                         
  -1  14  10         35.44         17.14        21.72 o                         
   0  14  10          8.91         15.39        24.19 o                         
   1  14  10         34.83         49.09        25.46 o                         
   2  14  10         27.44         23.78        23.00 o                         
   3  14  10         53.29         51.19        34.81 o                         
   4  14  10         13.85         21.74        29.10 o                         
  -1  15  10         54.22         44.73        45.63 o                         
   0  15  10          9.86          1.59        33.17 o                         
   1  15  10         59.08         60.46        34.79 o                         
   2  15  10         56.72         55.22        32.58 o                         
   1   0  11         96.30        107.36         7.05 o                         
   2   0  11        529.01        587.41        21.09 o                         
   3   0  11        112.06        118.54        14.90 o                         
   4   0  11         66.93         48.17        14.20 o                         
   5   0  11        238.92        235.39        16.30 o                         
   6   0  11        136.70        142.24        17.36 o                         
   7   0  11         18.38         20.68        20.07 o                         
  -8   1  11         30.50         41.94        29.67 o                         
  -7   1  11         79.35         75.44        20.30 o                         
  -6   1  11        231.00        258.74        18.24 o                         
  -5   1  11        275.41        230.94        15.94 o                         
  -4   1  11       1547.80       1498.91        67.87 o                         
  -3   1  11        501.47        509.28        19.12 o                         
  -2   1  11       1794.46       1834.96        15.10 o                         
  -1   1  11       2301.47       2338.18        39.87 o                         
   0   1  11       3948.70       4025.89       101.69 o                         
   1   1  11       2098.13       2124.84        44.33 o                         
   2   1  11       2056.53       2210.33        35.49 o                         
   3   1  11        520.89        555.21        17.16 o                         
   4   1  11       1523.96       1501.50        82.71 o                         
   5   1  11        234.78        194.88        15.52 o                         
   6   1  11        223.08        255.25        15.79 o                         
   7   1  11         71.74         72.14        19.57 o                         
   8   1  11         34.24         88.33        40.73 o                         
  -7   2  11         95.05        109.46        18.68 o                         
  -6   2  11         58.19         53.12        15.15 o                         
  -5   2  11        118.03        134.37        13.86 o                         
  -4   2  11        222.38        217.13        12.85 o                         
  -3   2  11        478.79        516.83        18.21 o                         
  -2   2  11        347.73        346.35         9.49 o                         
  -1   2  11       3047.48       3239.59        63.54 o                         
   0   2  11       1433.27       1567.80        49.38 o                         
   1   2  11       2840.85       3123.88        78.36 o                         
   2   2  11        241.24        245.25         7.21 o                         
   3   2  11        565.52        561.97        10.88 o                         
   4   2  11        162.36        158.14        11.77 o                         
   5   2  11        161.12        156.37        13.03 o                         
   6   2  11         78.84         66.41        16.97 o                         
   7   2  11         90.25        105.14        26.18 o                         
   8   2  11          4.70         24.82        38.31 o                         
  -7   3  11          1.08         -3.00        18.77 o                         
  -6   3  11         75.36         79.63        18.14 o                         
  -5   3  11         88.92         83.86        13.08 o                         
  -4   3  11        189.91        197.11        13.17 o                         
  -3   3  11        324.10        326.45        11.77 o                         
  -2   3  11         56.13         46.80         7.83 o                         
  -1   3  11        573.24        531.06        15.81 o                         
   0   3  11        298.59        338.18         7.93 o                         
   1   3  11        533.37        502.78        14.07 o                         
   2   3  11         74.11         60.69         6.71 o                         
   3   3  11        259.18        244.58         9.97 o                         
   4   3  11        147.40        150.60        10.54 o                         
   5   3  11         62.08         62.08        14.84 o                         
   6   3  11         56.34         51.50        23.51 o                         
   7   3  11          0.50          6.15        27.82 o                         
  -7   4  11         62.92         68.42        19.60 o                         
  -6   4  11        143.15        147.48        19.70 o                         
  -5   4  11        182.97        195.26        17.02 o                         
  -4   4  11        456.47        416.25        17.93 o                         
  -3   4  11        970.35       1010.37        15.71 o                         
  -2   4  11         96.82         81.40         8.38 o                         
  -1   4  11        127.85        113.05         6.52 o                         
   0   4  11        314.19        313.06         9.87 o                         
   1   4  11        152.08        146.07         8.66 o                         
   2   4  11        100.83        101.15         7.44 o                         
   3   4  11        896.20        926.27        17.06 o                         
   4   4  11        443.51        424.84        11.68 o                         
   5   4  11        173.36        194.54        17.63 o                         
   6   4  11        142.62        165.80        20.68 o                         
   7   4  11         49.02         80.19        28.41 o                         
  -7   5  11          0.61         15.72        22.90 o                         
  -6   5  11        211.03        219.48        20.41 o                         
  -5   5  11        122.94        127.61        16.73 o                         
  -4   5  11        576.01        591.19        17.71 o                         
  -3   5  11        475.14        495.84        19.12 o                         
  -2   5  11       2253.74       2376.20        17.15 o                         
  -1   5  11        234.99        249.21         7.45 o                         
   0   5  11        857.14        869.94        21.78 o                         
   1   5  11        184.71        215.36        11.72 o                         
   2   5  11       2161.21       2203.14        39.57 o                         
   3   5  11        406.01        407.04        10.57 o                         
   4   5  11        588.71        615.11        17.76 o                         
   5   5  11        134.63        144.73        17.56 o                         
   6   5  11        179.82        214.60        20.13 o                         
   7   5  11          0.35         15.02        21.03 o                         
  -7   6  11         15.29         20.55        20.22 o                         
  -6   6  11        128.20        130.65        19.56 o                         
  -5   6  11          7.89         16.57        16.79 o                         
  -4   6  11         45.40         35.22        14.83 o                         
  -3   6  11        120.22        132.81        11.12 o                         
  -2   6  11        252.31        237.17         9.20 o                         
  -1   6  11        288.68        315.95         9.89 o                         
   0   6  11        377.08        351.70        13.09 o                         
   1   6  11        273.22        320.28        24.75 o                         
   2   6  11        231.04        210.16         8.89 o                         
   3   6  11        124.46        133.46        13.79 o                         
   4   6  11         44.65         35.88        15.72 o                         
   5   6  11         11.14         18.26        17.97 o                         
   6   6  11        114.55        154.64        20.34 o                         
   7   6  11          8.73         24.03        22.00 o                         
  -6   7  11         55.92         61.73        19.11 o                         
  -5   7  11         95.60         94.00        17.18 o                         
  -4   7  11        394.20        382.30        16.34 o                         
  -3   7  11        248.63        209.49        10.36 o                         
  -2   7  11        180.46        194.25        12.24 o                         
  -1   7  11        613.26        572.96        11.17 o                         
   0   7  11        399.27        354.06        16.16 o                         
   1   7  11        467.41        452.71        32.54 o                         
   2   7  11         72.17         89.50        12.77 o                         
   3   7  11        220.54        195.44        14.37 o                         
   4   7  11        435.33        426.93        19.63 o                         
   5   7  11         88.57         82.30        19.36 o                         
   6   7  11         44.10         58.70        19.66 o                         
   7   7  11         14.97         -2.36        27.74 o                         
  -6   8  11         27.49         27.97        19.09 o                         
  -5   8  11         49.18         46.24        17.10 o                         
  -4   8  11         13.46         14.13        14.17 o                         
  -3   8  11        461.95        485.87        16.57 o                         
  -2   8  11         19.32         26.01        10.34 o                         
  -1   8  11        154.88        186.83        10.41 o                         
   0   8  11         33.08         24.87        10.57 o                         
   1   8  11        141.98        180.72        13.72 o                         
   2   8  11         15.45          4.05        18.00 o                         
   3   8  11        470.83        521.29        16.74 o                         
   4   8  11         16.99         13.25        15.86 o                         
   5   8  11         74.09         67.86        19.55 o                         
   6   8  11         26.54         23.75        20.85 o                         
  -6   9  11          1.04         -6.85        19.32 o                         
  -5   9  11         16.44         11.47        17.54 o                         
  -4   9  11         78.66         70.99        14.30 o                         
  -3   9  11         14.30         11.47        12.63 o                         
  -2   9  11         39.15         34.50        11.25 o                         
  -1   9  11        399.10        393.27        11.98 o                         
   0   9  11        308.06        376.26        33.36 o                         
   1   9  11        404.01        376.89        15.32 o                         
   2   9  11         36.24         37.05        15.27 o                         
   3   9  11         15.39         33.55        14.61 o                         
   4   9  11         61.61         54.33        15.70 o                         
   5   9  11         11.62         32.97        19.33 o                         
   6   9  11          2.35         -2.80        21.24 o                         
  -6  10  11         68.93         71.51        33.35 o                         
  -5  10  11        150.49        132.58        19.33 o                         
  -4  10  11         78.23         65.13        14.89 o                         
  -3  10  11         84.14         81.94        13.52 o                         
  -2  10  11        129.58        114.40        12.29 o                         
  -1  10  11         62.49         68.18        17.84 o                         
   0  10  11        143.52        173.95        28.05 o                         
   1  10  11         60.57         58.44        20.29 o                         
   2  10  11        133.96        137.52        16.49 o                         
   3  10  11         69.85         70.57        17.45 o                         
   4  10  11         72.95         73.65        17.53 o                         
   5  10  11        168.65        192.62        20.26 o                         
   6  10  11         74.51         68.65        24.52 o                         
  -5  11  11         24.16          4.58        24.48 o                         
  -4  11  11         33.49         36.94        15.87 o                         
  -3  11  11         40.08         24.86        13.78 o                         
  -2  11  11         88.69        109.85        17.56 o                         
  -1  11  11          2.28         12.32        17.50 o                         
   0  11  11        147.10        191.01        22.83 o                         
   1  11  11          1.48         25.14        19.31 o                         
   2  11  11         64.23         88.60        21.93 o                         
   3  11  11         41.39         45.04        17.66 o                         
   4  11  11         30.64         37.43        15.17 o                         
   5  11  11         24.38         30.94        17.04 o                         
  -5  12  11         19.94         26.73        34.20 o                         
  -4  12  11         22.50         28.04        20.53 o                         
  -3  12  11          9.10          7.21        24.66 o                         
  -2  12  11        153.46        143.38        20.97 o                         
  -1  12  11          3.73         13.27        19.94 o                         
   0  12  11         35.08         43.18        25.60 o                         
   1  12  11          2.64         15.75        22.17 o                         
   2  12  11        128.63        104.15        19.65 o                         
   3  12  11         14.28         16.50        21.55 o                         
   4  12  11         21.62         21.29        23.94 o                         
   5  12  11         25.44         23.63        17.16 o                         
  -4  13  11         22.23         40.97        48.01 o                         
  -3  13  11         81.17         54.67        28.99 o                         
  -2  13  11         35.70         22.59        19.92 o                         
  -1  13  11        145.85        127.27        25.95 o                         
   0  13  11         40.61         64.66        24.27 o                         
   1  13  11        166.03        144.04        27.14 o                         
   2  13  11         31.61         55.88        24.46 o                         
   3  13  11         88.11         94.58        21.49 o                         
   4  13  11          9.17          7.73        23.65 o                         
  -3  14  11         27.13         69.88        37.59 o                         
  -2  14  11         11.66          3.56        22.06 o                         
  -1  14  11         22.72         21.88        29.93 o                         
   0  14  11          0.01          2.16        25.38 o                         
   1  14  11         38.50         58.49        26.46 o                         
   2  14  11         11.83          4.23        35.93 o                         
   3  14  11         23.28         57.17        36.01 o                         
   0   0  12          0.63         17.59         9.09 o                         
   1   0  12       1892.71       1922.16        49.81 o                         
   2   0  12         11.18         60.13        37.11 o                         
   3   0  12       1943.46       2015.49        24.96 o                         
   4   0  12        432.02        462.93        16.48 o                         
   5   0  12       1262.36       1257.91        22.87 o                         
   6   0  12         19.70         35.27        18.18 o                         
   7   0  12        118.64        138.54        19.21 o                         
  -7   1  12         14.64         28.91        19.91 o                         
  -6   1  12         28.22         29.78        17.75 o                         
  -5   1  12        128.25        122.53        16.66 o                         
  -4   1  12        300.85        278.77        20.14 o                         
  -3   1  12        407.93        423.02        23.10 o                         
  -2   1  12        890.13        915.94        14.72 o                         
  -1   1  12         74.87         95.07         7.13 o                         
   0   1  12        846.36        913.95        24.12 o                         
   1   1  12         84.49        100.53         6.41 o                         
   2   1  12        861.47        897.78        20.76 o                         
   3   1  12        468.37        490.83        18.45 o                         
   4   1  12        341.78        330.36        16.15 o                         
   5   1  12        135.17        132.45        15.83 o                         
   6   1  12         27.97         27.26        15.52 o                         
   7   1  12         21.26         35.20        20.18 o                         
  -7   2  12         47.49         44.30        23.98 o                         
  -6   2  12          8.17         14.72        19.27 o                         
  -5   2  12        186.60        186.26        17.51 o                         
  -4   2  12         56.85         48.08        14.93 o                         
  -3   2  12        170.07        177.27        13.82 o                         
  -2   2  12         35.81         32.07         9.05 o                         
  -1   2  12       1888.02       1838.54        50.52 o                         
   0   2  12          2.71         10.77         6.05 o                         
   1   2  12       1896.79       1926.57        62.35 o                         
   2   2  12         24.15         20.33         8.44 o                         
   3   2  12        255.69        250.81        11.02 o                         
   4   2  12         91.75         96.03        11.81 o                         
   5   2  12        216.11        205.87        13.62 o                         
   6   2  12         20.14         12.03        17.34 o                         
   7   2  12         50.03         36.13        27.66 o                         
  -7   3  12          6.89          7.86        21.29 o                         
  -6   3  12        270.14        308.53        20.74 o                         
  -5   3  12        165.41        128.62        14.03 o                         
  -4   3  12        613.52        619.27        24.50 o                         
  -3   3  12         61.12         66.68        11.55 o                         
  -2   3  12       1184.32       1192.58        15.04 o                         
  -1   3  12        650.53        677.94        21.88 o                         
   0   3  12       2054.51       2256.85        29.65 o                         
   1   3  12        688.96        721.08        22.20 o                         
   2   3  12       1386.15       1383.27        30.37 o                         
   3   3  12         71.44         79.82         9.76 o                         
   4   3  12        549.20        572.26        12.57 o                         
   5   3  12        156.99        123.80        15.59 o                         
   6   3  12        293.29        326.20        26.19 o                         
   7   3  12          6.59          1.63        26.81 o                         
  -7   4  12          4.02         10.97        18.92 o                         
  -6   4  12         94.42         69.42        19.95 o                         
  -5   4  12        195.14        176.94        16.80 o                         
  -4   4  12         49.32         62.29        15.23 o                         
  -3   4  12        731.50        768.65        14.54 o                         
  -2   4  12        449.76        442.61        10.48 o                         
  -1   4  12        280.75        296.10        11.00 o                         
   0   4  12          1.05          1.61        11.71 o                         
   1   4  12        333.87        342.29        23.33 o                         
   2   4  12        452.34        420.85        12.36 o                         
   3   4  12        686.91        722.80        12.09 o                         
   4   4  12         58.31         67.66        11.28 o                         
   5   4  12        193.76        192.41        19.52 o                         
   6   4  12        118.50        116.28        20.43 o                         
   7   4  12          7.97          5.29        21.82 o                         
  -7   5  12         10.44         -1.20        19.34 o                         
  -6   5  12        175.49        157.60        19.46 o                         
  -5   5  12         30.79         44.69        16.22 o                         
  -4   5  12         43.48         46.76        15.44 o                         
  -3   5  12        116.43        130.62        12.52 o                         
  -2   5  12        167.14        152.66         9.60 o                         
  -1   5  12         55.66         48.06        10.47 o                         
   0   5  12        996.37        942.48        36.16 o                         
   1   5  12         85.75         82.34        12.38 o                         
   2   5  12        284.98        269.49        13.14 o                         
   3   5  12        166.16        174.56        10.33 o                         
   4   5  12         80.84         82.68        16.07 o                         
   5   5  12         55.81         86.96        19.49 o                         
   6   5  12        188.44        208.21        22.69 o                         
   7   5  12          7.63         20.31        23.42 o                         
  -6   6  12         16.42         -4.21        17.76 o                         
  -5   6  12        171.30        205.43        19.29 o                         
  -4   6  12         21.70         11.64        14.27 o                         
  -3   6  12        392.17        436.00        18.82 o                         
  -2   6  12        202.89        206.46        10.24 o                         
  -1   6  12       1697.02       1707.16        23.00 o                         
   0   6  12         36.75         33.27        10.63 o                         
   1   6  12       1531.01       1698.36        90.63 o                         
   2   6  12        219.55        220.59        11.37 o                         
   3   6  12        396.35        435.99        15.84 o                         
   4   6  12         16.92          0.30        15.86 o                         
   5   6  12        145.44        159.17        19.47 o                         
   6   6  12         14.84         24.68        19.90 o                         
   7   6  12         79.80        119.76        23.31 o                         
  -6   7  12         45.14         33.05        17.79 o                         
  -5   7  12        203.73        166.37        18.42 o                         
  -4   7  12         89.77         94.34        16.53 o                         
  -3   7  12         13.51         10.12        11.81 o                         
  -2   7  12        309.94        324.24        12.88 o                         
  -1   7  12        147.03        146.54        10.15 o                         
   0   7  12        328.54        363.68        12.22 o                         
   1   7  12        140.42        143.43        17.41 o                         
   2   7  12        322.96        350.56        20.00 o                         
   3   7  12         21.30         14.04        21.30 o                         
   4   7  12         96.07        109.29        17.21 o                         
   5   7  12        243.97        207.09        20.61 o                         
   6   7  12         55.14         34.79        19.95 o                         
  -6   8  12         17.03         19.20        20.70 o                         
  -5   8  12         28.90         23.53        17.63 o                         
  -4   8  12         26.64         26.16        16.34 o                         
  -3   8  12         25.79         27.22        14.86 o                         
  -2   8  12        157.25        154.59        11.34 o                         
  -1   8  12        178.99        160.60        11.01 o                         
   0   8  12          6.32          4.41        11.44 o                         
   1   8  12        204.88        174.71        14.54 o                         
   2   8  12        143.50        142.03        20.35 o                         
   3   8  12         41.70         29.78        21.41 o                         
   4   8  12         19.26         13.68        17.78 o                         
   5   8  12         24.45         17.57        19.31 o                         
   6   8  12         25.53         27.73        21.50 o                         
  -6   9  12         25.03          7.73        36.62 o                         
  -5   9  12         13.48         17.88        19.10 o                         
  -4   9  12         68.22         93.98        22.00 o                         
  -3   9  12         15.42         18.63        15.44 o                         
  -2   9  12        480.95        494.36        18.19 o                         
  -1   9  12        165.88        175.44        11.81 o                         
   0   9  12        241.31        314.14        55.56 o                         
   1   9  12        173.28        176.68        15.03 o                         
   2   9  12        465.91        457.47        17.11 o                         
   3   9  12         19.57         24.80        19.87 o                         
   4   9  12         82.44         87.39        24.07 o                         
   5   9  12          9.68         -1.44        17.81 o                         
   6   9  12         35.37         47.49        25.85 o                         
  -6  10  12         49.96         31.47        39.73 o                         
  -5  10  12         68.86         65.74        20.12 o                         
  -4  10  12         68.05         80.04        17.47 o                         
  -3  10  12         34.98         54.39        13.09 o                         
  -2  10  12         46.54         42.32        12.26 o                         
  -1  10  12        145.57        179.65        18.32 o                         
   0  10  12        283.07        279.65        25.88 o                         
   1  10  12        125.44        142.73        21.59 o                         
   2  10  12         67.59         75.54        16.26 o                         
   3  10  12         27.75         44.30        16.49 o                         
   4  10  12         63.54         74.80        22.96 o                         
   5  10  12         69.49         77.88        20.40 o                         
   6  10  12         40.67         47.00        31.13 o                         
  -5  11  12          0.21         -3.19        24.62 o                         
  -4  11  12        116.98        125.19        20.68 o                         
  -3  11  12          1.43          4.05        13.44 o                         
  -2  11  12         30.02         34.17        19.31 o                         
  -1  11  12         56.71         68.39        22.77 o                         
   0  11  12          2.31         11.27        24.30 o                         
   1  11  12         78.75         85.59        22.36 o                         
   2  11  12         14.58         16.48        22.89 o                         
   3  11  12          7.00          2.83        21.54 o                         
   4  11  12        102.92        109.00        16.74 o                         
   5  11  12          2.08          6.53        19.49 o                         
  -4  12  12         22.44         16.52        33.13 o                         
  -3  12  12        149.71        165.34        34.36 o                         
  -2  12  12         19.82         13.26        20.06 o                         
  -1  12  12        114.51        138.38        27.29 o                         
   0  12  12         80.05        100.09        24.28 o                         
   1  12  12         91.94        115.60        25.33 o                         
   2  12  12         23.09         24.08        21.96 o                         
   3  12  12        148.05        118.48        23.85 o                         
   4  12  12         19.71         15.52        40.29 o                         
  -4  13  12         15.19         51.02        49.69 o                         
  -3  13  12         37.77         31.35        28.63 o                         
  -2  13  12         19.67         24.42        20.10 o                         
  -1  13  12         20.34         24.74        24.30 o                         
   0  13  12          6.05         39.59        27.49 o                         
   1  13  12         32.14         40.68        26.01 o                         
   2  13  12         20.06         60.98        22.96 o                         
   3  13  12         48.19         49.65        24.19 o                         
  -3  14  12         53.73         52.39        34.72 o                         
  -2  14  12         30.61         21.02        25.57 o                         
  -1  14  12         10.42         16.84        27.70 o                         
   0  14  12         92.39         84.02        25.63 o                         
   1  14  12          3.46         16.71        26.43 o                         
   2  14  12         41.51         61.26        35.29 o                         
   1   0  13          6.34          5.94         7.47 o                         
   2   0  13        246.87        268.23        14.36 o                         
   3   0  13         56.89         57.58        17.79 o                         
   4   0  13        954.54        956.93        34.77 o                         
   5   0  13        300.40        298.09        18.59 o                         
   6   0  13         88.10         93.47        17.79 o                         
   7   0  13          0.00         -5.72        17.41 o                         
  -7   1  13         11.30         23.05        18.84 o                         
  -6   1  13         18.39         24.86        18.44 o                         
  -5   1  13         54.12         49.15        17.26 o                         
  -4   1  13        219.98        227.71        17.17 o                         
  -3   1  13        627.26        608.81        34.79 o                         
  -2   1  13        449.07        439.15        14.10 o                         
  -1   1  13        200.86        190.77         8.81 o                         
   0   1  13        136.85        143.02         7.24 o                         
   1   1  13        227.70        246.15        14.27 o                         
   2   1  13        378.89        398.62        15.25 o                         
   3   1  13        621.46        587.90        20.92 o                         
   4   1  13        354.03        362.32        16.86 o                         
   5   1  13         37.04         15.28        16.93 o                         
   6   1  13         33.46         41.38        16.62 o                         
   7   1  13          8.72         20.81        17.83 o                         
  -7   2  13         27.45         35.94        27.00 o                         
  -6   2  13         34.18         56.07        18.89 o                         
  -5   2  13         54.01         53.77        17.79 o                         
  -4   2  13        623.86        548.82        22.14 o                         
  -3   2  13        781.97        798.30        22.65 o                         
  -2   2  13         11.81         15.54        12.96 o                         
  -1   2  13        773.39        760.44        21.64 o                         
   0   2  13        117.86        122.60         8.05 o                         
   1   2  13        778.56        851.41        16.54 o                         
   2   2  13         22.25         32.76        13.75 o                         
   3   2  13        628.52        637.09        13.45 o                         
   4   2  13        617.09        526.85        20.88 o                         
   5   2  13         37.09         27.26        14.27 o                         
   6   2  13         40.23         47.92        15.72 o                         
   7   2  13         34.15         12.81        26.32 o                         
  -7   3  13         66.66         83.65        28.94 o                         
  -6   3  13         25.88         37.16        18.95 o                         
  -5   3  13         84.83        109.05        14.85 o                         
  -4   3  13        421.62        399.10        21.39 o                         
  -3   3  13        225.09        250.14        16.09 o                         
  -2   3  13        153.56        140.88        10.93 o                         
  -1   3  13         49.68         47.23        12.92 o                         
   0   3  13         17.89         24.75        13.31 o                         
   1   3  13         58.28         62.36        13.13 o                         
   2   3  13        143.94        147.24        13.80 o                         
   3   3  13        223.66        235.49        11.14 o                         
   4   3  13        436.81        437.82        13.25 o                         
   5   3  13         70.26         80.62        13.85 o                         
   6   3  13         30.54         26.10        25.83 o                         
   7   3  13         67.74         88.34        27.12 o                         
  -7   4  13         44.28         51.25        22.63 o                         
  -6   4  13         37.17         24.81        18.10 o                         
  -5   4  13        196.66        191.75        18.89 o                         
  -4   4  13         63.45         70.06        15.25 o                         
  -3   4  13        574.75        567.76        17.84 o                         
  -2   4  13          5.01          9.47        11.28 o                         
  -1   4  13        754.08        708.66        13.84 o                         
   0   4  13        463.40        453.82        18.66 o                         
   1   4  13        805.24        816.58        41.09 o                         
   2   4  13         13.52         14.61        13.01 o                         
   3   4  13        547.94        500.37        14.60 o                         
   4   4  13         41.73         48.70        12.73 o                         
   5   4  13        205.56        186.91        17.87 o                         
   6   4  13         23.77         13.20        19.91 o                         
   7   4  13         57.26         68.54        23.67 o                         
  -6   5  13         52.21         61.28        21.47 o                         
  -5   5  13        100.41        100.32        16.71 o                         
  -4   5  13        113.79        121.90        15.91 o                         
  -3   5  13        156.65        153.93        13.01 o                         
  -2   5  13        226.82        246.13        10.61 o                         
  -1   5  13         43.82         36.64        11.33 o                         
   0   5  13        834.96        909.20        21.70 o                         
   1   5  13         81.98         84.58        13.27 o                         
   2   5  13        130.76        140.57        13.26 o                         
   3   5  13        109.96        100.72        12.86 o                         
   4   5  13         86.38         97.29        16.26 o                         
   5   5  13         74.10         71.21        18.24 o                         
   6   5  13         65.59         73.26        21.57 o                         
   7   5  13          7.33         12.09        37.87 o                         
  -6   6  13         16.54         25.48        19.81 o                         
  -5   6  13         34.92         40.51        18.69 o                         
  -4   6  13        111.18        108.98        15.81 o                         
  -3   6  13        118.45         94.48        13.00 o                         
  -2   6  13        324.15        311.26        13.48 o                         
  -1   6  13         45.07         46.29        11.90 o                         
   0   6  13         77.42         72.77        12.05 o                         
   1   6  13         61.82         59.43        13.63 o                         
   2   6  13        374.81        360.43        13.78 o                         
   3   6  13        116.38        107.68        21.17 o                         
   4   6  13        115.27        107.65        17.55 o                         
   5   6  13         33.53          3.80        18.17 o                         
   6   6  13         20.36         42.61        21.63 o                         
   7   6  13         10.24         31.17        39.26 o                         
  -6   7  13         41.96         36.54        22.41 o                         
  -5   7  13         66.78         88.51        17.80 o                         
  -4   7  13        355.61        330.91        18.21 o                         
  -3   7  13         12.08         26.55        14.58 o                         
  -2   7  13       1369.30       1297.82        21.76 o                         
  -1   7  13        161.31        174.95        12.89 o                         
   0   7  13        815.46        696.75        24.12 o                         
   1   7  13        145.70        175.12        25.43 o                         
   2   7  13       1402.38       1282.57        34.70 o                         
   3   7  13         12.86         20.03        20.55 o                         
   4   7  13        339.92        353.31        25.89 o                         
   5   7  13         68.69         90.63        18.54 o                         
   6   7  13         36.22         15.15        21.84 o                         
  -6   8  13          9.67          2.24        21.73 o                         
  -5   8  13         90.58         75.66        18.48 o                         
  -4   8  13        100.95        117.26        17.30 o                         
  -3   8  13        103.25        114.18        15.84 o                         
  -2   8  13        125.68        127.34        14.10 o                         
  -1   8  13        683.04        705.24        15.47 o                         
   0   8  13        522.64        460.96        16.37 o                         
   1   8  13        709.98        714.70        29.66 o                         
   2   8  13        137.82        143.14        19.73 o                         
   3   8  13        106.40        106.29        20.45 o                         
   4   8  13         97.87        122.07        24.56 o                         
   5   8  13         85.15         78.41        19.80 o                         
   6   8  13          4.48         -2.25        21.98 o                         
  -6   9  13          8.16         -4.14        36.62 o                         
  -5   9  13         65.95         64.42        17.43 o                         
  -4   9  13         99.21         87.62        23.69 o                         
  -3   9  13        122.26        131.35        16.06 o                         
  -2   9  13        348.83        301.80        22.45 o                         
  -1   9  13         51.36         43.89        13.20 o                         
   0   9  13        976.75        879.79        76.14 o                         
   1   9  13         35.83         31.31        15.18 o                         
   2   9  13        364.66        301.69        17.95 o                         
   3   9  13        125.94        119.67        23.83 o                         
   4   9  13         96.40         69.58        24.28 o                         
   5   9  13         59.45         81.35        27.53 o                         
   6   9  13          4.69         -3.28        34.11 o                         
  -5  10  13         51.90         50.90        25.59 o                         
  -4  10  13         41.90         36.50        21.78 o                         
  -3  10  13        146.23        128.41        16.94 o                         
  -2  10  13         22.90         31.28        14.47 o                         
  -1  10  13        319.36        288.42        26.32 o                         
   0  10  13         26.78         28.32        22.19 o                         
   1  10  13        395.85        334.51        39.57 o                         
   2  10  13         23.28         18.85        17.31 o                         
   3  10  13        139.29        115.52        18.72 o                         
   4  10  13         51.66         41.46        25.79 o                         
   5  10  13         44.17         46.38        27.71 o                         
  -5  11  13         30.99         61.05        32.07 o                         
  -4  11  13         40.65         53.37        21.12 o                         
  -3  11  13         84.32         78.59        17.67 o                         
  -2  11  13         68.12         67.34        19.95 o                         
  -1  11  13          0.73         12.90        23.40 o                         
   0  11  13        145.82        135.72        22.97 o                         
   1  11  13          2.58         -0.65        24.31 o                         
   2  11  13         78.30         82.78        21.78 o                         
   3  11  13         78.54         68.42        25.11 o                         
   4  11  13         41.67         47.22        21.16 o                         
   5  11  13         25.55         32.93        42.08 o                         
  -4  12  13         15.50         19.63        25.39 o                         
  -3  12  13          1.65         -2.77        41.82 o                         
  -2  12  13         19.64         22.94        20.11 o                         
  -1  12  13         81.14         59.59        27.43 o                         
   0  12  13         14.37         -4.78        24.52 o                         
   1  12  13         78.43         65.77        29.23 o                         
   2  12  13         12.01         21.80        24.35 o                         
   3  12  13          2.66          8.94        20.71 o                         
   4  12  13         17.68          9.96        25.64 o                         
  -2  13  13         89.99         60.51        20.46 o                         
  -1  13  13          7.05         -3.66        31.85 o                         
   0  13  13        175.03        145.46        26.33 o                         
   1  13  13          9.65         13.10        22.31 o                         
   2  13  13         93.40         88.40        31.58 o                         
   3  13  13         10.65          5.66        37.91 o                         
  -2  14  13         20.58         15.85        33.49 o                         
   0   0  14        252.58        245.06        15.52 o                         
   1   0  14        830.24        958.22        17.43 o                         
   2   0  14        309.72        316.02        15.72 o                         
   3   0  14         72.50         87.81        19.69 o                         
   4   0  14       1170.35       1205.10        25.60 o                         
   5   0  14          6.03         12.54        17.33 o                         
   6   0  14          3.43         -7.53        19.33 o                         
   7   0  14          4.12         14.61        21.68 o                         
  -7   1  14         42.25         39.37        21.40 o                         
  -6   1  14         29.23         18.24        19.10 o                         
  -5   1  14        140.76        146.03        17.85 o                         
  -4   1  14         66.62         59.28        18.13 o                         
  -3   1  14       2090.12       2097.63        70.66 o                         
  -2   1  14        222.99        237.96        19.65 o                         
  -1   1  14        352.71        339.66        10.81 o                         
   0   1  14        142.94        166.02         9.29 o                         
   1   1  14        410.63        459.11        15.91 o                         
   2   1  14        162.69        179.64        15.30 o                         
   3   1  14       2110.28       2112.50        38.19 o                         
   4   1  14         96.97         78.37        17.15 o                         
   5   1  14        159.84        155.03        18.58 o                         
   6   1  14         34.37         16.07        16.00 o                         
   7   1  14         35.47         52.91        30.47 o                         
  -7   2  14          5.50          9.76        27.61 o                         
  -6   2  14         64.65         72.80        21.04 o                         
  -5   2  14        127.09        110.14        18.84 o                         
  -4   2  14         20.47         19.00        21.09 o                         
  -3   2  14        570.09        537.99        42.77 o                         
  -2   2  14        473.23        442.23        16.14 o                         
  -1   2  14        654.84        750.29        17.63 o                         
   0   2  14          8.53         20.65         9.64 o                         
   1   2  14        641.13        711.80        17.04 o                         
   2   2  14        469.13        466.57        19.21 o                         
   3   2  14        608.60        588.63        17.32 o                         
   4   2  14         22.38         37.01        12.38 o                         
   5   2  14         89.57         63.45        15.11 o                         
   6   2  14         64.62         59.47        19.34 o                         
   7   2  14         10.81         -8.66        30.86 o                         
  -7   3  14         26.81         65.06        24.10 o                         
  -6   3  14         22.10         40.03        23.72 o                         
  -5   3  14        406.61        409.82        23.35 o                         
  -4   3  14         31.37         38.16        19.62 o                         
  -3   3  14       1056.91       1075.18        20.15 o                         
  -2   3  14        129.16        136.67        15.60 o                         
  -1   3  14        684.15        657.89        20.73 o                         
   0   3  14        360.94        406.57        15.51 o                         
   1   3  14        811.37        857.40        17.23 o                         
   2   3  14        157.30        168.01        15.85 o                         
   3   3  14       1110.79       1151.13        47.11 o                         
   4   3  14         67.26         60.20        12.50 o                         
   5   3  14        371.63        391.93        19.30 o                         
   6   3  14         13.17         10.01        19.66 o                         
   7   3  14         19.32         31.27        30.61 o                         
  -6   4  14         37.58         50.99        20.32 o                         
  -5   4  14         19.01         32.38        17.95 o                         
  -4   4  14         74.41         74.31        21.92 o                         
  -3   4  14        130.04        104.76        16.32 o                         
  -2   4  14        607.41        589.31        14.07 o                         
  -1   4  14        427.71        406.26        13.03 o                         
   0   4  14        317.04        351.07        15.50 o                         
   1   4  14        381.84        403.26        15.86 o                         
   2   4  14        662.76        738.37        26.43 o                         
   3   4  14        133.58        100.60        13.67 o                         
   4   4  14         76.46         78.15        17.47 o                         
   5   4  14         13.93         20.86        20.02 o                         
   6   4  14         24.42         17.70        22.68 o                         
   7   4  14          8.70         57.94        42.99 o                         
  -6   5  14         22.56         33.68        18.11 o                         
  -5   5  14         97.36        105.62        19.19 o                         
  -4   5  14        143.79        114.80        16.55 o                         
  -3   5  14        111.97        104.90        13.48 o                         
  -2   5  14        259.39        239.36        13.63 o                         
  -1   5  14         47.89         35.21        12.34 o                         
   0   5  14        142.26        144.83        14.41 o                         
   1   5  14         58.13         42.91        14.23 o                         
   2   5  14        208.56        172.11        14.29 o                         
   3   5  14         89.95         90.48        13.37 o                         
   4   5  14        112.50         95.76        23.05 o                         
   5   5  14         72.12         85.72        19.91 o                         
   6   5  14         25.40         35.26        20.25 o                         
   7   5  14         30.84         60.81        42.65 o                         
  -6   6  14        140.07        169.08        21.80 o                         
  -5   6  14         15.53         31.66        18.44 o                         
  -4   6  14        146.25        155.84        16.44 o                         
  -3   6  14        124.78        112.53        16.58 o                         
  -2   6  14         70.77         69.12        13.76 o                         
  -1   6  14        103.08         90.59        13.18 o                         
   0   6  14        422.07        412.41        24.07 o                         
   1   6  14        178.94        172.35        14.76 o                         
   2   6  14        141.29        154.85        13.49 o                         
   3   6  14        121.14        125.48        23.85 o                         
   4   6  14        154.67        193.46        24.96 o                         
   5   6  14         34.71         28.41        28.66 o                         
   6   6  14        117.76        135.35        24.40 o                         
  -6   7  14         20.02         22.76        19.35 o                         
  -5   7  14         27.63         45.42        18.67 o                         
  -4   7  14          9.09         24.40        16.78 o                         
  -3   7  14        131.90        126.22        18.49 o                         
  -2   7  14         29.34         16.69        12.96 o                         
  -1   7  14       1249.18       1253.82        46.49 o                         
   0   7  14          2.16          2.59        12.29 o                         
   1   7  14       1263.17       1338.80        89.97 o                         
   2   7  14         26.99         17.88        19.28 o                         
   3   7  14        149.79        173.22        23.12 o                         
   4   7  14          9.29         27.14        24.83 o                         
   5   7  14         20.14         22.90        27.58 o                         
   6   7  14         20.62         15.94        20.01 o                         
  -6   8  14         46.30         71.50        37.69 o                         
  -5   8  14         75.11         93.50        20.36 o                         
  -4   8  14          7.35          9.21        22.57 o                         
  -3   8  14        241.82        221.31        16.86 o                         
  -2   8  14        126.25         98.41        14.89 o                         
  -1   8  14        717.04        658.27        22.90 o                         
   0   8  14          2.98         15.68        13.91 o                         
   1   8  14        578.74        508.78        18.29 o                         
   2   8  14        148.50        109.92        21.88 o                         
   3   8  14        241.14        210.95        24.77 o                         
   4   8  14          4.40         15.22        25.55 o                         
   5   8  14         86.14         97.69        25.32 o                         
  -5   9  14         24.16         50.91        26.33 o                         
  -4   9  14         38.85         46.48        23.69 o                         
  -3   9  14         16.87         23.76        16.45 o                         
  -2   9  14         71.90         93.54        18.61 o                         
  -1   9  14         98.83        112.71        14.05 o                         
   0   9  14        191.88        181.39        25.63 o                         
   1   9  14        128.19        144.64        15.97 o                         
   2   9  14         66.26         57.82        17.16 o                         
   3   9  14         13.58         27.08        21.45 o                         
   4   9  14         28.57         22.42        25.16 o                         
   5   9  14         24.31         29.43        28.87 o                         
  -5  10  14         20.32         29.16        21.24 o                         
  -4  10  14          5.09         27.35        23.17 o                         
  -3  10  14          4.01          6.68        17.57 o                         
  -2  10  14         42.15         46.15        14.98 o                         
  -1  10  14         46.62         20.98        24.43 o                         
   0  10  14        506.50        494.82        80.05 o                         
   1  10  14         46.90         22.25        23.84 o                         
   2  10  14         25.27         39.28        21.97 o                         
   3  10  14          3.54          1.30        18.74 o                         
   4  10  14         13.83          6.31        23.83 o                         
   5  10  14         22.63         14.68        41.50 o                         
  -4  11  14         55.48         65.53        23.00 o                         
  -3  11  14          1.14         13.24        21.99 o                         
  -2  11  14         71.75         29.21        26.21 o                         
  -1  11  14          0.13         -0.21        24.79 o                         
   0  11  14         16.46         24.42        23.30 o                         
   1  11  14          0.71         21.96        22.10 o                         
   2  11  14         48.38         39.08        24.63 o                         
   3  11  14          0.05          8.69        20.91 o                         
   4  11  14         69.62         76.45        20.19 o                         
  -4  12  14          7.92          0.08        36.71 o                         
  -3  12  14         29.63         16.91        31.52 o                         
  -2  12  14         20.80         11.01        28.15 o                         
  -1  12  14        146.26        149.92        25.54 o                         
   0  12  14          1.76         -2.75        26.24 o                         
   1  12  14        131.29        127.74        30.76 o                         
   2  12  14         19.84         27.57        21.22 o                         
   3  12  14         25.53         31.67        25.59 o                         
  -3  13  14         19.94         40.27        49.81 o                         
  -2  13  14          5.35         30.22        43.16 o                         
  -1  13  14         67.15         79.41        27.14 o                         
   0  13  14         25.78         41.58        30.43 o                         
   1  13  14         55.51         51.31        25.12 o                         
   2  13  14          6.72         41.92        37.50 o                         
   1   0  15         58.51         85.66        15.49 o                         
   2   0  15         86.87         61.37        15.96 o                         
   3   0  15        432.20        389.45        23.29 o                         
   4   0  15         70.41         59.00        17.47 o                         
   5   0  15         29.97         51.98        19.52 o                         
   6   0  15         39.80         28.18        21.52 o                         
   7   0  15          5.23        -10.95        19.28 o                         
  -7   1  15         36.65         35.30        22.87 o                         
  -6   1  15        136.52        126.14        22.89 o                         
  -5   1  15        462.63        475.82        21.76 o                         
  -4   1  15        270.75        255.34        23.04 o                         
  -3   1  15        466.89        471.70        22.75 o                         
  -2   1  15        396.26        409.85        26.84 o                         
  -1   1  15        678.93        714.22        19.15 o                         
   0   1  15        565.02        628.51        17.48 o                         
   1   1  15        670.25        748.94        18.48 o                         
   2   1  15        406.77        408.68        29.26 o                         
   3   1  15        516.89        541.12        23.05 o                         
   4   1  15        270.66        238.66        15.72 o                         
   5   1  15        511.53        510.50        17.38 o                         
   6   1  15        124.44         87.53        18.24 o                         
   7   1  15         44.11         25.64        29.66 o                         
  -7   2  15         35.02         13.51        50.54 o                         
  -6   2  15        134.81        126.32        19.65 o                         
  -5   2  15         79.01         56.23        18.09 o                         
  -4   2  15        643.24        615.22        24.54 o                         
  -3   2  15        106.39         87.54        20.38 o                         
  -2   2  15       1493.47       1485.52        26.65 o                         
  -1   2  15        433.73        492.63        21.26 o                         
   0   2  15        488.28        613.36        18.01 o                         
   1   2  15        457.46        541.34        18.38 o                         
   2   2  15       1316.89       1471.73        44.53 o                         
   3   2  15         87.59         61.91        16.01 o                         
   4   2  15        713.01        737.69        28.32 o                         
   5   2  15         79.49         51.69        13.52 o                         
   6   2  15        135.45        132.22        19.45 o                         
   7   2  15         29.68         49.11        27.74 o                         
  -6   3  15          1.70         16.61        28.05 o                         
  -5   3  15         18.71         12.39        19.21 o                         
  -4   3  15        311.68        263.38        23.70 o                         
  -3   3  15        139.71        119.35        20.74 o                         
  -2   3  15        152.41        134.86        16.17 o                         
  -1   3  15        168.26        176.68        18.11 o                         
   0   3  15        263.80        274.23        16.29 o                         
   1   3  15        157.02        172.92        15.39 o                         
   2   3  15        138.61        130.60        16.35 o                         
   3   3  15        149.66        142.65        18.09 o                         
   4   3  15        337.46        290.92        16.01 o                         
   5   3  15         23.64         13.06        17.57 o                         
   6   3  15          5.25          7.99        22.69 o                         
   7   3  15          8.29         22.35        34.63 o                         
  -6   4  15        107.21        155.05        30.16 o                         
  -5   4  15         88.27         67.61        24.99 o                         
  -4   4  15        363.43        350.58        25.33 o                         
  -3   4  15         65.08         70.65        17.09 o                         
  -2   4  15        506.03        511.27        18.73 o                         
  -1   4  15        247.27        241.94        13.67 o                         
   0   4  15        353.73        374.42        19.94 o                         
   1   4  15        244.48        273.21        16.89 o                         
   2   4  15        403.11        422.27        17.53 o                         
   3   4  15        104.69        128.12        15.10 o                         
   4   4  15        358.93        363.65        19.23 o                         
   5   4  15         85.08         65.61        26.57 o                         
   6   4  15        140.13        161.69        20.80 o                         
   7   4  15         63.52         68.50        35.92 o                         
  -6   5  15         33.20         30.98        22.03 o                         
  -5   5  15        122.46        126.47        20.93 o                         
  -4   5  15         85.05         89.74        24.08 o                         
  -3   5  15        215.20        258.78        19.69 o                         
  -2   5  15       1091.93       1007.06        16.96 o                         
  -1   5  15        950.32        975.39        35.46 o                         
   0   5  15        353.76        367.88        30.97 o                         
   1   5  15        763.58        846.95        30.84 o                         
   2   5  15       1101.31       1080.29        32.10 o                         
   3   5  15        175.38        191.92        17.17 o                         
   4   5  15         77.52         64.65        26.61 o                         
   5   5  15        149.58        148.78        29.42 o                         
   6   5  15         31.30         22.92        31.34 o                         
  -6   6  15         26.35         18.65        21.47 o                         
  -5   6  15          2.83         -2.02        18.06 o                         
  -4   6  15        141.06        135.01        18.01 o                         
  -3   6  15         20.69         18.44        17.53 o                         
  -2   6  15         83.03         93.68        14.61 o                         
  -1   6  15        130.97        118.32        14.02 o                         
   0   6  15        326.23        338.18        16.98 o                         
   1   6  15        134.21        126.02        15.32 o                         
   2   6  15         70.27         95.50        16.37 o                         
   3   6  15         25.67         42.38        24.37 o                         
   4   6  15        135.64        118.67        23.66 o                         
   5   6  15          0.20         -9.77        28.23 o                         
   6   6  15         30.68          7.59        31.74 o                         
  -6   7  15         32.98          5.89        38.66 o                         
  -5   7  15         28.20         24.00        19.45 o                         
  -4   7  15         45.10         39.42        22.57 o                         
  -3   7  15        130.54        126.43        19.14 o                         
  -2   7  15        136.23        129.80        14.69 o                         
  -1   7  15         81.38         73.22        13.35 o                         
   0   7  15        803.25        804.31        52.15 o                         
   1   7  15         70.46         74.84        16.30 o                         
   2   7  15        157.46        158.39        26.08 o                         
   3   7  15        137.38        150.12        24.12 o                         
   4   7  15         55.05         56.69        27.42 o                         
   5   7  15         40.55         18.41        30.46 o                         
  -6   8  15         71.77         35.82        33.33 o                         
  -5   8  15         19.69         41.39        26.68 o                         
  -4   8  15         16.49         23.86        21.79 o                         
  -3   8  15         19.68         13.23        18.53 o                         
  -2   8  15        283.44        326.96        17.00 o                         
  -1   8  15         95.85        101.85        14.79 o                         
   0   8  15        149.58        163.13        15.71 o                         
   1   8  15         87.72        101.98        24.08 o                         
   2   8  15        252.11        288.81        23.58 o                         
   3   8  15         15.36         15.16        25.44 o                         
   4   8  15         19.94         15.46        24.46 o                         
   5   8  15         20.43         21.32        28.81 o                         
  -5   9  15          6.49         15.97        28.16 o                         
  -4   9  15          6.75         -2.21        19.40 o                         
  -3   9  15          6.48          7.82        18.83 o                         
  -2   9  15         17.10         35.37        15.82 o                         
  -1   9  15        170.02        177.36        16.89 o                         
   0   9  15        140.73        143.49        24.12 o                         
   1   9  15        168.38        176.81        24.26 o                         
   2   9  15         15.97         21.27        16.15 o                         
   3   9  15          5.47         14.66        25.33 o                         
   4   9  15         11.84         13.86        26.29 o                         
   5   9  15          5.33         -6.58        36.45 o                         
  -4  10  15          7.40         27.08        25.21 o                         
  -3  10  15         41.39         42.23        17.30 o                         
  -2  10  15         10.13          2.08        14.93 o                         
  -1  10  15         68.92         46.79        23.55 o                         
   0  10  15        112.60        124.56        40.13 o                         
   1  10  15         95.83         89.22        22.59 o                         
   2  10  15         14.17         12.11        23.53 o                         
   3  10  15         43.05         36.21        17.55 o                         
   4  10  15         12.14          7.88        26.04 o                         
  -4  11  15          1.39         -1.68        25.05 o                         
  -3  11  15         75.50         78.13        24.35 o                         
  -2  11  15         18.20          5.79        28.09 o                         
  -1  11  15          5.15         15.96        28.49 o                         
   0  11  15          6.33         14.41        25.73 o                         
   1  11  15         15.99         38.14        26.71 o                         
   2  11  15         16.22         24.85        23.22 o                         
   3  11  15         98.57        113.27        26.19 o                         
   4  11  15          1.91         -1.62        39.20 o                         
  -3  12  15        104.90        125.25        51.38 o                         
  -2  12  15         63.01         58.26        41.46 o                         
  -1  12  15          9.88         47.54        28.46 o                         
   0  12  15         51.72         57.49        28.38 o                         
   1  12  15          9.29         28.90        30.51 o                         
   2  12  15         60.82         67.63        24.64 o                         
  -1  13  15         62.16         78.48        38.49 o                         
   0  13  15          2.68        -31.80        40.34 o                         
   0   0  16        881.76        914.93        37.07 o                         
   1   0  16          7.11          9.84        16.47 o                         
   2   0  16         38.42         61.55        16.56 o                         
   3   0  16        272.36        242.88        18.66 o                         
   4   0  16          3.97         11.42        18.52 o                         
   5   0  16         32.69         18.90        21.09 o                         
   6   0  16        138.79        124.20        20.15 o                         
   7   0  16         38.91         10.70        20.71 o                         
  -7   1  16         11.43          5.87        34.99 o                         
  -6   1  16         52.02         42.24        21.24 o                         
  -5   1  16          0.01          7.61        20.91 o                         
  -4   1  16        116.62        111.80        24.04 o                         
  -3   1  16        116.29         99.18        22.89 o                         
  -2   1  16         18.15          2.34        16.56 o                         
  -1   1  16        165.96        203.37        16.40 o                         
   0   1  16        331.47        340.33        17.10 o                         
   1   1  16        159.05        197.66        17.52 o                         
   2   1  16         24.31         24.19        16.98 o                         
   3   1  16        151.04        134.66        18.58 o                         
   4   1  16        118.42        114.29        16.53 o                         
   5   1  16          1.81          0.53        19.89 o                         
   6   1  16         53.68         45.77        17.68 o                         
   7   1  16         16.81          1.12        33.90 o                         
  -6   2  16         22.44         20.36        22.05 o                         
  -5   2  16         81.94         89.84        22.14 o                         
  -4   2  16         58.13         44.69        21.48 o                         
  -3   2  16        267.60        244.88        23.47 o                         
  -2   2  16        194.34        193.32        17.41 o                         
  -1   2  16         31.59         28.35        16.60 o                         
   0   2  16        443.56        450.39        17.90 o                         
   1   2  16         22.18          9.98        16.54 o                         
   2   2  16        272.83        277.24        18.43 o                         
   3   2  16        231.50        228.48        18.71 o                         
   4   2  16         85.01         86.22        16.19 o                         
   5   2  16         78.47         83.09        17.41 o                         
   6   2  16         12.68        -12.60        21.30 o                         
   7   2  16         16.60         19.24        40.08 o                         
  -6   3  16         32.88          8.64        26.56 o                         
  -5   3  16          9.51          4.39        19.50 o                         
  -4   3  16         32.23         22.42        23.31 o                         
  -3   3  16         40.06         43.63        21.24 o                         
  -2   3  16         44.34         39.03        21.40 o                         
  -1   3  16         67.90         62.64        17.43 o                         
   0   3  16          0.14         10.80        15.74 o                         
   1   3  16        124.37        142.60        16.62 o                         
   2   3  16         44.21         56.33        16.87 o                         
   3   3  16          4.95          3.65        18.11 o                         
   4   3  16         28.27         24.59        16.35 o                         
   5   3  16          1.18          8.79        19.27 o                         
   6   3  16         32.71          5.74        32.16 o                         
  -6   4  16         13.51         14.99        26.45 o                         
  -5   4  16          6.71         18.78        23.18 o                         
  -4   4  16         97.88        116.49        23.10 o                         
  -3   4  16         26.24         14.57        22.86 o                         
  -2   4  16        119.73        110.43        18.10 o                         
  -1   4  16        157.81        124.28        14.37 o                         
   0   4  16        142.59        174.50        17.89 o                         
   1   4  16        154.62        141.69        17.99 o                         
   2   4  16        144.96        169.84        17.63 o                         
   3   4  16         35.22         14.43        15.11 o                         
   4   4  16         79.27         84.87        19.41 o                         
   5   4  16          3.82         -3.15        29.77 o                         
   6   4  16         13.62          1.40        29.88 o                         
  -5   5  16         29.72         12.21        25.31 o                         
  -4   5  16        147.80        163.21        27.97 o                         
  -3   5  16         27.44         17.67        18.76 o                         
  -2   5  16         33.27         38.48        17.89 o                         
  -1   5  16        142.29        121.62        14.14 o                         
   0   5  16        483.70        546.11        35.05 o                         
   1   5  16        161.19        151.87        17.21 o                         
   2   5  16         40.01         58.05        16.19 o                         
   3   5  16         17.01         16.00        16.35 o                         
   4   5  16        137.94        148.13        26.66 o                         
   5   5  16         38.38         17.65        29.19 o                         
   6   5  16         36.35         71.73        50.53 o                         
  -6   6  16         62.86        100.85        34.87 o                         
  -5   6  16          0.12          7.26        21.05 o                         
  -4   6  16        215.50        224.28        24.99 o                         
  -3   6  16          1.51          4.62        19.38 o                         
  -2   6  16        410.37        427.49        19.32 o                         
  -1   6  16         22.55         23.59        14.12 o                         
   0   6  16         16.82         34.63        15.10 o                         
   1   6  16         23.70         25.97        16.51 o                         
   2   6  16        459.70        479.19        22.47 o                         
   3   6  16          2.08         -0.22        24.93 o                         
   4   6  16        194.15        216.05        26.82 o                         
   5   6  16          0.04          8.39        27.40 o                         
  -6   7  16         13.01          5.59        31.58 o                         
  -5   7  16         41.00         24.86        23.83 o                         
  -4   7  16         10.75          6.95        21.62 o                         
  -3   7  16        179.03        170.76        19.67 o                         
  -2   7  16          2.42          4.25        15.99 o                         
  -1   7  16         33.75         24.30        15.18 o                         
   0   7  16        272.50        275.66        20.77 o                         
   1   7  16         45.29         20.61        16.60 o                         
   2   7  16          2.52         10.75        21.71 o                         
   3   7  16        190.96        202.02        25.42 o                         
   4   7  16          7.42         17.93        28.18 o                         
   5   7  16         51.62         27.86        32.12 o                         
  -5   8  16          3.50         26.06        24.90 o                         
  -4   8  16         46.51         20.38        25.88 o                         
  -3   8  16          2.77          7.20        20.92 o                         
  -2   8  16         17.61         17.10        15.50 o                         
  -1   8  16         59.91         60.01        14.37 o                         
   0   8  16        329.39        276.25        18.43 o                         
   1   8  16         80.54         86.65        23.49 o                         
   2   8  16          6.43         -6.14        23.97 o                         
   3   8  16          5.61          1.77        25.14 o                         
   4   8  16         61.87         47.83        24.58 o                         
   5   8  16          8.96         21.11        45.34 o                         
  -4   9  16         15.18          7.79        23.02 o                         
  -3   9  16        153.25        147.24        21.57 o                         
  -2   9  16        141.76        147.43        17.01 o                         
  -1   9  16         35.43         47.02        16.09 o                         
   0   9  16         80.03        121.78        62.21 o                         
   1   9  16         51.84         78.14        26.10 o                         
   2   9  16        149.08        127.97        18.54 o                         
   3   9  16        140.21        144.48        27.64 o                         
   4   9  16         14.82         10.78        27.41 o                         
  -4  10  16         87.07        103.12        25.50 o                         
  -3  10  16          0.13         -4.42        20.97 o                         
  -2  10  16         17.04         27.25        18.89 o                         
  -1  10  16          1.63         -1.39        28.55 o                         
   0  10  16          0.33         17.22        33.43 o                         
   1  10  16          0.86          0.73        23.47 o                         
   2  10  16         21.13         45.02        27.33 o                         
   3  10  16          1.78          3.69        19.88 o                         
   4  10  16         84.25         43.98        42.23 o                         
  -4  11  16         17.59         27.29        35.07 o                         
  -3  11  16         50.45         25.02        28.35 o                         
  -2  11  16         27.71         12.30        48.83 o                         
  -1  11  16         69.59         14.44        27.44 o                         
   0  11  16          1.02         20.85        25.59 o                         
   1  11  16         83.92         69.19        35.02 o                         
   2  11  16         35.63         43.78        24.88 o                         
   3  11  16         48.09         51.43        28.83 o                         
  -3  12  16         77.14         53.92        49.43 o                         
  -2  12  16         69.43        116.29        38.06 o                         
  -1  12  16         18.04         49.23        32.39 o                         
   0  12  16         17.75         14.89        27.01 o                         
   1  12  16         18.45         49.80        29.21 o                         
   1   0  17        260.33        306.26        19.06 o                         
   2   0  17         74.05         60.41        17.24 o                         
   3   0  17        516.04        550.51        34.21 o                         
   4   0  17        135.18        106.55        20.16 o                         
   5   0  17         22.33         19.50        20.58 o                         
   6   0  17         60.63         49.74        24.25 o                         
  -6   1  17         21.02         22.71        24.72 o                         
  -5   1  17         88.97         66.84        20.65 o                         
  -4   1  17         67.88         62.04        23.48 o                         
  -3   1  17        962.73       1033.48        26.84 o                         
  -2   1  17         28.81         44.96        17.70 o                         
  -1   1  17        180.29        219.34        24.48 o                         
   0   1  17        342.93        367.77        18.37 o                         
   1   1  17        170.99        216.03        18.71 o                         
   2   1  17         20.64         34.52        18.50 o                         
   3   1  17       1039.91       1038.90        41.05 o                         
   4   1  17         82.68        105.14        18.39 o                         
   5   1  17         77.84         87.39        17.19 o                         
   6   1  17         26.10         24.61        19.40 o                         
  -6   2  17          4.13          5.34        19.86 o                         
  -5   2  17          6.88         10.45        20.35 o                         
  -4   2  17        143.14        140.51        26.76 o                         
  -3   2  17         26.91         13.71        23.80 o                         
  -2   2  17         48.99         26.84        23.46 o                         
  -1   2  17         54.68         68.46        22.48 o                         
   0   2  17          6.67         19.50        18.28 o                         
   1   2  17         72.05         78.32        17.94 o                         
   2   2  17         96.31        128.34        18.74 o                         
   3   2  17         20.67         11.05        18.78 o                         
   4   2  17        116.88        122.46        18.15 o                         
   5   2  17          3.17         21.08        19.43 o                         
   6   2  17         10.93          6.03        18.39 o                         
  -6   3  17          5.29         -5.66        29.55 o                         
  -5   3  17         58.45         51.08        20.99 o                         
  -4   3  17         57.53         46.75        22.22 o                         
  -3   3  17         35.88         26.44        24.30 o                         
  -2   3  17         82.95         79.61        23.44 o                         
  -1   3  17        208.75        177.99        18.56 o                         
   0   3  17        357.47        407.74        19.20 o                         
   1   3  17        208.66        188.63        18.43 o                         
   2   3  17         90.20        107.62        18.32 o                         
   3   3  17         37.52         24.68        17.90 o                         
   4   3  17         43.89         47.27        17.93 o                         
   5   3  17         63.30         54.99        20.97 o                         
   6   3  17          7.19          7.96        50.86 o                         
  -5   4  17          1.31         22.89        25.98 o                         
  -4   4  17         98.13         85.19        24.06 o                         
  -3   4  17         41.38         52.55        22.51 o                         
  -2   4  17        289.51        268.90        20.27 o                         
  -1   4  17         72.50         83.10        15.39 o                         
   0   4  17        215.89        227.81        18.63 o                         
   1   4  17         68.98         81.48        19.21 o                         
   2   4  17        317.60        330.29        18.74 o                         
   3   4  17         36.86         28.75        18.77 o                         
   4   4  17        101.44         81.69        19.17 o                         
   5   4  17          0.13        -14.15        29.21 o                         
  -5   5  17         35.68         45.26        27.86 o                         
  -4   5  17         68.86         71.00        24.19 o                         
  -3   5  17         32.83         36.21        21.72 o                         
  -2   5  17        250.17        242.46        19.72 o                         
  -1   5  17         87.91         94.19        14.63 o                         
   0   5  17        162.67        166.24        18.01 o                         
   1   5  17        140.66        150.09        17.34 o                         
   2   5  17        248.70        277.76        21.45 o                         
   3   5  17         21.60         31.25        19.01 o                         
   4   5  17         51.74         49.77        26.15 o                         
   5   5  17         24.14          3.14        28.63 o                         
  -5   6  17         49.08         46.97        25.47 o                         
  -4   6  17        139.70        127.34        21.88 o                         
  -3   6  17         61.73         71.73        19.19 o                         
  -2   6  17        134.54        106.25        20.15 o                         
  -1   6  17         32.58         34.91        15.62 o                         
   0   6  17          1.30          2.34        15.47 o                         
   1   6  17         21.50         19.72        17.46 o                         
   2   6  17        139.49         98.42        20.75 o                         
   3   6  17         63.14         61.67        25.03 o                         
   4   6  17        145.38        148.56        29.72 o                         
   5   6  17         54.79         65.81        32.20 o                         
  -5   7  17         34.36         36.75        37.90 o                         
  -4   7  17         22.08         15.56        26.23 o                         
  -3   7  17         79.19         56.79        20.50 o                         
  -2   7  17         50.94         41.26        20.21 o                         
  -1   7  17        545.12        515.90        42.57 o                         
   0   7  17         71.35         73.95        15.63 o                         
   1   7  17        510.33        429.87        53.95 o                         
   2   7  17         49.22         52.49        24.14 o                         
   3   7  17         97.53         65.38        26.01 o                         
   4   7  17         20.26         31.02        29.15 o                         
   5   7  17         21.59         29.72        48.31 o                         
  -4   8  17          4.62          3.04        26.82 o                         
  -3   8  17         41.52         27.59        20.54 o                         
  -2   8  17          7.50          2.78        18.17 o                         
  -1   8  17         22.19         35.56        16.04 o                         
   0   8  17        351.38        325.97        22.41 o                         
   1   8  17         28.35         45.87        24.44 o                         
   2   8  17          1.67         18.96        23.72 o                         
   3   8  17         34.79         54.71        34.16 o                         
   4   8  17         11.22         12.01        26.82 o                         
  -4   9  17         93.71         98.24        22.82 o                         
  -3   9  17         86.07         53.57        21.27 o                         
  -2   9  17         48.38         55.93        18.06 o                         
  -1   9  17         49.78         30.17        17.78 o                         
   0   9  17        272.94        310.90        79.92 o                         
   1   9  17         59.06         33.97        24.73 o                         
   2   9  17         35.86         35.76        18.13 o                         
   3   9  17         95.06         56.99        25.95 o                         
   4   9  17         82.54        114.18        39.73 o                         
  -3  10  17          4.13         -5.06        22.56 o                         
  -2  10  17        162.49        131.30        19.11 o                         
  -1  10  17         92.80         81.69        47.73 o                         
   0  10  17         78.24         84.31        32.94 o                         
   1  10  17         98.77         79.17        27.88 o                         
   2  10  17        165.13        146.42        26.71 o                         
   3  10  17          4.01          6.60        19.73 o                         
  -3  11  17          0.35          3.91        35.93 o                         
  -2  11  17         17.02         28.44        36.65 o                         
  -1  11  17        165.27        173.83        35.19 o                         
   0  11  17          0.71         18.07        23.66 o                         
   1  11  17        150.23        171.36        34.74 o                         
   2  11  17         17.55         44.60        26.89 o                         
  -2  12  17         30.17         44.74        45.39 o                         
  -1  12  17          9.75         62.62        40.04 o                         
   0  12  17         30.24         15.30        35.73 o                         
   0   0  18         46.30         86.63        35.61 o                         
   1   0  18        565.26        569.32        26.72 o                         
   2   0  18        165.13        177.63        20.04 o                         
   3   0  18        330.13        330.54        32.02 o                         
   4   0  18          2.61         -4.03        20.77 o                         
   5   0  18         46.44         49.99        18.53 o                         
   6   0  18          4.59         -7.81        23.62 o                         
  -6   1  18         79.70         63.00        21.76 o                         
  -5   1  18         16.28          4.78        21.28 o                         
  -4   1  18         93.39         84.28        22.31 o                         
  -3   1  18         23.90         -4.36        19.59 o                         
  -2   1  18        171.96        172.10        19.65 o                         
  -1   1  18        148.36        157.84        22.87 o                         
   0   1  18         10.46         12.64        23.75 o                         
   1   1  18        120.18        151.98        18.81 o                         
   2   1  18        163.71        161.95        19.78 o                         
   3   1  18         26.88         16.70        21.50 o                         
   4   1  18        115.62        100.42        17.95 o                         
   5   1  18         22.16         12.33        20.34 o                         
   6   1  18         73.00         78.88        23.27 o                         
  -6   2  18          7.44         23.09        38.66 o                         
  -5   2  18         68.83         64.93        22.83 o                         
  -4   2  18         27.56         17.76        23.89 o                         
  -3   2  18         96.17         77.64        19.68 o                         
  -2   2  18         12.98        -15.43        25.25 o                         
  -1   2  18          4.02         11.25        24.00 o                         
   0   2  18          4.15          5.61        18.69 o                         
   1   2  18          9.11         12.77        18.32 o                         
   2   2  18          5.09         -0.80        18.99 o                         
   3   2  18        114.21        100.09        19.57 o                         
   4   2  18         40.59         41.15        18.66 o                         
   5   2  18         60.00         72.95        20.04 o                         
   6   2  18          6.35         19.69        33.17 o                         
  -5   3  18         53.33         41.03        23.64 o                         
  -4   3  18        146.21        144.76        28.11 o                         
  -3   3  18         95.04         86.90        25.80 o                         
  -2   3  18        127.44        118.30        24.14 o                         
  -1   3  18        397.50        425.42        31.01 o                         
   0   3  18        179.54        208.67        19.25 o                         
   1   3  18        368.22        434.54        21.01 o                         
   2   3  18        130.12        158.76        20.59 o                         
   3   3  18         55.30         31.81        18.49 o                         
   4   3  18        143.52        165.09        19.47 o                         
   5   3  18         61.23         21.56        22.26 o                         
  -5   4  18         20.80         22.71        25.97 o                         
  -4   4  18          4.17         13.18        25.43 o                         
  -3   4  18         47.68         53.99        25.86 o                         
  -2   4  18        262.28        253.78        29.76 o                         
  -1   4  18        256.32        288.57        20.26 o                         
   0   4  18          8.08          3.13        18.59 o                         
   1   4  18        266.55        278.40        21.35 o                         
   2   4  18        240.71        283.33        24.88 o                         
   3   4  18         33.42         41.25        19.66 o                         
   4   4  18          5.81          0.54        21.25 o                         
   5   4  18         18.20          9.03        31.59 o                         
  -5   5  18         18.85         12.92        27.34 o                         
  -4   5  18         33.01         33.44        25.71 o                         
  -3   5  18         23.92         19.20        26.09 o                         
  -2   5  18         91.01         77.07        21.75 o                         
  -1   5  18         39.15         47.18        15.19 o                         
   0   5  18        121.91        145.39        20.40 o                         
   1   5  18         18.19         17.68        19.17 o                         
   2   5  18         93.92        120.78        24.30 o                         
   3   5  18         15.65         13.08        19.23 o                         
   4   5  18         33.40         43.37        29.90 o                         
   5   5  18         10.09          5.46        33.26 o                         
  -4   6  18         26.59         31.21        28.10 o                         
  -3   6  18         42.04         52.47        25.02 o                         
  -2   6  18        164.04        170.07        21.45 o                         
  -1   6  18         31.86         44.73        16.29 o                         
   0   6  18        228.47        230.19        17.16 o                         
   1   6  18         16.00         16.95        19.31 o                         
   2   6  18        124.11        112.98        21.19 o                         
   3   6  18         51.01         52.78        26.32 o                         
   4   6  18         31.84         66.38        31.01 o                         
  -4   7  18         20.62         11.92        23.87 o                         
  -3   7  18          2.13          2.15        21.32 o                         
  -2   7  18         72.01         61.74        19.14 o                         
  -1   7  18        146.57        153.59        18.14 o                         
   0   7  18         83.56        106.85        16.86 o                         
   1   7  18        142.16        125.16        21.15 o                         
   2   7  18         81.20         98.29        23.25 o                         
   3   7  18          2.29         -5.88        24.05 o                         
   4   7  18         28.69          3.39        28.22 o                         
  -4   8  18         20.42          2.15        26.95 o                         
  -3   8  18         33.85         44.28        21.11 o                         
  -2   8  18        109.60         76.97        20.33 o                         
  -1   8  18         57.23         59.96        16.33 o                         
   0   8  18         84.41         87.97        25.54 o                         
   1   8  18         51.54         71.99        23.49 o                         
   2   8  18        100.22         78.10        22.39 o                         
   3   8  18         27.07         47.82        26.32 o                         
   4   8  18         28.09         34.51        29.56 o                         
  -3   9  18         83.05         82.64        24.24 o                         
  -2   9  18          5.90         -7.44        20.93 o                         
  -1   9  18         29.60         35.32        19.16 o                         
   0   9  18          5.41         35.10        26.04 o                         
   1   9  18         45.39         37.69        28.03 o                         
   2   9  18         12.08         21.09        19.80 o                         
   3   9  18         66.79         67.38        27.27 o                         
  -3  10  18         10.73          1.96        24.46 o                         
  -2  10  18          3.86         12.75        24.93 o                         
  -1  10  18        123.81        129.80        40.23 o                         
   0  10  18         55.34         40.27        31.32 o                         
   1  10  18        124.51        128.03        27.82 o                         
   2  10  18          3.34         20.23        29.79 o                         
   3  10  18         15.73         32.85        35.22 o                         
  -2  11  18          5.85         24.79        36.04 o                         
  -1  11  18         37.07         20.68        40.11 o                         
   0  11  18         60.17         32.64        29.19 o                         
   1  11  18         21.06         -3.14        33.20 o                         
   1   0  19         29.38         67.04        26.55 o                         
   2   0  19         92.19         89.87        21.77 o                         
   3   0  19         35.46         14.30        21.48 o                         
   4   0  19         34.67         20.24        22.27 o                         
   5   0  19         35.25         34.99        21.60 o                         
  -5   1  19         33.92         45.11        21.40 o                         
  -4   1  19          1.12          4.67        20.19 o                         
  -3   1  19        133.20        118.90        23.85 o                         
  -2   1  19         32.77         38.53        27.66 o                         
  -1   1  19        455.58        436.25        28.22 o                         
   0   1  19         57.09         55.48        24.24 o                         
   1   1  19        453.34        420.74        35.27 o                         
   2   1  19         36.97         35.92        19.62 o                         
   3   1  19        156.35        139.32        22.87 o                         
   4   1  19          1.44          2.60        18.77 o                         
   5   1  19         39.31         33.31        21.63 o                         
   6   1  19          1.96          0.31        55.78 o                         
  -6   2  19         28.24         19.18        49.34 o                         
  -5   2  19         49.45         38.53        22.09 o                         
  -4   2  19         52.42         25.89        20.72 o                         
  -3   2  19        197.49        151.98        26.86 o                         
  -2   2  19         69.60         54.43        26.85 o                         
  -1   2  19         87.26        109.67        23.83 o                         
   0   2  19        547.20        495.29        27.08 o                         
   1   2  19         76.05        121.37        20.47 o                         
   2   2  19         66.71         74.70        20.85 o                         
   3   2  19        228.43        224.60        26.28 o                         
   4   2  19         48.86         25.65        19.05 o                         
   5   2  19         49.53         53.79        18.12 o                         
  -5   3  19          2.78          1.33        21.89 o                         
  -4   3  19         33.54         42.49        26.50 o                         
  -3   3  19         24.67         21.49        23.84 o                         
  -2   3  19         50.84         39.98        25.52 o                         
  -1   3  19         63.01         62.02        25.92 o                         
   0   3  19         13.43         18.29        19.04 o                         
   1   3  19         56.26         55.90        20.45 o                         
   2   3  19         44.38         52.65        18.97 o                         
   3   3  19         19.37          6.31        20.70 o                         
   4   3  19         27.78         40.85        18.31 o                         
   5   3  19          5.13         -1.29        22.83 o                         
  -4   4  19         25.35         25.72        28.02 o                         
  -3   4  19         23.29         12.84        25.11 o                         
  -2   4  19         87.51         63.43        24.93 o                         
  -1   4  19        276.06        261.97        24.48 o                         
   0   4  19        167.57        160.44        19.90 o                         
   1   4  19        302.85        294.77        22.36 o                         
   2   4  19        115.52        141.64        19.86 o                         
   3   4  19         12.95         16.32        20.88 o                         
   4   4  19         20.54         17.58        20.87 o                         
   5   4  19         23.55         25.44        28.20 o                         
  -4   5  19         47.87         45.76        29.37 o                         
  -3   5  19         69.20         47.88        26.42 o                         
  -2   5  19         32.77         28.08        27.06 o                         
  -1   5  19         15.51         25.98        19.64 o                         
   0   5  19         12.13         25.28        19.17 o                         
   1   5  19         15.33          0.42        20.68 o                         
   2   5  19         17.20         51.77        21.36 o                         
   3   5  19         68.96         61.26        19.45 o                         
   4   5  19         57.16         71.00        27.97 o                         
  -4   6  19         62.79         49.63        26.42 o                         
  -3   6  19         50.69         41.79        26.54 o                         
  -2   6  19         36.32         22.10        19.99 o                         
  -1   6  19         28.31         44.71        23.26 o                         
   0   6  19         11.84         20.19        15.85 o                         
   1   6  19         28.80         27.16        19.64 o                         
   2   6  19         27.22         11.73        21.52 o                         
   3   6  19         48.51         62.15        26.30 o                         
   4   6  19         65.06         56.82        26.33 o                         
  -4   7  19         29.89          9.46        27.45 o                         
  -3   7  19         53.21         38.30        26.09 o                         
  -2   7  19         72.99         45.44        22.78 o                         
  -1   7  19         92.87         86.56        18.41 o                         
   0   7  19        264.14        265.24        21.31 o                         
   1   7  19        118.53        121.53        24.44 o                         
   2   7  19         68.68         65.19        25.43 o                         
   3   7  19         61.97         59.24        27.69 o                         
   4   7  19         45.57         27.52        44.76 o                         
  -3   8  19         41.68         46.57        22.18 o                         
  -2   8  19         18.92         -5.64        21.55 o                         
  -1   8  19         12.78         19.35        17.93 o                         
   0   8  19          4.71         39.61        25.27 o                         
   1   8  19          6.55          7.51        26.39 o                         
   2   8  19         19.03         19.33        27.26 o                         
   3   8  19         38.50         86.84        28.73 o                         
  -3   9  19          1.09          2.65        23.94 o                         
  -2   9  19         13.52        -13.28        22.22 o                         
  -1   9  19         99.15         75.27        19.23 o                         
   0   9  19          0.34         15.26        28.25 o                         
   1   9  19         89.70         83.40        27.13 o                         
   2   9  19         16.57         15.70        20.98 o                         
   3   9  19          2.65          7.45        35.25 o                         
  -2  10  19          0.93         -2.51        40.32 o                         
  -1  10  19         30.24         -7.20        30.60 o                         
   0  10  19         18.05         37.71        31.91 o                         
   1  10  19         32.49          8.61        30.26 o                         
   0   0  20         31.48          5.59        34.51 o                         
   1   0  20         10.47         30.92        26.57 o                         
   2   0  20         61.65         49.40        26.11 o                         
   3   0  20         27.03         30.75        21.95 o                         
   4   0  20         11.01         12.84        22.24 o                         
   5   0  20         25.23         22.36        20.71 o                         
  -5   1  20         11.38          5.98        20.08 o                         
  -4   1  20         36.03         18.54        20.58 o                         
  -3   1  20          0.82        -19.17        28.60 o                         
  -2   1  20         53.40         40.88        28.05 o                         
  -1   1  20         34.00         44.98        26.98 o                         
   0   1  20         31.47         38.57        24.46 o                         
   1   1  20         35.01         74.03        28.16 o                         
   2   1  20         73.76         72.27        22.35 o                         
   3   1  20          0.27          4.30        23.41 o                         
   4   1  20         43.62         37.42        19.72 o                         
   5   1  20         12.45         10.60        22.23 o                         
  -5   2  20         35.20         -8.97        46.23 o                         
  -4   2  20         36.02         18.55        23.63 o                         
  -3   2  20         28.89        -19.06        27.23 o                         
  -2   2  20         68.68         50.06        28.66 o                         
  -1   2  20        164.95        199.87        29.14 o                         
   0   2  20          2.99         39.45        29.86 o                         
   1   2  20        136.52        156.00        25.90 o                         
   2   2  20         67.17         65.11        20.05 o                         
   3   2  20         43.05         26.02        22.51 o                         
   4   2  20         33.13         29.14        20.15 o                         
   5   2  20         44.90         25.27        22.37 o                         
  -5   3  20          9.02        -41.50        46.94 o                         
  -4   3  20         43.58         27.46        25.93 o                         
  -3   3  20          4.64         -9.43        25.63 o                         
  -2   3  20         12.24         25.92        26.03 o                         
  -1   3  20         69.75         75.61        25.66 o                         
   0   3  20          2.36         13.17        23.78 o                         
   1   3  20         70.03         74.53        22.80 o                         
   2   3  20         24.37         49.52        22.15 o                         
   3   3  20          4.30          4.69        21.82 o                         
   4   3  20         42.57         45.83        19.55 o                         
   5   3  20          9.53        -23.93        34.96 o                         
  -4   4  20          2.72         -7.20        28.42 o                         
  -3   4  20         29.20         21.51        26.93 o                         
  -2   4  20         43.38         17.28        24.96 o                         
  -1   4  20         14.12         30.38        24.76 o                         
   0   4  20         28.10         32.36        21.16 o                         
   1   4  20          7.32          6.94        21.18 o                         
   2   4  20         40.31         31.46        20.93 o                         
   3   4  20         36.65         21.50        22.43 o                         
   4   4  20          2.62          6.82        20.49 o                         
  -4   5  20         68.89         65.08        27.00 o                         
  -3   5  20         19.85         13.02        25.90 o                         
  -2   5  20          0.11        -22.39        27.56 o                         
  -1   5  20          7.82         22.78        25.12 o                         
   0   5  20         58.49         39.11        21.40 o                         
   1   5  20          6.64          4.72        21.55 o                         
   2   5  20          2.14         21.49        21.32 o                         
   3   5  20         20.99         30.75        21.41 o                         
   4   5  20         57.32         70.07        33.27 o                         
  -3   6  20         16.90          7.67        24.95 o                         
  -2   6  20          9.37         12.12        23.71 o                         
  -1   6  20         11.17         24.24        20.85 o                         
   0   6  20         19.73         19.19        17.84 o                         
   1   6  20         29.96         22.34        21.28 o                         
   2   6  20          9.58         21.68        23.16 o                         
   3   6  20         19.72         20.33        30.91 o                         
  -3   7  20         56.60         42.67        30.21 o                         
  -2   7  20         19.20         29.87        24.65 o                         
  -1   7  20          0.99         17.21        24.71 o                         
   0   7  20         67.68        101.85        19.27 o                         
   1   7  20          0.12          4.73        21.57 o                         
   2   7  20         26.65         36.79        25.06 o                         
   3   7  20         54.92         67.08        25.45 o                         
  -3   8  20         27.36          5.24        39.43 o                         
  -2   8  20         14.57          4.97        23.19 o                         
  -1   8  20          1.60         13.01        21.48 o                         
   0   8  20         40.50         18.12        20.77 o                         
   1   8  20          4.85         15.25        30.22 o                         
   2   8  20         15.89          7.83        28.00 o                         
   3   8  20         36.92         29.97        40.76 o                         
  -3   9  20         88.39         67.41        60.04 o                         
  -2   9  20         71.89         55.10        21.64 o                         
  -1   9  20         13.63         16.67        19.91 o                         
   0   9  20         13.83         50.07        42.83 o                         
   1   9  20         13.28         17.48        30.02 o                         
   2   9  20         88.90         88.88        37.88 o                         
  -2  10  20          3.09         28.60        36.15 o                         
   0  10  20          6.56         -2.86        36.63 o                         
   1   0  21         45.44         75.08        26.84 o                         
   2   0  21          0.20         17.14        26.83 o                         
   3   0  21         50.63          7.93        25.79 o                         
   4   0  21          0.09          4.42        22.57 o                         
  -5   1  21          5.83         12.18        46.95 o                         
  -4   1  21         34.84         24.19        24.52 o                         
  -3   1  21          0.71         -6.87        37.66 o                         
  -2   1  21        152.31        134.26        25.87 o                         
  -1   1  21         75.47         75.50        26.15 o                         
   0   1  21         83.15        110.41        28.91 o                         
   1   1  21         70.53        108.04        30.08 o                         
   2   1  21        161.31        163.07        25.50 o                         
   3   1  21          0.77         -0.67        27.14 o                         
   4   1  21         44.19         43.58        26.98 o                         
  -5   2  21         75.92         23.55        43.05 o                         
  -4   2  21         10.95         15.28        28.58 o                         
  -3   2  21         40.47         13.09        28.24 o                         
  -2   2  21        118.46        121.29        28.25 o                         
  -1   2  21          4.88          4.61        25.16 o                         
   0   2  21         15.05         29.66        28.28 o                         
   1   2  21         16.51         23.33        24.40 o                         
   2   2  21        119.86        139.83        24.26 o                         
   3   2  21         26.63         20.20        23.15 o                         
   4   2  21         10.26         46.86        22.06 o                         
   5   2  21         83.57         70.92        55.34 o                         
  -4   3  21         19.00         21.09        31.59 o                         
  -3   3  21          8.76         -2.97        28.36 o                         
  -2   3  21         38.26         37.18        24.54 o                         
  -1   3  21         12.94         24.26        27.23 o                         
   0   3  21         83.65         84.44        28.48 o                         
   1   3  21         15.35         30.89        29.40 o                         
   2   3  21         41.35         60.94        21.44 o                         
   3   3  21          8.42          6.14        21.70 o                         
   4   3  21         21.12         23.27        20.12 o                         
  -3   4  21        112.87         68.15        26.74 o                         
  -2   4  21         10.44         -8.17        26.06 o                         
  -1   4  21         53.05         60.88        29.85 o                         
   0   4  21         34.35         43.35        26.43 o                         
   1   4  21         42.11         51.37        21.87 o                         
   2   4  21         12.17         32.79        24.18 o                         
   3   4  21        106.66         81.36        22.47 o                         
   4   4  21         43.46         57.96        27.46 o                         
  -3   5  21         13.37          7.86        27.41 o                         
  -2   5  21        158.41        147.32        33.56 o                         
  -1   5  21         12.35         16.79        26.24 o                         
   0   5  21         19.74         24.28        21.24 o                         
   1   5  21         10.08          3.77        21.70 o                         
   2   5  21        153.43        193.74        23.63 o                         
   3   5  21          9.08         13.37        20.49 o                         
  -3   6  21         10.29          7.59        28.41 o                         
  -2   6  21          1.77         22.73        25.79 o                         
  -1   6  21         21.67         10.98        28.41 o                         
   0   6  21          0.81          2.99        18.65 o                         
   1   6  21         24.91         -2.05        22.14 o                         
   2   6  21          2.56         16.93        24.81 o                         
   3   6  21         10.35         23.39        31.85 o                         
  -2   7  21        115.63        103.61        31.15 o                         
  -1   7  21          6.94         19.99        24.07 o                         
   0   7  21         66.08         86.42        17.38 o                         
   1   7  21          6.18          2.18        26.64 o                         
   2   7  21        105.44         89.08        25.59 o                         
  -2   8  21         47.52         46.14        23.84 o                         
  -1   8  21         26.25         34.42        23.17 o                         
   0   8  21          4.38          1.41        22.48 o                         
   1   8  21         29.11         41.16        27.75 o                         
   2   8  21         48.00         36.15        30.06 o                         
  -1   9  21         12.18         17.88        27.51 o                         
   0   9  21          2.96         10.38        39.48 o                         
   0   0  22        146.31        211.50        43.30 o                         
   1   0  22        220.33        232.30        27.24 o                         
   2   0  22          1.41         11.59        29.17 o                         
   3   0  22         28.01          8.60        27.27 o                         
   4   0  22          0.29          6.73        32.22 o                         
  -3   1  22         15.54         -1.31        32.16 o                         
  -2   1  22         13.04          2.60        29.80 o                         
  -1   1  22          6.04         30.69        30.04 o                         
   0   1  22         27.60         23.65        29.06 o                         
   1   1  22          3.61         36.26        27.16 o                         
   2   1  22         11.77         16.88        31.01 o                         
   3   1  22         18.54          2.09        26.35 o                         
   4   1  22          6.94         34.73        34.71 o                         
  -3   2  22          9.28        -16.92        31.34 o                         
  -2   2  22          8.42         13.44        30.24 o                         
  -1   2  22         19.33         23.32        30.18 o                         
   0   2  22         52.23         60.12        26.90 o                         
   1   2  22         28.64         32.46        27.65 o                         
   2   2  22          7.97         21.33        27.89 o                         
   3   2  22         13.45          8.80        22.81 o                         
   4   2  22         19.97         49.64        25.83 o                         
  -3   3  22          8.40          0.11        29.58 o                         
  -2   3  22          9.13        -12.02        27.79 o                         
  -1   3  22          2.99         11.17        31.09 o                         
   0   3  22         89.73        123.71        30.76 o                         
   1   3  22          6.06         27.33        31.88 o                         
   2   3  22          6.01         10.60        23.34 o                         
   3   3  22          9.28        -10.27        23.48 o                         
   4   3  22          1.17         27.47        28.62 o                         
  -2   4  22         41.77         40.77        30.57 o                         
  -1   4  22          4.50          3.77        26.37 o                         
   0   4  22        145.99        159.16        27.33 o                         
   1   4  22          3.34         16.36        23.30 o                         
   2   4  22         41.16         59.52        21.96 o                         
   3   4  22         12.97         10.45        23.98 o                         
   4   4  22          1.03        -20.50        38.52 o                         
  -2   5  22         26.04          5.69        30.54 o                         
  -1   5  22          6.02         -1.51        30.65 o                         
   0   5  22          1.53         -4.10        29.15 o                         
   1   5  22          7.18         23.63        20.87 o                         
   2   5  22         16.88         39.12        23.91 o                         
   3   5  22         25.14         24.42        27.63 o                         
  -2   6  22         16.85         27.86        25.95 o                         
  -1   6  22         26.82          1.28        26.64 o                         
   0   6  22         10.18         17.06        23.86 o                         
   1   6  22         23.96         20.80        22.03 o                         
   2   6  22         12.94         27.04        25.54 o                         
  -1   7  22          7.81          0.60        27.37 o                         
   0   7  22          0.61         38.98        30.15 o                         
   1   7  22         13.20         37.02        20.52 o                         
  -1   8  22         31.08         44.40        22.94 o                         
   0   8  22         19.02         48.01        31.75 o                         
   1   0  23         44.90         72.31        32.06 o                         
   2   0  23          2.21         29.09        32.57 o                         
  -2   1  23         79.17         75.57        30.14 o                         
  -1   1  23        116.53        118.19        31.15 o                         
   0   1  23         23.92         22.68        30.60 o                         
   1   1  23        117.10        143.07        32.17 o                         
   2   1  23         84.63         71.87        29.06 o                         
   3   1  23         62.90         34.43        51.96 o                         
  -2   2  23         22.84         12.67        28.09 o                         
  -1   2  23         40.73         23.78        31.98 o                         
   0   2  23          5.22         12.76        30.19 o                         
   1   2  23         39.37         27.44        41.93 o                         
   2   2  23         29.23         31.82        28.68 o                         
   3   2  23          2.45        -26.49        30.71 o                         
  -2   3  23          5.91         14.88        42.81 o                         
  -1   3  23          5.53         26.65        28.10 o                         
   0   3  23        102.06        110.13        29.40 o                         
   1   3  23          5.69         38.85        30.09 o                         
   2   3  23          6.10         25.02        29.59 o                         
   3   3  23          2.07         -5.62        23.47 o                         
  -1   4  23         30.98         17.91        29.23 o                         
   0   4  23         84.68         65.94        27.50 o                         
   1   4  23         32.84         58.20        28.67 o                         
   2   4  23         31.79         38.42        23.90 o                         
   3   4  23          7.24          7.63        25.61 o                         
  -1   5  23         13.94          2.88        26.72 o                         
   0   5  23          0.26         -5.34        28.74 o                         
   1   5  23         14.23         32.35        21.89 o                         
   2   5  23          0.76         13.61        22.71 o                         
  -1   6  23         18.88          9.99        48.12 o                         
   0   6  23          2.08          7.54        27.81 o                         
   1   6  23         15.43         24.07        28.89 o                         
   2   6  23          0.98          7.76        30.03 o                         
   0   7  23         23.17         64.67        67.80 o                         
   1   7  23         18.13         33.27        36.73 o                         
   0   0  24         96.90        156.97        49.69 o                         
   1   0  24          1.55         25.67        31.88 o                         
  -1   1  24         15.32         52.83        32.33 o                         
   0   1  24         51.90         89.51        29.44 o                         
   1   1  24         14.81         33.70        33.94 o                         
   0   2  24         10.58          1.42        32.11 o                         
   1   2  24          6.94         53.30        30.41 o                         
   0   3  24          0.26        -16.05        51.59 o                         
   1   3  24          9.40         67.99        44.26 o                         
   1   4  24          9.85         69.91        40.56 o                         
                                                                                
