# Supplementary material for: Fifteen 4-(2-meth­oxy­phen­yl)piperazin-1-ium salts containing organic anions: supra­molecular assembly in zero, one, two and three dimensions
Source: Acta Crystallogr E Crystallogr Commun. 2020 Oct 30;76(Pt 11):1779–93. doi: 10.1107/S2056989020014097 (PMC7643239; doi:10.1107/S2056989020014097)
Supplement: Supplementary file 8 [file e-76-01779-VIIsup8.hkl]

data_VII                                                                        
_shelx_title ' hm35cg'                                                          
_shelx_refln_list_code          4                                               
_shelx_F_calc_maximum      276.66                                               
_exptl_crystal_F_000       880.00                                               
_reflns_d_resolution_high  0.7628                                               
                                                                                
loop_                                                                           
 _space_group_symop_operation_xyz                                               
 'x, y, z'                                                                      
 'x+1/2, -y+1/2, -z'                                                            
 '-x, y+1/2, -z+1/2'                                                            
 '-x+1/2, -y, z+1/2'                                                            
                                                                                
_cell_length_a     7.0101                                                       
_cell_length_b    13.3796                                                       
_cell_length_c    19.5524                                                       
_cell_angle_alpha  90.000                                                       
_cell_angle_beta   90.000                                                       
_cell_angle_gamma  90.000                                                       
                                                                                
_shelx_F_squared_multiplier     1.000                                           
                                                                                
loop_                                                                           
 _refln_index_h                                                                 
 _refln_index_k                                                                 
 _refln_index_l                                                                 
 _refln_F_squared_calc                                                          
 _refln_F_squared_meas                                                          
 _refln_F_squared_sigma                                                         
 _refln_observed_status                                                         
   2   0   0      58204.57      49294.32       234.93 o                         
   4   0   0      11963.96      11652.94        83.95 o                         
   6   0   0       3652.30       3681.78        47.34 o                         
   8   0   0        867.51        928.64        33.21 o                         
   1   1   0       2834.38       3012.11        12.70 o                         
   2   1   0        263.19        295.37         3.74 o                         
   3   1   0       3783.51       3763.15        36.25 o                         
   4   1   0        172.83        178.05         4.91 o                         
   5   1   0       2118.83       2106.82        16.82 o                         
   6   1   0          2.58         -7.65        10.10 o                         
   7   1   0       1419.65       1504.40        25.35 o                         
   8   1   0        285.38        289.17        22.45 o                         
   9   1   0         48.13         77.04        20.73 o                         
   0   2   0      10974.38      11990.14        33.67 o                         
   1   2   0       1105.62       1256.96         9.40 o                         
   2   2   0      17688.46      17431.09       104.25 o                         
   3   2   0         35.37         49.11         5.00 o                         
   4   2   0       2615.23       2588.92        12.51 o                         
   5   2   0        123.89        114.32         6.94 o                         
   6   2   0       1909.48       1878.87        20.57 o                         
   7   2   0         58.24         77.20        15.95 o                         
   8   2   0        213.84        225.76        35.68 o                         
   1   3   0      76540.59      70800.66       293.78 o                         
   2   3   0       1813.74       1887.28        21.35 o                         
   3   3   0      14768.20      14450.72        58.36 o                         
   4   3   0        479.16        511.78         8.43 o                         
   5   3   0       4043.25       3909.97        21.89 o                         
   6   3   0        407.70        419.79        12.67 o                         
   7   3   0       1427.62       1476.06        25.11 o                         
   8   3   0          3.04         -5.66        22.85 o                         
   0   4   0       4950.59       5114.92        31.66 o                         
   1   4   0         22.90         21.92         2.98 o                         
   2   4   0       7552.78       7307.11        32.69 o                         
   3   4   0         74.30         82.66         3.54 o                         
   4   4   0       2414.32       2456.77        18.41 o                         
   5   4   0          0.37         -5.25         6.21 o                         
   6   4   0       1679.53       1642.55        57.21 o                         
   7   4   0        455.23        451.94        28.39 o                         
   8   4   0        204.10        247.93        25.87 o                         
   1   5   0       6617.67       6761.33        24.83 o                         
   2   5   0        151.21        157.62         4.20 o                         
   3   5   0       1318.82       1312.77        16.22 o                         
   4   5   0          7.81          4.46         5.03 o                         
   5   5   0        947.27        884.50        15.06 o                         
   6   5   0          5.05          4.77        10.65 o                         
   7   5   0        354.47        328.81        23.54 o                         
   8   5   0          3.80         -6.89        16.64 o                         
   0   6   0      22422.62      22309.96       243.74 o                         
   1   6   0        215.55        224.66         5.48 o                         
   2   6   0      17319.79      17269.25        32.51 o                         
   3   6   0        447.05        461.74         7.32 o                         
   4   6   0       9351.34       9131.89        50.43 o                         
   5   6   0          6.43         -6.02         8.81 o                         
   6   6   0       1070.03       1099.18        25.14 o                         
   7   6   0         21.10         11.66        20.73 o                         
   8   6   0        294.39        366.70        28.33 o                         
   1   7   0         52.95         37.90         4.15 o                         
   2   7   0        296.58        351.84         6.10 o                         
   3   7   0       4414.35       4354.04        28.79 o                         
   4   7   0         70.62         76.09         7.89 o                         
   5   7   0        361.54        351.90        12.20 o                         
   6   7   0          0.59         -5.73         8.26 o                         
   7   7   0        168.89        204.73        25.22 o                         
   0   8   0       1249.79       1213.91        58.50 o                         
   1   8   0         10.79         18.01         3.79 o                         
   2   8   0        734.74        748.61        14.77 o                         
   3   8   0         73.59         76.55        10.12 o                         
   4   8   0        211.75        184.51        13.10 o                         
   5   8   0        265.94        288.09        15.77 o                         
   6   8   0        228.93        206.54        16.84 o                         
   7   8   0         19.78         41.16        22.07 o                         
   1   9   0       4033.32       4183.31        31.00 o                         
   2   9   0         64.35         58.55         6.81 o                         
   3   9   0       3921.92       3883.64        92.45 o                         
   4   9   0        255.92        237.64        13.46 o                         
   5   9   0       1707.42       1743.69        28.09 o                         
   6   9   0          6.16         21.66        14.71 o                         
   7   9   0        212.10        224.66        22.74 o                         
   0  10   0        378.05        370.07        19.70 o                         
   1  10   0         28.96         27.85        10.02 o                         
   2  10   0        851.73        886.63        36.36 o                         
   3  10   0       1038.80        984.10        46.13 o                         
   4  10   0       1551.05       1542.88        27.10 o                         
   5  10   0          5.80         10.63        14.04 o                         
   6  10   0         68.44         90.08        16.11 o                         
   7  10   0          0.85        -19.02        21.76 o                         
   1  11   0        655.52        678.90        17.52 o                         
   2  11   0        465.01        481.53        15.40 o                         
   3  11   0        242.78        241.72        23.48 o                         
   4  11   0          2.49         -9.99        22.15 o                         
   5  11   0        148.03        120.97        13.71 o                         
   6  11   0          0.17        -12.90        20.79 o                         
   7  11   0         95.92         80.24        20.48 o                         
   0  12   0        769.22        858.97        28.72 o                         
   1  12   0         42.28         45.94        11.71 o                         
   2  12   0       1960.01       1999.44        27.98 o                         
   3  12   0          3.04          7.07        20.92 o                         
   4  12   0        665.91        700.64        33.23 o                         
   5  12   0          2.77         -7.23        19.68 o                         
   6  12   0        204.61        211.53        29.38 o                         
   1  13   0        134.04        136.58        14.45 o                         
   2  13   0        138.18        161.96        21.23 o                         
   3  13   0         51.46         66.80        24.16 o                         
   4  13   0         18.43         16.78        19.55 o                         
   5  13   0         64.30         59.63        21.12 o                         
   0  14   0        182.23        192.46        20.66 o                         
   1  14   0          0.93         -2.69        13.36 o                         
   2  14   0        119.68        129.53        21.45 o                         
   3  14   0         97.28        124.28        24.28 o                         
   4  14   0         60.58         92.20        25.90 o                         
   1  15   0        367.70        411.73        19.06 o                         
   2  15   0          1.71        -16.80        20.79 o                         
   3  15   0        417.32        432.42        29.82 o                         
   0  16   0         30.45         45.22        21.30 o                         
   1  16   0         15.71         16.54        14.30 o                         
   2  16   0          0.50         19.49        24.26 o                         
   1   0   1       5938.12       6223.76        15.98 o                         
   2   0   1        945.24        978.31         7.05 o                         
   3   0   1        224.58        232.17         4.04 o                         
   4   0   1         61.37         67.25         4.71 o                         
   5   0   1         17.31         13.82         7.38 o                         
   6   0   1         25.65         22.53         9.30 o                         
   7   0   1          0.99          1.50        10.06 o                         
   8   0   1         23.49          5.90        12.48 o                         
   9   0   1         15.43        -19.45        19.45 o                         
  -9   1   1         99.73         90.69        17.96 o                         
  -8   1   1         14.39          5.55        14.31 o                         
  -7   1   1        266.01        270.63        12.79 o                         
  -6   1   1        761.50        780.59        14.86 o                         
  -5   1   1       3107.25       3104.77        23.12 o                         
  -4   1   1       1429.87       1449.78        12.25 o                         
  -3   1   1      12197.60      11886.67       100.98 o                         
  -2   1   1        529.50        513.69         6.55 o                         
  -1   1   1      16050.75      15027.26        37.74 o                         
   1   1   1      15075.15      14659.45        86.88 o                         
   2   1   1        684.59        670.20         4.68 o                         
   3   1   1      12221.77      11827.71        56.42 o                         
   4   1   1       1440.80       1463.13         9.69 o                         
   5   1   1       3100.93       3046.71        19.34 o                         
   6   1   1        741.24        734.11        14.71 o                         
   7   1   1        217.49        188.25        14.06 o                         
   8   1   1         22.62         25.25        12.31 o                         
  -8   2   1        237.89        253.98        16.05 o                         
  -7   2   1         79.36         81.42        11.23 o                         
  -6   2   1       1496.68       1462.28        20.96 o                         
  -5   2   1        326.64        332.66         9.98 o                         
  -4   2   1       5827.95       5607.59        31.42 o                         
  -3   2   1        149.03        150.60         4.25 o                         
  -2   2   1      21478.24      20425.25       114.64 o                         
  -1   2   1       5457.03       5656.55        18.68 o                         
   0   2   1       1371.32       1376.19         9.27 o                         
   1   2   1       5647.88       5805.30        17.57 o                         
   2   2   1      20135.24      19570.02       105.41 o                         
   3   2   1         93.15         84.76         2.73 o                         
   4   2   1       5972.58       5725.15        56.79 o                         
   5   2   1        316.34        320.25         7.68 o                         
   6   2   1       1593.80       1610.98        24.00 o                         
   7   2   1         56.60         35.04        12.25 o                         
   8   2   1        239.41        272.84        14.92 o                         
  -8   3   1         37.53         39.85        17.62 o                         
  -7   3   1         21.41         17.55         9.43 o                         
  -6   3   1        324.34        321.72        11.97 o                         
  -5   3   1         59.19         55.19         7.34 o                         
  -4   3   1        294.52        300.79         6.07 o                         
  -3   3   1         37.11         28.19         4.11 o                         
  -2   3   1        423.49        428.23         6.81 o                         
  -1   3   1       3375.12       3524.72        89.70 o                         
   0   3   1        385.54        306.24        17.14 o                         
   1   3   1       3411.56       3554.53        36.91 o                         
   2   3   1        428.52        446.10         4.12 o                         
   3   3   1         39.10         37.22         4.12 o                         
   4   3   1        306.24        297.59         6.45 o                         
   5   3   1         62.61         61.52         6.80 o                         
   6   3   1        335.13        326.45        14.20 o                         
   7   3   1         19.86          8.41        12.45 o                         
   8   3   1         40.89         44.79        18.61 o                         
  -8   4   1        260.11        226.02        23.61 o                         
  -7   4   1        218.01        195.07        21.32 o                         
  -6   4   1       1016.17        958.78        20.94 o                         
  -5   4   1        173.60        158.55         7.52 o                         
  -4   4   1       5263.11       5172.95        22.20 o                         
  -3   4   1         96.91         91.70         4.46 o                         
  -2   4   1      10223.58      10138.10        61.88 o                         
  -1   4   1       1031.15       1073.68        11.48 o                         
   0   4   1       8705.23       8712.69        79.78 o                         
   1   4   1        996.41       1016.70         7.30 o                         
   2   4   1       9282.80       9380.50        44.26 o                         
   3   4   1        110.30         95.85         3.77 o                         
   4   4   1       5149.85       5090.06        29.03 o                         
   5   4   1        158.87        145.49         7.26 o                         
   6   4   1        940.68        877.91        30.05 o                         
   7   4   1        216.31        188.41        23.32 o                         
   8   4   1        260.37        264.82        25.57 o                         
  -8   5   1         85.30         41.45        22.53 o                         
  -7   5   1        387.90        412.20        17.66 o                         
  -6   5   1         72.18         87.93        12.88 o                         
  -5   5   1       2298.76       2181.27        21.23 o                         
  -4   5   1        598.09        617.83        11.72 o                         
  -3   5   1       5967.01       5741.90        30.91 o                         
  -2   5   1        791.09        800.99        14.26 o                         
  -1   5   1      24017.58      23996.48        86.12 o                         
   0   5   1        432.21        384.62         9.21 o                         
   1   5   1      23068.45      23427.65       143.83 o                         
   2   5   1        929.91        980.47        16.45 o                         
   3   5   1       5600.60       5399.73        68.61 o                         
   4   5   1        658.42        697.28        13.12 o                         
   5   5   1       2557.94       2431.39        22.31 o                         
   6   5   1         65.07         67.12        11.97 o                         
   7   5   1        376.74        408.56        27.17 o                         
   8   5   1         78.56         93.81        23.87 o                         
  -8   6   1          5.26         -2.97        16.90 o                         
  -7   6   1        108.07         92.79        20.97 o                         
  -6   6   1         10.30         10.12        11.26 o                         
  -5   6   1       1089.59       1045.60        16.20 o                         
  -4   6   1         79.20         90.37         8.58 o                         
  -3   6   1         73.39         89.68         5.18 o                         
  -2   6   1        225.26        233.01        15.27 o                         
  -1   6   1       1398.77       1550.44        21.09 o                         
   0   6   1         37.72         33.27         5.00 o                         
   1   6   1       1408.76       1565.02         8.67 o                         
   2   6   1        240.55        243.43         5.87 o                         
   3   6   1         70.99         90.13         5.53 o                         
   4   6   1         80.15         87.49         8.45 o                         
   5   6   1       1111.45       1066.20        37.51 o                         
   6   6   1         10.32         14.28        11.51 o                         
   7   6   1        113.40         88.51        19.18 o                         
   8   6   1          5.54         10.27        20.07 o                         
  -7   7   1        298.11        284.28        15.50 o                         
  -6   7   1        103.04         90.17        10.12 o                         
  -5   7   1       1661.71       1602.99        27.86 o                         
  -4   7   1        264.09        241.95        17.33 o                         
  -3   7   1       4942.58       4871.58        40.58 o                         
  -2   7   1       1515.77       1534.00        16.04 o                         
  -1   7   1       8718.82       8826.39        69.73 o                         
   0   7   1       2359.53       2395.51        25.54 o                         
   1   7   1       8426.72       8521.92        95.28 o                         
   2   7   1       1454.13       1494.40        32.08 o                         
   3   7   1       4704.21       4661.71        63.85 o                         
   4   7   1        311.60        321.75        10.20 o                         
   5   7   1       1594.10       1570.22        19.61 o                         
   6   7   1         98.69         94.50        14.86 o                         
   7   7   1        304.95        299.37        23.32 o                         
  -7   8   1         40.55         45.88        20.98 o                         
  -6   8   1        799.51        831.00        22.63 o                         
  -5   8   1         13.61          1.56        12.54 o                         
  -4   8   1        591.29        583.30        16.83 o                         
  -3   8   1         29.19         34.83        12.67 o                         
  -2   8   1       4537.48       4509.61        23.76 o                         
  -1   8   1        371.31        364.08         8.25 o                         
   0   8   1       6805.13       6590.22        92.48 o                         
   1   8   1        349.14        335.47         7.10 o                         
   2   8   1       4582.31       4500.97        93.18 o                         
   3   8   1          9.83         12.65        10.22 o                         
   4   8   1        582.56        581.77        16.74 o                         
   5   8   1         27.54         27.55        11.62 o                         
   6   8   1        829.89        842.40        22.92 o                         
   7   8   1         36.85         28.13        19.18 o                         
  -7   9   1          0.50          6.48        21.75 o                         
  -6   9   1         10.90         -2.94        14.58 o                         
  -5   9   1         38.15         29.99        13.18 o                         
  -4   9   1         29.99         29.31        12.05 o                         
  -3   9   1        288.98        282.11        13.72 o                         
  -2   9   1         69.43         63.95         7.09 o                         
  -1   9   1         14.65         20.98         6.04 o                         
   0   9   1         36.24         50.49         6.84 o                         
   1   9   1         14.08         26.49         5.91 o                         
   2   9   1         67.81         67.54         9.30 o                         
   3   9   1        295.89        267.19        13.00 o                         
   4   9   1         31.83         27.70        11.14 o                         
   5   9   1         42.41         23.49        13.15 o                         
   6   9   1         12.00          3.49        12.81 o                         
   7   9   1          0.28         33.72        21.79 o                         
  -7  10   1         64.35         60.71        21.68 o                         
  -6  10   1        282.38        255.10        17.69 o                         
  -5  10   1        210.74        189.73        14.52 o                         
  -4  10   1       1129.80       1139.92        43.30 o                         
  -3  10   1        608.02        612.30        16.16 o                         
  -2  10   1       1866.07       1895.08        46.75 o                         
  -1  10   1        809.34        811.06        17.32 o                         
   0  10   1       3921.56       3985.10        33.67 o                         
   1  10   1        790.20        790.30        17.26 o                         
   2  10   1       1683.97       1724.54        45.29 o                         
   3  10   1        567.93        537.63        17.78 o                         
   4  10   1       1140.67       1148.60        23.29 o                         
   5  10   1        223.83        196.14        15.39 o                         
   6  10   1        258.68        301.08        18.48 o                         
   7  10   1         63.58         71.41        21.34 o                         
  -6  11   1         32.20         32.93        14.09 o                         
  -5  11   1        320.42        380.12        17.04 o                         
  -4  11   1        287.07        271.30        22.94 o                         
  -3  11   1        492.17        507.66        27.38 o                         
  -2  11   1        264.53        262.59        22.65 o                         
  -1  11   1       1622.75       1678.89        40.41 o                         
   0  11   1        576.07        579.86        17.15 o                         
   1  11   1       1702.49       1757.31        25.19 o                         
   2  11   1        240.87        255.38        21.02 o                         
   3  11   1        507.97        510.40        26.30 o                         
   4  11   1        289.41        278.20        23.68 o                         
   5  11   1        303.05        356.50        23.54 o                         
   6  11   1         40.06         59.07        15.77 o                         
   7  11   1        190.33        206.85        19.30 o                         
  -6  12   1         34.17         40.30        27.79 o                         
  -5  12   1          2.77         -2.34        20.84 o                         
  -4  12   1         62.47         77.45        25.12 o                         
  -3  12   1        138.97        120.48        21.24 o                         
  -2  12   1         39.44         46.62        20.78 o                         
  -1  12   1         29.45         29.82        12.07 o                         
   0  12   1          2.12         20.40        11.82 o                         
   1  12   1         29.52         39.11        12.49 o                         
   2  12   1         33.85         33.56        11.68 o                         
   3  12   1        140.77        152.05        23.72 o                         
   4  12   1         67.42         69.28        21.84 o                         
   5  12   1          3.02          7.12        20.66 o                         
   6  12   1         36.52         89.75        27.82 o                         
  -5  13   1        200.43        181.29        23.49 o                         
  -4  13   1         60.93         41.62        22.38 o                         
  -3  13   1        538.68        532.53        28.25 o                         
  -2  13   1        428.20        421.08        28.69 o                         
  -1  13   1        777.84        802.79        21.23 o                         
   0  13   1          0.48          2.93        12.65 o                         
   1  13   1        773.84        824.66        51.58 o                         
   2  13   1        406.71        360.89        30.70 o                         
   3  13   1        524.12        523.43        30.04 o                         
   4  13   1         55.96         67.01        24.39 o                         
   5  13   1        200.38        204.52        26.89 o                         
  -4  14   1        133.65         60.36        25.90 o                         
  -3  14   1        188.84        167.49        22.49 o                         
  -2  14   1        276.86        296.35        27.61 o                         
  -1  14   1         76.62         87.95        14.65 o                         
   0  14   1        393.27        373.01        17.58 o                         
   1  14   1         72.97        104.21        14.34 o                         
   2  14   1        280.13        323.55        27.84 o                         
   3  14   1        178.52        168.00        26.71 o                         
   4  14   1        141.15        138.25        25.85 o                         
  -3  15   1          0.70         14.52        19.36 o                         
  -2  15   1         15.06         15.94        18.75 o                         
  -1  15   1         50.03         31.36        13.74 o                         
   0  15   1         23.98         30.34        14.19 o                         
   1  15   1         47.07         15.77        14.31 o                         
   2  15   1         14.88         33.37        23.09 o                         
   3  15   1          0.72         -1.72        23.38 o                         
  -2  16   1         98.44        101.78        25.75 o                         
  -1  16   1         66.21         75.88        18.48 o                         
   0  16   1        162.50        202.63        16.45 o                         
   1  16   1         67.83         73.44        21.90 o                         
   2  16   1        103.19        139.57        23.43 o                         
   0  17   1         16.76          4.74        16.61 o                         
   1   0   2      17570.52      16745.92        33.42 o                         
   2   0   2      15602.78      15842.91       108.22 o                         
   3   0   2       3667.40       3417.35        29.23 o                         
   4   0   2       5004.47       4945.94        36.07 o                         
   5   0   2       1557.24       1506.03        16.49 o                         
   6   0   2        552.27        541.88        13.62 o                         
   7   0   2        677.74        694.29        15.48 o                         
   8   0   2        185.97        182.62        14.62 o                         
   9   0   2        167.60        199.05        20.70 o                         
  -9   1   2         37.12         87.83        19.99 o                         
  -8   1   2        105.41        107.42        14.07 o                         
  -7   1   2        133.75        132.84        11.37 o                         
  -6   1   2        284.86        296.81        11.89 o                         
  -5   1   2        680.25        672.05        18.20 o                         
  -4   1   2        759.38        729.57         8.20 o                         
  -3   1   2       2535.40       2524.80        16.28 o                         
  -2   1   2       4948.36       4897.31        25.89 o                         
  -1   1   2       1479.69       1570.89        16.33 o                         
   0   1   2       3378.19       3516.01        16.27 o                         
   1   1   2       1805.76       1807.83        42.82 o                         
   2   1   2       5031.52       4922.05        38.13 o                         
   3   1   2       2520.84       2468.19        26.25 o                         
   4   1   2        848.05        824.32        10.17 o                         
   5   1   2        671.24        641.46        10.88 o                         
   6   1   2        255.30        259.97        11.26 o                         
   7   1   2        135.09        148.05        11.76 o                         
   8   1   2         90.99         81.53        21.75 o                         
  -8   2   2         37.27         31.47        13.54 o                         
  -7   2   2          6.15          5.75        10.61 o                         
  -6   2   2        352.37        352.75        12.93 o                         
  -5   2   2        175.15        136.68         8.82 o                         
  -4   2   2       2339.17       2289.28        18.51 o                         
  -3   2   2       3304.68       3364.61        23.68 o                         
  -2   2   2       3057.20       3089.78        41.37 o                         
   0   2   2       5470.05       5767.75        61.34 o                         
   1   2   2       3196.88       3269.50        67.64 o                         
   2   2   2       3102.56       3101.00        13.77 o                         
   3   2   2       3470.06       3486.61        13.66 o                         
   4   2   2       2361.62       2357.16        31.24 o                         
   5   2   2        207.46        193.13         7.83 o                         
   6   2   2        369.51        360.47        12.75 o                         
   7   2   2          1.38        -13.09        13.09 o                         
   8   2   2         36.88         25.17        21.26 o                         
  -8   3   2        440.27        487.07        20.35 o                         
  -7   3   2       1058.70       1050.48        18.19 o                         
  -6   3   2       1132.86       1130.56        17.12 o                         
  -5   3   2       3365.45       3315.49        46.55 o                         
  -4   3   2       3471.95       3285.99        26.01 o                         
  -3   3   2       9654.60       9478.63       103.57 o                         
  -2   3   2      10381.98      10452.80        77.95 o                         
  -1   3   2      13622.60      13988.85       104.97 o                         
   0   3   2       3580.46       3570.19        13.01 o                         
   1   3   2      14789.08      14382.49        84.98 o                         
   2   3   2      10158.81      10149.92        58.28 o                         
   3   3   2      10121.31      10146.06        66.36 o                         
   4   3   2       3504.35       3301.38        22.10 o                         
   5   3   2       3155.02       3115.29        65.14 o                         
   6   3   2       1088.60       1135.15        53.08 o                         
   7   3   2       1052.71       1074.69        34.82 o                         
   8   3   2        457.47        466.08        30.59 o                         
  -8   4   2          1.13          9.86        14.38 o                         
  -7   4   2        165.18        189.84        14.94 o                         
  -6   4   2        338.01        321.53        15.32 o                         
  -5   4   2       1286.26       1299.55        13.87 o                         
  -4   4   2        816.36        838.26        10.47 o                         
  -3   4   2       1495.29       1435.91        12.22 o                         
  -2   4   2        103.83        126.45         4.14 o                         
  -1   4   2       7733.55       7801.14        32.76 o                         
   0   4   2        425.84        413.76        10.23 o                         
   1   4   2       7766.29       7959.32        94.22 o                         
   2   4   2        163.22        187.40         3.09 o                         
   3   4   2       1698.25       1650.98        10.66 o                         
   4   4   2        683.97        689.65        14.69 o                         
   5   4   2       1325.69       1314.09        17.27 o                         
   6   4   2        271.51        257.65        15.63 o                         
   7   4   2        146.32        167.30        21.60 o                         
   8   4   2          0.85        -19.48        20.69 o                         
  -8   5   2         13.41          7.72        12.00 o                         
  -7   5   2        110.34         95.17        21.65 o                         
  -6   5   2        124.56        132.38        13.13 o                         
  -5   5   2        895.85        832.65        22.16 o                         
  -4   5   2       1656.66       1629.60        13.25 o                         
  -3   5   2       3044.05       2907.80        54.24 o                         
  -2   5   2       3432.96       3572.00        11.56 o                         
  -1   5   2       2782.30       2873.11        18.30 o                         
   0   5   2        220.15        218.66         4.25 o                         
   1   5   2       2833.21       2883.00        18.36 o                         
   2   5   2       3622.56       3730.15        20.39 o                         
   3   5   2       3081.57       3069.64        30.31 o                         
   4   5   2       1679.60       1711.30        33.57 o                         
   5   5   2        889.09        790.62        19.08 o                         
   6   5   2        160.15        159.44        14.10 o                         
   7   5   2        106.46        111.83        22.54 o                         
   8   5   2         11.04        -13.82        21.91 o                         
  -8   6   2         98.90         87.30        18.99 o                         
  -7   6   2        274.65        321.65        16.17 o                         
  -6   6   2       1038.53       1026.84        38.99 o                         
  -5   6   2       2682.92       2605.31        44.59 o                         
  -4   6   2       2091.60       2005.90        18.83 o                         
  -3   6   2       7516.23       7411.13        63.63 o                         
  -2   6   2       5310.65       5316.38        22.35 o                         
  -1   6   2       5932.38       5819.47        32.77 o                         
   0   6   2      11648.95      11919.33        61.17 o                         
   1   6   2       5819.76       5707.74        58.29 o                         
   2   6   2       5689.34       5694.06        76.57 o                         
   3   6   2       7644.09       7596.28        88.12 o                         
   4   6   2       1895.30       1868.88        26.43 o                         
   5   6   2       2729.37       2638.54        31.12 o                         
   6   6   2        978.65        931.96        34.79 o                         
   7   6   2        283.20        298.31        26.60 o                         
   8   6   2         88.44         60.45        19.31 o                         
  -8   7   2         14.13         36.02        19.47 o                         
  -7   7   2         70.34         91.72        13.15 o                         
  -6   7   2        294.94        311.49        18.18 o                         
  -5   7   2        567.89        588.98        14.06 o                         
  -4   7   2        653.07        663.41        13.01 o                         
  -3   7   2         69.44         63.10        17.83 o                         
  -2   7   2       1166.92       1107.10        10.02 o                         
  -1   7   2        771.63        735.97        18.95 o                         
   0   7   2       1043.11        871.62        22.34 o                         
   1   7   2        823.36        803.86        12.04 o                         
   2   7   2       1253.83       1190.91        16.62 o                         
   3   7   2         42.00         39.44         5.62 o                         
   4   7   2        619.08        612.51        17.94 o                         
   5   7   2        529.01        526.70        40.41 o                         
   6   7   2        289.72        277.44        16.82 o                         
   7   7   2         71.14         83.52        23.82 o                         
  -7   8   2         49.16         66.86        20.59 o                         
  -6   8   2        362.31        328.95        13.01 o                         
  -5   8   2        417.53        374.95        12.10 o                         
  -4   8   2       1687.76       1590.60        18.14 o                         
  -3   8   2       1914.09       1885.48        43.79 o                         
  -2   8   2       2755.56       2770.05        42.30 o                         
  -1   8   2        907.80        920.86        11.27 o                         
   0   8   2       1749.88       1795.06        22.42 o                         
   1   8   2        920.85        934.12        11.59 o                         
   2   8   2       2821.50       2853.14        25.66 o                         
   3   8   2       1932.83       1924.10        24.09 o                         
   4   8   2       1677.85       1584.11        24.15 o                         
   5   8   2        418.28        362.74        17.14 o                         
   6   8   2        372.13        342.38        18.54 o                         
   7   8   2         43.63         20.28        22.60 o                         
  -6   9   2        722.46        739.63        69.17 o                         
  -5   9   2        635.46        624.79        25.64 o                         
  -4   9   2       1726.16       1772.59        25.79 o                         
  -3   9   2       2584.17       2691.25        27.82 o                         
  -2   9   2       2312.62       2310.99        37.13 o                         
  -1   9   2       4413.93       4406.95        24.49 o                         
   0   9   2       2579.67       2409.45        37.43 o                         
   1   9   2       4351.76       4351.30        49.39 o                         
   2   9   2       2238.67       2250.00        50.72 o                         
   3   9   2       2574.53       2628.02        28.43 o                         
   4   9   2       1733.96       1669.60        25.79 o                         
   5   9   2        584.84        564.00        20.17 o                         
   6   9   2        723.55        747.45        21.85 o                         
   7   9   2        178.02        139.67        20.20 o                         
  -6  10   2         19.73         30.95        20.19 o                         
  -5  10   2        268.41        239.92        23.23 o                         
  -4  10   2         39.67         26.91        13.59 o                         
  -3  10   2        217.67        226.16        21.13 o                         
  -2  10   2        268.69        260.59        18.59 o                         
  -1  10   2        509.25        485.59        10.96 o                         
   0  10   2        212.64        217.28        12.06 o                         
   1  10   2        550.11        522.61        15.01 o                         
   2  10   2        212.04        222.35        19.49 o                         
   3  10   2        228.26        206.91        13.13 o                         
   4  10   2         25.29          6.07        12.42 o                         
   5  10   2        287.98        296.49        26.65 o                         
   6  10   2         19.84         17.66        12.67 o                         
   7  10   2         47.52         41.39        17.40 o                         
  -6  11   2         91.50        115.02        25.72 o                         
  -5  11   2        260.12        255.47        26.29 o                         
  -4  11   2        342.60        308.64        26.50 o                         
  -3  11   2        230.65        225.50        22.37 o                         
  -2  11   2        119.22        114.06        19.43 o                         
  -1  11   2        651.66        694.96        17.33 o                         
   0  11   2        690.36        689.95        17.54 o                         
   1  11   2        662.57        695.40        33.97 o                         
   2  11   2        121.18        129.88        12.30 o                         
   3  11   2        227.40        190.05        22.40 o                         
   4  11   2        356.76        362.31        27.82 o                         
   5  11   2        254.26        212.74        15.75 o                         
   6  11   2         87.11         66.09        14.55 o                         
  -6  12   2        223.94        317.30        32.24 o                         
  -5  12   2        275.86        285.03        27.80 o                         
  -4  12   2        785.73        754.70        32.21 o                         
  -3  12   2        534.82        570.26        30.77 o                         
  -1  12   2       1109.17       1166.21        23.61 o                         
   0  12   2       1703.23       1792.19        58.32 o                         
   1  12   2       1074.37       1101.73        22.10 o                         
   2  12   2       1389.14       1367.87        24.42 o                         
   3  12   2        574.90        551.85        28.48 o                         
   4  12   2        754.03        772.40        35.66 o                         
   5  12   2        276.40        257.01        29.85 o                         
   6  12   2        232.15        205.88        29.10 o                         
  -5  13   2         18.15         14.76        19.15 o                         
  -4  13   2         13.39         40.36        23.12 o                         
  -3  13   2        122.35        144.21        25.89 o                         
  -2  13   2        146.63        167.44        22.20 o                         
  -1  13   2        276.07        250.49        23.42 o                         
   0  13   2        480.99        546.93        50.32 o                         
   1  13   2        251.94        240.62        15.20 o                         
   2  13   2        137.49        147.81        14.49 o                         
   3  13   2        127.32        153.32        25.44 o                         
   4  13   2         14.43         33.71        23.24 o                         
   5  13   2         25.12         17.10        23.25 o                         
  -4  14   2        126.33        123.52        27.82 o                         
  -3  14   2         41.50         25.68        22.89 o                         
  -2  14   2        413.07        402.24        28.72 o                         
  -1  14   2        212.71        258.48        18.05 o                         
   0  14   2        636.19        677.59        20.92 o                         
   1  14   2        227.31        209.82        16.14 o                         
   2  14   2        426.23        423.81        17.77 o                         
   3  14   2         33.38         33.37        20.63 o                         
   4  14   2        127.33        100.46        21.23 o                         
  -3  15   2        114.91         97.66        21.83 o                         
  -2  15   2        151.13        191.92        25.53 o                         
  -1  15   2        270.90        309.38        23.88 o                         
   0  15   2        352.17        337.08        18.09 o                         
   1  15   2        263.22        301.49        16.36 o                         
   2  15   2        157.98        155.04        22.23 o                         
   3  15   2        105.92        157.75        27.37 o                         
  -2  16   2         22.90         46.71        23.68 o                         
  -1  16   2        114.15        105.72        20.57 o                         
   0  16   2         24.42         14.50        13.30 o                         
   1  16   2        119.34        113.35        19.23 o                         
   2  16   2         22.44          4.79        19.33 o                         
   0  17   2         31.04         91.99        14.36 o                         
   1  17   2         53.81         71.55        20.29 o                         
   1   0   3       2834.45       3149.05        48.91 o                         
   2   0   3         39.13         42.47         5.39 o                         
   3   0   3         20.38         17.46         3.53 o                         
   4   0   3        610.04        623.23         9.41 o                         
   5   0   3          1.32         -1.63         6.58 o                         
   6   0   3          0.95         -2.75         9.57 o                         
   7   0   3          5.92         -5.43        11.63 o                         
   8   0   3         28.05         46.60        14.42 o                         
  -9   1   3         34.88         25.25        20.81 o                         
  -8   1   3        369.21        400.46        17.79 o                         
  -7   1   3        258.18        272.21        30.88 o                         
  -6   1   3       1464.10       1476.38        20.78 o                         
  -5   1   3        599.53        539.47        10.48 o                         
  -4   1   3       8610.34       8500.90        58.37 o                         
  -3   1   3       1373.40       1420.50        19.47 o                         
  -2   1   3      17802.22      17740.48       407.44 o                         
  -1   1   3      18096.71      17502.31       164.14 o                         
   0   1   3      26377.44      24585.92       105.66 o                         
   1   1   3      18825.99      18091.03       259.98 o                         
   2   1   3      17409.40      17582.80       259.99 o                         
   3   1   3       1119.61       1148.50         9.95 o                         
   4   1   3       8903.72       8760.97        28.88 o                         
   5   1   3        638.00        587.68        10.60 o                         
   6   1   3       1584.66       1594.48        29.31 o                         
   7   1   3        262.72        248.09        15.81 o                         
   8   1   3        347.62        387.91        25.94 o                         
  -8   2   3        225.65        177.06        13.74 o                         
  -7   2   3       1509.48       1565.93        21.79 o                         
  -6   2   3       1102.94       1105.50        18.36 o                         
  -5   2   3       3389.57       3403.65        51.05 o                         
  -4   2   3        379.55        333.20         6.57 o                         
  -3   2   3      16327.05      16187.40        96.39 o                         
  -2   2   3        336.07        294.58         9.93 o                         
  -1   2   3      26634.98      23629.63        64.83 o                         
   0   2   3       6840.81       7257.09        78.16 o                         
   1   2   3      26575.45      24292.32       170.21 o                         
   2   2   3        330.66        282.70         8.31 o                         
   3   2   3      16123.86      16282.89        67.75 o                         
   4   2   3        398.52        364.21         7.71 o                         
   5   2   3       3226.13       3243.15        53.87 o                         
   6   2   3       1145.51       1110.67        22.28 o                         
   7   2   3       1527.71       1607.57        64.93 o                         
   8   2   3        233.16        222.43        21.15 o                         
  -8   3   3         10.48          9.99        19.56 o                         
  -7   3   3         79.29         79.22        10.70 o                         
  -6   3   3        174.31        147.90        10.72 o                         
  -5   3   3        245.99        238.29        10.31 o                         
  -4   3   3        195.37        203.03         5.85 o                         
  -3   3   3        459.55        486.09        11.22 o                         
  -2   3   3       1224.22       1370.23        18.53 o                         
  -1   3   3        352.06        391.83         5.36 o                         
   0   3   3       1483.96       1623.63        10.88 o                         
   1   3   3        335.77        365.09         7.30 o                         
   2   3   3       1217.85       1372.76        11.22 o                         
   3   3   3        479.01        507.06         7.71 o                         
   4   3   3        193.63        202.80         8.93 o                         
   5   3   3        234.64        226.95        10.44 o                         
   6   3   3        175.77        148.04        11.28 o                         
   7   3   3         78.42         84.72        19.72 o                         
   8   3   3         10.38         22.75        20.84 o                         
  -8   4   3         41.66         34.58        16.32 o                         
  -7   4   3        808.18        774.11        36.00 o                         
  -6   4   3        377.42        320.88        16.38 o                         
  -5   4   3       3376.54       3339.51        23.41 o                         
  -4   4   3        976.41        906.28        10.45 o                         
  -3   4   3       5606.29       5398.24        22.65 o                         
  -2   4   3       3077.05       3079.09        15.96 o                         
  -1   4   3      11710.84      11783.08       148.99 o                         
   0   4   3       4922.70       5043.30        53.63 o                         
   1   4   3      11896.95      11827.25       229.99 o                         
   2   4   3       2962.96       2891.56        21.75 o                         
   3   4   3       5415.47       5135.54        61.68 o                         
   4   4   3       1026.39       1002.63        12.83 o                         
   5   4   3       3491.56       3438.19        38.95 o                         
   6   4   3        394.14        371.31        19.37 o                         
   7   4   3        868.52        881.06        34.75 o                         
   8   4   3         40.43         63.40        24.16 o                         
  -8   5   3         41.94         21.31        17.29 o                         
  -7   5   3        132.74        108.70        14.03 o                         
  -6   5   3        786.18        830.84        19.73 o                         
  -5   5   3        689.77        673.48        13.87 o                         
  -4   5   3       1951.51       1909.68        16.41 o                         
  -3   5   3       1668.35       1611.81        13.13 o                         
  -2   5   3       7196.79       7131.85        43.05 o                         
  -1   5   3        877.86        859.35        11.98 o                         
   0   5   3      13151.70      13234.28        67.50 o                         
   1   5   3        780.32        785.47        28.56 o                         
   2   5   3       7056.76       6981.59        47.53 o                         
   3   5   3       1651.67       1615.63        10.85 o                         
   4   5   3       1934.48       1900.17        56.45 o                         
   5   5   3        690.81        700.37        14.16 o                         
   6   5   3        821.75        865.17        62.09 o                         
   7   5   3        155.69        146.26        20.45 o                         
   8   5   3         45.61         72.34        18.87 o                         
  -8   6   3         33.26          4.81        16.89 o                         
  -7   6   3          3.17          1.53        11.64 o                         
  -6   6   3         67.67         51.51        12.60 o                         
  -5   6   3        400.80        419.01        12.59 o                         
  -4   6   3         14.39         -0.27         9.56 o                         
  -3   6   3        321.80        310.83        11.33 o                         
  -2   6   3         94.93         89.58         5.19 o                         
  -1   6   3        368.07        383.40         6.20 o                         
   0   6   3       1293.29       1330.66        21.28 o                         
   1   6   3        362.63        369.29         8.98 o                         
   2   6   3         85.24         79.37         5.77 o                         
   3   6   3        317.97        316.64         9.68 o                         
   4   6   3         10.57         -2.08        10.60 o                         
   5   6   3        397.48        396.89        16.88 o                         
   6   6   3         60.44         42.33        13.53 o                         
   7   6   3          3.17         -3.23        18.03 o                         
   8   6   3         32.92         11.89        21.99 o                         
  -8   7   3        172.38        129.27        18.46 o                         
  -7   7   3        125.29         99.33        20.85 o                         
  -6   7   3        469.99        473.13        17.33 o                         
  -5   7   3        644.26        607.71        14.28 o                         
  -4   7   3       1716.59       1752.71        21.43 o                         
  -3   7   3       1770.22       1644.67        45.78 o                         
  -2   7   3       2410.90       2387.00        16.67 o                         
  -1   7   3       1922.97       1938.82        15.65 o                         
   0   7   3       6720.84       6875.57       125.39 o                         
   1   7   3       2005.45       2050.90        18.21 o                         
   2   7   3       2745.41       2695.35        37.64 o                         
   3   7   3       1770.66       1700.85        35.75 o                         
   4   7   3       1703.44       1715.35        38.39 o                         
   5   7   3        701.65        665.44        23.35 o                         
   6   7   3        507.74        493.46        19.37 o                         
   7   7   3        125.75        103.67        19.81 o                         
  -7   8   3        391.20        401.95        23.21 o                         
  -6   8   3         44.17         54.34        14.78 o                         
  -5   8   3        783.43        805.02        16.28 o                         
  -4   8   3       1343.21       1350.57        17.10 o                         
  -3   8   3       3299.95       3264.31        45.13 o                         
  -2   8   3        981.79        926.10        15.56 o                         
  -1   8   3       4879.97       4864.79        23.42 o                         
   0   8   3          9.07          8.71        10.05 o                         
   1   8   3       4908.19       4807.97        28.09 o                         
   2   8   3        942.41        934.31        16.18 o                         
   3   8   3       3265.85       3272.82        23.25 o                         
   4   8   3       1444.54       1422.60        69.50 o                         
   5   8   3        709.93        745.46        21.31 o                         
   6   8   3         52.98         43.01        13.39 o                         
   7   8   3        391.87        448.37        29.23 o                         
  -6   9   3         12.89          1.73        17.57 o                         
  -5   9   3         56.48         47.31        18.98 o                         
  -4   9   3        570.30        563.23        26.63 o                         
  -3   9   3         40.67         54.93        17.74 o                         
  -2   9   3        175.01        195.02        11.11 o                         
  -1   9   3        175.13        173.90         7.64 o                         
   0   9   3        284.14        267.03        11.76 o                         
   1   9   3        182.57        198.50        17.19 o                         
   2   9   3        172.74        180.86        10.86 o                         
   3   9   3         42.03         31.39        11.03 o                         
   4   9   3        564.78        540.58        18.25 o                         
   5   9   3         54.99         47.22        21.03 o                         
   6   9   3         12.49          1.43        14.99 o                         
   7   9   3         67.95         66.71        25.47 o                         
  -6  10   3        116.91         78.56        22.43 o                         
  -5  10   3        287.48        303.37        25.86 o                         
  -4  10   3        349.73        296.33        22.92 o                         
  -3  10   3        604.92        643.16        27.61 o                         
  -2  10   3       1118.06       1045.19        30.03 o                         
  -1  10   3       1159.21       1163.49        24.17 o                         
   0  10   3        289.57        304.40        13.50 o                         
   1  10   3       1300.70       1362.95        32.01 o                         
   2  10   3       1173.66       1175.78        32.55 o                         
   3  10   3        699.23        704.29        27.17 o                         
   4  10   3        367.35        327.40        16.60 o                         
   5  10   3        296.08        324.53        17.98 o                         
   6  10   3        123.15        103.55        16.17 o                         
   7  10   3         36.70         32.15        27.47 o                         
  -6  11   3        318.59        336.54        28.26 o                         
  -5  11   3        130.57        120.61        24.12 o                         
  -4  11   3        334.46        349.34        26.97 o                         
  -3  11   3        445.50        405.79        25.61 o                         
  -2  11   3       1540.45       1537.34        37.63 o                         
  -1  11   3        253.74        247.57        12.76 o                         
   0  11   3        918.63        933.25        19.21 o                         
   1  11   3        279.10        277.34        13.90 o                         
   2  11   3       1618.48       1703.20        39.30 o                         
   3  11   3        428.99        381.59        25.72 o                         
   4  11   3        339.96        394.16        27.27 o                         
   5  11   3        140.42        118.47        14.31 o                         
   6  11   3        293.52        335.81        19.63 o                         
   7  11   3         22.77         49.41        26.50 o                         
  -6  12   3         17.70        -17.58        23.51 o                         
  -5  12   3          4.74          8.67        25.75 o                         
  -4  12   3         13.57         12.14        19.59 o                         
  -3  12   3        193.92        181.85        24.35 o                         
  -2  12   3         25.49         26.68        17.69 o                         
  -1  12   3         60.54         61.36        11.64 o                         
   0  12   3         23.48         27.39        12.65 o                         
   1  12   3         61.08         67.67        12.12 o                         
   2  12   3         27.82         47.35        12.80 o                         
   3  12   3        193.36        177.76        24.92 o                         
   4  12   3         10.51         21.81        19.57 o                         
   5  12   3          4.86         30.46        25.34 o                         
   6  12   3         16.74         49.33        26.35 o                         
  -5  13   3         69.89         41.25        22.16 o                         
  -4  13   3        407.94        402.52        30.50 o                         
  -3  13   3        333.44        352.80        29.09 o                         
  -2  13   3        449.92        490.65        29.32 o                         
  -1  13   3        254.37        263.29        15.27 o                         
   0  13   3        771.21        741.57        35.66 o                         
   1  13   3        243.88        230.13        18.62 o                         
   2  13   3        481.96        506.57        18.20 o                         
   3  13   3        346.90        314.59        25.76 o                         
   4  13   3        415.80        428.21        28.30 o                         
   5  13   3         64.76         47.12        24.50 o                         
  -4  14   3         41.40         -1.16        24.27 o                         
  -3  14   3        153.08        230.25        27.92 o                         
  -2  14   3         67.66        111.50        19.96 o                         
  -1  14   3        257.74        251.27        15.49 o                         
   0  14   3        263.97        275.87        20.99 o                         
   1  14   3        252.02        264.80        16.32 o                         
   2  14   3         80.54         77.00        13.86 o                         
   3  14   3        156.81        187.47        26.29 o                         
   4  14   3         40.81         37.27        22.38 o                         
  -3  15   3         19.21         27.80        20.34 o                         
  -2  15   3         24.03         53.17        22.31 o                         
  -1  15   3          3.14          2.03        19.61 o                         
   0  15   3         11.55         56.55        22.51 o                         
   1  15   3          3.71         -5.26        13.40 o                         
   2  15   3         23.45         60.91        24.71 o                         
   3  15   3         19.16         61.15        20.32 o                         
  -2  16   3         91.89        108.00        24.13 o                         
  -1  16   3         32.49         85.35        20.80 o                         
   0  16   3         24.38         39.45        23.21 o                         
   1  16   3         28.33         69.01        15.48 o                         
   2  16   3         84.53        113.86        26.23 o                         
   0  17   3         29.18         50.09        13.39 o                         
   1  17   3         18.53        -17.31        21.43 o                         
   0   0   4       3081.47       3433.55        59.22 o                         
   1   0   4      65973.71      56186.76      1398.28 o                         
   2   0   4       2024.32       2057.01        53.63 o                         
   3   0   4      15414.58      14646.49       168.64 o                         
   4   0   4       1210.27       1250.76        14.76 o                         
   5   0   4       5576.30       5509.84        73.70 o                         
   6   0   4         57.12         38.93        14.46 o                         
   7   0   4        133.37        164.46        14.14 o                         
   8   0   4          4.29        -12.53        12.53 o                         
  -9   1   4          0.68        -17.88        17.88 o                         
  -8   1   4        123.19         96.94        15.32 o                         
  -7   1   4         22.58          7.29        12.37 o                         
  -6   1   4       1698.76       1735.37        31.63 o                         
  -5   1   4        194.35        184.18         9.66 o                         
  -4   1   4       2073.86       2067.05        38.00 o                         
  -3   1   4        219.18        238.89         5.98 o                         
  -2   1   4       7123.35       6945.72       173.28 o                         
  -1   1   4       1833.92       1880.74        10.28 o                         
   0   1   4         30.76         69.29         6.61 o                         
   1   1   4       1824.14       1789.37        40.59 o                         
   2   1   4       7125.55       6982.54        31.13 o                         
   3   1   4        220.17        238.56         6.90 o                         
   4   1   4       2200.37       2219.98        29.49 o                         
   5   1   4        210.27        203.25        15.24 o                         
   6   1   4       1726.33       1710.23        49.54 o                         
   7   1   4         19.68         17.27        12.95 o                         
   8   1   4        109.69        103.37        15.07 o                         
  -8   2   4          9.56         22.22        14.04 o                         
  -7   2   4        443.61        420.56        22.84 o                         
  -6   2   4        278.69        266.52        14.32 o                         
  -5   2   4       1970.86       1938.50        41.71 o                         
  -4   2   4        157.44        151.10         6.85 o                         
  -3   2   4       2108.89       2074.24        37.89 o                         
  -2   2   4        757.19        826.43        10.59 o                         
  -1   2   4       4695.67       4843.05        70.22 o                         
   0   2   4       5810.71       6150.09        83.25 o                         
   1   2   4       5268.35       5398.18        29.65 o                         
   2   2   4        805.71        874.50        12.61 o                         
   3   2   4       2060.19       2026.57        15.90 o                         
   4   2   4        145.25        134.42         6.61 o                         
   5   2   4       1860.07       1898.17        27.73 o                         
   6   2   4        291.36        296.39        12.73 o                         
   7   2   4        439.30        391.39        29.22 o                         
   8   2   4         10.28          3.98        20.79 o                         
  -8   3   4        379.24        422.07        26.42 o                         
  -7   3   4          6.82          2.22        12.65 o                         
  -6   3   4       1776.13       1743.52        24.82 o                         
  -5   3   4        141.43        134.61        10.40 o                         
  -4   3   4       8001.42       7881.42        93.67 o                         
  -3   3   4        394.39        396.08         7.46 o                         
  -2   3   4      16462.04      16204.97        78.98 o                         
  -1   3   4       2964.25       3263.62        44.95 o                         
   0   3   4      56761.74      52209.84       570.80 o                         
   1   3   4       2814.08       3099.53        54.40 o                         
   2   3   4      16814.16      16013.69       116.26 o                         
   3   3   4        433.09        445.30         7.72 o                         
   4   3   4       7930.14       7919.03        29.33 o                         
   5   3   4        158.88        128.94        10.18 o                         
   6   3   4       1739.77       1772.39        39.88 o                         
   7   3   4          4.32          1.00        13.48 o                         
   8   3   4        360.98        344.45        26.70 o                         
  -8   4   4         73.62        107.24        21.35 o                         
  -7   4   4        222.32        255.67        22.50 o                         
  -6   4   4        103.41        103.85        19.74 o                         
  -5   4   4        946.12        995.62        17.73 o                         
  -4   4   4        220.43        224.92        18.25 o                         
  -3   4   4       5142.41       5168.97        49.26 o                         
  -2   4   4       2941.51       3264.97        48.97 o                         
  -1   4   4       4136.33       4012.35        16.56 o                         
   0   4   4       2418.85       2473.26        23.44 o                         
   1   4   4       4283.74       4136.56       108.89 o                         
   2   4   4       2973.32       3205.21        28.68 o                         
   3   4   4       5208.17       5178.80        14.23 o                         
   4   4   4        235.45        257.95         7.75 o                         
   5   4   4        963.34       1015.35        19.51 o                         
   6   4   4        111.45        110.50        11.24 o                         
   7   4   4        232.13        239.64        24.14 o                         
   8   4   4         74.79         83.02        22.20 o                         
  -8   5   4         55.73        110.72        22.26 o                         
  -7   5   4         10.02         32.77        19.26 o                         
  -6   5   4        710.06        610.20        25.53 o                         
  -5   5   4         43.65         57.70         9.93 o                         
  -4   5   4        934.03        877.03        13.95 o                         
  -3   5   4         27.62         31.68         5.70 o                         
  -2   5   4       2253.00       2303.03        21.64 o                         
  -1   5   4         97.40        109.46         4.65 o                         
   0   5   4       2137.56       2179.53        13.90 o                         
   1   5   4         96.09         99.18         4.17 o                         
   2   5   4       2103.72       2123.80        20.79 o                         
   3   5   4         25.56         24.19         5.25 o                         
   4   5   4        992.84        931.67        17.71 o                         
   5   5   4         52.50         54.47         8.65 o                         
   6   5   4        669.44        616.81        15.67 o                         
   7   5   4          7.96        -13.93        21.95 o                         
   8   5   4         59.36         71.36        22.91 o                         
  -8   6   4         48.22         81.85        22.77 o                         
  -7   6   4        606.36        605.10        28.93 o                         
  -6   6   4         99.37        106.80        17.83 o                         
  -5   6   4       2454.67       2360.85        27.48 o                         
  -4   6   4        216.56        202.37        16.57 o                         
  -3   6   4       6837.29       6755.45        56.32 o                         
  -2   6   4        924.49        947.29        14.54 o                         
  -1   6   4      21993.69      21619.33       196.18 o                         
   0   6   4       1111.85       1149.41        13.98 o                         
   1   6   4      22129.75      21699.93       392.26 o                         
   2   6   4        930.77        956.66        12.54 o                         
   3   6   4       6941.12       6768.08        69.02 o                         
   4   6   4        231.69        191.70         9.12 o                         
   5   6   4       2469.28       2405.53        37.95 o                         
   6   6   4        101.72         97.74        14.27 o                         
   7   6   4        565.10        534.07        30.52 o                         
   8   6   4         54.08         55.49        24.37 o                         
  -8   7   4        141.08        175.61        23.16 o                         
  -7   7   4         64.33         80.17        17.88 o                         
  -6   7   4        329.14        379.99        23.85 o                         
  -5   7   4        100.16         98.28        12.16 o                         
  -4   7   4        431.40        429.47        20.66 o                         
  -3   7   4        155.46        176.78        16.70 o                         
  -2   7   4       3112.34       3078.47        19.07 o                         
  -1   7   4         66.86         70.77         4.70 o                         
   0   7   4        965.90        830.40        13.16 o                         
   1   7   4         68.16         83.75         7.04 o                         
   2   7   4       3048.52       2973.00        20.02 o                         
   3   7   4        157.33        153.56         8.25 o                         
   4   7   4        438.10        452.93        20.33 o                         
   5   7   4         91.88         76.91        13.65 o                         
   6   7   4        315.77        344.51        22.50 o                         
   7   7   4         66.79         47.20        16.67 o                         
  -7   8   4        153.79        142.03        20.66 o                         
  -6   8   4          8.38        -13.55        13.55 o                         
  -5   8   4        502.34        456.04        15.86 o                         
  -4   8   4          1.63          2.24        14.99 o                         
  -3   8   4       1353.69       1281.83        30.51 o                         
  -2   8   4        179.61        190.90        10.16 o                         
  -1   8   4       2736.52       2724.06        17.81 o                         
   0   8   4          6.91          4.54        10.05 o                         
   1   8   4       2654.61       2615.86        40.63 o                         
   2   8   4        154.06        163.79         7.95 o                         
   3   8   4       1344.95       1297.62        16.18 o                         
   4   8   4          0.24         -6.94        11.43 o                         
   5   8   4        528.03        489.44        18.60 o                         
   6   8   4         10.69         11.67        17.39 o                         
   7   8   4        149.90        151.53        39.56 o                         
  -5   9   4        154.39        137.66        21.62 o                         
  -4   9   4       1817.29       1813.06        39.40 o                         
  -3   9   4        255.35        245.82        20.24 o                         
  -2   9   4       5015.08       4881.00        54.77 o                         
  -1   9   4        364.73        361.60        12.48 o                         
   0   9   4       4492.70       4477.73        47.26 o                         
   1   9   4        358.43        359.95        19.95 o                         
   2   9   4       4861.52       4900.69        27.42 o                         
   3   9   4        265.41        272.48        13.04 o                         
   4   9   4       1813.92       1881.56        28.01 o                         
   5   9   4        153.39        112.46        29.42 o                         
   6   9   4        411.27        450.21        21.04 o                         
   7   9   4         40.34         37.12        15.33 o                         
  -6  10   4         25.93         12.76        19.90 o                         
  -5  10   4         99.89        141.17        23.29 o                         
  -4  10   4        299.00        340.32        25.83 o                         
  -3  10   4        105.09         88.07        19.01 o                         
  -2  10   4          8.72          9.94        15.93 o                         
  -1  10   4        378.31        394.44        13.30 o                         
   0  10   4        211.38        229.23        12.64 o                         
   1  10   4        379.95        352.72        20.38 o                         
   2  10   4          9.02         16.33        15.28 o                         
   3  10   4        122.75        121.16        12.07 o                         
   4  10   4        301.11        249.63        22.44 o                         
   5  10   4         96.23        105.37        16.10 o                         
   6  10   4         31.16         16.78        15.45 o                         
   7  10   4         52.56         67.07        16.04 o                         
  -6  11   4         84.26         49.50        20.55 o                         
  -5  11   4          1.49         10.97        21.96 o                         
  -4  11   4        416.46        384.85        25.51 o                         
  -3  11   4        325.72        329.48        24.41 o                         
  -2  11   4        409.84        414.38        24.14 o                         
  -1  11   4         34.55         36.31        10.76 o                         
   0  11   4        947.23        967.68        19.67 o                         
   1  11   4         27.63         34.46        15.65 o                         
   2  11   4        419.27        450.97        25.37 o                         
   3  11   4        305.78        290.24        25.71 o                         
   4  11   4        431.10        409.96        27.09 o                         
   5  11   4          0.46         -0.94        22.46 o                         
   6  11   4         95.79         86.67        16.47 o                         
  -6  12   4         30.33          3.27        21.46 o                         
  -5  12   4        257.59        304.49        28.58 o                         
  -4  12   4          0.40         17.06        22.02 o                         
  -3  12   4       1513.09       1466.84        39.04 o                         
  -2  12   4         16.15         15.14        19.53 o                         
  -1  12   4       1269.07       1242.62        39.83 o                         
   0  12   4          0.34         11.28        11.28 o                         
   1  12   4       1260.51       1231.49        82.02 o                         
   2  12   4         15.66         11.35        19.69 o                         
   3  12   4       1422.74       1520.15        42.18 o                         
   4  12   4          0.06        -23.11        23.11 o                         
   5  12   4        269.66        268.36        25.78 o                         
   6  12   4         30.73         79.77        27.52 o                         
  -5  13   4         36.44         31.95        21.51 o                         
  -4  13   4        138.49        143.20        27.09 o                         
  -3  13   4         67.83         58.72        22.27 o                         
  -2  13   4         34.68         14.84        19.49 o                         
  -1  13   4         28.02         20.29        12.27 o                         
   0  13   4         38.66         45.53        13.04 o                         
   1  13   4         24.81         17.00        12.10 o                         
   2  13   4         42.05         52.32        12.89 o                         
   3  13   4         65.70         79.09        24.67 o                         
   4  13   4        135.90        130.41        27.66 o                         
   5  13   4         36.44         15.84        26.35 o                         
  -4  14   4         13.92        -11.82        23.85 o                         
  -3  14   4        246.48        247.54        28.22 o                         
  -2  14   4         56.29         39.99        20.06 o                         
  -1  14   4        366.82        390.60        27.21 o                         
   0  14   4          0.72          9.42        12.62 o                         
   1  14   4        347.52        374.15        18.59 o                         
   2  14   4         47.67         41.35        12.29 o                         
   3  14   4        254.10        276.48        26.95 o                         
   4  14   4         10.49        -12.88        26.15 o                         
  -3  15   4         19.33         17.31        19.26 o                         
  -2  15   4        375.01        423.73        28.94 o                         
  -1  15   4          0.95        -15.21        20.79 o                         
   0  15   4        335.93        305.78        16.92 o                         
   1  15   4          0.46          6.89        13.26 o                         
   2  15   4        368.10        352.40        16.95 o                         
   3  15   4         23.86         56.09        24.52 o                         
  -2  16   4         24.78         40.19        23.29 o                         
  -1  16   4          1.30        -11.10        21.05 o                         
   0  16   4         12.36          5.59        14.09 o                         
   1  16   4          0.13         14.61        23.34 o                         
   2  16   4         26.88          7.13        19.09 o                         
   1  17   4          8.56         48.56        21.17 o                         
   1   0   5       1436.57       1444.06        21.48 o                         
   2   0   5       4738.05       4994.42        41.91 o                         
   3   0   5        604.96        645.29        10.91 o                         
   4   0   5         30.86         35.94         9.12 o                         
   5   0   5          8.07          7.51         8.93 o                         
   6   0   5         38.59         38.40        12.52 o                         
   7   0   5          0.10          2.68        13.20 o                         
   8   0   5          8.52         14.08        14.95 o                         
  -8   1   5        252.36        247.50        27.73 o                         
  -7   1   5         23.17         10.24        12.51 o                         
  -6   1   5        911.90        834.11        44.03 o                         
  -5   1   5        169.24        182.42         9.90 o                         
  -4   1   5       5152.70       5136.69        34.75 o                         
  -3   1   5        233.85        247.02        11.27 o                         
  -2   1   5      19491.78      19039.41        57.03 o                         
  -1   1   5        502.28        593.70         8.58 o                         
   0   1   5      38846.42      36443.79       317.39 o                         
   1   1   5        453.23        529.58         5.95 o                         
   2   1   5      19969.95      19578.94        36.61 o                         
   3   1   5        172.86        199.70         4.11 o                         
   4   1   5       5138.61       5077.89        57.64 o                         
   5   1   5        166.00        197.41        10.43 o                         
   6   1   5        910.04        883.21        16.85 o                         
   7   1   5         31.26         23.45        13.77 o                         
   8   1   5        252.66        258.21        21.57 o                         
  -8   2   5          9.00         13.52        16.79 o                         
  -7   2   5        582.09        584.30        27.67 o                         
  -6   2   5        153.31        176.25        13.40 o                         
  -5   2   5       1432.00       1409.74        17.44 o                         
  -4   2   5         38.88         44.74         5.82 o                         
  -3   2   5       3040.18       2739.73       101.70 o                         
  -2   2   5        311.35        342.33        13.88 o                         
  -1   2   5       7157.39       7110.88        56.24 o                         
   0   2   5        332.64        285.22         5.55 o                         
   1   2   5       6887.76       6876.56        25.24 o                         
   2   2   5        262.97        269.51        11.02 o                         
   3   2   5       2897.20       2667.02        18.75 o                         
   4   2   5         49.47         41.87         6.10 o                         
   5   2   5       1435.46       1465.01        35.86 o                         
   6   2   5        152.06        191.75        13.94 o                         
   7   2   5        565.81        582.57        21.52 o                         
   8   2   5          6.44          0.06        18.83 o                         
  -8   3   5         17.65         18.96        16.78 o                         
  -7   3   5         45.72         45.84        12.66 o                         
  -6   3   5        109.78        115.97        12.84 o                         
  -5   3   5         43.07         41.27         7.63 o                         
  -4   3   5        172.67        184.17        22.82 o                         
  -3   3   5        970.20       1027.19        27.58 o                         
  -2   3   5        847.58        969.71        19.45 o                         
  -1   3   5        491.13        489.49         7.00 o                         
   0   3   5        487.39        486.38         6.84 o                         
   1   3   5        473.55        494.72         9.54 o                         
   2   3   5        845.03        947.13        14.95 o                         
   3   3   5        941.00        997.58        14.44 o                         
   4   3   5        163.63        163.09         7.26 o                         
   5   3   5         46.20         36.41        10.71 o                         
   6   3   5        115.12        127.73        16.70 o                         
   7   3   5         46.67         45.14        13.89 o                         
   8   3   5         16.52          6.87        14.13 o                         
  -8   4   5          9.60        -13.91        19.95 o                         
  -7   4   5        373.87        326.43        24.64 o                         
  -6   4   5        155.64        177.00        19.39 o                         
  -5   4   5       1285.49       1218.49        28.50 o                         
  -4   4   5        132.37        147.94         7.04 o                         
  -3   4   5       8452.32       8160.89        52.71 o                         
  -2   4   5        879.84        907.53        11.04 o                         
  -1   4   5       7978.48       7928.45       120.96 o                         
   0   4   5        363.87        391.72        12.29 o                         
   1   4   5       7220.14       7232.61        32.76 o                         
   2   4   5        768.40        774.13        48.06 o                         
   3   4   5       8486.39       8394.51        48.62 o                         
   4   4   5        125.95        142.83         7.19 o                         
   5   4   5       1244.52       1202.93        18.35 o                         
   6   4   5        177.58        189.50        12.18 o                         
   7   4   5        360.32        334.88        17.08 o                         
   8   4   5         12.78         11.48        18.18 o                         
  -8   5   5        182.85        189.32        23.95 o                         
  -7   5   5         55.66         61.44        17.70 o                         
  -6   5   5        882.09        918.77        30.50 o                         
  -5   5   5        685.86        681.63        23.68 o                         
  -4   5   5       3016.53       2923.76        23.99 o                         
  -3   5   5        818.20        799.71        12.11 o                         
  -2   5   5       7663.96       7551.97        46.74 o                         
  -1   5   5        460.67        457.50         7.37 o                         
   0   5   5      10505.09      10751.65       140.07 o                         
   1   5   5        395.56        372.50         9.65 o                         
   2   5   5       7915.52       7620.90        98.65 o                         
   3   5   5        813.56        780.56        10.28 o                         
   4   5   5       2995.79       2832.01        33.01 o                         
   5   5   5        701.49        743.53        15.29 o                         
   6   5   5        850.18        863.23        41.04 o                         
   7   5   5         59.49         51.11        20.09 o                         
   8   5   5        175.03        154.18        26.44 o                         
  -8   6   5         10.32         -7.13        19.77 o                         
  -7   6   5          0.02          2.31        17.37 o                         
  -6   6   5          6.94          1.32        16.63 o                         
  -5   6   5         74.74         71.99        10.92 o                         
  -4   6   5         75.45         88.49        14.88 o                         
  -3   6   5        195.27        167.02        15.08 o                         
  -2   6   5        740.42        768.32        11.84 o                         
  -1   6   5        970.92       1128.80        11.44 o                         
   0   6   5         19.20         13.58         4.61 o                         
   1   6   5        974.21       1048.87        19.45 o                         
   2   6   5        714.21        762.69        10.71 o                         
   3   6   5        195.88        200.08         9.37 o                         
   4   6   5         67.92         72.66         8.26 o                         
   5   6   5         74.89         76.34         9.89 o                         
   6   6   5          7.40         14.83        10.59 o                         
   7   6   5          0.04          3.38        20.65 o                         
  -8   7   5         67.94         20.57        20.42 o                         
  -7   7   5         37.33         39.43        19.04 o                         
  -6   7   5        576.67        613.79        26.05 o                         
  -5   7   5         69.23         92.73        11.65 o                         
  -4   7   5       3374.94       3133.00        44.23 o                         
  -3   7   5        258.43        251.49        16.43 o                         
  -2   7   5       5411.83       5282.80        98.43 o                         
  -1   7   5       1684.39       1685.24        33.20 o                         
   0   7   5       5914.36       5756.55        31.98 o                         
   1   7   5       1611.23       1587.75        20.35 o                         
   2   7   5       5242.89       5138.95        44.66 o                         
   3   7   5        250.68        245.03         9.68 o                         
   4   7   5       3342.69       3150.33        32.42 o                         
   5   7   5         76.53        102.90        13.56 o                         
   6   7   5        563.09        605.92        36.96 o                         
   7   7   5         34.14         52.67        15.80 o                         
  -7   8   5        180.13        194.44        20.21 o                         
  -6   8   5         72.17         94.51        18.65 o                         
  -5   8   5        733.38        782.75        32.99 o                         
  -4   8   5        482.75        460.89        22.21 o                         
  -3   8   5       1405.55       1364.05        31.08 o                         
  -2   8   5        896.01        846.29        24.15 o                         
  -1   8   5       2654.11       2463.74        22.22 o                         
   0   8   5        225.57        190.70        14.47 o                         
   1   8   5       2577.71       2409.44        31.85 o                         
   2   8   5        834.73        838.63        12.64 o                         
   3   8   5       1401.90       1447.03        17.57 o                         
   4   8   5        476.67        457.73        40.56 o                         
   5   8   5        752.11        769.49        30.44 o                         
   6   8   5         69.47         76.98        16.02 o                         
   7   8   5        158.44        161.55        18.91 o                         
  -5   9   5         27.99         19.79        16.97 o                         
  -4   9   5         62.33         56.47        19.20 o                         
  -3   9   5         41.97         23.56        14.44 o                         
  -2   9   5         86.18         82.47        17.09 o                         
  -1   9   5          8.93          3.86         8.31 o                         
   0   9   5        107.72        115.82        15.75 o                         
   1   9   5         13.40         14.29        15.46 o                         
   2   9   5         88.09         94.51         8.15 o                         
   3   9   5         45.43         36.14         7.33 o                         
   4   9   5         70.95         58.81        12.36 o                         
   5   9   5         29.86         26.75        13.24 o                         
   6   9   5          1.25          5.42        14.81 o                         
   7   9   5          4.82          5.17        15.10 o                         
  -5  10   5       1047.22       1034.42        34.32 o                         
  -4  10   5         37.40         58.98        17.59 o                         
  -3  10   5       1338.06       1361.58        35.01 o                         
  -2  10   5        191.19        186.60        19.66 o                         
  -1  10   5       2595.35       2637.91        27.81 o                         
   0  10   5         46.96         39.45        13.67 o                         
   1  10   5       2540.61       2513.08        40.72 o                         
   2  10   5        191.53        203.47        16.68 o                         
   3  10   5       1361.11       1388.24        64.66 o                         
   4  10   5         31.33         30.48        13.92 o                         
   5  10   5       1004.71        978.55        34.77 o                         
   6  10   5         67.32         93.26        17.13 o                         
   7  10   5        209.41        219.28        20.00 o                         
  -5  11   5         74.37         84.74        23.18 o                         
  -4  11   5        478.26        504.16        29.42 o                         
  -3  11   5        160.79        143.79        22.63 o                         
  -2  11   5        944.54        986.27        31.74 o                         
  -1  11   5        508.58        511.88        15.52 o                         
   0  11   5       2400.61       2333.92        52.43 o                         
   1  11   5        513.97        530.26        24.86 o                         
   2  11   5        965.33        970.92        41.39 o                         
   3  11   5        178.71        167.31        23.28 o                         
   4  11   5        481.35        493.25        31.18 o                         
   5  11   5         72.12         88.79        15.10 o                         
   6  11   5        229.99        258.97        20.20 o                         
  -6  12   5         26.78         27.13        23.03 o                         
  -5  12   5          8.41          4.46        21.54 o                         
  -4  12   5         34.23         30.83        23.52 o                         
  -3  12   5        106.90         90.02        22.16 o                         
  -2  12   5        133.98         92.55        19.78 o                         
  -1  12   5        181.00        177.93        13.23 o                         
   0  12   5          7.08          3.42        11.15 o                         
   1  12   5        189.28        197.22        21.62 o                         
   2  12   5        137.54        137.04        12.95 o                         
   3  12   5        112.03        125.10        24.53 o                         
   4  12   5         29.56         39.00        19.53 o                         
   5  12   5          7.80        -11.83        22.67 o                         
   6  12   5         25.69         -6.71        24.44 o                         
  -5  13   5         15.91         54.21        26.87 o                         
  -4  13   5        231.57        262.79        28.36 o                         
  -3  13   5         47.52         71.93        20.37 o                         
  -2  13   5        729.45        699.09        30.00 o                         
  -1  13   5          0.13         24.41        19.38 o                         
   0  13   5        615.39        608.67        18.86 o                         
   1  13   5          0.90          0.23        12.18 o                         
   2  13   5        743.87        736.84        31.24 o                         
   3  13   5         41.58         53.74        21.35 o                         
   4  13   5        223.58        265.95        28.38 o                         
   5  13   5         19.77         -7.13        22.99 o                         
  -4  14   5         48.80         84.56        26.24 o                         
  -3  14   5        194.42        192.68        27.29 o                         
  -2  14   5         68.46         52.93        19.71 o                         
  -1  14   5        545.47        549.27        29.37 o                         
   0  14   5        307.45        310.84        17.64 o                         
   1  14   5        558.67        574.89        21.82 o                         
   2  14   5         74.63         76.11        13.96 o                         
   3  14   5        201.88        219.85        27.90 o                         
   4  14   5         42.73         28.76        24.08 o                         
  -3  15   5          2.05        -19.01        19.01 o                         
  -2  15   5         10.72         -7.60        21.31 o                         
  -1  15   5        114.77        142.92        23.56 o                         
   0  15   5         74.90         73.58        22.29 o                         
   1  15   5        117.60        114.36        13.75 o                         
   2  15   5         12.30         12.88        13.19 o                         
   3  15   5          2.44        -16.64        25.00 o                         
  -1  16   5        208.91        236.91        24.76 o                         
   0  16   5          0.81          1.97        12.96 o                         
   1  16   5        218.90        209.73        20.52 o                         
   2  16   5          4.31         21.95        14.45 o                         
   0   0   6      15984.99      15809.51       181.45 o                         
   1   0   6      26629.87      26409.34       235.63 o                         
   2   0   6       6993.44       6987.95        62.09 o                         
   3   0   6       8039.68       8083.95       124.29 o                         
   4   0   6       9314.29       9676.13        48.94 o                         
   5   0   6       2120.70       2124.88        21.63 o                         
   6   0   6       1615.35       1685.50        21.59 o                         
   7   0   6       1119.77       1022.82        23.39 o                         
   8   0   6        364.49        415.54        19.70 o                         
  -8   1   6         96.49        118.99        15.52 o                         
  -7   1   6         47.72         46.15        13.37 o                         
  -6   1   6        149.74        139.63        12.78 o                         
  -5   1   6        303.85        340.48        11.32 o                         
  -4   1   6       2353.90       2455.77        25.70 o                         
  -3   1   6       1558.83       1629.58        22.13 o                         
  -2   1   6        899.72        877.88        15.48 o                         
  -1   1   6       4881.33       4981.00        21.34 o                         
   0   1   6        968.24        982.66        28.19 o                         
   1   1   6       4948.28       4953.49        68.92 o                         
   2   1   6        997.19        978.15        15.03 o                         
   3   1   6       1576.36       1676.68        12.04 o                         
   4   1   6       2233.45       2360.31        20.39 o                         
   5   1   6        274.37        306.92        11.91 o                         
   6   1   6        174.57        171.19        11.64 o                         
   7   1   6         37.69         52.24        13.49 o                         
   8   1   6         93.88         96.28        14.97 o                         
  -8   2   6         41.04         68.16        15.16 o                         
  -7   2   6        128.22        116.11        14.07 o                         
  -6   2   6        242.09        266.62        14.83 o                         
  -5   2   6       1146.77       1137.35        20.08 o                         
  -4   2   6       1228.01       1294.22        19.08 o                         
  -3   2   6       3123.58       3159.34       163.20 o                         
  -2   2   6      10175.51      10538.12       162.97 o                         
  -1   2   6       5568.15       6002.63        65.94 o                         
   0   2   6       2572.70       2576.81        29.23 o                         
   1   2   6       5823.83       6141.03        30.64 o                         
   2   2   6      10384.86      10615.64        72.15 o                         
   3   2   6       3206.53       3107.66        50.05 o                         
   4   2   6       1227.53       1277.47        15.93 o                         
   5   2   6       1233.67       1251.24        15.09 o                         
   6   2   6        243.36        265.02        13.24 o                         
   7   2   6        118.61         97.38        14.76 o                         
   8   2   6         39.26         60.60        19.53 o                         
  -8   3   6        349.61        337.09        24.91 o                         
  -7   3   6        569.36        636.98        30.14 o                         
  -6   3   6       1433.27       1431.76        27.92 o                         
  -5   3   6       1163.89       1211.19        19.79 o                         
  -4   3   6       3273.10       3147.05        20.84 o                         
  -3   3   6       4375.84       4488.13        47.73 o                         
  -2   3   6      13153.51      13544.64        43.04 o                         
  -1   3   6       2955.68       2922.60        19.13 o                         
   0   3   6       8319.69       8558.82        55.74 o                         
   1   3   6       2605.17       2555.22        18.11 o                         
   2   3   6      12692.11      13224.97        51.81 o                         
   3   3   6       4319.36       4306.18        45.66 o                         
   4   3   6       3176.24       3043.36        35.97 o                         
   5   3   6       1151.05       1219.28        29.89 o                         
   6   3   6       1415.81       1392.66        39.54 o                         
   7   3   6        564.13        673.20        23.71 o                         
   8   3   6        361.40        336.81        41.45 o                         
  -8   4   6         13.48         52.18        21.89 o                         
  -7   4   6         43.12         43.64        19.33 o                         
  -6   4   6        235.10        273.22        21.98 o                         
  -5   4   6        440.41        427.21        13.11 o                         
  -4   4   6       1012.94       1078.90        17.18 o                         
  -3   4   6        528.63        512.48        16.03 o                         
  -2   4   6       3338.89       3364.66        59.86 o                         
  -1   4   6       1795.26       1819.08        46.34 o                         
   0   4   6       4814.39       5139.52        48.50 o                         
   1   4   6       1726.52       1732.58        17.83 o                         
   2   4   6       3510.31       3696.91        28.32 o                         
   3   4   6        456.38        460.14        15.47 o                         
   4   4   6       1048.93       1086.59        15.96 o                         
   5   4   6        459.01        465.95        13.38 o                         
   6   4   6        233.08        257.79        12.75 o                         
   7   4   6         35.61         51.66        14.09 o                         
   8   4   6         14.53         32.90        13.68 o                         
  -8   5   6        146.56        185.07        24.41 o                         
  -7   5   6         91.19        111.49        18.78 o                         
  -6   5   6        409.53        398.50        22.97 o                         
  -4   5   6       1038.45        999.80        15.36 o                         
  -3   5   6       2128.30       2243.44        31.63 o                         
  -2   5   6       2057.40       1994.91        26.68 o                         
  -1   5   6       1482.28       1595.33        12.76 o                         
   0   5   6       6449.61       6987.12        59.29 o                         
   1   5   6       1587.44       1654.68        40.09 o                         
   2   5   6       2142.16       2153.36        22.39 o                         
   3   5   6       2196.02       2314.37        35.70 o                         
   4   5   6       1015.21        969.10        13.13 o                         
   5   5   6        336.88        353.84        22.70 o                         
   6   5   6        410.25        366.18        13.55 o                         
   7   5   6         86.57         90.65        18.29 o                         
   8   5   6        148.72        185.28        28.67 o                         
  -8   6   6        235.14        320.95        25.47 o                         
  -7   6   6        310.17        287.43        22.78 o                         
  -6   6   6        589.30        645.31        26.70 o                         
  -4   6   6       1624.59       1619.88        31.05 o                         
  -3   6   6       5213.60       5107.43        49.27 o                         
  -2   6   6       2678.16       2935.05        27.34 o                         
  -1   6   6      10359.22      10766.93       101.26 o                         
   0   6   6       4143.06       4430.16        28.97 o                         
   1   6   6      10514.51      10746.89       196.37 o                         
   2   6   6       2723.55       2822.89        56.77 o                         
   3   6   6       5121.66       4936.29        65.11 o                         
   4   6   6       1636.66       1616.16        16.11 o                         
   5   6   6       1126.77       1069.48        17.38 o                         
   6   6   6        565.93        573.13        25.39 o                         
   7   6   6        343.90        324.06        19.18 o                         
  -7   7   6         45.50         45.12        17.02 o                         
  -6   7   6        111.25        119.64        19.46 o                         
  -5   7   6         12.55          7.63        15.17 o                         
  -4   7   6        626.85        583.46        22.85 o                         
  -3   7   6        310.16        311.00        18.14 o                         
  -2   7   6         96.71         99.72        14.07 o                         
  -1   7   6       1538.79       1577.25        24.89 o                         
   0   7   6        162.58        173.07        13.73 o                         
   1   7   6       1580.53       1590.81        28.61 o                         
   2   7   6         85.37         82.23         7.55 o                         
   3   7   6        294.49        297.56        10.35 o                         
   4   7   6        632.42        631.67        18.20 o                         
   5   7   6         24.22         24.59        12.91 o                         
   6   7   6        122.47        135.21        17.43 o                         
   7   7   6         38.64         35.25        26.80 o                         
  -7   8   6        131.95        109.60        22.24 o                         
  -6   8   6          3.96         13.23        17.00 o                         
  -5   8   6        399.52        364.67        21.65 o                         
  -4   8   6        113.31        114.14        18.26 o                         
  -3   8   6       1057.55        947.22        27.19 o                         
  -2   8   6        283.76        272.82        17.76 o                         
  -1   8   6       2243.73       2253.91        31.14 o                         
   0   8   6        243.02        209.38        15.51 o                         
   1   8   6       2392.65       2466.10        22.50 o                         
   2   8   6        279.93        265.84         9.41 o                         
   3   8   6       1032.80        974.37        28.05 o                         
   4   8   6        116.66        123.81        13.10 o                         
   5   8   6        420.78        372.30        17.39 o                         
   6   8   6          3.05          9.33        14.69 o                         
   7   8   6        137.70        144.49        30.23 o                         
  -5   9   6        650.27        650.92        28.41 o                         
  -4   9   6        910.76        906.13        29.86 o                         
  -3   9   6        448.10        466.97        23.60 o                         
  -2   9   6       2805.10       2687.27        41.82 o                         
  -1   9   6       1147.70       1137.01        24.86 o                         
   0   9   6       5001.70       4899.80        50.29 o                         
   1   9   6       1086.05       1120.03        28.84 o                         
   2   9   6       2780.10       2737.49        41.72 o                         
   3   9   6        453.45        460.40        12.37 o                         
   4   9   6        875.25        876.98        21.14 o                         
   5   9   6        609.41        603.30        20.16 o                         
   6   9   6        490.00        466.15        19.94 o                         
   7   9   6        126.00        153.00        16.95 o                         
  -5  10   6        193.22        187.03        22.04 o                         
  -4  10   6        307.64        327.35        25.11 o                         
  -3  10   6        290.41        267.36        22.63 o                         
  -2  10   6        621.13        550.86        23.88 o                         
  -1  10   6        128.32        128.48        11.19 o                         
   0  10   6       2562.48       2473.41        39.04 o                         
   1  10   6        156.72        151.00        18.12 o                         
   2  10   6        674.53        649.18        16.61 o                         
   3  10   6        290.46        300.97        16.38 o                         
   4  10   6        306.31        316.31        16.23 o                         
   5  10   6        200.50        227.47        17.17 o                         
   6  10   6        114.61        114.70        15.79 o                         
   7  10   6         38.57         77.75        29.20 o                         
  -5  11   6         99.45         71.51        22.24 o                         
  -4  11   6        212.47        215.82        25.01 o                         
  -3  11   6        135.65        134.36        20.42 o                         
  -2  11   6        372.77        350.01        21.81 o                         
  -1  11   6        222.39        214.50        15.71 o                         
   0  11   6        623.47        608.80        23.62 o                         
   1  11   6        235.08        222.38        20.42 o                         
   2  11   6        368.78        385.51        14.88 o                         
   3  11   6        126.54        138.55        23.87 o                         
   4  11   6        229.23        196.98        24.05 o                         
   5  11   6         95.70         83.08        15.00 o                         
   6  11   6        101.62         83.53        16.56 o                         
  -5  12   6        384.64        392.99        26.83 o                         
  -4  12   6        213.23        212.20        26.28 o                         
  -3  12   6        780.15        767.50        33.12 o                         
  -2  12   6        520.92        438.66        24.66 o                         
  -1  12   6       1278.26       1181.34        33.40 o                         
   0  12   6        285.04        286.94        14.40 o                         
   1  12   6       1233.63       1207.66        33.41 o                         
   2  12   6        495.78        485.92        17.48 o                         
   3  12   6        759.76        745.73        31.80 o                         
   4  12   6        229.76        246.11        27.13 o                         
   5  12   6        375.47        415.38        33.06 o                         
  -5  13   6         34.67         14.46        25.34 o                         
  -4  13   6         34.16         11.80        22.31 o                         
  -3  13   6        132.02        107.27        22.00 o                         
  -2  13   6         99.50         75.20        18.77 o                         
  -1  13   6        170.42        159.13        20.43 o                         
   0  13   6        169.19        167.07        19.36 o                         
   1  13   6        186.75        175.90        14.41 o                         
   2  13   6         99.89        109.05        14.13 o                         
   3  13   6        122.81        123.31        23.91 o                         
   4  13   6         42.26         46.83        22.80 o                         
   5  13   6         35.49         47.96        20.95 o                         
  -4  14   6          4.63         12.55        19.87 o                         
  -3  14   6         95.68        111.47        23.49 o                         
  -2  14   6         12.49         26.24        18.84 o                         
  -1  14   6        179.69        191.97        24.34 o                         
   0  14   6         33.55         14.76        13.37 o                         
   1  14   6        177.21        177.37        24.47 o                         
   2  14   6         10.92         -2.21        14.43 o                         
   3  14   6         90.26        112.58        24.67 o                         
   4  14   6          2.73        -10.14        20.60 o                         
  -3  15   6        131.90        101.50        24.75 o                         
  -2  15   6        191.57        164.38        22.94 o                         
  -1  15   6        137.83        101.29        21.54 o                         
   0  15   6        109.10        102.20        14.04 o                         
   1  15   6        129.99        106.81        31.65 o                         
   2  15   6        177.06        183.76        16.51 o                         
   3  15   6        131.86        119.23        22.91 o                         
  -1  16   6         34.59         59.04        18.15 o                         
   0  16   6         10.97        -20.52        20.52 o                         
   1  16   6         35.71         71.39        19.64 o                         
   2  16   6         43.60         -9.53        17.41 o                         
   1   0   7        941.48       1068.52        15.70 o                         
   2   0   7       1007.44       1040.55        12.27 o                         
   3   0   7        994.52       1003.94        23.72 o                         
   4   0   7         45.73         47.09         8.22 o                         
   5   0   7        163.42        157.91        12.78 o                         
   6   0   7        124.73        111.30        11.40 o                         
   7   0   7         16.60         29.50        15.88 o                         
   8   0   7         16.43        -10.61        13.65 o                         
  -8   1   7         18.96         -1.09        25.16 o                         
  -7   1   7        367.16        424.53        29.04 o                         
  -6   1   7        358.69        327.37        15.41 o                         
  -5   1   7       1845.40       1869.96        25.43 o                         
  -4   1   7        956.41        888.19        17.03 o                         
  -3   1   7       2886.75       2729.77        59.31 o                         
  -2   1   7       1647.09       1619.17        23.13 o                         
  -1   1   7       6874.61       6745.86        86.25 o                         
   0   1   7       2897.70       3154.46        31.88 o                         
   1   1   7       6883.12       6683.11        62.06 o                         
   2   1   7       1734.73       1715.67        18.31 o                         
   3   1   7       2976.41       2800.18        12.38 o                         
   4   1   7        950.85        908.48        14.60 o                         
   5   1   7       1916.99       1971.89        21.63 o                         
   6   1   7        398.37        373.81        16.28 o                         
   7   1   7        358.43        415.77        29.69 o                         
   8   1   7         10.56        -21.32        33.91 o                         
  -8   2   7        125.14        144.30        28.57 o                         
  -7   2   7        278.15        232.97        15.01 o                         
  -6   2   7        663.41        735.18        19.26 o                         
  -5   2   7       1477.49       1389.92        50.70 o                         
  -4   2   7       1947.06       1916.15        23.04 o                         
  -3   2   7       3492.72       3672.83        45.54 o                         
  -2   2   7      10388.30      10140.08        59.20 o                         
  -1   2   7       3217.59       3262.30        30.20 o                         
   0   2   7       5124.29       4730.50        21.30 o                         
   1   2   7       2979.96       2962.56        16.88 o                         
   2   2   7      10377.12      10197.54        35.11 o                         
   3   2   7       3686.83       3813.36        83.09 o                         
   4   2   7       1835.11       1818.90        23.64 o                         
   5   2   7       1479.27       1419.81        20.89 o                         
   6   2   7        623.87        674.21        16.12 o                         
   7   2   7        299.39        305.27        19.59 o                         
   8   2   7        121.46        138.32        16.08 o                         
  -8   3   7          0.73         33.54        17.31 o                         
  -7   3   7         19.78         23.86        21.25 o                         
  -6   3   7         62.60         61.92        12.38 o                         
  -5   3   7        373.96        392.00        14.46 o                         
  -4   3   7        352.54        339.95        11.93 o                         
  -3   3   7        149.18        163.69         6.09 o                         
  -2   3   7        528.69        572.60         7.56 o                         
  -1   3   7        211.37        216.13         5.40 o                         
   0   3   7        228.33        308.24        23.20 o                         
   1   3   7        213.68        211.57         6.97 o                         
   2   3   7        557.89        586.66        25.57 o                         
   3   3   7        152.18        183.31        20.49 o                         
   4   3   7        359.66        364.66        12.05 o                         
   5   3   7        375.05        384.23        18.84 o                         
   6   3   7         58.01         76.09        16.15 o                         
   7   3   7         20.08         11.60        13.87 o                         
   8   3   7          1.37        -13.96        13.96 o                         
  -7   4   7        147.90        126.94        19.29 o                         
  -6   4   7        696.87        721.42        27.60 o                         
  -5   4   7       1542.11       1451.03        23.84 o                         
  -4   4   7       2286.20       2242.36        29.30 o                         
  -3   4   7       1388.69       1413.15        14.06 o                         
  -2   4   7       1282.20       1099.60        16.47 o                         
  -1   4   7       3820.71       3964.13        50.46 o                         
   0   4   7       3554.80       3416.79        21.41 o                         
   1   4   7       3963.80       4222.93        97.86 o                         
   2   4   7       1229.45       1115.42        17.69 o                         
   3   4   7       1339.70       1394.50        21.71 o                         
   4   4   7       2317.68       2214.94        31.11 o                         
   5   4   7       1558.15       1526.75        20.50 o                         
   6   4   7        734.02        786.76        24.71 o                         
   7   4   7        150.96        102.84        27.24 o                         
   8   4   7        209.49        189.94        15.71 o                         
  -8   5   7         65.13         96.05        23.01 o                         
  -7   5   7        219.42        268.91        24.90 o                         
  -6   5   7        272.56        263.75        23.15 o                         
  -4   5   7        534.42        496.82        12.42 o                         
  -3   5   7       3661.11       3575.19        39.59 o                         
  -2   5   7       1884.80       1929.00        47.86 o                         
  -1   5   7       8907.74       8806.37        84.98 o                         
   0   5   7       3275.78       3348.28        29.27 o                         
   1   5   7       9077.95       9074.67        53.81 o                         
   2   5   7       1762.92       1834.58        22.00 o                         
   3   5   7       3738.85       3723.31        26.09 o                         
   4   5   7        545.16        530.99        15.48 o                         
   5   5   7       1127.73       1177.57        26.50 o                         
   6   5   7        279.94        264.23        19.11 o                         
   7   5   7        228.25        251.23        14.20 o                         
  -7   6   7          0.04         -5.54        17.87 o                         
  -6   6   7         12.53          3.40        18.89 o                         
  -4   6   7        268.14        262.33        17.45 o                         
  -3   6   7         52.70         68.54        13.95 o                         
  -1   6   7        266.01        301.53        13.47 o                         
   0   6   7        277.57        282.14        11.34 o                         
   1   6   7        237.17        268.51        10.45 o                         
   2   6   7         16.94         14.75         8.77 o                         
   3   6   7         65.92         86.13         6.66 o                         
   4   6   7        271.28        270.04         9.41 o                         
   5   6   7          6.07          3.07         9.35 o                         
   6   6   7         12.22          6.82        10.29 o                         
   7   6   7          0.38         -3.44        11.48 o                         
  -7   7   7        125.19        163.11        19.70 o                         
  -6   7   7        303.52        255.62        22.14 o                         
  -4   7   7       1594.35       1565.68        33.75 o                         
  -3   7   7       1830.85       1737.33        32.76 o                         
  -1   7   7       2187.42       2207.28        30.35 o                         
   0   7   7       1426.39       1470.39        27.20 o                         
   1   7   7       2416.59       2389.69        68.29 o                         
   2   7   7       3081.09       3110.02        29.43 o                         
   3   7   7       1825.56       1808.87        20.05 o                         
   4   7   7       1583.52       1444.56        24.53 o                         
   5   7   7        981.25        967.42        29.41 o                         
   6   7   7        324.24        335.37        19.41 o                         
   7   7   7        147.60        171.75        38.21 o                         
  -7   8   7        175.15        186.04        25.16 o                         
  -6   8   7        449.50        514.57        27.56 o                         
  -5   8   7        270.36        265.16        22.43 o                         
  -4   8   7        433.85        520.87        23.47 o                         
  -3   8   7        766.73        750.22        25.81 o                         
  -2   8   7       2896.69       2851.43        41.30 o                         
  -1   8   7       1501.55       1580.53        27.83 o                         
   0   8   7       1423.49       1391.77        28.68 o                         
   1   8   7       1467.21       1508.34        25.93 o                         
   2   8   7       2857.26       2809.80        46.99 o                         
   3   8   7        764.70        794.27        15.24 o                         
   4   8   7        403.19        444.21        31.26 o                         
   5   8   7        269.55        227.72        16.07 o                         
   6   8   7        450.13        463.39        19.69 o                         
   7   8   7        192.74        194.92        43.23 o                         
  -5   9   7         47.31         51.03        20.46 o                         
  -4   9   7        429.52        443.19        25.13 o                         
  -3   9   7         32.31         38.11        16.13 o                         
  -2   9   7        134.19        128.00        17.94 o                         
  -1   9   7         20.92         20.22        11.87 o                         
   0   9   7        196.36        178.37        16.93 o                         
   1   9   7         22.58         33.73         9.72 o                         
   2   9   7        133.35        139.38        10.67 o                         
   3   9   7         34.24         36.98         8.54 o                         
   4   9   7        410.86        351.78        16.24 o                         
   5   9   7         49.81         60.60        14.66 o                         
   6   9   7         52.61         54.72        19.69 o                         
   7   9   7         28.01         38.64        15.45 o                         
  -5  10   7        121.13        132.39        20.93 o                         
  -4  10   7        790.78        781.79        31.49 o                         
  -3  10   7       1039.46        957.90        31.57 o                         
  -2  10   7        267.44        246.92        20.68 o                         
  -1  10   7        629.24        580.82        21.24 o                         
   0  10   7       1362.38       1289.23        30.59 o                         
   1  10   7        568.79        549.71        24.89 o                         
   2  10   7        318.70        318.54        13.89 o                         
   3  10   7       1052.39       1033.82        17.23 o                         
   4  10   7        831.26        810.59        21.68 o                         
   5  10   7        128.42        120.09        16.74 o                         
   6  10   7        121.94        135.17        16.98 o                         
  -5  11   7        128.00        179.18        26.31 o                         
  -4  11   7        178.12        163.85        23.99 o                         
  -3  11   7        635.43        654.67        28.00 o                         
  -2  11   7        270.25        251.75        20.74 o                         
  -1  11   7        685.91        605.29        25.47 o                         
   0  11   7         93.11         94.91        16.12 o                         
   1  11   7        658.70        631.22        26.34 o                         
   2  11   7        276.73        273.33        14.48 o                         
   3  11   7        636.59        655.70        30.56 o                         
   4  11   7        167.73        140.89        23.54 o                         
   5  11   7        147.44        155.17        17.72 o                         
   6  11   7          6.05         -5.78        14.93 o                         
  -5  12   7         20.13         32.38        21.26 o                         
  -4  12   7          1.61         21.24        19.53 o                         
  -3  12   7         41.32         58.48        22.63 o                         
  -2  12   7         64.89         62.10        17.94 o                         
  -1  12   7          6.43         20.11        18.82 o                         
   0  12   7         53.43         68.73        18.55 o                         
   1  12   7         12.32         23.62        19.29 o                         
   2  12   7         62.03         59.06        12.10 o                         
   3  12   7         30.86         44.53        22.27 o                         
   4  12   7          1.97         19.65        20.97 o                         
   5  12   7         20.14          8.39        23.89 o                         
  -5  13   7         67.75         48.01        21.22 o                         
  -4  13   7        223.31        210.85        23.69 o                         
  -3  13   7        214.42        206.80        25.94 o                         
  -2  13   7        416.08        342.40        23.65 o                         
  -1  13   7        453.07        367.72        24.89 o                         
   0  13   7        587.28        538.06        21.05 o                         
   1  13   7        462.59        456.39        28.10 o                         
   2  13   7        402.26        422.18        18.46 o                         
   3  13   7        237.25        245.42        27.71 o                         
   4  13   7        216.07        188.39        28.03 o                         
  -4  14   7         83.11         91.77        24.64 o                         
  -3  14   7         14.10          4.22        18.18 o                         
  -2  14   7        198.80        197.94        21.75 o                         
  -1  14   7         61.00         88.47        22.02 o                         
   0  14   7        115.53        128.80        14.37 o                         
   1  14   7         64.88         54.23        13.89 o                         
   2  14   7        191.61        200.75        25.66 o                         
   3  14   7         16.60         57.93        23.86 o                         
   4  14   7         80.59         97.67        27.15 o                         
  -3  15   7          2.52         12.09        22.27 o                         
  -2  15   7         36.93         30.43        18.18 o                         
  -1  15   7          2.58         -9.10        16.93 o                         
   0  15   7         68.85         49.54        19.22 o                         
   1  15   7          2.22         -5.60        12.30 o                         
   2  15   7         36.60         24.62        13.05 o                         
   3  15   7          2.56          4.69        24.58 o                         
   0  16   7        160.49        160.60        19.96 o                         
   1  16   7         78.43         73.41        15.42 o                         
   2  16   7         97.02        109.63        20.92 o                         
   0   0   8      30155.94      29648.43        72.14 o                         
   1   0   8       2413.25       2562.72        20.17 o                         
   2   0   8       8476.83       8080.78        48.83 o                         
   3   0   8       1779.18       1787.23        11.89 o                         
   4   0   8       5545.47       5518.83        42.30 o                         
   5   0   8         79.23         40.36        12.21 o                         
   6   0   8       1007.72       1057.35        19.30 o                         
   7   0   8         13.19         11.80        13.16 o                         
   8   0   8        194.68        223.30        16.94 o                         
  -8   1   8         25.83         40.24        15.82 o                         
  -7   1   8        401.77        385.52        31.28 o                         
  -6   1   8        166.38        141.46        11.36 o                         
  -5   1   8        708.82        697.42        17.89 o                         
  -4   1   8        184.54        172.92        18.47 o                         
  -3   1   8       4506.11       4505.81        42.85 o                         
  -2   1   8         16.77         17.96         3.57 o                         
  -1   1   8       4417.36       4469.53        61.27 o                         
   0   1   8        137.42        131.73         5.53 o                         
   1   1   8       4560.04       4613.17        49.68 o                         
   2   1   8         12.80         13.44         5.25 o                         
   3   1   8       4564.35       4654.31        36.46 o                         
   4   1   8        205.17        196.83        12.23 o                         
   5   1   8        731.43        731.28        16.12 o                         
   6   1   8        168.25        169.31        11.95 o                         
   7   1   8        387.65        376.54        18.90 o                         
   8   1   8         24.06         38.87        12.62 o                         
  -8   2   8         10.49          4.00        12.46 o                         
  -7   2   8        121.48        140.27        17.77 o                         
  -6   2   8        584.35        562.72        17.38 o                         
  -5   2   8        344.31        332.16        14.11 o                         
  -4   2   8       1476.86       1556.68        34.85 o                         
  -3   2   8        710.95        708.72        34.43 o                         
  -2   2   8       3267.47       3219.29        25.96 o                         
  -1   2   8        378.77        402.11         7.11 o                         
   0   2   8       4669.61       4754.49        23.17 o                         
   1   2   8        442.34        473.91         7.26 o                         
   2   2   8       3227.06       3173.23        24.67 o                         
   3   2   8        698.22        681.51        42.68 o                         
   4   2   8       1441.79       1511.47        21.56 o                         
   5   2   8        365.06        352.92        10.87 o                         
   6   2   8        589.13        576.68        16.82 o                         
   7   2   8        124.91        117.90        16.09 o                         
   8   2   8          5.93         -1.10        14.71 o                         
  -8   3   8         27.63          8.84        19.74 o                         
  -7   3   8        536.10        619.20        31.20 o                         
  -6   3   8        160.90        116.97        13.15 o                         
  -5   3   8       3023.12       2921.14        33.49 o                         
  -4   3   8        506.13        473.68        22.06 o                         
  -3   3   8       7838.55       7694.30        37.28 o                         
  -2   3   8         63.42         66.61         4.82 o                         
  -1   3   8      17424.48      17263.35       279.37 o                         
   0   3   8        827.08        896.05        10.50 o                         
   1   3   8      17556.05      17116.40       145.39 o                         
   2   3   8         88.89         84.98        10.13 o                         
   3   3   8       7933.15       7796.57        47.28 o                         
   4   3   8        502.19        470.91        12.72 o                         
   5   3   8       2993.20       3029.72        41.46 o                         
   6   3   8        152.75        118.13        12.25 o                         
   7   3   8        530.73        660.40        20.22 o                         
   8   3   8         33.06         32.00        15.54 o                         
  -8   4   8         43.37         48.65        21.99 o                         
  -7   4   8        101.24         82.72        18.63 o                         
  -5   4   8        185.37        200.69        29.60 o                         
  -4   4   8        643.75        626.70        21.53 o                         
  -3   4   8        139.03        149.16         8.39 o                         
  -2   4   8       1812.80       1696.00        48.78 o                         
  -1   4   8        201.51        223.22        11.52 o                         
   0   4   8       1697.19       1612.89        23.58 o                         
   1   4   8        205.10        244.19         7.67 o                         
   2   4   8       1816.16       1814.61        23.05 o                         
   3   4   8        142.35        154.10        12.17 o                         
   4   4   8        680.24        663.03        14.32 o                         
   5   4   8        170.25        176.19        17.06 o                         
   6   4   8        376.87        392.53        15.21 o                         
   7   4   8         95.44        116.44        13.87 o                         
   8   4   8         42.53         19.43        17.22 o                         
  -7   5   8        113.85        110.62        20.94 o                         
  -4   5   8         86.94         70.43        13.30 o                         
  -3   5   8        547.25        557.72        18.81 o                         
  -1   5   8       1902.81       1897.63        28.46 o                         
   0   5   8          7.19         10.17         5.53 o                         
   1   5   8       1818.50       1808.71        20.89 o                         
   2   5   8        565.21        590.28        15.31 o                         
   3   5   8        579.59        600.43        17.16 o                         
   4   5   8        108.47         89.21         8.02 o                         
   5   5   8        733.25        714.06        23.10 o                         
   6   5   8         21.72         22.22        10.33 o                         
   7   5   8        124.28        120.89        13.34 o                         
   8   5   8          8.41        -17.79        17.79 o                         
  -7   6   8         85.37         51.29        19.54 o                         
  -4   6   8       2849.56       2739.89        40.12 o                         
  -3   6   8         39.87         51.31        13.53 o                         
  -1   6   8        291.70        287.45        13.50 o                         
   0   6   8       9169.08       9222.90        51.42 o                         
   1   6   8        236.90        231.11        10.93 o                         
   2   6   8       5813.72       5781.76        98.94 o                         
   3   6   8         62.91         66.15         9.19 o                         
   4   6   8       2864.87       2846.52        70.90 o                         
   5   6   8         97.57         80.36        10.08 o                         
   6   6   8        440.83        510.73        15.50 o                         
   7   6   8         78.54         73.39        14.60 o                         
  -7   7   8        175.01        193.90        21.39 o                         
  -4   7   8         27.32         19.36        14.86 o                         
  -3   7   8       1645.69       1629.05        32.34 o                         
  -1   7   8       1773.12       1711.65        27.24 o                         
   0   7   8         11.65         11.55         8.34 o                         
   1   7   8       1775.93       1708.74        27.55 o                         
   2   7   8         18.56         21.58        10.09 o                         
   3   7   8       1638.53       1672.04        30.76 o                         
   4   7   8         22.42         25.70         9.63 o                         
   5   7   8        586.86        566.07        20.25 o                         
   6   7   8         52.32         66.22        15.95 o                         
   7   7   8        170.38        195.43        17.72 o                         
  -7   8   8         12.74        -12.64        22.18 o                         
  -6   8   8        100.90         70.07        21.12 o                         
  -4   8   8        429.41        427.06        24.21 o                         
  -3   8   8         20.36         23.26        13.66 o                         
  -1   8   8        130.93        125.64        14.56 o                         
   0   8   8       1840.85       1821.56        32.76 o                         
   1   8   8        143.20        151.77        11.50 o                         
   2   8   8       1820.32       1845.45        30.73 o                         
   3   8   8         13.47         15.53         9.04 o                         
   4   8   8        425.06        425.54        17.86 o                         
   5   8   8         68.35         42.64        13.69 o                         
   6   8   8         92.47         88.33        16.21 o                         
   7   8   8         10.39         -1.10        21.83 o                         
  -6   9   8         56.53         28.64        17.77 o                         
  -5   9   8        509.97        589.04        29.39 o                         
  -4   9   8         28.53         32.46        17.98 o                         
  -3   9   8       2018.88       2055.72        40.38 o                         
  -2   9   8          4.36          1.51        14.61 o                         
  -1   9   8       2618.44       2702.81        38.19 o                         
   0   9   8          8.35          9.56        14.33 o                         
   1   9   8       2598.36       2554.38        83.40 o                         
   2   9   8          1.71          3.58         7.48 o                         
   3   9   8       2005.92       1999.31        22.22 o                         
   4   9   8         42.16         34.09        12.49 o                         
   5   9   8        496.26        550.74        20.46 o                         
   6   9   8         49.29         42.16        29.29 o                         
   7   9   8        314.77        423.43        34.96 o                         
  -5  10   8         84.93         79.99        19.15 o                         
  -4  10   8        221.40        280.35        24.93 o                         
  -3  10   8        196.47        187.95        21.66 o                         
  -2  10   8        296.81        282.36        22.03 o                         
   0  10   8        120.23        118.10        16.65 o                         
   1  10   8          5.33         -0.46        10.07 o                         
   2  10   8        325.24        332.93        15.37 o                         
   3  10   8        198.99        187.32        11.15 o                         
   4  10   8        228.74        244.65        16.31 o                         
   5  10   8         75.92        104.97        27.90 o                         
   6  10   8         30.97         47.28        18.46 o                         
  -5  11   8         91.81         91.09        23.04 o                         
  -4  11   8          5.90        -16.51        19.76 o                         
  -3  11   8        155.77        142.38        19.96 o                         
  -2  11   8        103.83        110.65        18.83 o                         
   0  11   8         71.36         56.61        15.93 o                         
   1  11   8        266.92        288.21        16.54 o                         
   2  11   8        114.79         99.50        13.07 o                         
   3  11   8        190.82        239.56        24.77 o                         
   4  11   8          2.36        -16.25        22.18 o                         
   5  11   8        100.79        105.40        14.14 o                         
   6  11   8         22.24         16.91        29.76 o                         
  -5  12   8        113.03        166.56        28.63 o                         
  -4  12   8        367.62        400.90        26.97 o                         
  -3  12   8         11.97          0.16        19.71 o                         
  -2  12   8       1124.65       1049.03        33.37 o                         
  -1  12   8         55.65         34.86        17.69 o                         
   0  12   8       1090.81       1045.82        31.41 o                         
   1  12   8         68.60         88.64        17.80 o                         
   2  12   8       1130.71       1158.87        24.12 o                         
   3  12   8         10.18         11.26        21.66 o                         
   4  12   8        338.98        365.91        30.35 o                         
   5  12   8        108.44        106.59        22.84 o                         
  -5  13   8         68.81        145.80        28.87 o                         
  -4  13   8         59.95        101.30        23.05 o                         
  -3  13   8         46.27         60.83        23.50 o                         
  -2  13   8         28.56         31.65        19.38 o                         
  -1  13   8        205.24        227.55        23.85 o                         
   0  13   8          8.05        -12.50        17.25 o                         
   1  13   8        192.76        218.64        19.13 o                         
   2  13   8         30.44         23.73        12.08 o                         
   3  13   8         55.84         52.95        20.52 o                         
   4  13   8         59.08         66.15        21.85 o                         
  -4  14   8        142.73        203.65        28.16 o                         
  -3  14   8         73.76         53.14        23.29 o                         
  -2  14   8        154.56        112.91        23.52 o                         
  -1  14   8        100.20         74.92        18.49 o                         
   0  14   8        245.85        207.18        21.14 o                         
   1  14   8        103.13        101.29        15.14 o                         
   2  14   8        157.16        168.87        15.74 o                         
   3  14   8         77.53         58.56        20.42 o                         
  -2  15   8         12.89         27.49        21.85 o                         
  -1  15   8        182.03        195.72        23.12 o                         
   0  15   8          0.54        -13.92        19.12 o                         
   1  15   8        180.57        183.40        13.00 o                         
   2  15   8         15.58         26.04        24.87 o                         
   1  16   8         21.86         24.54        17.62 o                         
   2  16   8          0.78         -4.64        14.89 o                         
   1   0   9        792.09        868.70        14.58 o                         
   2   0   9          4.84          5.30         5.74 o                         
   3   0   9       1377.44       1373.14        15.10 o                         
   4   0   9        287.51        269.96        14.05 o                         
   5   0   9        117.33        118.01        13.73 o                         
   6   0   9          0.37         -2.40        10.52 o                         
   7   0   9          4.12          1.83        12.50 o                         
   8   0   9          2.48        -18.51        38.43 o                         
  -8   1   9         11.29         -7.35        17.71 o                         
  -7   1   9        480.76        455.83        18.84 o                         
  -6   1   9         11.83         29.95        13.30 o                         
  -5   1   9       1385.07       1384.21        24.19 o                         
  -4   1   9        270.69        323.75        23.75 o                         
  -3   1   9       6568.81       6474.23        74.08 o                         
  -2   1   9        899.43        931.57        25.74 o                         
  -1   1   9      15223.49      15379.71       115.91 o                         
   0   1   9         15.73          3.37         4.94 o                         
   1   1   9      15400.03      15604.12       120.57 o                         
   2   1   9        845.96        936.22        18.38 o                         
   3   1   9       6481.14       6442.54       101.90 o                         
   4   1   9        250.71        277.27        14.87 o                         
   5   1   9       1449.25       1511.65        21.05 o                         
   6   1   9         13.09         35.53        12.69 o                         
   7   1   9        473.33        503.54        20.01 o                         
   8   1   9         10.35         -3.97        13.40 o                         
  -8   2   9        292.36        270.93        16.95 o                         
  -7   2   9          7.01          4.85        13.18 o                         
  -6   2   9        997.21       1021.11        42.80 o                         
  -5   2   9          1.91         25.09        15.09 o                         
  -4   2   9       2396.50       2569.01        44.92 o                         
  -3   2   9       1151.98       1199.77        12.23 o                         
  -2   2   9       6346.73       6220.47        78.05 o                         
  -1   2   9         41.56         37.23         5.15 o                         
   0   2   9      12224.52      12154.42        91.84 o                         
   1   2   9         27.34         30.41         4.67 o                         
   2   2   9       6263.38       6105.86        88.79 o                         
   3   2   9       1175.59       1156.50        22.79 o                         
   4   2   9       2335.27       2380.04        30.13 o                         
   5   2   9          1.54          3.12         9.53 o                         
   6   2   9        998.83       1008.34        34.96 o                         
   7   2   9          6.76         -3.08        14.57 o                         
   8   2   9        292.50        261.11        18.54 o                         
  -7   3   9         26.76         -1.64        21.57 o                         
  -6   3   9         31.00         14.73        14.15 o                         
  -5   3   9          8.72         12.12        11.02 o                         
  -4   3   9         86.69         83.05        17.66 o                         
  -3   3   9         66.92         67.39         6.82 o                         
  -2   3   9        153.56        172.36         5.46 o                         
  -1   3   9        901.71       1016.39        12.10 o                         
   0   3   9        461.61        523.23         8.39 o                         
   1   3   9        899.72        994.01        19.93 o                         
   2   3   9        147.77        162.40         7.06 o                         
   3   3   9         60.73         59.42        10.79 o                         
   4   3   9         81.14         93.45         9.98 o                         
   5   3   9          6.90         11.52         8.65 o                         
   6   3   9         35.47         29.16        11.10 o                         
   7   3   9         24.72          5.34        11.43 o                         
   8   3   9         19.41        -10.56        26.39 o                         
  -7   4   9         14.13         19.00        19.69 o                         
  -5   4   9        112.98        143.17        11.74 o                         
  -4   4   9       2071.25       2100.31        40.94 o                         
  -3   4   9        136.00        144.28        16.96 o                         
  -2   4   9       7453.30       7342.77        46.52 o                         
  -1   4   9        308.27        287.35        24.48 o                         
   0   4   9       8230.46       8245.29       124.48 o                         
   1   4   9        299.05        291.85         8.36 o                         
   2   4   9       7206.13       7378.52       102.95 o                         
   3   4   9        125.91        125.72        28.46 o                         
   4   4   9       2077.04       2078.20        47.18 o                         
   5   4   9        109.80        122.32         9.32 o                         
   6   4   9        798.29        739.60        28.21 o                         
   7   4   9         14.51          9.96        12.55 o                         
   8   4   9        306.81        363.85        28.80 o                         
  -7   5   9        295.98        305.59        24.71 o                         
  -4   5   9        171.04        143.29        14.51 o                         
  -1   5   9       5236.01       5294.54       141.56 o                         
   0   5   9         25.01         34.33         8.22 o                         
   1   5   9       5133.13       5180.25       108.81 o                         
   2   5   9        399.39        448.21        19.84 o                         
   3   5   9       2465.63       2521.28        30.78 o                         
   4   5   9        202.17        171.77        11.02 o                         
   5   5   9       1438.76       1426.77        53.52 o                         
   6   5   9         26.16         27.11        11.26 o                         
   7   5   9        286.98        286.55        27.36 o                         
   8   5   9         40.06         21.02        19.83 o                         
  -7   6   9         12.47         31.62        18.54 o                         
  -4   6   9         45.19         47.03        14.47 o                         
  -1   6   9        229.95        253.04        13.69 o                         
   0   6   9        145.03        167.83         9.91 o                         
   1   6   9        238.18        248.89        11.39 o                         
   2   6   9         89.55         87.32        11.97 o                         
   3   6   9        259.91        271.55        14.71 o                         
   4   6   9         47.45         46.03         8.18 o                         
   5   6   9         31.91         31.10        10.59 o                         
   6   6   9         24.43          9.75        16.04 o                         
   7   6   9         10.42          5.97        27.41 o                         
  -7   7   9        268.53        267.82        26.66 o                         
  -4   7   9          0.07         -3.15        13.80 o                         
  -3   7   9       2695.73       2659.57        40.73 o                         
  -1   7   9       5140.86       5078.82        46.63 o                         
   0   7   9          6.08         11.12         9.11 o                         
   1   7   9       5046.11       5098.50        37.80 o                         
   2   7   9         75.29         71.97        11.36 o                         
   3   7   9       2676.20       2689.41        34.72 o                         
   4   7   9          0.40          7.90        10.37 o                         
   5   7   9        894.95        875.31        23.64 o                         
   6   7   9         18.62         -3.14        14.11 o                         
   7   7   9        260.25        263.65        50.48 o                         
  -7   8   9         75.44         77.62        26.09 o                         
  -4   8   9       1328.09       1265.82        33.20 o                         
  -3   8   9        113.68        124.36        18.20 o                         
  -1   8   9        258.32        239.63        15.28 o                         
   0   8   9       3409.41       3401.22        86.44 o                         
   1   8   9        249.39        263.10        13.61 o                         
   2   8   9       1807.95       1856.75        26.40 o                         
   3   8   9        117.65        101.35         9.97 o                         
   4   8   9       1358.35       1351.19        53.90 o                         
   5   8   9         16.61         18.03        14.34 o                         
   6   8   9        347.62        403.31        33.52 o                         
   7   8   9         72.82         93.99        35.59 o                         
  -7   9   9         13.48         -0.54        22.47 o                         
  -4   9   9          7.18          7.52        17.32 o                         
  -3   9   9         21.97         19.43        17.70 o                         
   0   9   9        222.17        237.34        13.11 o                         
   1   9   9        274.33        268.46        13.78 o                         
   2   9   9          2.56          2.92         8.43 o                         
   3   9   9         19.92         14.60         8.97 o                         
   4   9   9         11.44         -3.40        13.52 o                         
   5   9   9          0.44          6.11        13.00 o                         
   6   9   9         26.91         29.30        17.42 o                         
  -5  10   9          9.79          8.67        19.09 o                         
  -4  10   9        811.51        799.20        32.08 o                         
  -3  10   9          5.20          6.54        17.90 o                         
  -2  10   9       1195.29       1156.38        32.70 o                         
   0  10   9        626.84        609.80        24.09 o                         
   1  10   9         19.96         26.08        10.98 o                         
   2  10   9       1162.06       1151.30        22.79 o                         
   3  10   9          3.89          6.01         9.68 o                         
   4  10   9        821.59        869.74        25.35 o                         
   5  10   9         13.19         -0.71        15.12 o                         
   6  10   9        338.47        318.17        20.59 o                         
  -5  11   9        300.63        347.95        25.14 o                         
  -4  11   9         66.00         99.25        21.01 o                         
  -3  11   9        704.12        667.76        29.56 o                         
  -2  11   9        245.66        258.28        21.08 o                         
   0  11   9         81.38         77.12        16.44 o                         
   1  11   9       1555.32       1518.57        25.22 o                         
   2  11   9        246.04        279.89        15.93 o                         
   3  11   9        693.34        674.83        20.83 o                         
   4  11   9         69.49         87.81        20.29 o                         
   5  11   9        296.76        319.29        19.46 o                         
   6  11   9         48.00         60.44        20.41 o                         
  -5  12   9         18.22         27.30        20.27 o                         
  -4  12   9         28.14         -1.93        21.37 o                         
  -3  12   9         95.24         65.67        18.84 o                         
  -2  12   9          7.84          4.52        20.25 o                         
   0  12   9        210.71        195.18        19.10 o                         
   1  12   9        121.92        113.76        19.49 o                         
   2  12   9          7.40         33.56        12.74 o                         
   3  12   9         90.45         91.56        22.97 o                         
   4  12   9         33.14         31.38        21.48 o                         
   5  12   9         19.84          6.62        25.42 o                         
  -5  13   9        169.01        156.76        25.25 o                         
  -4  13   9          1.11         -6.33        22.24 o                         
  -3  13   9        414.77        381.85        26.49 o                         
  -2  13   9         65.39         48.94        21.66 o                         
  -1  13   9        360.87        373.02        25.95 o                         
   0  13   9          9.67         15.22        18.33 o                         
   1  13   9        361.25        364.45        16.81 o                         
   2  13   9         63.08         67.31        13.56 o                         
   3  13   9        410.36        408.81        29.54 o                         
   4  13   9          2.24        -24.27        24.27 o                         
  -3  14   9         21.13         49.35        23.04 o                         
  -2  14   9        271.78        289.04        26.21 o                         
  -1  14   9         62.64         46.58        19.72 o                         
   0  14   9        421.68        402.03        25.60 o                         
   1  14   9         63.77         65.89        15.79 o                         
   2  14   9        276.48        293.91        25.21 o                         
   3  14   9         19.73         48.47        23.86 o                         
  -2  15   9         16.18          6.22        17.76 o                         
  -1  15   9         63.46         53.09        20.39 o                         
   0  15   9         13.03         42.32        16.49 o                         
   1  15   9         59.26         44.91        13.90 o                         
   2  15   9         15.01         13.99        22.11 o                         
   1  16   9          1.82        -12.28        19.50 o                         
   0   0  10       1502.24       1304.23        76.13 o                         
   1   0  10        718.25        677.84        10.02 o                         
   2   0  10       7652.68       7500.94       122.72 o                         
   3   0  10        900.26        932.61        13.78 o                         
   4   0  10       2764.79       2731.74        33.68 o                         
   5   0  10        881.07       1009.82        22.91 o                         
   6   0  10        643.20        615.09        20.96 o                         
   7   0  10        155.03        211.89        27.44 o                         
   8   0  10         57.57         91.41        22.06 o                         
  -8   1  10         44.48         67.95        21.47 o                         
  -7   1  10          0.11          2.70        20.90 o                         
  -6   1  10        156.56        190.08        17.83 o                         
  -5   1  10        495.57        502.86        44.20 o                         
  -4   1  10         34.41         56.25        12.79 o                         
  -3   1  10        485.88        475.76        25.06 o                         
  -2   1  10       3252.25       3260.23        64.22 o                         
  -1   1  10        411.31        377.76         8.26 o                         
   0   1  10        939.26        877.22        11.39 o                         
   1   1  10        465.46        433.50        16.07 o                         
   2   1  10       3163.51       3168.11        72.61 o                         
   3   1  10        404.14        404.27        17.23 o                         
   4   1  10         37.30         33.96        12.40 o                         
   5   1  10        520.59        539.85        15.33 o                         
   6   1  10        143.02        160.49        14.26 o                         
   7   1  10          1.47         10.81        13.15 o                         
   8   1  10         37.06         32.95        15.71 o                         
  -7   2  10         37.00         64.30        14.89 o                         
  -6   2  10         82.49         81.51        13.39 o                         
  -5   2  10         25.23         37.96        11.41 o                         
  -4   2  10       1165.49       1186.12        34.91 o                         
  -3   2  10        700.32        754.45        13.51 o                         
  -2   2  10       1930.20       1971.68        22.51 o                         
  -1   2  10        589.22        606.88         9.67 o                         
   0   2  10       1031.70       1036.83        13.79 o                         
   1   2  10        657.45        671.57         9.62 o                         
   2   2  10       2135.42       2218.82        19.32 o                         
   3   2  10        691.75        745.23        25.60 o                         
   4   2  10       1199.44       1154.50        41.79 o                         
   5   2  10         21.74         41.41         9.95 o                         
   6   2  10         96.69         91.01        12.56 o                         
   7   2  10         36.28         52.26        16.26 o                         
   8   2  10         38.26         29.29        17.85 o                         
  -7   3  10        220.54        208.27        22.27 o                         
  -6   3  10        239.06        272.68        15.07 o                         
  -5   3  10        768.63        743.30        18.91 o                         
  -4   3  10        914.35       1034.74        32.56 o                         
  -3   3  10       2372.61       2287.79        27.63 o                         
  -2   3  10       1331.84       1325.07        19.10 o                         
  -1   3  10       2859.99       2732.36        19.72 o                         
   0   3  10       1634.10       1538.02        15.57 o                         
   1   3  10       2619.72       2438.79        23.43 o                         
   2   3  10       1428.16       1397.88        52.21 o                         
   3   3  10       2250.84       2194.29        28.94 o                         
   4   3  10        891.47        907.53        22.11 o                         
   5   3  10        687.60        675.26        16.73 o                         
   6   3  10        229.09        275.58        13.83 o                         
   7   3  10        246.91        232.19        15.28 o                         
   8   3  10        161.98        213.66        26.18 o                         
  -7   4  10          6.33          3.39        21.87 o                         
  -5   4  10        272.29        277.94        14.09 o                         
  -4   4  10       1077.56       1052.15        32.78 o                         
  -3   4  10        679.95        682.45        26.57 o                         
  -2   4  10       1054.62       1026.10        27.15 o                         
  -1   4  10       2041.02       1985.92        77.78 o                         
   0   4  10        995.88        933.96        16.46 o                         
   1   4  10       2121.32       2102.69        18.99 o                         
   2   4  10       1086.11       1062.98        21.55 o                         
   3   4  10        707.17        728.64        19.81 o                         
   4   4  10       1070.96       1062.72        37.21 o                         
   5   4  10        283.40        297.80        12.13 o                         
   6   4  10         87.56         96.10        11.36 o                         
   7   4  10          5.25         15.66        11.03 o                         
   8   4  10         51.06         52.40        22.02 o                         
  -7   5  10        121.68        140.64        25.11 o                         
  -2   5  10        748.19        803.54        21.63 o                         
  -1   5  10        967.43       1004.97        34.55 o                         
   0   5  10         12.25          2.68         8.67 o                         
   1   5  10       1015.11       1085.31        30.88 o                         
   2   5  10        773.98        840.08        21.21 o                         
   3   5  10       1665.07       1773.86        53.72 o                         
   4   5  10        245.68        252.50        12.78 o                         
   5   5  10        532.02        504.51        28.86 o                         
   6   5  10         16.06         17.05        11.68 o                         
   7   5  10        119.18        108.83        12.45 o                         
   8   5  10          1.87         32.27        18.54 o                         
  -7   6  10         54.89        122.92        24.84 o                         
  -4   6  10       1209.09       1186.87        28.85 o                         
  -1   6  10       1196.66       1204.19        40.28 o                         
   0   6  10       6984.70       7125.53        98.42 o                         
   1   6  10       1088.70       1086.21        19.65 o                         
   2   6  10       5496.96       5697.97        63.44 o                         
   3   6  10        685.44        720.86        20.06 o                         
   4   6  10       1135.40       1141.01        37.76 o                         
   5   6  10        600.68        664.98        21.39 o                         
   6   6  10        470.67        498.72        22.61 o                         
   7   6  10         54.04         82.32        18.35 o                         
  -7   7  10         50.44        107.16        24.35 o                         
  -4   7  10        165.54        163.44        17.80 o                         
  -1   7  10        147.07        140.30        10.59 o                         
   0   7  10       1100.18       1055.07        18.87 o                         
   1   7  10        170.58        147.80        18.39 o                         
   2   7  10       1339.03       1332.47        23.78 o                         
   3   7  10         74.29         81.64        16.33 o                         
   4   7  10        156.46        173.72        15.90 o                         
   5   7  10         62.37         94.36        16.58 o                         
   6   7  10         16.70         20.81        14.59 o                         
   7   7  10         46.74         68.84        20.35 o                         
  -7   8  10         15.27         64.09        22.97 o                         
  -4   8  10        651.59        578.95        25.13 o                         
  -3   8  10         75.22         83.38        17.29 o                         
   0   8  10       2374.85       2348.81        27.40 o                         
   1   8  10        764.72        819.60        19.24 o                         
   2   8  10        774.59        736.02        19.13 o                         
   3   8  10         73.21         90.12        10.83 o                         
   4   8  10        634.50        593.22        16.44 o                         
   5   8  10         33.74         35.80        15.46 o                         
   6   8  10        250.12        197.27        17.71 o                         
   7   8  10         13.16         85.59        31.01 o                         
  -7   9  10        104.13        182.39        32.89 o                         
  -4   9  10        380.46        426.20        25.64 o                         
  -3   9  10        813.77        831.63        29.27 o                         
   0   9  10        259.11        243.19        13.37 o                         
   1   9  10       2799.30       2809.14        49.60 o                         
   2   9  10        221.94        212.48        14.14 o                         
   3   9  10        805.52        813.65        17.06 o                         
   4   9  10        402.01        405.87        19.00 o                         
   5   9  10        394.26        379.97        20.34 o                         
   6   9  10        171.09        227.66        19.20 o                         
  -4  10  10          9.62         -0.53        19.21 o                         
  -3  10  10        100.71        103.28        20.76 o                         
   0  10  10        517.92        476.91        16.42 o                         
   1  10  10        364.36        334.75        15.55 o                         
   2  10  10         28.69         24.23        10.86 o                         
   3  10  10         90.75         88.56        10.75 o                         
   4  10  10         12.32         13.44        13.50 o                         
   5  10  10         94.24        104.74        16.10 o                         
   6  10  10        128.41        194.43        27.54 o                         
  -4  11  10         15.28         44.08        20.44 o                         
  -3  11  10        523.93        449.30        27.58 o                         
  -2  11  10          1.65        -12.35        18.54 o                         
   0  11  10        389.69        373.56        16.05 o                         
   1  11  10        703.46        686.25        19.77 o                         
   2  11  10          1.84          0.67        11.69 o                         
   3  11  10        519.82        493.30        19.36 o                         
   4  11  10         13.92          8.68        22.63 o                         
   5  11  10        175.91        181.64        17.96 o                         
  -5  12  10         59.47         69.43        25.04 o                         
  -4  12  10        227.39        267.32        27.51 o                         
  -3  12  10         82.13         91.71        23.77 o                         
  -2  12  10        575.41        605.40        29.58 o                         
   0  12  10       1159.10       1169.17        34.05 o                         
   1  12  10        142.88        144.80        14.46 o                         
   2  12  10        548.94        536.15        18.75 o                         
   3  12  10         81.49        106.39        22.05 o                         
   4  12  10        220.05        254.00        29.44 o                         
  -5  13  10          9.60         45.62        25.07 o                         
  -4  13  10         59.78         23.37        21.58 o                         
  -3  13  10         14.48        -18.57        22.09 o                         
  -2  13  10         59.44         63.35        17.56 o                         
  -1  13  10         20.34         21.48        17.34 o                         
   0  13  10        135.07        167.19        19.88 o                         
   1  13  10         19.11         32.15        12.81 o                         
   2  13  10         54.98         59.52        14.96 o                         
   3  13  10         14.66          7.74        23.10 o                         
   4  13  10         51.81        121.80        21.17 o                         
  -3  14  10         28.25         56.11        22.66 o                         
  -2  14  10        148.54        159.40        24.31 o                         
  -1  14  10         12.23         40.84        20.55 o                         
   0  14  10        100.53        120.34        20.23 o                         
   1  14  10         11.56         22.31        13.25 o                         
   2  14  10        154.40        148.00        19.69 o                         
   3  14  10         25.84        -20.35        20.35 o                         
  -1  15  10        206.88        171.93        23.17 o                         
   0  15  10         34.67         42.19        16.67 o                         
   1  15  10        200.95        216.65        17.33 o                         
   2  15  10         71.24        110.77        17.15 o                         
   1   0  11        321.67        341.74         9.26 o                         
   2   0  11        329.64        362.13        11.72 o                         
   3   0  11         26.29         48.73        13.07 o                         
   4   0  11        451.70        476.82        19.08 o                         
   5   0  11          4.08         18.57        10.95 o                         
   6   0  11          0.52        -13.92        13.92 o                         
   7   0  11          1.35         10.63        12.53 o                         
   8   0  11         10.15        -23.68        23.68 o                         
  -8   1  11        126.24        207.50        24.52 o                         
  -7   1  11        258.37        224.58        16.28 o                         
  -6   1  11        437.16        507.97        37.17 o                         
  -5   1  11       1071.99       1002.88        22.29 o                         
  -4   1  11       2377.12       2464.21        33.29 o                         
  -3   1  11       2150.77       2145.01        20.74 o                         
  -2   1  11       4000.49       4045.60        72.70 o                         
  -1   1  11       5727.40       5933.54        76.64 o                         
   0   1  11       5893.65       6002.04        34.32 o                         
   1   1  11       5919.93       6185.38        72.77 o                         
   2   1  11       3837.62       3904.35        44.30 o                         
   3   1  11       2112.93       2059.36        28.98 o                         
   4   1  11       2397.19       2398.04        43.14 o                         
   5   1  11       1108.21       1035.91        21.30 o                         
   6   1  11        454.60        529.87        31.31 o                         
   7   1  11        255.00        212.40        14.88 o                         
  -7   2  11        213.85        242.08        20.65 o                         
  -6   2  11        396.55        375.07        17.08 o                         
  -5   2  11        473.98        520.65        17.90 o                         
  -4   2  11        626.60        607.09        29.05 o                         
  -3   2  11       1507.27       1548.63        33.15 o                         
  -2   2  11       1025.40       1047.48        37.86 o                         
  -1   2  11       5379.03       5455.70        25.68 o                         
   0   2  11       5310.98       5512.15        30.27 o                         
   1   2  11       5475.17       5561.75        53.63 o                         
   2   2  11       1106.19       1147.02        15.50 o                         
   3   2  11       1457.83       1479.06        25.36 o                         
   4   2  11        686.13        657.06        20.99 o                         
   5   2  11        460.97        529.92        15.98 o                         
   6   2  11        366.90        348.55        14.99 o                         
   7   2  11        220.46        253.81        14.79 o                         
  -7   3  11         48.41         11.81        21.19 o                         
  -6   3  11         95.85         87.61        22.49 o                         
  -5   3  11        147.70        155.45        13.40 o                         
  -4   3  11        327.85        321.45        22.92 o                         
  -3   3  11        513.32        511.39        16.51 o                         
  -2   3  11         10.95          4.36         7.73 o                         
  -1   3  11        355.83        344.73         9.44 o                         
   0   3  11        325.53        325.83         8.34 o                         
   1   3  11        354.15        339.46        10.50 o                         
   2   3  11         12.82         10.20         6.61 o                         
   3   3  11        525.76        499.24        18.78 o                         
   4   3  11        331.07        330.49        17.41 o                         
   5   3  11        144.90        156.36        16.41 o                         
   6   3  11         96.80        107.07        12.12 o                         
   7   3  11         53.00         75.73        13.68 o                         
  -7   4  11        121.13        127.28        22.38 o                         
  -6   4  11        413.37        362.44        27.80 o                         
  -5   4  11        464.19        490.45        19.94 o                         
  -4   4  11       1564.20       1558.60        41.02 o                         
  -3   4  11       1845.10       1865.58        34.59 o                         
  -2   4  11       1425.58       1459.13        27.14 o                         
  -1   4  11        710.10        637.40        27.11 o                         
   0   4  11       1731.87       1810.88        32.71 o                         
   1   4  11        680.45        590.44        14.30 o                         
   2   4  11       1458.41       1477.48        58.49 o                         
   3   4  11       1867.68       1980.59        48.80 o                         
   4   4  11       1561.60       1489.77        42.43 o                         
   5   4  11        490.55        507.82        16.37 o                         
   6   4  11        408.88        374.75        15.37 o                         
   7   4  11        131.85        176.69        22.08 o                         
  -7   5  11         66.53         42.69        22.52 o                         
  -3   5  11       1037.85       1047.39        25.12 o                         
  -2   5  11       4746.24       4989.10        49.21 o                         
  -1   5  11       1347.38       1450.02        73.36 o                         
   0   5  11       2885.89       2826.30        37.57 o                         
   1   5  11       1428.30       1509.15        22.70 o                         
   2   5  11       4761.42       5002.20        42.98 o                         
   3   5  11       1138.27       1156.38        24.95 o                         
   4   5  11       1435.40       1521.26        28.48 o                         
   5   5  11        209.17        183.13        10.75 o                         
   6   5  11        636.51        671.22        42.07 o                         
   7   5  11         67.40         46.85        13.00 o                         
  -7   6  11         20.48         16.78        25.27 o                         
  -2   6  11        244.96        235.59        16.00 o                         
  -1   6  11        366.98        364.91        19.53 o                         
   0   6  11        394.95        410.27        14.12 o                         
   1   6  11        358.18        352.64        26.90 o                         
   2   6  11        249.70        261.97        14.92 o                         
   3   6  11         54.33         60.29        12.89 o                         
   4   6  11         75.07         66.05        11.11 o                         
   5   6  11         17.34         10.21        14.60 o                         
   6   6  11         54.45         30.83        15.88 o                         
   7   6  11         20.82         12.62        21.34 o                         
  -7   7  11         23.60         -0.71        19.55 o                         
  -4   7  11        810.53        760.78        27.30 o                         
  -1   7  11       1405.45       1485.63        32.23 o                         
   0   7  11       1175.37       1142.88        20.49 o                         
   1   7  11       1556.26       1584.34        49.72 o                         
   2   7  11        373.20        399.81        17.24 o                         
   3   7  11       1222.14       1165.88        25.28 o                         
   4   7  11        770.72        814.10        22.16 o                         
   5   7  11        466.46        460.82        23.88 o                         
   6   7  11        143.94        204.85        18.26 o                         
   7   7  11         25.25         24.31        30.42 o                         
  -4   8  11        254.37        236.75        20.91 o                         
  -1   8  11        780.33        817.34        26.73 o                         
   0   8  11         98.85        129.66        15.40 o                         
   1   8  11        762.06        772.25        19.62 o                         
   2   8  11        273.32        270.97        14.77 o                         
   3   8  11       1057.08       1129.03        19.40 o                         
   4   8  11        240.88        253.64        13.92 o                         
   5   8  11        275.49        283.96        19.17 o                         
   6   8  11         17.37          1.98        15.72 o                         
  -4   9  11        182.28        158.63        21.71 o                         
  -3   9  11         16.57         19.23        17.15 o                         
  -1   9  11        394.35        416.57        22.95 o                         
   0   9  11        842.82        864.61        19.58 o                         
   1   9  11        376.33        347.52        15.58 o                         
   2   9  11         44.34         29.26        11.69 o                         
   3   9  11         20.05         18.59        13.14 o                         
   4   9  11        189.78        172.76        15.81 o                         
   5   9  11         56.45         48.94        23.08 o                         
   6   9  11         13.40         -2.42        14.20 o                         
  -4  10  11        243.55        184.17        20.70 o                         
  -3  10  11        226.99        211.85        21.08 o                         
  -1  10  11        179.87        168.06        19.93 o                         
   0  10  11        394.66        379.84        15.35 o                         
   1  10  11        186.70        184.78        14.10 o                         
   2  10  11        602.29        553.65        25.53 o                         
   3  10  11        237.37        228.07        16.48 o                         
   4  10  11        247.73        255.16        16.95 o                         
   5  10  11        270.56        303.23        35.37 o                         
   6  10  11        116.86        129.45        23.97 o                         
  -4  11  11        141.51        144.50        24.52 o                         
  -3  11  11        192.56        139.55        19.19 o                         
   0  11  11        615.23        632.48        19.16 o                         
   1  11  11        122.37        152.43        14.58 o                         
   2  11  11        490.66        501.74        18.37 o                         
   3  11  11        184.00        163.91        16.03 o                         
   4  11  11        150.75        192.69        25.61 o                         
   5  11  11         21.96          4.97        14.03 o                         
  -4  12  11         34.26         59.17        21.43 o                         
  -3  12  11         16.75          9.87        17.40 o                         
  -2  12  11        174.87        156.93        21.37 o                         
   0  12  11         67.68         79.94        18.56 o                         
   1  12  11         52.25         55.32        13.15 o                         
   2  12  11        182.11        165.28        14.57 o                         
   3  12  11         20.53         19.88        13.89 o                         
   4  12  11         29.13          2.72        20.44 o                         
  -4  13  11         54.95         52.42        23.71 o                         
  -3  13  11        211.24        199.84        22.94 o                         
  -2  13  11         66.59         84.72        23.35 o                         
   0  13  11         70.48         99.57        19.89 o                         
   1  13  11        389.42        339.99        29.68 o                         
   2  13  11         71.66         82.04        15.10 o                         
   3  13  11        199.36        199.51        25.65 o                         
  -3  14  11         99.32         77.61        20.80 o                         
  -2  14  11         29.40         53.74        19.90 o                         
  -1  14  11        128.91        159.98        23.16 o                         
   0  14  11         27.51         36.09        19.76 o                         
   1  14  11        119.94        119.18        15.50 o                         
   2  14  11         28.62         16.84        12.51 o                         
   3  14  11        100.57        130.13        27.85 o                         
   0  15  11         52.65         44.98        17.72 o                         
   1  15  11         79.70         32.20        18.92 o                         
   2  15  11         25.75          9.56        22.61 o                         
   0   0  12        800.86        991.50        17.96 o                         
   1   0  12       5604.32       5610.62        38.72 o                         
   2   0  12        776.37        810.39        24.01 o                         
   3   0  12       4789.14       4677.46        63.53 o                         
   4   0  12          1.41         13.34        13.93 o                         
   5   0  12       2815.35       3072.30        40.59 o                         
   6   0  12         44.15         22.70        14.94 o                         
   7   0  12        383.84        446.81        17.16 o                         
  -8   1  12          9.44         -4.81        16.72 o                         
  -7   1  12         33.81          4.35        14.61 o                         
  -6   1  12        139.47        160.30        16.29 o                         
  -5   1  12         72.21         68.57        21.62 o                         
  -4   1  12        991.12       1046.13        24.34 o                         
  -3   1  12        736.77        711.31        14.36 o                         
  -2   1  12       1742.56       1728.05        36.91 o                         
  -1   1  12        283.62        343.47         9.31 o                         
   0   1  12       2098.18       2089.02        17.44 o                         
   1   1  12        278.51        318.54        12.76 o                         
   2   1  12       1779.38       1770.83        15.60 o                         
   3   1  12        755.73        730.92        20.71 o                         
   4   1  12        943.89        933.60        23.56 o                         
   5   1  12         76.93         71.15        12.35 o                         
   6   1  12        138.39        130.72        21.28 o                         
   7   1  12         34.17         19.55        12.31 o                         
  -7   2  12        102.28         88.44        15.27 o                         
  -6   2  12         76.75         75.34        14.03 o                         
  -5   2  12        672.34        622.97        30.19 o                         
  -4   2  12         48.51         41.19        20.41 o                         
  -3   2  12        995.53        999.09        16.41 o                         
  -2   2  12        168.52        175.21         9.77 o                         
  -1   2  12       3278.02       3321.76        41.84 o                         
   0   2  12        215.58        228.40         9.73 o                         
   1   2  12       3289.97       3276.69        46.47 o                         
   2   2  12        188.70        213.13        10.19 o                         
   3   2  12        916.54        932.86        22.83 o                         
   4   2  12         66.86         48.51        21.62 o                         
   5   2  12        640.86        668.85        31.47 o                         
   6   2  12         87.17         58.87        16.95 o                         
   7   2  12         96.97         96.67        14.12 o                         
  -6   3  12        821.21        920.10        50.38 o                         
  -5   3  12        452.40        440.49        28.03 o                         
  -4   3  12       2125.72       2226.93        46.53 o                         
  -3   3  12        322.26        325.80        13.44 o                         
  -2   3  12       3564.12       3500.62        61.16 o                         
  -1   3  12       1696.62       1775.82        20.95 o                         
   0   3  12       5577.45       5506.29        31.77 o                         
   1   3  12       1582.93       1675.41        15.89 o                         
   2   3  12       3423.98       3478.63        38.67 o                         
   3   3  12        286.84        257.69        16.51 o                         
   4   3  12       2185.76       2285.62        33.93 o                         
   5   3  12        481.70        440.90        25.84 o                         
   6   3  12        791.27        889.71        34.30 o                         
   7   3  12         77.85         61.87        13.01 o                         
  -6   4  12         36.25         29.85        19.78 o                         
  -5   4  12        370.88        432.37        27.81 o                         
  -4   4  12         24.37         18.45        17.89 o                         
  -3   4  12       1550.48       1512.35        33.36 o                         
  -2   4  12        880.56        911.44        24.12 o                         
  -1   4  12        941.84        892.18        16.61 o                         
   0   4  12         98.23        112.16         8.92 o                         
   1   4  12        940.24        910.85        14.98 o                         
   2   4  12        875.66        855.86        20.59 o                         
   3   4  12       1587.87       1656.32        28.57 o                         
   4   4  12         28.08         27.75        14.55 o                         
   5   4  12        353.45        344.84        15.09 o                         
   6   4  12         41.29         32.39        12.59 o                         
   7   4  12         35.74         33.82        13.43 o                         
  -4   5  12        320.60        345.40        17.99 o                         
  -3   5  12         20.78          9.90        11.97 o                         
  -2   5  12        499.84        519.59        20.65 o                         
  -1   5  12        181.49        169.79        10.55 o                         
   0   5  12       1859.21       1852.08        66.43 o                         
   1   5  12        154.65        151.89        12.97 o                         
   2   5  12        434.25        421.31        17.15 o                         
   3   5  12          8.98          5.77        18.36 o                         
   4   5  12        297.28        327.87        27.72 o                         
   5   5  12          3.53          6.30        11.97 o                         
   6   5  12        350.27        320.57        15.13 o                         
   7   5  12         46.67         45.06        13.58 o                         
  -3   6  12       1635.20       1730.27        33.53 o                         
  -2   6  12        311.88        358.39        19.88 o                         
  -1   6  12       4458.11       4642.30        53.14 o                         
   0   6  12        224.37        239.20        13.78 o                         
   1   6  12       4613.55       4774.90        40.63 o                         
   2   6  12        268.10        275.16        16.09 o                         
   3   6  12       1616.28       1714.24        29.45 o                         
   4   6  12        236.44        237.05        14.23 o                         
   5   6  12        551.10        660.63        22.32 o                         
   6   6  12        101.88        106.25        18.09 o                         
   7   6  12        266.23        285.95        35.46 o                         
  -3   7  12        117.35        130.50        16.50 o                         
  -2   7  12        841.71        929.47        28.07 o                         
  -1   7  12        418.77        434.95        22.51 o                         
   0   7  12        902.23        924.98        19.83 o                         
   1   7  12        428.44        448.45        17.07 o                         
   2   7  12        841.72        864.13        41.80 o                         
   3   7  12        126.50        103.81        14.59 o                         
   4   7  12        243.69        258.17        14.14 o                         
   5   7  12        139.48         75.96        14.53 o                         
   6   7  12         80.99         73.72        16.20 o                         
  -4   8  12        117.29        122.17        20.57 o                         
  -2   8  12        345.05        332.07        21.44 o                         
  -1   8  12        670.54        674.65        26.03 o                         
   0   8  12        144.37        149.27        13.83 o                         
   1   8  12        641.84        602.48        24.91 o                         
   2   8  12        341.22        355.16        32.04 o                         
   3   8  12        155.08        200.98        19.71 o                         
   4   8  12        126.19        119.01        12.99 o                         
   5   8  12         85.82         89.33        14.73 o                         
   6   8  12         13.92          5.15        17.49 o                         
  -4   9  12        383.57        396.45        24.62 o                         
  -3   9  12         50.84         54.38        17.19 o                         
  -2   9  12       1281.31       1397.27        34.72 o                         
  -1   9  12          7.30         -1.93        16.99 o                         
   0   9  12       1180.68       1194.52        42.06 o                         
   1   9  12          1.41          1.05        12.65 o                         
   2   9  12       1303.57       1255.52        36.85 o                         
   3   9  12         52.04         46.60        13.74 o                         
   4   9  12        382.50        427.25        16.75 o                         
   5   9  12         94.01         82.69        15.87 o                         
   6   9  12        173.62        221.16        20.42 o                         
  -4  10  12         37.03         65.73        21.48 o                         
  -3  10  12        234.20        264.63        24.30 o                         
  -1  10  12        643.89        664.03        27.89 o                         
   0  10  12        114.84        105.50        13.07 o                         
   1  10  12        670.80        680.74        47.29 o                         
   2  10  12         36.06         36.45        14.42 o                         
   3  10  12        240.29        263.89        17.82 o                         
   4  10  12         35.86         33.99        13.08 o                         
   5  10  12         94.33         93.56        18.59 o                         
  -4  11  12        115.99         65.63        21.32 o                         
  -3  11  12         23.92         36.81        21.55 o                         
  -1  11  12         18.54          9.23        17.54 o                         
   0  11  12         72.09         83.28        17.00 o                         
   1  11  12          8.20         -0.23        11.82 o                         
   2  11  12        171.28        155.49        14.49 o                         
   3  11  12         30.54         30.80        14.20 o                         
   4  11  12        124.04        163.35        29.86 o                         
   5  11  12         16.70         33.51        19.26 o                         
  -4  12  12         94.79         72.91        20.59 o                         
  -3  12  12        460.56        425.81        29.82 o                         
  -2  12  12          5.12          8.34        18.43 o                         
  -1  12  12        533.79        519.79        26.70 o                         
   0  12  12          2.41         26.97        18.00 o                         
   1  12  12        547.35        554.02        40.51 o                         
   2  12  12          4.98         -4.02        12.23 o                         
   3  12  12        456.16        460.36        22.09 o                         
   4  12  12         93.49         77.28        27.62 o                         
  -4  13  12         88.91        124.57        26.60 o                         
  -3  13  12          9.42         18.66        22.98 o                         
  -2  13  12        120.41        143.35        24.17 o                         
  -1  13  12         22.92         35.83        15.44 o                         
   0  13  12        117.79        149.99        18.36 o                         
   1  13  12         17.87         26.62        13.48 o                         
   2  13  12        113.18        112.99        27.59 o                         
   3  13  12          6.35        -23.13        23.13 o                         
  -2  14  12         34.85         24.24        23.22 o                         
  -1  14  12         45.69         28.13        14.98 o                         
   0  14  12        192.71        217.89        20.82 o                         
   1  14  12         52.68         68.18        16.04 o                         
   2  14  12         29.14         21.69        26.00 o                         
   2  15  12        129.23        185.50        24.03 o                         
   1   0  13          1.10         32.55         6.04 o                         
   2   0  13         74.25         70.39         9.45 o                         
   3   0  13         28.57         34.03        13.94 o                         
   4   0  13        857.77        806.91        23.76 o                         
   5   0  13        151.49        128.14        17.09 o                         
   6   0  13         31.88         17.52        13.58 o                         
   7   0  13         13.47         25.96        11.31 o                         
  -7   1  13          1.18         12.32        12.03 o                         
  -6   1  13        245.37        267.06        18.72 o                         
  -5   1  13         42.14         51.20        23.89 o                         
  -4   1  13        559.10        567.00        21.53 o                         
  -3   1  13       1084.04       1068.67        35.13 o                         
  -2   1  13       2144.45       2099.57        79.65 o                         
  -1   1  13         95.60         86.84         7.64 o                         
   0   1  13       2018.45       1965.34        24.44 o                         
   1   1  13         95.46         91.98         7.17 o                         
   2   1  13       2220.52       2267.37        34.18 o                         
   3   1  13       1081.74       1068.37        24.77 o                         
   4   1  13        464.43        483.39        20.75 o                         
   5   1  13         41.63         40.13        16.77 o                         
   6   1  13        236.62        241.00        41.47 o                         
   7   1  13          1.14         -4.09        13.30 o                         
  -7   2  13        229.20        257.52        21.37 o                         
  -6   2  13          6.78         25.76        14.71 o                         
  -5   2  13        411.09        395.06        26.55 o                         
  -4   2  13        674.21        645.64        30.15 o                         
  -3   2  13       1615.29       1578.26        20.63 o                         
  -2   2  13          3.47          1.57         8.80 o                         
  -1   2  13       3257.74       3171.98        24.35 o                         
   0   2  13         76.07         52.25         8.51 o                         
   1   2  13       3225.34       3133.76        53.18 o                         
   2   2  13          4.81         12.38         7.50 o                         
   3   2  13       1765.12       1689.19        29.03 o                         
   4   2  13        695.63        636.13        33.06 o                         
   5   2  13        421.87        430.05        21.86 o                         
   6   2  13          5.29         15.27        12.40 o                         
   7   2  13        215.11        231.45        15.35 o                         
  -6   3  13         10.28          6.04        21.95 o                         
  -5   3  13         42.63         36.28        20.62 o                         
  -4   3  13        323.52        285.90        25.74 o                         
  -3   3  13        127.95        125.30        17.80 o                         
  -2   3  13        105.69        104.70        11.53 o                         
  -1   3  13         23.87         20.08         8.10 o                         
   0   3  13         68.86         61.07         8.77 o                         
   1   3  13         18.96         12.08         9.05 o                         
   2   3  13        105.49        118.39        14.15 o                         
   3   3  13        115.61        104.36        16.64 o                         
   4   3  13        313.49        310.30        18.92 o                         
   5   3  13         40.10         54.71        15.89 o                         
   6   3  13         11.18          7.97        18.55 o                         
   7   3  13         12.34         12.04        17.74 o                         
  -6   4  13         42.40         26.67        20.86 o                         
  -5   4  13        641.71        636.30        31.31 o                         
  -4   4  13         93.99         90.55        23.19 o                         
  -3   4  13       1630.88       1649.19        72.71 o                         
  -2   4  13        110.58        117.86        14.62 o                         
  -1   4  13       2562.83       2530.80        88.67 o                         
   0   4  13        112.43         82.15         9.59 o                         
   1   4  13       2535.27       2436.47        57.87 o                         
   2   4  13        116.55        135.06        14.95 o                         
   3   4  13       1701.02       1801.77        30.76 o                         
   4   4  13         94.59         63.34        15.28 o                         
   5   4  13        649.13        624.49        18.29 o                         
   6   4  13         43.58         15.23        11.65 o                         
   7   4  13        165.12        168.79        22.56 o                         
  -4   5  13        659.32        714.80        23.08 o                         
  -3   5  13        141.19        126.67        15.53 o                         
  -2   5  13        932.87        986.60        27.65 o                         
  -1   5  13         49.36         31.46        18.33 o                         
   0   5  13       3098.14       2956.87        45.93 o                         
   1   5  13         42.71         43.55        12.08 o                         
   2   5  13       1019.91       1068.01        23.88 o                         
   3   5  13        153.25        145.82        15.29 o                         
   4   5  13        695.51        758.11        31.12 o                         
   5   5  13        102.34        104.34        12.61 o                         
   6   5  13        227.77        250.92        15.30 o                         
   7   5  13         71.38         62.68        26.80 o                         
  -4   6  13         75.28         61.72        14.56 o                         
  -3   6  13         59.03         53.46        15.04 o                         
  -2   6  13        238.80        259.45        18.50 o                         
  -1   6  13         18.74         22.21        15.20 o                         
   0   6  13          4.52         -2.13        10.70 o                         
   1   6  13         16.65         24.31        12.23 o                         
   2   6  13        207.46        219.68        16.84 o                         
   3   6  13         57.99         59.91        15.66 o                         
   4   6  13         68.61         77.54        15.34 o                         
   5   6  13          4.76         22.76        12.03 o                         
   6   6  13         11.21         28.67        17.70 o                         
   7   6  13          5.08         31.64        31.10 o                         
  -4   7  13        978.57        975.04        28.55 o                         
  -3   7  13         34.69         15.33        16.26 o                         
  -2   7  13       3227.35       3234.34        47.41 o                         
  -1   7  13        103.34        140.29        19.98 o                         
   0   7  13       2137.25       2111.46        28.43 o                         
   1   7  13         96.58        102.25        14.31 o                         
   2   7  13       3208.38       3220.40        38.24 o                         
   3   7  13         39.14         50.94        14.69 o                         
   4   7  13        996.33       1033.88        41.32 o                         
   5   7  13         11.14          4.32        33.83 o                         
   6   7  13        179.64        197.64        19.73 o                         
  -4   8  13         95.57        129.94        16.67 o                         
  -3   8  13        634.25        643.84        24.99 o                         
  -2   8  13         76.48         72.57        15.97 o                         
  -1   8  13       1479.64       1627.01        37.54 o                         
   0   8  13        492.73        521.13        26.42 o                         
   1   8  13       1439.03       1583.01        39.69 o                         
   2   8  13         74.90         69.75        14.70 o                         
   3   8  13        634.28        718.01        51.31 o                         
   4   8  13         93.06        102.44        13.20 o                         
   5   8  13        518.02        556.34        34.56 o                         
   6   8  13         46.31         21.74        14.52 o                         
  -4   9  13         74.69         56.80        20.55 o                         
  -3   9  13        159.66        148.43        17.80 o                         
  -2   9  13        183.70        138.08        19.75 o                         
  -1   9  13         87.22         76.66        18.07 o                         
   0   9  13       1309.02       1307.34        25.23 o                         
   1   9  13        106.32         98.24        13.28 o                         
   2   9  13        176.19        152.87        22.55 o                         
   3   9  13        148.67        176.11        23.53 o                         
   4   9  13         72.98         75.30        18.75 o                         
   5   9  13         58.81         58.99        35.91 o                         
   6   9  13          1.81          9.22        19.95 o                         
  -4  10  13          5.08          0.12        18.31 o                         
  -3  10  13        533.00        509.81        33.35 o                         
  -2  10  13         30.09         31.92        17.42 o                         
  -1  10  13        748.45        736.28        28.40 o                         
   0  10  13          4.07         11.22        18.28 o                         
   1  10  13        693.95        692.33        21.17 o                         
   2  10  13         29.14         25.24        15.27 o                         
   3  10  13        545.35        612.77        36.45 o                         
   4  10  13          3.10        -18.85        18.85 o                         
   5  10  13        273.52        255.70        18.87 o                         
  -4  11  13        293.78        257.16        25.62 o                         
  -3  11  13         88.87         89.72        21.30 o                         
  -2  11  13        440.66        458.64        24.20 o                         
  -1  11  13          9.14         27.96        18.90 o                         
   0  11  13        663.45        671.63        29.92 o                         
   1  11  13         14.55          7.31        18.50 o                         
   2  11  13        420.26        421.00        27.60 o                         
   3  11  13         88.49         77.15        21.56 o                         
   4  11  13        287.27        307.86        29.15 o                         
   5  11  13         58.98         60.45        22.52 o                         
  -4  12  13         28.08        -21.79        21.79 o                         
  -3  12  13          4.72          7.99        21.34 o                         
  -2  12  13         65.25         85.78        19.96 o                         
  -1  12  13        107.54         91.48        19.83 o                         
   0  12  13         11.38         15.94        17.64 o                         
   1  12  13        106.98         86.03        15.68 o                         
   2  12  13         70.01         71.77        23.68 o                         
   3  12  13          6.19          3.57        15.61 o                         
  -3  13  13          2.67        -15.44        24.16 o                         
  -2  13  13        305.58        277.14        27.13 o                         
  -1  13  13         16.31         37.79        19.36 o                         
   0  13  13        528.70        504.98        29.15 o                         
   1  13  13         18.38         -2.59        12.87 o                         
   2  13  13        294.02        279.04        18.54 o                         
   3  13  13          2.00         44.37        18.68 o                         
  -1  14  13        226.67        242.70        30.30 o                         
   0  14  13         10.51          3.98        19.87 o                         
   1  14  13        225.71        248.50        24.93 o                         
   2  14  13         19.13         28.79        18.48 o                         
   0   0  14        221.17        180.12        12.15 o                         
   1   0  14       3936.25       3878.70        24.71 o                         
   2   0  14        477.71        475.45        13.76 o                         
   3   0  14       1872.22       1822.97        31.39 o                         
   4   0  14       1341.95       1375.82        29.35 o                         
   5   0  14        214.74        238.72        19.16 o                         
   6   0  14          5.29         11.00        15.65 o                         
   7   0  14        157.59        130.31        29.67 o                         
  -7   1  14         35.69         40.50        22.56 o                         
  -6   1  14         52.53         61.30        15.04 o                         
  -5   1  14         53.61         84.87        26.08 o                         
  -4   1  14        621.41        616.76        22.77 o                         
  -3   1  14       1901.95       1836.80        31.48 o                         
  -2   1  14        387.32        376.14        12.89 o                         
  -1   1  14        391.25        372.66        10.35 o                         
   0   1  14        906.14        963.64        20.70 o                         
   1   1  14        359.54        348.08         9.95 o                         
   2   1  14        415.40        412.19        13.02 o                         
   3   1  14       1843.45       1770.09        31.07 o                         
   4   1  14        578.24        575.63        22.70 o                         
   5   1  14         48.37         55.12        15.38 o                         
   6   1  14         39.27         40.39        15.18 o                         
   7   1  14         34.64         65.63        25.11 o                         
  -7   2  14         15.83         10.19        20.10 o                         
  -6   2  14         33.71         34.47        13.76 o                         
  -5   2  14        388.41        359.23        26.91 o                         
  -4   2  14         71.17         54.65        20.35 o                         
  -3   2  14       1201.63       1166.94        21.45 o                         
  -2   2  14        346.48        360.44        12.64 o                         
  -1   2  14       1617.73       1637.13        23.64 o                         
   0   2  14         30.64         53.09         8.90 o                         
   1   2  14       1627.61       1603.20        38.19 o                         
   2   2  14        361.51        351.78        17.69 o                         
   3   2  14       1188.17       1094.39        26.30 o                         
   4   2  14         61.16         45.25        15.48 o                         
   5   2  14        445.05        428.56        21.50 o                         
   6   2  14         34.16         56.96        13.92 o                         
   7   2  14         17.41         31.96        13.84 o                         
  -6   3  14        157.07        147.73        25.86 o                         
  -5   3  14        538.99        579.99        32.69 o                         
  -4   3  14        737.47        720.62        30.68 o                         
  -3   3  14       1255.53       1265.30        46.90 o                         
  -2   3  14       2099.10       2148.46        32.37 o                         
  -1   3  14       1071.61       1024.68        16.09 o                         
   0   3  14       2338.84       2266.55        25.63 o                         
   1   3  14        990.07        917.15        16.53 o                         
   2   3  14       2017.96       1951.85        30.32 o                         
   3   3  14       1240.48       1285.06        27.92 o                         
   4   3  14        676.35        683.10        32.08 o                         
   5   3  14        551.11        577.38        29.82 o                         
   6   3  14        190.14        186.51        20.02 o                         
   7   3  14         59.12         53.36        19.13 o                         
  -6   4  14        106.96        124.97        25.51 o                         
  -5   4  14        112.91        129.45        24.89 o                         
  -4   4  14        173.74        198.26        23.97 o                         
  -3   4  14        205.03        233.97        14.22 o                         
  -2   4  14        786.93        792.39        25.04 o                         
  -1   4  14         55.72         48.50         9.15 o                         
   0   4  14        732.11        715.70        30.47 o                         
   1   4  14         93.61         86.07         9.40 o                         
   2   4  14        743.31        749.94        22.17 o                         
   3   4  14        164.86        213.81        17.19 o                         
   4   4  14        175.23        233.42        19.49 o                         
   5   4  14        124.59        123.39        13.52 o                         
   6   4  14        111.61         97.70        19.29 o                         
   7   4  14         58.34         40.71        34.49 o                         
  -3   5  14         50.29         67.56        14.85 o                         
  -2   5  14        708.21        673.58        24.37 o                         
  -1   5  14          2.57         -6.67        16.21 o                         
   0   5  14        631.77        627.67        29.34 o                         
   1   5  14          2.85          6.64        12.16 o                         
   2   5  14        745.36        751.01        22.33 o                         
   3   5  14         54.57         51.91        15.43 o                         
   4   5  14        497.65        466.14        21.78 o                         
   5   5  14         56.42         51.31        13.29 o                         
   6   5  14        104.16         93.70        29.83 o                         
  -4   6  14        203.98        202.26        15.81 o                         
  -3   6  14       1051.55       1079.37        29.70 o                         
  -2   6  14        204.34        204.06        18.71 o                         
  -1   6  14       1479.99       1450.43        34.90 o                         
   0   6  14        737.16        693.87        19.81 o                         
   1   6  14       1370.39       1313.96        25.38 o                         
   2   6  14        158.61        153.42        16.28 o                         
   3   6  14       1033.96       1118.94        26.97 o                         
   4   6  14        191.21        208.74        18.69 o                         
   5   6  14        214.05        249.26        15.48 o                         
   6   6  14        161.80        199.42        20.96 o                         
  -4   7  14        122.66        120.23        15.22 o                         
  -3   7  14        245.31        213.48        18.19 o                         
  -2   7  14         20.67         37.88        17.17 o                         
  -1   7  14       1844.68       1919.17        41.00 o                         
   0   7  14        157.62        154.67        14.30 o                         
   1   7  14       1826.37       1820.64        92.86 o                         
   2   7  14         11.92         31.04        14.66 o                         
   3   7  14        232.45        262.59        18.74 o                         
   4   7  14        127.76        145.78        17.82 o                         
   5   7  14        136.94        128.81        16.16 o                         
   6   7  14         66.13         74.49        16.81 o                         
  -4   8  14          5.94          4.65        15.06 o                         
  -3   8  14        544.97        511.28        24.20 o                         
  -2   8  14         67.65         46.73        16.69 o                         
  -1   8  14        925.13        981.72        32.21 o                         
   0   8  14         34.65         54.49        12.83 o                         
   1   8  14       1031.29       1031.26        24.24 o                         
   2   8  14         66.22         45.74        15.27 o                         
   3   8  14        530.51        525.73        22.46 o                         
   4   8  14          6.94         10.81        12.36 o                         
   5   8  14        146.13        111.12        17.13 o                         
  -4   9  14        304.36        318.14        21.05 o                         
  -3   9  14         41.62         69.94        16.16 o                         
  -2   9  14        433.68        456.73        25.53 o                         
  -1   9  14        254.59        232.60        21.19 o                         
   0   9  14        648.81        670.56        28.87 o                         
   1   9  14        224.05        194.52        16.30 o                         
   2   9  14        431.13        452.08        41.80 o                         
   3   9  14         47.69         23.67        15.31 o                         
   4   9  14        312.63        328.16        16.94 o                         
   5   9  14         60.80         90.23        34.55 o                         
  -4  10  14         11.85          5.53        16.26 o                         
  -3  10  14         34.78         26.64        14.91 o                         
  -2  10  14        201.22        227.28        22.72 o                         
  -1  10  14         23.28         13.26        17.89 o                         
   0  10  14        677.75        669.56        29.10 o                         
   1  10  14         28.43         34.66        14.43 o                         
   2  10  14        219.42        241.25        22.79 o                         
   3  10  14         33.84         45.48        22.67 o                         
   4  10  14         13.46          0.70        13.96 o                         
   5  10  14         21.16         49.77        25.38 o                         
  -5  11  14          9.48         32.31        15.23 o                         
  -4  11  14        112.31        147.16        25.02 o                         
  -3  11  14         26.08         33.74        13.32 o                         
  -2  11  14        207.48        211.14        21.70 o                         
  -1  11  14         30.13         22.81        16.06 o                         
   0  11  14         57.59         61.89        18.84 o                         
   1  11  14         31.06         35.02        15.37 o                         
   2  11  14        222.94        200.08        16.77 o                         
   3  11  14         28.89         68.11        17.44 o                         
   4  11  14         99.79        119.01        30.88 o                         
  -4  12  14         33.36         21.98        23.68 o                         
  -3  12  14        167.72        211.84        15.81 o                         
  -2  12  14         44.38         63.83        19.21 o                         
  -1  12  14        469.41        506.90        28.53 o                         
   0  12  14         22.29         48.40        19.21 o                         
   1  12  14        482.17        501.84        21.38 o                         
   2  12  14         42.89         26.61        15.21 o                         
   3  12  14        178.77        213.55        21.78 o                         
  -2  13  14         17.17         12.15        11.53 o                         
  -1  13  14        130.58        131.47        18.19 o                         
   0  13  14         49.14         72.14        21.91 o                         
   1  13  14        137.80        122.51        21.08 o                         
   2  13  14         21.04         -1.50        24.29 o                         
   3  13  14         55.49         53.63        23.29 o                         
   2  14  14         12.22        -20.08        20.08 o                         
   1   0  15         87.22        124.68         8.89 o                         
   2   0  15          7.61         12.01        10.07 o                         
   3   0  15        397.60        350.62        19.19 o                         
   4   0  15          5.44         -5.72        16.68 o                         
   5   0  15          0.10        -10.99        18.09 o                         
   6   0  15          0.61        -22.32        22.32 o                         
   7   0  15          2.80          9.32        17.14 o                         
  -7   1  15        103.25        103.23        15.29 o                         
  -6   1  15        542.76        547.84        22.59 o                         
  -5   1  15        639.14        752.69        36.54 o                         
  -4   1  15       1318.07       1269.19        42.69 o                         
  -3   1  15       1017.45       1009.75        38.44 o                         
  -2   1  15       1711.96       1728.83        22.35 o                         
  -1   1  15       1212.29       1153.21        15.44 o                         
   0   1  15       2071.87       2138.25        34.57 o                         
   1   1  15       1213.21       1174.20        35.01 o                         
   2   1  15       1711.09       1725.38        41.89 o                         
   3   1  15        968.95        917.06        25.32 o                         
   4   1  15       1304.73       1164.98        28.27 o                         
   5   1  15        613.06        683.88        29.20 o                         
   6   1  15        539.35        499.16        19.05 o                         
   7   1  15         98.24        115.95        14.13 o                         
  -7   2  15         16.62          9.90        13.99 o                         
  -6   2  15        199.90        230.65        18.36 o                         
  -5   2  15        544.09        470.90        29.57 o                         
  -4   2  15        777.06        788.61        34.16 o                         
  -3   2  15        618.07        588.83        22.22 o                         
  -2   2  15       1997.60       1970.47        23.95 o                         
  -1   2  15       1853.59       1919.98        36.47 o                         
   0   2  15       1195.67       1185.47        18.37 o                         
   1   2  15       1841.74       1871.38        62.92 o                         
   2   2  15       2140.38       2127.60        32.34 o                         
   3   2  15        646.72        618.47        44.44 o                         
   4   2  15        723.08        670.03        23.37 o                         
   5   2  15        540.89        466.85        44.51 o                         
   6   2  15        193.53        196.21        16.03 o                         
   7   2  15         23.93         24.13        19.46 o                         
  -6   3  15          7.60          8.36        13.62 o                         
  -5   3  15          0.93         -7.36        21.96 o                         
  -4   3  15        296.95        273.45        27.39 o                         
  -3   3  15        175.14        151.75        13.50 o                         
  -2   3  15        159.75        156.30        11.55 o                         
  -1   3  15        165.85        160.72        10.38 o                         
   0   3  15        223.54        212.45        11.74 o                         
   1   3  15        170.15        159.28        11.47 o                         
   2   3  15        173.84        151.55        14.96 o                         
   3   3  15        183.04        184.22        17.05 o                         
   4   3  15        314.62        322.69        20.99 o                         
   5   3  15          1.21         -2.45        22.77 o                         
   6   3  15          9.10         -8.21        13.99 o                         
   7   3  15         31.00         19.98        16.91 o                         
  -6   4  15        191.06        177.79        23.88 o                         
  -5   4  15        506.13        452.37        30.38 o                         
  -4   4  15        681.89        767.73        35.02 o                         
  -3   4  15        529.70        495.16        22.27 o                         
  -2   4  15        603.34        579.05        24.05 o                         
  -1   4  15       1002.74       1048.77        22.98 o                         
   0   4  15        500.00        422.07        13.82 o                         
   1   4  15       1031.13       1072.46        25.89 o                         
   2   4  15        659.81        635.21        21.39 o                         
   3   4  15        479.31        458.74        21.55 o                         
   4   4  15        678.70        697.85        32.95 o                         
   5   4  15        488.98        442.25        28.03 o                         
   6   4  15        167.18        233.75        22.01 o                         
   7   4  15        192.97        126.92        23.35 o                         
  -3   5  15        513.84        544.02        23.12 o                         
  -2   5  15       2549.90       2684.28        44.89 o                         
  -1   5  15       1314.82       1335.27        35.86 o                         
   0   5  15       1751.76       1756.79        49.12 o                         
   1   5  15       1456.18       1408.54        28.36 o                         
   2   5  15       2573.90       2611.79       122.44 o                         
   3   5  15        546.57        601.73        22.55 o                         
   4   5  15        419.69        465.41        22.11 o                         
   5   5  15        175.62        242.46        15.51 o                         
   6   5  15        114.66         92.15        18.31 o                         
  -3   6  15         21.75         31.68        15.15 o                         
  -2   6  15         85.19         76.92        16.11 o                         
  -1   6  15         92.69         78.08        20.12 o                         
   0   6  15        476.71        469.80        18.15 o                         
   1   6  15         83.33         94.67        14.51 o                         
   2   6  15         90.77        108.91        15.32 o                         
   3   6  15         29.53         36.38        15.27 o                         
   4   6  15         69.01         52.64        16.62 o                         
   5   6  15         37.54         31.83        12.68 o                         
   6   6  15          8.10         21.90        23.16 o                         
  -4   7  15        245.68        196.66        18.38 o                         
  -3   7  15        363.12        353.91        21.60 o                         
  -2   7  15        634.21        681.77        28.40 o                         
  -1   7  15        179.95        178.81        20.27 o                         
   0   7  15       2007.79       2072.50        70.69 o                         
   1   7  15        195.17        191.87        16.83 o                         
   2   7  15        612.54        596.35        22.47 o                         
   3   7  15        346.89        353.99        23.34 o                         
   4   7  15        236.60        256.51        23.62 o                         
   5   7  15         65.48         91.13        20.54 o                         
  -4   8  15        146.32        195.30        20.40 o                         
  -3   8  15        152.15        128.65        18.90 o                         
  -2   8  15        532.09        590.33        27.53 o                         
  -1   8  15        464.99        469.29        25.93 o                         
   0   8  15        460.62        516.58        29.19 o                         
   1   8  15        486.16        506.05        20.16 o                         
   2   8  15        554.16        534.67        21.77 o                         
   3   8  15        162.73        136.60        17.50 o                         
   4   8  15        154.35        190.87        23.48 o                         
   5   8  15         16.33         10.43        17.13 o                         
  -4   9  15          4.41         45.49        15.20 o                         
  -3   9  15         27.80         40.33        16.75 o                         
  -2   9  15          4.54         -7.29        18.29 o                         
  -1   9  15        225.83        198.72        23.25 o                         
   0   9  15         90.01         95.56        21.23 o                         
   1   9  15        212.45        226.26        18.50 o                         
   2   9  15          6.61         -0.27        14.02 o                         
   3   9  15         26.85         37.93        16.31 o                         
   4   9  15          4.74         15.56        15.65 o                         
   5   9  15         13.94         -2.51        14.31 o                         
  -4  10  15         44.62         62.49        16.10 o                         
  -3  10  15        263.63        281.27        23.24 o                         
  -2  10  15         46.25         36.43        18.42 o                         
   0  10  15        165.34        150.77        22.12 o                         
   1  10  15        259.47        232.67        17.24 o                         
   2  10  15         45.14         45.52        16.16 o                         
   3  10  15        256.51        221.88        19.21 o                         
   4  10  15         38.06         40.05        13.87 o                         
   5  10  15         94.40         58.34        23.42 o                         
  -4  11  15         21.22          3.97        18.18 o                         
  -3  11  15        165.03        164.60        17.34 o                         
  -2  11  15        112.86         85.40        20.46 o                         
  -1  11  15        127.35        167.98        24.01 o                         
   0  11  15        127.88        115.13        21.02 o                         
   1  11  15        129.62        160.76        24.88 o                         
   2  11  15        120.22        121.82        22.16 o                         
   3  11  15        149.13        152.94        17.67 o                         
  -4  12  15         22.69         62.53        26.46 o                         
  -3  12  15         85.19        110.66        15.85 o                         
  -2  12  15         86.17        101.22        20.57 o                         
  -1  12  15         40.19         34.73        20.05 o                         
   0  12  15        142.41        164.37        24.96 o                         
   1  12  15         43.50         12.07        19.77 o                         
   2  12  15         79.17        104.08        16.52 o                         
   3  12  15         82.93        109.35        25.34 o                         
  -1  13  15        104.00         68.92        21.88 o                         
   0  13  15         37.35         13.37        16.31 o                         
   1  13  15        109.14        110.24        22.42 o                         
   2  13  15         77.13        105.33        17.61 o                         
   3  13  15         19.53         30.49        20.11 o                         
   0   0  16       1934.25       1953.18        27.66 o                         
   1   0  16        391.87        384.72        11.69 o                         
   2   0  16        620.75        644.22        16.11 o                         
   3   0  16        448.04        413.62        21.26 o                         
   4   0  16        118.10        139.59        18.03 o                         
   5   0  16         92.15         77.39        17.51 o                         
   6   0  16        421.82        554.15        23.75 o                         
   7   0  16        123.40        136.93        30.78 o                         
  -7   1  16         11.89        -11.89        17.83 o                         
  -6   1  16         20.73         33.79        25.44 o                         
  -5   1  16         41.28         33.99        22.68 o                         
  -4   1  16         70.55         59.75        16.37 o                         
  -3   1  16          9.41          2.40        14.26 o                         
  -2   1  16         87.48         87.48        10.99 o                         
  -1   1  16        486.49        513.65        15.22 o                         
   0   1  16        571.93        566.17        20.95 o                         
   1   1  16        497.18        508.87        17.24 o                         
   2   1  16         84.43         88.76        15.17 o                         
   3   1  16          1.82          9.84        16.05 o                         
   4   1  16         83.73         67.40        16.53 o                         
   5   1  16         38.47         52.86        16.53 o                         
   6   1  16         22.97         19.52        14.60 o                         
  -7   2  16          1.06        -19.67        19.67 o                         
  -6   2  16         15.33         69.21        17.30 o                         
  -5   2  16         65.59         68.29        22.81 o                         
  -4   2  16         70.18         75.98        16.62 o                         
  -3   2  16        422.20        407.93        20.79 o                         
  -2   2  16        379.46        352.22        14.24 o                         
  -1   2  16        155.92        170.33        10.03 o                         
   0   2  16       1115.88       1034.51        35.39 o                         
   1   2  16        159.55        168.73        11.54 o                         
   2   2  16        317.11        289.12        18.49 o                         
   3   2  16        433.82        431.62        20.52 o                         
   4   2  16         49.34         34.52        16.76 o                         
   5   2  16         56.92         21.57        18.85 o                         
   6   2  16         22.90         24.95        15.23 o                         
  -7   3  16        112.11        146.42        28.94 o                         
  -6   3  16         90.59         95.44        28.85 o                         
  -5   3  16        131.07        129.86        23.26 o                         
  -4   3  16        114.29        102.79        25.04 o                         
  -3   3  16        155.66        170.44        12.54 o                         
  -2   3  16         43.11         38.42        11.09 o                         
  -1   3  16        705.97        690.01        20.09 o                         
   0   3  16        274.48        285.96        12.99 o                         
   1   3  16        661.58        640.07        16.20 o                         
   2   3  16         44.67         34.93        15.57 o                         
   3   3  16        183.77        198.50        20.67 o                         
   4   3  16        133.77        121.63        27.05 o                         
   5   3  16        149.49        184.17        19.62 o                         
   6   3  16         83.10         58.14        18.73 o                         
  -6   4  16         46.54         36.99        25.60 o                         
  -5   4  16         16.72          9.05        23.97 o                         
  -4   4  16        316.85        310.22        26.43 o                         
  -3   4  16         90.59         51.21        16.39 o                         
  -2   4  16        444.70        473.97        24.28 o                         
  -1   4  16        289.76        288.04        16.48 o                         
   0   4  16        318.65        306.28        13.32 o                         
   1   4  16        285.07        254.21        14.28 o                         
   2   4  16        421.03        411.70        20.63 o                         
   3   4  16         95.18         83.67        18.13 o                         
   4   4  16        329.87        376.88        21.19 o                         
   5   4  16         15.42         -2.30        23.49 o                         
   6   4  16         45.70         33.03        29.30 o                         
  -3   5  16         64.02         47.49        15.27 o                         
  -2   5  16        206.35        197.67        22.29 o                         
  -1   5  16        397.05        350.53        23.88 o                         
   0   5  16         99.69        105.26        14.42 o                         
   1   5  16        383.10        360.77        18.95 o                         
   2   5  16        204.23        206.25        28.25 o                         
   3   5  16         71.14         76.11        18.09 o                         
   4   5  16        230.19        224.00        19.50 o                         
   5   5  16         77.35         71.98        13.89 o                         
   6   5  16          2.58          8.11        26.76 o                         
  -3   6  16        144.23        145.20        18.33 o                         
  -2   6  16       1185.09       1204.44        34.67 o                         
  -1   6  16         81.09         69.47        18.44 o                         
   0   6  16        589.97        593.51        19.93 o                         
   1   6  16         82.73         97.01        15.41 o                         
   2   6  16       1141.46       1168.98        28.58 o                         
   3   6  16        146.32        148.90        26.80 o                         
   4   6  16        504.82        576.38        29.41 o                         
   5   6  16         90.10        105.57        23.07 o                         
  -3   7  16        335.99        353.98        21.94 o                         
  -2   7  16         46.51         30.63        18.16 o                         
  -1   7  16         14.66         26.74        20.05 o                         
   0   7  16        130.88        119.47        22.36 o                         
   1   7  16          8.30         -0.28        15.08 o                         
   2   7  16         49.48         52.96        18.02 o                         
   3   7  16        320.63        355.09        27.21 o                         
   4   7  16         23.27         16.62        18.80 o                         
   5   7  16         38.99         37.18        14.03 o                         
  -4   8  16         59.84         61.48        17.52 o                         
  -3   8  16         71.80         51.22        16.47 o                         
  -2   8  16         62.07         37.66        19.59 o                         
  -1   8  16        266.47        251.86        23.76 o                         
   0   8  16        630.57        643.71        32.25 o                         
   1   8  16        237.00        219.53        17.91 o                         
   2   8  16         75.08         69.96        16.86 o                         
   3   8  16         83.61         63.29        17.38 o                         
   4   8  16         52.19         55.66        18.34 o                         
   5   8  16         34.48         27.81        17.13 o                         
  -4   9  16         97.74         77.96        16.24 o                         
  -3   9  16        455.96        476.12        27.70 o                         
  -2   9  16         73.50         74.57        16.96 o                         
  -1   9  16        321.10        313.88        24.33 o                         
   0   9  16         14.75         -4.33        18.19 o                         
   1   9  16        314.09        327.86        20.28 o                         
   2   9  16         53.41         47.02        15.00 o                         
   3   9  16        466.62        494.42        23.51 o                         
   4   9  16         93.14         93.77        13.97 o                         
   5   9  16        215.62        244.89        28.18 o                         
  -4  10  16        135.61        174.84        18.85 o                         
  -3  10  16         10.36        -12.40        18.11 o                         
  -2  10  16        132.83        159.02        22.01 o                         
  -1  10  16         23.38         20.15        18.09 o                         
   0  10  16         77.48         98.04        23.48 o                         
   1  10  16         27.11         42.08        15.06 o                         
   2  10  16        133.60        178.26        18.53 o                         
   3  10  16         13.32         36.74        18.94 o                         
   4  10  16        130.85        130.18        16.12 o                         
  -3  11  16        104.75         74.27        14.27 o                         
  -2  11  16         83.65         72.25        18.83 o                         
  -1  11  16        113.95         74.04        19.59 o                         
   0  11  16         96.95        113.35        23.39 o                         
   1  11  16        109.47        103.96        21.60 o                         
   2  11  16         76.77         69.94        16.36 o                         
   3  11  16        104.92         98.90        18.73 o                         
  -3  12  16         64.16         93.78        24.11 o                         
  -2  12  16        242.50        247.95        26.41 o                         
  -1  12  16         52.05        102.53        20.91 o                         
   0  12  16        161.60        146.54        23.91 o                         
   1  12  16         44.16         21.61        18.63 o                         
   2  12  16        267.78        248.04        19.21 o                         
   3  12  16         53.01          7.64        26.13 o                         
   2  13  16          3.89         -7.47        25.08 o                         
   1   0  17         97.82        127.07        11.48 o                         
   2   0  17        149.40        150.70        11.97 o                         
   3   0  17        335.54        328.69        19.39 o                         
   4   0  17         93.94         74.69        15.98 o                         
   5   0  17        105.29         88.65        17.84 o                         
   6   0  17         18.75         25.83        15.54 o                         
  -6   1  17          7.25         10.40        16.67 o                         
  -5   1  17        312.07        297.92        27.33 o                         
  -4   1  17         57.58         40.94        16.23 o                         
  -3   1  17       2071.34       2006.85        34.49 o                         
  -2   1  17         54.19         72.09        11.36 o                         
  -1   1  17       1030.16       1054.31        16.31 o                         
   0   1  17        107.57         95.45         9.27 o                         
   1   1  17       1046.95       1064.67        18.88 o                         
   2   1  17         52.70         59.71        15.48 o                         
   3   1  17       2007.44       1940.42        57.19 o                         
   4   1  17         63.02         67.35        18.35 o                         
   5   1  17        316.61        309.39        22.24 o                         
   6   1  17          7.66         34.57        15.64 o                         
  -6   2  17         89.56        133.79        25.09 o                         
  -5   2  17          4.47          5.97        21.26 o                         
  -4   2  17        626.18        620.29        45.00 o                         
  -3   2  17        115.35         72.63        25.27 o                         
  -2   2  17        526.31        546.02        16.43 o                         
  -1   2  17         23.32         19.91        10.65 o                         
   0   2  17        818.80        852.49        17.49 o                         
   1   2  17         24.66         23.48        10.10 o                         
   2   2  17        481.82        504.36        51.00 o                         
   3   2  17        113.63        114.79        17.40 o                         
   4   2  17        665.98        648.24        24.74 o                         
   5   2  17          4.47        -17.71        17.71 o                         
   6   2  17         84.32        110.87        17.04 o                         
  -6   3  17         10.01         48.55        17.02 o                         
  -5   3  17         39.43         38.82        19.56 o                         
  -4   3  17         70.67         65.97        24.60 o                         
  -3   3  17          5.87          4.74        15.71 o                         
  -2   3  17        103.76         94.69        11.84 o                         
  -1   3  17        166.04        155.71        15.02 o                         
   0   3  17        522.43        477.71        14.81 o                         
   1   3  17        164.75        138.85        11.50 o                         
   2   3  17         95.30         83.73        19.27 o                         
   3   3  17          5.71          9.91        15.08 o                         
   4   3  17         69.23         66.61        18.02 o                         
   5   3  17         37.78         44.13        18.29 o                         
   6   3  17          9.51        -14.79        14.79 o                         
  -6   4  17        124.62        100.38        26.73 o                         
  -5   4  17         21.19         -2.90        19.44 o                         
  -4   4  17        399.11        349.93        30.73 o                         
  -3   4  17         61.78         73.13        16.36 o                         
  -2   4  17       1140.06       1140.82        35.07 o                         
  -1   4  17         48.54         52.49        14.16 o                         
   0   4  17        700.02        681.73        17.13 o                         
   1   4  17         40.51         42.55        10.70 o                         
   2   4  17       1135.83       1124.03        30.24 o                         
   3   4  17         57.25         42.03        16.92 o                         
   4   4  17        411.21        378.01        30.59 o                         
   5   4  17         23.09        -12.34        17.36 o                         
   6   4  17        130.19        105.97        20.34 o                         
  -3   5  17        387.70        428.93        24.31 o                         
  -2   5  17        172.90        179.32        21.37 o                         
  -1   5  17        804.76        847.42        32.94 o                         
   0   5  17         47.02         14.58        18.18 o                         
   1   5  17        756.20        728.63        26.81 o                         
   2   5  17        167.97        158.69        18.04 o                         
   3   5  17        404.14        483.75        23.70 o                         
   4   5  17        101.50        101.01        18.11 o                         
   5   5  17        185.09        230.39        19.80 o                         
  -3   6  17        131.76        119.22        17.09 o                         
  -2   6  17         60.74         31.64        20.28 o                         
  -1   6  17        111.66        125.44        22.85 o                         
   0   6  17          0.68         -5.71        22.36 o                         
   1   6  17        126.23        102.83        16.43 o                         
   2   6  17         58.19         51.99        17.02 o                         
   3   6  17        121.51        143.93        17.62 o                         
   4   6  17         65.90         75.34        21.95 o                         
   5   6  17         15.52         29.73        20.88 o                         
  -3   7  17        343.93        370.93        24.12 o                         
  -2   7  17        184.20        186.15        21.07 o                         
  -1   7  17       1205.29       1272.06        39.29 o                         
   0   7  17         10.29         23.22        19.65 o                         
   1   7  17       1217.08       1217.01        29.13 o                         
   2   7  17        192.97        187.65        19.29 o                         
   3   7  17        334.73        333.57        22.54 o                         
   4   7  17         37.22          9.51        18.54 o                         
   5   7  17        153.80        189.28        16.23 o                         
  -4   8  17        121.45        142.93        20.94 o                         
  -3   8  17         43.96         24.21        14.61 o                         
  -2   8  17        122.44        151.41        21.33 o                         
  -1   8  17         16.00        -20.24        20.56 o                         
   0   8  17        988.72       1005.03        36.59 o                         
   1   8  17         13.16         10.18        27.42 o                         
   2   8  17        132.53        161.65        18.10 o                         
   3   8  17         42.34         58.10        16.97 o                         
   4   8  17        122.57        169.63        29.79 o                         
  -4   9  17        174.09        204.21        20.22 o                         
  -3   9  17         33.23         19.17        17.92 o                         
  -2   9  17        141.25        136.08        22.17 o                         
  -1   9  17         54.15         35.34        21.28 o                         
   0   9  17        370.60        364.93        29.42 o                         
   1   9  17         52.02         58.15        29.79 o                         
   2   9  17        145.65        158.30        19.60 o                         
   3   9  17         30.55         17.20        23.28 o                         
   4   9  17        172.76        194.86        20.63 o                         
  -4  10  17        155.51        119.26        18.17 o                         
  -3  10  17         39.43         28.55        17.34 o                         
  -2  10  17        400.13        377.47        28.35 o                         
  -1  10  17         52.24        101.73        22.81 o                         
   0  10  17        180.71        139.99        22.12 o                         
   1  10  17         62.70         57.90        27.17 o                         
   2  10  17        387.14        384.58        21.54 o                         
   3  10  17         43.91         28.51        26.33 o                         
   4  10  17        175.52        171.35        19.63 o                         
  -3  11  17         54.36        113.96        20.84 o                         
  -2  11  17          9.61         -1.06        21.09 o                         
  -1  11  17        436.02        426.56        29.41 o                         
   0  11  17         18.50         -9.32        20.49 o                         
   1  11  17        445.98        485.97        30.11 o                         
   2  11  17          9.11         32.64        18.70 o                         
   3  11  17         55.77         88.90        20.12 o                         
   1  12  17         45.55         63.32        19.43 o                         
   2  12  17          9.60         54.16        23.05 o                         
   0   0  18       1021.60        996.60        22.20 o                         
   1   0  18        506.75        466.48        15.07 o                         
   2   0  18       1467.56       1414.40        29.50 o                         
   3   0  18        425.26        431.15        22.80 o                         
   4   0  18        158.68        163.07        19.60 o                         
   5   0  18         29.12         67.84        21.59 o                         
   6   0  18         58.17         77.17        20.22 o                         
  -6   1  18         62.15        112.06        16.29 o                         
  -5   1  18        162.32        164.17        26.00 o                         
  -4   1  18         48.73         39.63        17.76 o                         
  -3   1  18        223.60        229.85        20.08 o                         
  -2   1  18        115.21        108.71        17.10 o                         
  -1   1  18        406.42        395.05        14.24 o                         
   0   1  18         22.87         11.31         8.79 o                         
   1   1  18        440.43        436.50        21.51 o                         
   2   1  18        112.34        106.54        16.49 o                         
   3   1  18        217.66        205.88        19.16 o                         
   4   1  18         42.27         22.43        16.14 o                         
   5   1  18        148.67        123.47        17.89 o                         
   6   1  18         59.65         46.42        18.24 o                         
  -6   2  18         38.10        -15.99        26.46 o                         
  -5   2  18         12.57          4.94        19.61 o                         
  -4   2  18        151.67        129.20        19.05 o                         
  -3   2  18        132.00         83.42        18.15 o                         
  -2   2  18        174.75        142.19        12.60 o                         
  -1   2  18          7.81          2.26        11.24 o                         
   0   2  18        235.81        255.14        12.68 o                         
   1   2  18          6.47         -4.61         9.93 o                         
   2   2  18        182.86        180.34        18.08 o                         
   3   2  18        129.09        111.36        17.21 o                         
   4   2  18        145.07        136.45        27.22 o                         
   5   2  18         13.36         20.21        17.97 o                         
   6   2  18         37.29         45.57        28.97 o                         
  -6   3  18          8.35         60.48        23.89 o                         
  -5   3  18        298.54        313.13        28.96 o                         
  -4   3  18        189.99        212.36        27.87 o                         
  -3   3  18        444.54        468.88        22.89 o                         
  -2   3  18        148.06        141.83        22.41 o                         
  -1   3  18       1528.39       1525.44        29.35 o                         
   0   3  18        222.17        178.95        13.62 o                         
   1   3  18       1553.48       1510.45        58.85 o                         
   2   3  18        137.56        114.64        16.91 o                         
   3   3  18        482.73        521.22        25.74 o                         
   4   3  18        191.52        172.87        19.49 o                         
   5   3  18        288.87        308.20        42.72 o                         
   6   3  18          5.74        -23.23        23.23 o                         
  -5   4  18         30.76         31.81        24.63 o                         
  -2   4  18        321.85        283.90        23.35 o                         
  -1   4  18        197.58        162.42        15.89 o                         
   0   4  18        111.60        107.38        12.19 o                         
   1   4  18        184.77        181.37        16.65 o                         
   2   4  18        360.89        343.21        29.82 o                         
   3   4  18         77.81        123.14        50.52 o                         
   4   4  18         68.62         96.59        35.86 o                         
   5   4  18         33.39         22.22        18.56 o                         
   6   4  18         61.26        131.68        27.77 o                         
  -3   5  18        171.36        197.45        21.88 o                         
  -2   5  18         61.29         48.95        21.08 o                         
  -1   5  18         68.77         72.82        22.02 o                         
   0   5  18        172.43        180.97        25.46 o                         
   1   5  18         99.91         98.49        16.64 o                         
   2   5  18         59.58         19.08        17.21 o                         
   3   5  18        178.78        180.19        18.08 o                         
   4   5  18          2.98         19.13        17.83 o                         
   5   5  18         85.37         68.23        27.70 o                         
  -3   6  18         59.19         80.14        18.88 o                         
  -2   6  18        659.73        646.00        29.66 o                         
  -1   6  18          9.67         19.32        18.25 o                         
   0   6  18        931.12       1036.75        39.14 o                         
   1   6  18         10.22         20.75        16.16 o                         
   2   6  18        696.09        761.86        25.89 o                         
   3   6  18         50.70         50.03        17.85 o                         
   4   6  18        247.93        295.94        22.36 o                         
   5   6  18         80.71        141.89        33.31 o                         
  -3   7  18         65.34         26.59        17.46 o                         
  -2   7  18         86.64         79.96        21.63 o                         
  -1   7  18        274.87        339.37        27.87 o                         
   0   7  18        129.16        158.94        25.68 o                         
   1   7  18        288.38        271.30        21.19 o                         
   2   7  18         78.77         80.99        17.69 o                         
   3   7  18         65.75         63.65        18.44 o                         
   4   7  18         25.53         17.83        18.97 o                         
   5   7  18        149.21        217.36        27.33 o                         
  -3   8  18         38.60         90.19        19.17 o                         
  -2   8  18        223.46        163.43        22.57 o                         
  -1   8  18         88.02        126.70        24.92 o                         
   0   8  18        220.58        206.35        26.23 o                         
   1   8  18         84.31        106.97        18.29 o                         
   2   8  18        231.67        212.11        21.24 o                         
   3   8  18         38.62         51.40        27.11 o                         
   4   8  18         67.47         59.99        18.50 o                         
   5   8  18         18.11         56.57        22.88 o                         
  -4   9  18         20.96        -18.31        18.31 o                         
  -3   9  18        284.29        282.82        22.68 o                         
  -2   9  18         13.42         11.58        19.72 o                         
  -1   9  18        171.43        155.24        22.48 o                         
   0   9  18          3.86        -18.83        25.29 o                         
   1   9  18        158.89        205.26        29.13 o                         
   2   9  18          9.61        -10.55        18.61 o                         
   3   9  18        298.02        271.87        22.33 o                         
   4   9  18         17.85         39.86        17.95 o                         
  -2  10  18         53.01         63.59        19.38 o                         
  -1  10  18        158.91        166.18        26.78 o                         
   0  10  18          0.31         13.51        20.98 o                         
   1  10  18        162.39        162.34        27.79 o                         
   2  10  18         51.07         34.31        19.40 o                         
   3  10  18         13.51         42.08        20.06 o                         
  -1  11  18         53.21         39.53        22.95 o                         
   0  11  18          1.26          1.57        18.43 o                         
   1  11  18         71.35         60.47        22.14 o                         
   2  11  18         29.55        -11.85        22.41 o                         
   1   0  19         25.02         41.15        11.67 o                         
   2   0  19         98.57        106.46        15.47 o                         
   3   0  19         44.70         30.65        22.10 o                         
   4   0  19         33.38         26.06        15.78 o                         
   5   0  19         20.16         16.32        31.93 o                         
  -5   1  19        156.62        173.23        30.93 o                         
  -4   1  19         32.82         36.60        18.20 o                         
  -3   1  19        314.90        319.47        20.98 o                         
  -2   1  19         92.31         92.25        12.09 o                         
  -1   1  19       1003.03        956.31        19.65 o                         
   0   1  19         25.69         22.80        10.97 o                         
   1   1  19        992.63        962.71        41.72 o                         
   2   1  19         81.69         84.12        19.36 o                         
   3   1  19        283.92        240.26        20.11 o                         
   4   1  19         24.35         12.97        17.40 o                         
   5   1  19        143.10        128.68        20.41 o                         
  -5   2  19        122.40         81.73        21.59 o                         
  -4   2  19        220.64        213.49        35.68 o                         
  -3   2  19        205.30        217.46        20.10 o                         
  -2   2  19        410.75        419.71        15.71 o                         
  -1   2  19        136.39        127.89        20.26 o                         
   0   2  19       1078.01       1057.68        48.09 o                         
   1   2  19        153.89        163.46        12.63 o                         
   2   2  19        414.82        392.99        20.56 o                         
   3   2  19        188.53        189.51        20.97 o                         
   4   2  19        231.25        228.33        30.56 o                         
   5   2  19        120.74        126.34        21.13 o                         
  -5   3  19          3.90          9.54        25.33 o                         
  -4   3  19         41.09         60.91        23.90 o                         
  -3   3  19         65.79         35.06        18.07 o                         
  -2   3  19         86.93         74.63        14.86 o                         
  -1   3  19         78.58         82.08        16.08 o                         
   0   3  19          4.87         18.90        10.76 o                         
   1   3  19         79.98         88.47        26.78 o                         
   2   3  19         87.40         94.93        17.06 o                         
   3   3  19         71.04         80.88        24.77 o                         
   4   3  19         44.23         32.85        16.65 o                         
   5   3  19          5.24        -12.42        19.22 o                         
  -2   4  19        262.64        244.79        25.26 o                         
  -1   4  19        284.07        250.42        17.74 o                         
   0   4  19        622.06        548.59        28.98 o                         
   1   4  19        269.53        221.74        18.77 o                         
   2   4  19        225.07        205.82        23.45 o                         
   3   4  19         33.21         58.99        16.14 o                         
   4   4  19        180.40        206.17        20.47 o                         
   5   4  19         36.77         66.46        20.72 o                         
  -3   5  19        325.36        299.06        24.49 o                         
  -2   5  19        119.53        134.40        23.00 o                         
  -1   5  19        335.18        338.54        25.46 o                         
   0   5  19        103.36        144.30        26.05 o                         
   1   5  19        329.82        312.17        19.28 o                         
   2   5  19        143.07        129.54        16.67 o                         
   3   5  19        323.73        322.72        20.98 o                         
   4   5  19         56.61         76.61        30.22 o                         
   5   5  19         24.95          4.29        24.76 o                         
  -3   6  19         34.38         61.23        20.92 o                         
  -2   6  19         49.51         58.70        21.47 o                         
  -1   6  19         86.15        115.53        24.30 o                         
   0   6  19         62.67         72.13        24.02 o                         
   1   6  19         80.93         70.69        15.95 o                         
   2   6  19         57.77         66.65        18.01 o                         
   3   6  19         30.96         59.53        20.60 o                         
   4   6  19         51.33         49.48        18.53 o                         
   5   6  19         21.30         44.65        24.19 o                         
  -3   7  19        228.08        211.77        22.81 o                         
  -2   7  19        106.37         90.68        22.82 o                         
  -1   7  19        399.31        394.80        28.19 o                         
   0   7  19        259.17        249.38        30.65 o                         
   1   7  19        365.43        416.59        22.22 o                         
   2   7  19        106.09         64.69        35.70 o                         
   3   7  19        214.67        166.13        24.91 o                         
   4   7  19         49.63         39.18        53.01 o                         
  -3   8  19        119.04        102.89        19.60 o                         
  -2   8  19        123.12         99.92        23.28 o                         
  -1   8  19        126.71        126.71        22.36 o                         
   0   8  19         84.22        101.33        26.94 o                         
   1   8  19        136.53        102.10        35.04 o                         
   2   8  19        121.65        106.62        19.21 o                         
   3   8  19        125.73        156.11        20.37 o                         
   4   8  19         66.95         42.61        27.19 o                         
  -3   9  19          6.86         -8.44        20.61 o                         
  -2   9  19          2.29        -22.33        22.33 o                         
  -1   9  19        121.14         86.21        25.98 o                         
   0   9  19          7.58         -5.03        23.61 o                         
   1   9  19        125.20        163.19        29.76 o                         
   2   9  19          2.34          0.63        18.07 o                         
   3   9  19         10.15          8.46        19.85 o                         
  -2  10  19         79.81         67.69        22.03 o                         
  -1  10  19         42.76         13.93        18.53 o                         
   0  10  19         90.53        118.35        26.37 o                         
   1  10  19         42.30         53.45        28.00 o                         
   2  10  19         79.62         56.62        28.71 o                         
   2  11  19         37.56         69.14        30.48 o                         
   0   0  20         52.13         70.70        13.90 o                         
   1   0  20        250.02        259.92        14.94 o                         
   2   0  20        204.91        182.71        18.10 o                         
   3   0  20        196.33        215.71        20.50 o                         
   4   0  20        145.89         98.78        18.63 o                         
   5   0  20        107.93        121.75        21.79 o                         
  -5   1  20          6.42         64.68        26.98 o                         
  -4   1  20         90.56         84.61        18.20 o                         
  -3   1  20         13.14         26.61        18.57 o                         
  -2   1  20         32.16         36.75        16.81 o                         
  -1   1  20         96.09         93.48        12.55 o                         
   0   1  20        229.53        220.20        12.88 o                         
   1   1  20         83.63        107.08        12.90 o                         
   2   1  20         20.52         34.54        26.69 o                         
   3   1  20         12.90         -1.77        15.69 o                         
   4   1  20         85.44         94.41        18.02 o                         
   5   1  20          7.55         45.21        23.12 o                         
  -4   2  20        102.75         65.51        23.24 o                         
  -3   2  20         56.07         36.86        16.32 o                         
  -2   2  20        193.94        183.77        18.71 o                         
  -1   2  20        174.52        188.47        17.54 o                         
   0   2  20         46.49         60.86        11.09 o                         
   1   2  20        191.67        204.06        13.83 o                         
   2   2  20        189.84        185.63        36.97 o                         
   3   2  20         45.51         33.52        23.21 o                         
   4   2  20        102.36         93.60        19.88 o                         
   5   2  20         58.49         83.72        28.63 o                         
  -4   3  20        169.89        169.50        25.72 o                         
  -3   3  20         37.07          4.70        17.91 o                         
  -2   3  20        188.20        206.77        17.42 o                         
  -1   3  20          7.34         16.66        29.83 o                         
   0   3  20        143.49        116.37        16.03 o                         
   1   3  20         18.70          9.66        14.24 o                         
   2   3  20        190.23        216.57        31.96 o                         
   3   3  20         35.84         41.88        16.61 o                         
   4   3  20        179.20        147.89        28.93 o                         
   5   3  20          7.86         -5.11        23.58 o                         
  -2   4  20         74.71         87.99        23.38 o                         
  -1   4  20        102.31         95.01        16.21 o                         
   0   4  20         44.78         60.25        15.13 o                         
   1   4  20        113.20         99.13        16.04 o                         
   2   4  20         71.54         44.08        17.86 o                         
   3   4  20          8.55         14.52        15.34 o                         
   4   4  20          8.13         19.99        16.99 o                         
  -2   5  20          6.21        -11.01        21.61 o                         
  -1   5  20         68.53         70.21        22.64 o                         
   0   5  20        119.26         76.06        25.33 o                         
   1   5  20         64.73         49.64        17.95 o                         
   2   5  20          5.41         24.58        17.96 o                         
   3   5  20        104.32         88.01        19.88 o                         
   4   5  20         97.36        126.65        32.14 o                         
  -3   6  20        176.85        210.19        22.03 o                         
  -2   6  20        102.02         87.73        21.68 o                         
  -1   6  20        145.62        131.02        26.66 o                         
   0   6  20         52.85         62.14        24.24 o                         
   1   6  20        129.84        121.89        19.86 o                         
   2   6  20         96.34         93.34        22.45 o                         
   3   6  20        176.54        150.06        20.48 o                         
   4   6  20         17.51         40.60        21.74 o                         
  -3   7  20         43.50         59.61        21.35 o                         
  -2   7  20         58.16         75.77        24.01 o                         
  -1   7  20          2.73         30.83        24.50 o                         
   0   7  20        202.26        200.12        30.53 o                         
   1   7  20          2.91         24.40        26.91 o                         
   2   7  20         49.54         51.82        17.89 o                         
   3   7  20         40.63         59.09        21.26 o                         
  -3   8  20         18.78          7.57        20.76 o                         
  -2   8  20         80.30        107.26        23.61 o                         
  -1   8  20          9.23         -4.10        23.73 o                         
   0   8  20        119.49        168.93        29.64 o                         
   1   8  20          7.12         18.12        28.15 o                         
   2   8  20         77.59         77.79        28.38 o                         
   3   8  20         15.78        -20.32        28.44 o                         
  -2   9  20        194.81        195.95        22.53 o                         
  -1   9  20         12.94         44.28        25.61 o                         
   0   9  20        107.82        145.91        27.08 o                         
   1   9  20         18.72          1.10        27.24 o                         
   2   9  20        180.32        195.27        33.69 o                         
   2  10  20          1.94         31.96        29.24 o                         
   1   0  21          4.86         17.29        11.37 o                         
   2   0  21          0.68          5.90        16.03 o                         
   3   0  21         33.14         32.51        16.94 o                         
   4   0  21          0.33         -0.06        18.23 o                         
  -4   1  21        174.66        147.76        25.70 o                         
  -3   1  21         36.56         28.80        17.41 o                         
  -2   1  21        589.54        539.16        22.58 o                         
  -1   1  21         89.98         83.88        12.36 o                         
   0   1  21        415.82        401.73        15.38 o                         
   1   1  21         80.19        106.28        13.30 o                         
   2   1  21        570.95        545.88        22.20 o                         
   3   1  21         40.14         22.64        28.21 o                         
   4   1  21        162.38        147.15        21.21 o                         
  -4   2  21          2.91         24.69        17.46 o                         
  -3   2  21        156.32        183.30        19.25 o                         
  -2   2  21         23.33         26.57        13.75 o                         
  -1   2  21        162.56        148.36        16.10 o                         
   0   2  21          1.03          3.55        13.72 o                         
   1   2  21        153.27        147.94        15.93 o                         
   2   2  21         24.70         41.91        16.64 o                         
   3   2  21        178.66        165.78        18.94 o                         
   4   2  21          2.14         -6.19        19.64 o                         
  -4   3  21          6.17         -1.18        21.89 o                         
  -3   3  21          3.88         28.25        24.41 o                         
  -2   3  21         22.34         25.26        14.65 o                         
  -1   3  21         13.25         -2.72        20.31 o                         
   0   3  21         40.91         48.66        23.15 o                         
   1   3  21         11.17          7.09        14.95 o                         
   2   3  21         22.61         17.56        25.80 o                         
   3   3  21          5.35         -1.97        15.67 o                         
   4   3  21          5.79         -3.67        20.74 o                         
  -2   4  21         37.78         33.47        19.89 o                         
  -1   4  21        222.16        229.14        18.55 o                         
   0   4  21          5.87          8.99        14.84 o                         
   1   4  21        236.51        228.18        41.99 o                         
   2   4  21         42.81         58.74        18.52 o                         
   3   4  21        283.12        286.59        23.47 o                         
   4   4  21         20.44         61.06        24.28 o                         
  -2   5  21        386.26        381.27        28.55 o                         
  -1   5  21          5.22         10.84        23.76 o                         
   0   5  21        276.47        325.33        31.30 o                         
   1   5  21          5.35         -4.84        26.10 o                         
   2   5  21        387.74        347.35        22.36 o                         
   3   5  21         21.12          4.64        19.58 o                         
  -2   6  21          1.28         -5.15        22.56 o                         
  -1   6  21         20.14         33.92        23.39 o                         
   0   6  21         13.04         15.21        24.26 o                         
   1   6  21         20.07         17.56        28.57 o                         
   2   6  21          1.68         12.12        18.98 o                         
   3   6  21          0.31         -6.19        18.58 o                         
  -3   7  21         71.67         36.58        20.28 o                         
  -2   7  21        263.31        309.78        27.03 o                         
  -1   7  21         77.87         42.04        26.88 o                         
   0   7  21        204.50        272.18        31.77 o                         
   1   7  21         77.38        107.06        26.55 o                         
   2   7  21        271.68        250.54        26.18 o                         
   3   7  21         72.17          3.83        32.55 o                         
  -3   8  21         38.41         88.68        23.18 o                         
  -2   8  21         14.52         -6.08        21.58 o                         
  -1   8  21        156.69        172.95        30.65 o                         
   0   8  21          5.13        -26.20        28.90 o                         
   1   8  21        156.95        132.31        28.23 o                         
   2   8  21         13.13         33.05        26.58 o                         
   2   9  21         23.05         44.92        29.53 o                         
   0   0  22        106.05        134.91        22.48 o                         
   1   0  22        633.71        589.89        40.94 o                         
   2   0  22         12.40         16.94        19.69 o                         
   3   0  22        183.72        148.31        18.25 o                         
  -3   1  22          7.35         20.33        17.60 o                         
  -2   1  22          6.17         -8.55        14.54 o                         
  -1   1  22          3.13         23.71        15.10 o                         
   0   1  22          8.49         31.91        13.89 o                         
   1   1  22          4.15          9.71        25.62 o                         
   2   1  22          3.78          7.23        14.07 o                         
   3   1  22          5.98         22.47        25.83 o                         
  -3   2  22         28.76         36.21        15.92 o                         
  -2   2  22          1.29         -9.78        25.94 o                         
  -1   2  22         66.77         54.94        14.83 o                         
   0   2  22         85.73         64.46        26.45 o                         
   1   2  22         53.54         82.05        15.61 o                         
   2   2  22          1.27         -0.01        16.80 o                         
   3   2  22         27.79         12.63        18.17 o                         
  -2   3  22         80.55         98.56        28.97 o                         
  -1   3  22          7.07          0.23        15.61 o                         
   0   3  22        406.88        416.65        21.24 o                         
   1   3  22          6.06         -3.29        13.40 o                         
   2   3  22         91.07         76.20        17.34 o                         
   3   3  22          8.60          3.40        17.19 o                         
  -2   4  22         58.28         75.90        21.69 o                         
  -1   4  22         26.43         46.13        15.45 o                         
   0   4  22        113.01        112.72        16.97 o                         
   1   4  22         26.85         13.43        14.94 o                         
   2   4  22         56.94         93.15        17.71 o                         
   3   4  22         54.37         68.98        18.58 o                         
  -2   5  22         65.53         80.94        23.39 o                         
  -1   5  22          3.93         -7.71        23.49 o                         
   0   5  22          8.55         24.40        22.04 o                         
   1   5  22          5.13         18.06        15.61 o                         
   2   5  22         79.29        109.19        22.62 o                         
   3   5  22         15.59          6.68        31.71 o                         
  -2   6  22         11.08         27.45        24.29 o                         
  -1   6  22        227.68        197.15        28.51 o                         
   0   6  22          3.99        -10.79        26.50 o                         
   1   6  22        225.28        239.22        29.09 o                         
   2   6  22         10.76         14.06        35.96 o                         
  -2   7  22         13.70        -24.05        24.05 o                         
  -1   7  22         20.03         18.89        28.42 o                         
   0   7  22          7.01         -0.34        28.80 o                         
   2   7  22         19.12         88.96        34.44 o                         
   2   8  22         47.70        -32.92        32.92 o                         
   1   0  23         77.66         73.45        25.12 o                         
   2   0  23          9.29         40.76        17.15 o                         
   3   0  23         13.49         15.86        22.97 o                         
  -3   1  23         69.14         60.78        20.05 o                         
  -2   1  23        268.44        222.28        36.28 o                         
  -1   1  23         96.55         75.04        14.50 o                         
   0   1  23        199.32        226.83        42.46 o                         
   1   1  23         91.97        106.60        20.69 o                         
   2   1  23        254.08        225.93        18.95 o                         
   3   1  23         70.18        122.41        28.30 o                         
  -2   2  23         12.65        -19.96        26.49 o                         
  -1   2  23        198.14        235.29        19.84 o                         
   0   2  23         28.06          7.70        17.60 o                         
   1   2  23        202.29        184.46        16.64 o                         
   2   2  23         10.84         21.92        15.38 o                         
   3   2  23         91.41         58.86        28.14 o                         
  -2   3  23          5.18        -22.58        22.58 o                         
  -1   3  23         16.90         30.77        37.12 o                         
   0   3  23        123.68        117.09        17.31 o                         
   1   3  23         15.89         36.56        27.42 o                         
   2   3  23          6.18         24.90        15.31 o                         
  -1   4  23        148.35        117.84        20.71 o                         
   0   4  23         58.46        109.20        27.72 o                         
   1   4  23        144.17        153.16        17.23 o                         
   2   4  23         50.19         36.27        42.75 o                         
  -2   5  23         71.59          9.49        24.94 o                         
  -1   5  23         28.77         81.16        27.47 o                         
   0   5  23         82.78         61.47        21.39 o                         
   1   5  23         30.20         38.19        24.91 o                         
   2   5  23         68.08         86.43        27.82 o                         
  -2   6  23         10.36         28.28        25.91 o                         
  -1   6  23         12.93         -0.84        22.57 o                         
   0   6  23          4.77         45.67        29.05 o                         
   2   6  23          9.64          5.72        27.94 o                         
   0   0  24         27.44         37.66        20.00 o                         
   1   0  24         36.56          7.26        16.69 o                         
   2   0  24         64.17         53.70        21.15 o                         
  -1   1  24         36.32        -10.78        18.06 o                         
   0   1  24         36.02        127.56        26.71 o                         
   1   1  24         36.21         39.35        16.91 o                         
   2   1  24         13.02          9.43        17.31 o                         
  -1   2  24         17.20         60.82        22.40 o                         
   0   2  24         48.21         40.75        15.65 o                         
   1   2  24         17.62         42.49        19.81 o                         
   2   2  24          5.42         39.75        18.46 o                         
  -1   3  24         30.90         28.85        15.29 o                         
   0   3  24         15.85         58.43        24.20 o                         
   1   3  24         27.47         50.42        20.76 o                         
   2   3  24         53.62         24.02        21.49 o                         
  -1   4  24         12.11         35.31        19.87 o                         
   0   4  24         24.22          5.16        24.68 o                         
   2   4  24         20.82         62.43        27.60 o                         
   0   1  25         50.03         90.12        46.80 o                         
   1   1  25         61.00         59.02        23.73 o                         
  -1   2  25         13.28         31.52        20.75 o                         
   0   2  25         53.03         72.99        24.21 o                         
  -1   3  25         19.68          7.60        24.88 o                         
                                                                                
