# Supplementary material for: Fifteen 4-(2-meth­oxy­phen­yl)piperazin-1-ium salts containing organic anions: supra­molecular assembly in zero, one, two and three dimensions
Source: Acta Crystallogr E Crystallogr Commun. 2020 Oct 30;76(Pt 11):1779–93. doi: 10.1107/S2056989020014097 (PMC7643239; doi:10.1107/S2056989020014097)
Supplement: Supplementary file 9 [file e-76-01779-VIIIsup9.hkl]

data_VIII                                                                       
_shelx_title ' hm15cg'                                                          
_shelx_refln_list_code          4                                               
_shelx_F_calc_maximum      107.06                                               
_exptl_crystal_F_000       352.00                                               
_reflns_d_resolution_high  0.7658                                               
                                                                                
loop_                                                                           
 _space_group_symop_operation_xyz                                               
 'x, y, z'                                                                      
 '-x, -y, -z'                                                                   
                                                                                
_cell_length_a     7.8260                                                       
_cell_length_b    10.3200                                                       
_cell_length_c    12.0550                                                       
_cell_angle_alpha  78.370                                                       
_cell_angle_beta   78.270                                                       
_cell_angle_gamma  73.830                                                       
                                                                                
_shelx_F_squared_multiplier     1.000                                           
                                                                                
loop_                                                                           
 _refln_index_h                                                                 
 _refln_index_k                                                                 
 _refln_index_l                                                                 
 _refln_F_squared_calc                                                          
 _refln_F_squared_meas                                                          
 _refln_F_squared_sigma                                                         
 _refln_observed_status                                                         
   1   0   0       1230.35       1244.85         3.76 o                         
   2   0   0        278.26        260.55         0.91 o                         
   3   0   0         81.79         76.31         0.79 o                         
   4   0   0        157.99        184.96         1.46 o                         
   5   0   0          6.22          5.68         0.67 o                         
   6   0   0        128.66        123.07         2.03 o                         
   7   0   0          0.08         -0.11         0.99 o                         
   8   0   0          0.51         -1.92         1.92 o                         
   9   0   0         13.98         12.31         2.25 o                         
  -9   1   0          8.66          7.45         2.33 o                         
  -8   1   0         12.18         14.36         1.86 o                         
  -7   1   0         12.01         11.71         1.94 o                         
  -6   1   0        174.07        178.86         2.38 o                         
  -5   1   0         62.87         56.72         1.28 o                         
  -4   1   0          1.33          0.35         0.37 o                         
  -3   1   0        458.32        455.72         2.21 o                         
  -2   1   0        360.12        334.08         1.25 o                         
  -1   1   0       4262.07       4246.23         6.25 o                         
   1   1   0       1949.80       1964.77         8.18 o                         
   2   1   0        515.61        521.74         1.82 o                         
   3   1   0         40.96         40.40         0.45 o                         
   4   1   0        572.03        662.03         2.96 o                         
   5   1   0         51.28         50.59         1.27 o                         
   6   1   0         29.25         26.69         1.67 o                         
   7   1   0         52.90         55.51         1.65 o                         
   8   1   0         53.71         50.24         1.68 o                         
   9   1   0          6.34          6.19         2.05 o                         
  -8   2   0          0.23          0.51         1.69 o                         
  -7   2   0         43.86         42.43         2.45 o                         
  -6   2   0         74.57         73.37         2.83 o                         
  -5   2   0         33.22         32.60         1.06 o                         
  -4   2   0         38.15         31.60         1.48 o                         
  -3   2   0        177.16        207.45         4.15 o                         
  -2   2   0         19.00         22.92         0.45 o                         
  -1   2   0         90.76        112.48         1.53 o                         
   0   2   0       2657.25       2664.72         3.97 o                         
   1   2   0        145.33        162.36         0.94 o                         
   2   2   0         68.53         62.58         0.95 o                         
   3   2   0         19.42         22.15         0.35 o                         
   4   2   0        302.32        339.13         1.75 o                         
   5   2   0          8.04          6.77         0.50 o                         
   6   2   0          2.21          3.08         0.66 o                         
   7   2   0         70.71         62.37         3.57 o                         
   8   2   0         25.51         26.64         1.44 o                         
   9   2   0          0.23         -0.64         1.67 o                         
  -8   3   0          0.37         -0.13         1.66 o                         
  -7   3   0          0.14         -1.40         1.40 o                         
  -6   3   0        119.42        119.06         3.48 o                         
  -5   3   0         27.12         30.65         1.84 o                         
  -4   3   0          0.08         -0.88         1.06 o                         
  -3   3   0        825.76        917.84         3.66 o                         
  -2   3   0        221.63        210.64         3.67 o                         
  -1   3   0        147.42        149.53         2.72 o                         
   0   3   0       2184.50       2222.13         4.34 o                         
   1   3   0       1621.62       1540.54         3.55 o                         
   2   3   0          0.20          0.86         0.26 o                         
   3   3   0          0.56          0.60         0.23 o                         
   4   3   0       1177.55       1214.96         2.75 o                         
   5   3   0         12.54         12.67         0.74 o                         
   6   3   0         20.34         19.57         0.90 o                         
   7   3   0          1.96          1.40         0.81 o                         
   8   3   0         22.18         21.89         1.19 o                         
   9   3   0          1.79          0.89         1.05 o                         
  -8   4   0          0.46         -1.59         1.59 o                         
  -7   4   0          2.77          4.96         1.64 o                         
  -6   4   0          3.05          2.74         1.60 o                         
  -5   4   0          6.53          4.63         1.41 o                         
  -4   4   0         52.86         54.82         2.05 o                         
  -3   4   0        187.71        188.54         1.87 o                         
  -2   4   0        169.91        160.54         2.12 o                         
  -1   4   0        100.05         97.23         1.66 o                         
   0   4   0        405.08        387.90         3.06 o                         
   1   4   0        297.33        274.66         2.52 o                         
   2   4   0        472.15        461.35         2.24 o                         
   3   4   0        408.12        454.45         2.07 o                         
   4   4   0          0.02          0.34         0.33 o                         
   5   4   0         24.51         22.78         0.76 o                         
   6   4   0         34.50         36.89         1.10 o                         
   7   4   0         41.53         40.62         1.27 o                         
   8   4   0         41.56         38.61         2.64 o                         
   9   4   0          0.31          2.13         1.30 o                         
  -7   5   0          0.68          1.35         1.81 o                         
  -6   5   0          0.28          1.35         1.64 o                         
  -5   5   0          0.71         -0.56         1.26 o                         
  -4   5   0          0.32          0.23         1.14 o                         
  -3   5   0        152.67        145.51         1.82 o                         
  -2   5   0        236.26        251.60         2.95 o                         
  -1   5   0          6.66          4.38         0.81 o                         
   0   5   0         66.48         72.52         1.59 o                         
   1   5   0        135.82        135.76         2.10 o                         
   2   5   0        794.24        784.22         3.28 o                         
   3   5   0        299.21        335.41         2.60 o                         
   4   5   0          0.38          0.79         0.37 o                         
   5   5   0         35.06         38.35         1.14 o                         
   6   5   0          7.19          6.05         1.54 o                         
   7   5   0        138.01        128.35         3.90 o                         
   8   5   0          0.05          0.68         1.87 o                         
   9   5   0          2.62          3.33         1.91 o                         
  -7   6   0          0.44          1.40         1.94 o                         
  -6   6   0          4.07          1.82         1.70 o                         
  -5   6   0          5.07          3.88         1.49 o                         
  -4   6   0         27.68         26.94         1.95 o                         
  -3   6   0          9.35          9.24         0.80 o                         
  -2   6   0        357.40        370.82         3.96 o                         
  -1   6   0         36.00         39.30         1.43 o                         
   0   6   0        159.24        147.52         2.46 o                         
   1   6   0         67.90         69.85         1.77 o                         
   2   6   0         69.77         70.68         1.72 o                         
   3   6   0          2.92          4.77         0.66 o                         
   4   6   0         56.02         59.80         1.16 o                         
   5   6   0         18.54         17.89         0.99 o                         
   6   6   0         16.81         12.01         1.75 o                         
   7   6   0          6.25          6.24         1.94 o                         
   8   6   0          5.90          4.12         1.66 o                         
   9   6   0          0.60         -0.46         1.83 o                         
  -6   7   0          2.45          2.60         1.69 o                         
  -5   7   0          1.42          0.65         1.62 o                         
  -4   7   0          0.66          1.37         1.29 o                         
  -3   7   0         57.85         52.96         1.43 o                         
  -2   7   0         85.82         80.04         2.23 o                         
  -1   7   0         14.39         15.12         1.25 o                         
   0   7   0          1.51          0.73         0.90 o                         
   1   7   0          0.04         -0.13         0.94 o                         
   2   7   0         78.03         76.18         2.00 o                         
   3   7   0          1.27          0.91         0.95 o                         
   4   7   0          3.08          4.87         0.70 o                         
   5   7   0          5.37          3.40         0.80 o                         
   6   7   0          3.61          2.99         1.64 o                         
   7   7   0          3.14          1.71         1.69 o                         
   8   7   0          9.44         11.82         2.02 o                         
   9   7   0          0.92          2.56         2.21 o                         
  -5   8   0          0.12          0.12         1.80 o                         
  -4   8   0         11.54         14.78         1.92 o                         
  -3   8   0        117.19        125.59         2.93 o                         
  -2   8   0         45.06         46.89         1.93 o                         
  -1   8   0          7.69          5.04         1.28 o                         
   0   8   0         88.26         90.89         2.49 o                         
   1   8   0        153.58        160.62         3.06 o                         
   2   8   0         30.80         26.25         1.46 o                         
   3   8   0        119.20        119.66         2.66 o                         
   4   8   0         63.88         62.24         2.02 o                         
   5   8   0         11.90         11.07         1.72 o                         
   6   8   0          1.68          0.68         1.62 o                         
   7   8   0         15.92         11.22         2.02 o                         
   8   8   0          0.17         -1.63         2.14 o                         
  -4   9   0          0.96          1.51         1.38 o                         
  -3   9   0          5.04          6.29         1.40 o                         
  -2   9   0          2.12          4.33         1.35 o                         
  -1   9   0         26.48         28.02         1.78 o                         
   0   9   0        156.83        152.09         3.38 o                         
   1   9   0        203.48        205.30         3.75 o                         
   2   9   0         39.11         44.21         1.99 o                         
   3   9   0          7.83          6.14         1.22 o                         
   4   9   0         20.70         20.82         1.53 o                         
   5   9   0          0.27          1.30         1.70 o                         
   6   9   0          3.47          1.25         1.79 o                         
   7   9   0         38.80         42.03         3.00 o                         
   8   9   0          0.82         -0.45         2.26 o                         
  -3  10   0          9.26          8.02         1.08 o                         
  -2  10   0          6.67          6.07         1.36 o                         
  -1  10   0         17.35         15.58         1.84 o                         
   0  10   0          9.35         11.33         1.57 o                         
   1  10   0         29.10         29.38         1.89 o                         
   2  10   0         23.94         24.18         1.74 o                         
   3  10   0          3.18          0.89         1.14 o                         
   4  10   0          1.68          0.02         1.30 o                         
   5  10   0          1.93          1.76         1.00 o                         
   6  10   0          2.52          2.95         1.88 o                         
   7  10   0         10.19         12.85         2.59 o                         
  -3  11   0          3.54          2.24         1.66 o                         
  -2  11   0          3.87          2.51         1.77 o                         
  -1  11   0          5.57          5.75         1.56 o                         
   0  11   0          0.07         -0.32         1.44 o                         
   1  11   0         16.60         14.90         1.71 o                         
   2  11   0         15.06         16.60         1.75 o                         
   3  11   0          2.15          2.41         1.38 o                         
   4  11   0         10.39         12.78         1.67 o                         
   5  11   0          0.57          1.37         1.19 o                         
   6  11   0          1.07         -0.31         2.04 o                         
   0  12   0          0.32          0.15         1.89 o                         
   1  12   0          0.49         -0.53         1.59 o                         
   2  12   0          0.16         -1.68         1.68 o                         
   3  12   0          1.13          1.85         1.51 o                         
   4  12   0          0.44         -0.95         1.47 o                         
   5  12   0          1.55          3.46         1.61 o                         
  -5 -12   1          2.19          4.64         1.41 o                         
  -4 -12   1          2.51          6.53         1.81 o                         
  -3 -12   1          0.77          0.43         1.66 o                         
  -2 -12   1          3.78          1.39         1.40 o                         
  -1 -12   1          1.41          0.52         1.88 o                         
   0 -12   1         19.61         23.23         2.42 o                         
  -6 -11   1          0.71         -2.16         2.16 o                         
  -5 -11   1          0.38          0.01         1.44 o                         
  -4 -11   1          0.25          0.75         1.39 o                         
  -3 -11   1          7.30          9.23         1.51 o                         
  -2 -11   1          0.70         -1.13         1.56 o                         
  -1 -11   1          2.69          0.72         1.52 o                         
   0 -11   1         39.56         41.50         2.47 o                         
   1 -11   1         60.31         72.55         3.13 o                         
   2 -11   1          1.27         -0.19         1.56 o                         
   3 -11   1          1.82          1.17         1.31 o                         
  -7 -10   1          5.84          6.84         2.10 o                         
  -6 -10   1          1.94          1.03         1.83 o                         
  -5 -10   1         13.67         13.58         1.39 o                         
  -4 -10   1         12.15         14.45         1.52 o                         
  -3 -10   1         10.83         11.72         1.45 o                         
  -2 -10   1         21.78         19.13         1.80 o                         
  -1 -10   1          0.74          0.15         1.33 o                         
   0 -10   1         11.38          9.65         1.52 o                         
   1 -10   1         25.20         30.66         2.12 o                         
   2 -10   1         10.19          9.30         1.72 o                         
   3 -10   1          1.90          0.75         1.47 o                         
  -7  -9   1          1.09          1.53         2.15 o                         
  -6  -9   1         29.93         25.26         2.43 o                         
  -5  -9   1          2.30          1.74         0.92 o                         
  -4  -9   1          0.47         -0.46         0.99 o                         
  -3  -9   1          0.21         -1.05         1.14 o                         
  -2  -9   1          4.19          3.48         1.12 o                         
  -1  -9   1         16.28         16.46         1.70 o                         
   0  -9   1         47.90         48.37         2.25 o                         
   1  -9   1          4.62          4.74         1.44 o                         
   2  -9   1          0.60         -0.25         1.16 o                         
   3  -9   1          5.08          4.69         1.32 o                         
   4  -9   1          2.75          2.79         1.66 o                         
  -8  -8   1          5.41          5.73         1.97 o                         
  -7  -8   1          2.60          4.10         1.91 o                         
  -6  -8   1          9.41          6.61         1.73 o                         
  -5  -8   1         80.05         80.31         3.11 o                         
  -4  -8   1          0.92          2.18         1.04 o                         
  -3  -8   1          0.25         -0.21         1.05 o                         
  -2  -8   1          0.06          0.08         1.07 o                         
  -1  -8   1          9.65          7.86         1.33 o                         
   0  -8   1         38.26         39.77         1.92 o                         
   1  -8   1         46.43         51.18         2.08 o                         
   2  -8   1         37.04         40.59         1.88 o                         
   3  -8   1         14.83         14.20         1.47 o                         
   4  -8   1         26.21         25.89         2.05 o                         
   5  -8   1          3.02          3.28         1.78 o                         
  -8  -7   1          0.31          2.14         1.95 o                         
  -7  -7   1          2.22          0.50         1.73 o                         
  -6  -7   1          1.34         -0.05         1.74 o                         
  -5  -7   1         18.76         14.24         1.72 o                         
  -4  -7   1         39.55         38.60         1.62 o                         
  -3  -7   1        300.31        306.28         3.89 o                         
  -2  -7   1        213.89        212.81         3.26 o                         
  -1  -7   1         10.59         11.65         1.20 o                         
   0  -7   1          6.65          6.69         1.07 o                         
   1  -7   1         23.14         26.34         1.43 o                         
   2  -7   1         42.28         39.65         1.69 o                         
   3  -7   1          4.21          5.04         1.04 o                         
   4  -7   1          1.77          1.64         1.40 o                         
   5  -7   1          0.08          1.48         1.65 o                         
   6  -7   1          1.20          1.20         1.56 o                         
  -9  -6   1          1.60          2.78         2.21 o                         
  -8  -6   1         53.52         46.85         3.11 o                         
  -7  -6   1         27.78         24.21         2.23 o                         
  -6  -6   1          2.09          0.45         1.67 o                         
  -5  -6   1        101.43        102.60         5.85 o                         
  -4  -6   1         90.64        102.78         4.07 o                         
  -3  -6   1         66.29         73.99         1.82 o                         
  -2  -6   1        628.63        646.29         5.03 o                         
  -1  -6   1        618.30        576.21         4.80 o                         
   0  -6   1        178.58        183.21         2.78 o                         
   1  -6   1         11.55         16.96         1.12 o                         
   2  -6   1         74.35         66.59         1.90 o                         
   3  -6   1         77.71         76.58         2.00 o                         
   4  -6   1         19.99         20.37         1.74 o                         
   5  -6   1         26.68         25.39         1.97 o                         
   6  -6   1          0.99          0.40         1.68 o                         
  -9  -5   1          0.02          0.39         2.02 o                         
  -8  -5   1          7.57          7.63         2.01 o                         
  -7  -5   1         17.03         17.57         2.25 o                         
  -6  -5   1          0.75         -0.03         0.89 o                         
  -5  -5   1         49.59         48.33         2.29 o                         
  -4  -5   1          5.46          5.95         0.47 o                         
  -3  -5   1         27.49         22.62         1.03 o                         
  -2  -5   1        267.30        263.44         2.93 o                         
  -1  -5   1       1839.29       1802.81         7.61 o                         
   0  -5   1         32.84         35.78         1.26 o                         
   1  -5   1          9.80         11.20         0.86 o                         
   2  -5   1        275.98        275.09         3.11 o                         
   3  -5   1         60.98         62.50         1.28 o                         
   4  -5   1         15.41         14.24         1.57 o                         
   5  -5   1          8.35          9.86         1.53 o                         
   6  -5   1          0.10         -0.10         1.59 o                         
   7  -5   1          5.64          6.31         1.98 o                         
  -9  -4   1          9.80         11.70         1.06 o                         
  -8  -4   1         58.58         58.69         1.63 o                         
  -7  -4   1          8.77          9.76         0.96 o                         
  -6  -4   1          7.98          8.56         0.80 o                         
  -5  -4   1         88.23         94.14         1.80 o                         
  -4  -4   1         40.45         37.96         0.65 o                         
  -3  -4   1        231.26        251.99         1.85 o                         
  -2  -4   1         53.56         59.34         1.31 o                         
  -1  -4   1       1811.33       1744.20         6.65 o                         
   0  -4   1        141.80        143.13         1.94 o                         
   1  -4   1        377.74        396.56         3.21 o                         
   2  -4   1         15.23         11.27         0.74 o                         
   3  -4   1         12.52         13.08         0.91 o                         
   4  -4   1          0.02         -0.17         1.09 o                         
   5  -4   1         33.89         29.61         1.83 o                         
   6  -4   1          0.55          0.19         1.44 o                         
   7  -4   1          0.70          0.33         1.35 o                         
   8  -4   1          2.95          1.71         1.76 o                         
  -9  -3   1          5.83          3.54         1.15 o                         
  -8  -3   1         87.75         85.60         1.84 o                         
  -7  -3   1        128.88        126.00         2.00 o                         
  -6  -3   1          6.64          7.87         0.79 o                         
  -5  -3   1          0.70          1.41         0.64 o                         
  -4  -3   1        339.94        388.86         1.61 o                         
  -3  -3   1        128.09        126.84         1.02 o                         
  -2  -3   1        401.05        418.00         4.51 o                         
  -1  -3   1       2049.02       2103.68         6.45 o                         
   0  -3   1          1.92          2.08         0.41 o                         
   1  -3   1       1026.17        966.38         4.36 o                         
   2  -3   1       1572.06       1535.76         5.68 o                         
   3  -3   1         29.12         31.38         0.77 o                         
   4  -3   1          5.95          8.12         1.21 o                         
   5  -3   1         18.70         14.14         1.48 o                         
   6  -3   1         19.47         19.15         1.92 o                         
   7  -3   1         13.38         13.44         1.85 o                         
   8  -3   1         10.94         11.85         1.88 o                         
  -9  -2   1          9.21          7.57         1.20 o                         
  -8  -2   1         10.95         13.03         1.28 o                         
  -7  -2   1         24.37         28.40         1.65 o                         
  -6  -2   1         26.34         27.86         1.03 o                         
  -5  -2   1        251.44        276.08         3.13 o                         
  -4  -2   1         62.42         59.23         0.88 o                         
  -3  -2   1        316.61        331.79         1.73 o                         
  -2  -2   1       1161.60       1180.38         5.12 o                         
  -1  -2   1       2518.50       2529.91         6.36 o                         
   0  -2   1      11460.99       9990.03        14.06 o                         
   1  -2   1        277.56        247.15         1.82 o                         
   2  -2   1       1224.83       1248.75         3.45 o                         
   3  -2   1        134.41        142.16         2.31 o                         
   4  -2   1          4.43          6.13         0.88 o                         
   5  -2   1         10.60          9.76         1.05 o                         
   6  -2   1          1.56          1.58         1.37 o                         
   7  -2   1         12.89         12.86         1.88 o                         
   8  -2   1          0.69          1.47         1.66 o                         
  -9  -1   1          7.24         11.59         2.41 o                         
  -8  -1   1         16.39         20.75         2.43 o                         
  -7  -1   1         15.81         15.47         1.34 o                         
  -6  -1   1          0.01          1.03         0.78 o                         
  -5  -1   1         42.97         49.66         0.82 o                         
  -4  -1   1          0.43          0.10         0.26 o                         
  -3  -1   1        509.18        551.17         2.02 o                         
  -2  -1   1         53.28         55.83         0.50 o                         
  -1  -1   1       7458.19       8031.29        31.69 o                         
   0  -1   1        167.92        166.73         1.22 o                         
   1  -1   1        293.74        231.99         1.39 o                         
   2  -1   1        446.23        411.71         6.62 o                         
   3  -1   1         22.84         25.94         0.62 o                         
   4  -1   1        336.92        361.80         2.04 o                         
   5  -1   1         18.81         16.20         0.64 o                         
   6  -1   1          4.89          3.47         1.32 o                         
   7  -1   1          0.24          0.17         1.50 o                         
   8  -1   1          3.95          3.46         1.58 o                         
   9  -1   1          0.35         -1.68         1.71 o                         
  -9   0   1          3.11          7.77         2.33 o                         
  -8   0   1          0.43         -0.39         1.68 o                         
  -7   0   1          0.26          0.51         0.93 o                         
  -6   0   1         21.73         15.20         1.65 o                         
  -5   0   1          2.37          2.10         0.48 o                         
  -4   0   1          7.04          7.30         0.36 o                         
  -3   0   1         52.55         47.72         0.67 o                         
  -2   0   1          4.68          2.82         0.34 o                         
  -1   0   1        908.34        949.17         2.42 o                         
   2   0   1          4.06          3.03         0.25 o                         
   3   0   1          0.71          0.46         0.28 o                         
   4   0   1          0.65          0.20         0.38 o                         
   5   0   1          5.97          6.98         0.52 o                         
   6   0   1        232.20        210.97         2.56 o                         
   7   0   1        254.11        250.42         4.85 o                         
   8   0   1         12.62          9.40         1.96 o                         
   9   0   1          0.01         -1.84         1.84 o                         
  -8   1   1          4.51          3.63         1.82 o                         
  -7   1   1         67.25         68.83         1.83 o                         
  -6   1   1         40.73         37.52         2.43 o                         
  -5   1   1         19.13         15.70         0.69 o                         
  -4   1   1        214.68        202.30         3.14 o                         
  -3   1   1        478.54        512.95         4.56 o                         
  -2   1   1         85.86         87.61         0.98 o                         
  -1   1   1        765.84        756.44         2.25 o                         
   1   1   1          1.04          3.67         0.33 o                         
   2   1   1       1629.83       1590.23         4.22 o                         
   3   1   1        147.86        146.03         1.47 o                         
   4   1   1        411.52        436.67         2.77 o                         
   5   1   1          5.11          4.83         0.49 o                         
   6   1   1         65.14         65.04         3.62 o                         
   7   1   1         81.42         79.21         1.80 o                         
   8   1   1          1.44         -1.05         1.62 o                         
   9   1   1          1.52          3.99         1.73 o                         
  -8   2   1          2.54          1.12         1.82 o                         
  -7   2   1          1.04          0.04         1.72 o                         
  -6   2   1          7.36          9.43         0.96 o                         
  -5   2   1         12.70         13.63         0.71 o                         
  -4   2   1        180.87        200.71         3.80 o                         
  -3   2   1          3.76          3.79         0.54 o                         
  -2   2   1        300.72        324.14         2.73 o                         
  -1   2   1       4477.96       4455.59         9.67 o                         
   0   2   1       1127.88       1081.72         6.70 o                         
   1   2   1       3756.36       3473.46         7.81 o                         
   2   2   1         24.71         21.45         0.33 o                         
   3   2   1        106.73        108.50         0.90 o                         
   4   2   1        128.66        131.80         1.15 o                         
   5   2   1        171.00        171.85         1.45 o                         
   6   2   1          3.77          4.80         0.63 o                         
   7   2   1        108.04         95.76         1.94 o                         
   8   2   1         18.09         15.10         1.14 o                         
   9   2   1          0.68          2.12         1.68 o                         
  -8   3   1          0.21          0.22         1.50 o                         
  -7   3   1         24.97         26.16         2.40 o                         
  -6   3   1         59.25         57.83         2.71 o                         
  -5   3   1         73.89         75.91         1.68 o                         
  -4   3   1         97.71        101.52         1.19 o                         
  -3   3   1        314.06        343.10         4.21 o                         
  -2   3   1         16.91         18.07         0.91 o                         
  -1   3   1       1764.48       1753.44         6.51 o                         
   0   3   1       3899.55       4003.96         6.36 o                         
   1   3   1          0.25          0.18         0.32 o                         
   2   3   1       1364.97       1344.76         3.45 o                         
   3   3   1          5.56          3.04         0.25 o                         
   4   3   1        308.77        335.10         2.16 o                         
   5   3   1        105.59        103.82         1.18 o                         
   6   3   1         41.31         43.89         1.11 o                         
   7   3   1          5.70          4.45         1.04 o                         
   8   3   1          5.60          4.10         1.48 o                         
   9   3   1          9.84         14.66         2.08 o                         
  -8   4   1         14.06         17.54         2.16 o                         
  -7   4   1          0.32         -0.31         1.67 o                         
  -6   4   1         75.27         79.57         3.07 o                         
  -5   4   1         41.51         37.30         2.04 o                         
  -4   4   1          5.54          6.19         0.84 o                         
  -3   4   1          0.01          0.13         0.44 o                         
  -2   4   1          7.16          9.61         0.63 o                         
  -1   4   1        102.93        114.65         1.31 o                         
   0   4   1        159.84        149.07         1.40 o                         
   1   4   1        964.21        987.13         8.27 o                         
   2   4   1         20.34         19.95         0.41 o                         
   3   4   1        468.31        494.69         2.57 o                         
   4   4   1         93.00         90.53         0.99 o                         
   5   4   1         76.23         79.05         1.27 o                         
   6   4   1          2.67          3.60         0.95 o                         
   7   4   1         22.14         21.15         1.38 o                         
   8   4   1          0.10         -0.10         1.11 o                         
   9   4   1          2.10          3.27         1.19 o                         
  -7   5   1          3.68          4.88         2.01 o                         
  -6   5   1         25.27         25.11         2.03 o                         
  -5   5   1        111.24        112.22         3.34 o                         
  -4   5   1         21.04         18.26         1.68 o                         
  -3   5   1          0.01          0.11         0.50 o                         
  -2   5   1          9.68          8.91         0.71 o                         
  -1   5   1        423.27        434.30         4.93 o                         
   0   5   1         32.66         30.74         0.84 o                         
   1   5   1         52.32         57.50         2.51 o                         
   2   5   1         14.35         13.05         0.56 o                         
   3   5   1        195.49        207.88         2.03 o                         
   4   5   1         17.28         17.65         0.61 o                         
   5   5   1        124.59        128.77         1.95 o                         
   6   5   1          4.81          5.19         0.82 o                         
   7   5   1         14.34         12.81         1.97 o                         
   8   5   1          2.22          3.84         1.22 o                         
   9   5   1          1.29          1.30         1.24 o                         
  -7   6   1         21.09         25.74         2.66 o                         
  -6   6   1          9.48         10.90         1.97 o                         
  -5   6   1         14.92         12.13         1.82 o                         
  -4   6   1         25.28         29.09         1.93 o                         
  -3   6   1         80.17         88.17         2.50 o                         
  -2   6   1         93.07         91.29         1.54 o                         
  -1   6   1        110.51        108.29         1.96 o                         
   0   6   1          0.49          1.67         0.56 o                         
   1   6   1          4.11          1.66         0.50 o                         
   2   6   1         21.63         27.29         0.81 o                         
   3   6   1          0.04          0.41         0.47 o                         
   4   6   1        211.89        211.16         2.74 o                         
   5   6   1          0.01         -0.20         0.75 o                         
   6   6   1         24.16         27.94         1.22 o                         
   7   6   1          1.45          1.86         1.73 o                         
   8   6   1          1.50          1.28         1.43 o                         
   9   6   1          1.49          3.02         1.64 o                         
  -6   7   1          7.77          5.61         1.80 o                         
  -5   7   1         31.19         32.92         2.38 o                         
  -4   7   1         90.90         94.96         3.10 o                         
  -3   7   1         13.58         14.81         1.04 o                         
  -2   7   1          7.39          9.08         1.17 o                         
  -1   7   1        129.60        126.58         2.65 o                         
   0   7   1         90.11         82.99         2.20 o                         
   1   7   1        126.31        138.87         2.59 o                         
   2   7   1         18.64         22.66         1.27 o                         
   3   7   1         71.48         77.07         1.37 o                         
   4   7   1         45.98         43.49         1.12 o                         
   5   7   1         42.74         34.08         1.24 o                         
   6   7   1         52.22         53.90         1.56 o                         
   7   7   1         53.12         51.86         2.78 o                         
   8   7   1          3.78          1.36         1.60 o                         
   9   7   1          0.50         -1.81         1.81 o                         
  -5   8   1          0.04          0.56         1.62 o                         
  -4   8   1         26.83         25.76         2.12 o                         
  -3   8   1          0.64          0.18         0.98 o                         
  -2   8   1         28.46         26.44         1.64 o                         
  -1   8   1         60.84         62.41         2.17 o                         
   0   8   1         91.32         97.52         2.54 o                         
   1   8   1         67.48         63.49         2.11 o                         
   2   8   1         34.72         31.49         1.58 o                         
   3   8   1          1.18          0.94         0.94 o                         
   4   8   1        131.24        138.97         1.94 o                         
   5   8   1         32.83         34.52         1.37 o                         
   6   8   1         14.23         15.59         1.11 o                         
   7   8   1         11.10         11.63         2.12 o                         
   8   8   1          0.36          0.03         1.81 o                         
  -4   9   1          5.53          6.60         1.65 o                         
  -3   9   1          4.45          4.82         1.06 o                         
  -2   9   1          0.68          0.20         1.19 o                         
  -1   9   1         32.40         36.02         1.94 o                         
   0   9   1          2.24          3.54         1.29 o                         
   1   9   1          5.05          5.49         1.36 o                         
   2   9   1         42.44         45.22         1.99 o                         
   3   9   1         14.27         13.87         1.40 o                         
   4   9   1         24.93         19.77         1.47 o                         
   5   9   1          3.43          3.63         1.50 o                         
   6   9   1          4.63          5.96         1.15 o                         
   7   9   1          7.97          7.31         2.06 o                         
   8   9   1          0.25          1.02         1.98 o                         
  -3  10   1         15.27         20.75         1.40 o                         
  -2  10   1          9.11          8.33         1.52 o                         
  -1  10   1          8.48          8.17         1.59 o                         
   0  10   1         45.08         43.36         2.16 o                         
   1  10   1         22.90         22.83         1.76 o                         
   2  10   1          1.56          0.88         1.25 o                         
   3  10   1         11.73         11.03         1.53 o                         
   4  10   1         15.54         14.51         1.48 o                         
   5  10   1          0.83         -0.41         0.81 o                         
   6  10   1         16.95         16.11         2.37 o                         
   7  10   1          0.00          0.95         1.89 o                         
  -3  11   1          0.17          1.94         1.68 o                         
  -2  11   1          7.56          9.02         1.69 o                         
  -1  11   1          4.62          3.75         1.75 o                         
   0  11   1          0.20          0.14         1.62 o                         
   1  11   1         23.61         24.74         2.07 o                         
   2  11   1          4.32          3.15         1.23 o                         
   3  11   1          1.86          0.79         1.42 o                         
   4  11   1          0.70          0.83         1.36 o                         
   5  11   1          7.34          7.59         1.33 o                         
   6  11   1          0.03         -1.68         1.68 o                         
   7  11   1          1.96          1.75         2.03 o                         
   0  12   1         10.69         11.33         1.95 o                         
   1  12   1          4.36          6.26         1.59 o                         
   2  12   1          0.00         -1.55         1.55 o                         
   3  12   1          4.49          3.81         1.63 o                         
   4  12   1         24.61         27.44         2.10 o                         
   5  12   1          0.13         -0.49         1.16 o                         
  -5 -12   2          0.17         -1.92         1.92 o                         
  -4 -12   2         14.94         15.64         2.12 o                         
  -3 -12   2          0.29          2.51         1.66 o                         
  -2 -12   2          0.97          3.86         1.87 o                         
  -1 -12   2          0.03          3.01         1.64 o                         
  -5 -11   2          2.94          2.62         1.13 o                         
  -4 -11   2          0.01         -0.14         1.26 o                         
  -3 -11   2          1.26          1.57         1.37 o                         
  -2 -11   2          1.18          0.30         1.48 o                         
  -1 -11   2          0.07         -1.79         1.79 o                         
   0 -11   2          2.38          0.92         1.77 o                         
   1 -11   2          0.37          1.34         1.45 o                         
   2 -11   2          0.03          1.20         1.57 o                         
  -6 -10   2          4.77          2.87         2.10 o                         
  -5 -10   2          2.82          5.66         2.68 o                         
  -4 -10   2          0.40          1.33         1.19 o                         
  -3 -10   2          4.63          3.57         1.38 o                         
  -2 -10   2         24.74         21.38         2.02 o                         
  -1 -10   2         60.85         63.24         2.69 o                         
   0 -10   2          8.44          8.84         1.58 o                         
   1 -10   2          3.83          2.93         1.59 o                         
   2 -10   2          2.32          2.73         1.67 o                         
   3 -10   2          8.88          8.23         1.89 o                         
  -7  -9   2          0.00          2.54         2.12 o                         
  -6  -9   2         17.05         11.60         2.23 o                         
  -5  -9   2          8.90         11.98         1.24 o                         
  -4  -9   2         22.29         23.57         1.75 o                         
  -3  -9   2          0.39          0.03         1.08 o                         
  -2  -9   2          1.70          1.73         1.31 o                         
  -1  -9   2          0.05         -0.07         1.38 o                         
   0  -9   2         99.77        108.12         3.11 o                         
   1  -9   2          0.25          0.15         1.17 o                         
   2  -9   2          1.41          1.29         1.16 o                         
   3  -9   2          0.93         -0.48         1.19 o                         
   4  -9   2          0.41         -1.31         1.60 o                         
  -8  -8   2          0.07          0.08         1.54 o                         
  -7  -8   2          0.35          0.75         1.82 o                         
  -6  -8   2          1.08          1.28         1.57 o                         
  -5  -8   2         14.36         17.62         2.03 o                         
  -4  -8   2          2.72          2.64         1.17 o                         
  -3  -8   2          0.27          0.64         1.03 o                         
  -2  -8   2         11.35         12.52         1.45 o                         
  -1  -8   2         48.63         41.70         2.01 o                         
   0  -8   2         65.19         65.42         2.37 o                         
   1  -8   2         89.00         91.31         2.66 o                         
   2  -8   2         10.71          7.29         1.36 o                         
   3  -8   2          8.71          7.22         1.41 o                         
   4  -8   2          0.04         -0.59         1.45 o                         
   5  -8   2          6.38          9.60         1.99 o                         
  -8  -7   2          2.58          5.05         1.95 o                         
  -7  -7   2         11.87         14.10         2.24 o                         
  -6  -7   2          8.16          9.68         1.95 o                         
  -5  -7   2        148.59        142.18         3.90 o                         
  -4  -7   2         67.12         66.09         2.12 o                         
  -3  -7   2         28.62         27.68         1.48 o                         
  -2  -7   2        151.06        162.25         3.03 o                         
  -1  -7   2         39.17         37.12         1.71 o                         
   0  -7   2          0.80          1.38         0.94 o                         
   1  -7   2          8.47          7.28         1.13 o                         
   2  -7   2         17.02         15.39         1.46 o                         
   3  -7   2         11.65         11.51         1.28 o                         
   4  -7   2         11.10          9.76         1.44 o                         
   5  -7   2          9.41         10.04         1.72 o                         
   6  -7   2          0.02         -1.59         1.59 o                         
  -8  -6   2          0.00         -0.75         1.66 o                         
  -7  -6   2         27.40         29.04         2.59 o                         
  -6  -6   2         21.50         21.54         2.06 o                         
  -5  -6   2          0.15          0.36         1.49 o                         
  -4  -6   2        147.65        153.06         4.96 o                         
  -3  -6   2         21.42         21.56         1.23 o                         
  -2  -6   2         11.81         10.47         1.06 o                         
  -1  -6   2        470.19        482.68         4.62 o                         
   0  -6   2        213.62        189.95         2.98 o                         
   1  -6   2         15.38         13.10         1.09 o                         
   2  -6   2         74.79         73.46         2.01 o                         
   3  -6   2         52.61         46.74         1.72 o                         
   4  -6   2          5.03          1.86         1.15 o                         
   5  -6   2         11.07          9.81         1.80 o                         
   6  -6   2          3.43          0.80         1.39 o                         
  -9  -5   2          0.73          0.94         1.12 o                         
  -8  -5   2         27.65         28.79         1.66 o                         
  -7  -5   2         37.17         33.47         1.56 o                         
  -6  -5   2         25.01         20.97         1.91 o                         
  -5  -5   2         15.74         15.10         1.12 o                         
  -4  -5   2         95.29        102.26         1.37 o                         
  -3  -5   2         70.71         65.35         1.70 o                         
  -2  -5   2        175.71        186.56         2.64 o                         
  -1  -5   2        461.13        402.87         3.87 o                         
   0  -5   2         26.22         29.09         1.25 o                         
   1  -5   2         20.25         24.69         1.13 o                         
   2  -5   2         69.57         80.75         1.87 o                         
   3  -5   2        159.89        167.38         2.62 o                         
   4  -5   2         21.33         20.52         1.63 o                         
   5  -5   2          0.64          0.14         1.34 o                         
   6  -5   2         23.04         19.76         1.90 o                         
   7  -5   2          0.29         -1.35         1.35 o                         
  -9  -4   2          6.92          6.98         1.16 o                         
  -8  -4   2         29.18         31.13         1.93 o                         
  -7  -4   2          8.22          7.05         1.05 o                         
  -6  -4   2         51.28         48.04         1.76 o                         
  -5  -4   2        118.32        114.92         2.36 o                         
  -4  -4   2        126.07        137.04         1.49 o                         
  -3  -4   2        400.56        415.33         3.90 o                         
  -2  -4   2        231.96        243.42         1.91 o                         
  -1  -4   2        687.37        688.04         4.50 o                         
   0  -4   2        488.40        463.64         3.67 o                         
   1  -4   2         75.15         95.44         1.72 o                         
   2  -4   2        127.58        128.25         2.00 o                         
   3  -4   2          0.80          0.72         0.60 o                         
   4  -4   2         14.03          9.49         1.29 o                         
   5  -4   2         13.69         12.87         1.54 o                         
   6  -4   2         43.94         34.12         2.26 o                         
   7  -4   2         15.09         16.49         2.00 o                         
  -9  -3   2          6.78          7.93         1.29 o                         
  -8  -3   2          0.66          0.88         0.86 o                         
  -7  -3   2          4.16          4.48         0.89 o                         
  -6  -3   2          1.89          1.94         0.68 o                         
  -5  -3   2          5.56          4.95         0.68 o                         
  -4  -3   2          7.70          7.05         0.38 o                         
  -3  -3   2          2.35          2.59         0.28 o                         
  -2  -3   2        665.79        609.29         8.86 o                         
  -1  -3   2        158.42        160.96         2.25 o                         
   0  -3   2       1193.37       1163.84         5.24 o                         
   1  -3   2        177.50        180.74         2.05 o                         
   2  -3   2        198.73        210.46         2.24 o                         
   3  -3   2        182.23        161.12         1.60 o                         
   4  -3   2        222.48        230.80         3.66 o                         
   5  -3   2          3.77          4.00         0.90 o                         
   6  -3   2          1.75          1.08         1.37 o                         
   7  -3   2          5.90          6.90         1.89 o                         
   8  -3   2          9.81         15.76         2.24 o                         
  -9  -2   2          7.38          9.31         2.09 o                         
  -8  -2   2          0.66          0.40         1.08 o                         
  -7  -2   2         32.26         28.41         1.90 o                         
  -6  -2   2          0.20          0.16         0.67 o                         
  -5  -2   2          1.80          1.93         0.60 o                         
  -4  -2   2        692.50        735.75         3.68 o                         
  -3  -2   2         18.98         16.98         0.29 o                         
  -2  -2   2        170.47        170.75         1.47 o                         
  -1  -2   2        134.39        134.41         1.13 o                         
   0  -2   2       5566.17       5140.54        39.46 o                         
   1  -2   2          0.04          0.57         0.38 o                         
   2  -2   2       1747.21       1645.91         5.48 o                         
   3  -2   2        363.98        386.08         2.85 o                         
   4  -2   2          0.00          1.30         0.96 o                         
   5  -2   2          6.05          6.80         0.83 o                         
   6  -2   2         75.67         68.26         2.62 o                         
   7  -2   2         41.50         38.57         2.36 o                         
   8  -2   2          2.22          4.99         1.96 o                         
  -9  -1   2         29.14         31.98         2.67 o                         
  -8  -1   2          6.90          8.08         1.17 o                         
  -7  -1   2         12.79         11.76         1.19 o                         
  -6  -1   2         11.87         11.43         0.96 o                         
  -5  -1   2         37.71         40.23         0.79 o                         
  -4  -1   2         10.11          9.06         0.39 o                         
  -3  -1   2          0.25          0.03         0.22 o                         
  -2  -1   2         65.44         61.43         0.86 o                         
  -1  -1   2          7.98          5.53         0.34 o                         
   0  -1   2       1495.44       1534.90         4.96 o                         
   1  -1   2       1077.67       1028.77         3.79 o                         
   2  -1   2        428.37        404.41         1.84 o                         
   3  -1   2       2022.87       2086.66         4.22 o                         
   4  -1   2        159.59        159.12         1.33 o                         
   5  -1   2          3.26          3.02         0.68 o                         
   6  -1   2         89.10         80.07         2.34 o                         
   7  -1   2         19.33         17.66         1.98 o                         
   8  -1   2          0.03          0.13         1.77 o                         
   9  -1   2          2.78          1.13         1.74 o                         
  -9   0   2          5.65         12.33         2.14 o                         
  -8   0   2          8.00          8.98         1.23 o                         
  -7   0   2        203.90        208.86        10.16 o                         
  -6   0   2         66.11         67.57         3.70 o                         
  -5   0   2        119.00        113.52         1.40 o                         
  -4   0   2        210.97        236.36         1.55 o                         
  -3   0   2        196.72        197.17         1.62 o                         
  -2   0   2        228.72        249.87         3.03 o                         
  -1   0   2        198.21        191.00         0.84 o                         
   0   0   2         66.51         72.22         1.05 o                         
   1   0   2         18.96         23.51         0.40 o                         
   2   0   2        256.55        271.58         1.82 o                         
   3   0   2        405.53        391.66         5.23 o                         
   4   0   2          3.00          2.09         0.37 o                         
   5   0   2         14.94         14.67         0.58 o                         
   6   0   2        188.86        180.86         2.97 o                         
   7   0   2         20.48         28.30         2.17 o                         
   8   0   2          1.96          2.72         1.64 o                         
   9   0   2          0.10         -1.38         1.38 o                         
  -8   1   2         31.63         31.42         2.48 o                         
  -7   1   2         26.00         29.08         1.47 o                         
  -6   1   2        107.75        108.26         1.58 o                         
  -5   1   2         44.81         50.06         1.04 o                         
  -4   1   2        162.63        151.87         1.83 o                         
  -3   1   2         18.03         24.90         0.49 o                         
  -2   1   2          2.62          6.62         0.74 o                         
  -1   1   2       3763.04       3848.66        19.47 o                         
   0   1   2       3362.74       3606.40         7.73 o                         
   1   1   2       1839.38       1754.57         5.96 o                         
   2   1   2        132.76        125.21         1.25 o                         
   3   1   2         53.48         45.79         0.75 o                         
   4   1   2         10.98         11.64         0.55 o                         
   5   1   2         19.58         21.13         0.67 o                         
   6   1   2          4.12          3.35         0.63 o                         
   7   1   2          0.24          0.36         1.43 o                         
   8   1   2          9.44         10.95         1.97 o                         
   9   1   2          2.69          5.59         1.69 o                         
  -8   2   2          2.24          2.27         1.56 o                         
  -7   2   2          2.72          3.75         1.48 o                         
  -6   2   2          7.97          7.45         0.78 o                         
  -5   2   2          8.12         10.12         0.97 o                         
  -4   2   2         88.29         81.89         1.48 o                         
  -3   2   2          2.41          1.35         0.52 o                         
  -2   2   2        149.06        161.45         2.30 o                         
  -1   2   2         16.27         12.63         1.02 o                         
   0   2   2       3958.33       3891.48        34.51 o                         
   1   2   2         20.73         12.01         0.66 o                         
   2   2   2          4.06          3.93         0.30 o                         
   3   2   2        323.36        344.81         2.52 o                         
   4   2   2         21.36         16.94         0.95 o                         
   5   2   2         65.52         50.97         1.25 o                         
   6   2   2         69.51         71.57         1.37 o                         
   7   2   2         62.98         65.96         2.66 o                         
   8   2   2         28.87         27.55         2.19 o                         
   9   2   2          2.28          1.46         1.85 o                         
  -8   3   2          0.13         -1.78         1.87 o                         
  -7   3   2          1.70          1.22         1.47 o                         
  -6   3   2          6.72          8.99         0.92 o                         
  -5   3   2         37.28         39.37         2.32 o                         
  -4   3   2          5.29          3.99         0.74 o                         
  -3   3   2         54.06         46.85         1.13 o                         
  -2   3   2          4.75          6.00         0.60 o                         
  -1   3   2         34.08         32.94         1.08 o                         
   0   3   2         32.54         47.58         6.74 o                         
   1   3   2       1057.82       1083.75         3.98 o                         
   2   3   2         18.90         19.22         0.47 o                         
   3   3   2        720.75        784.23         4.40 o                         
   4   3   2        545.27        574.24         3.78 o                         
   5   3   2          0.10          0.98         0.51 o                         
   6   3   2          0.07          0.19         0.63 o                         
   7   3   2          0.04         -0.35         0.99 o                         
   8   3   2          1.71          0.65         1.54 o                         
   9   3   2          0.19         -0.58         1.65 o                         
  -7   4   2         23.56         25.89         2.45 o                         
  -6   4   2          3.79          5.55         1.70 o                         
  -5   4   2         33.83         30.13         1.43 o                         
  -4   4   2        224.66        223.89         4.00 o                         
  -3   4   2        103.36        106.20         5.77 o                         
  -2   4   2        295.91        291.97         2.35 o                         
  -1   4   2        616.61        635.02         4.47 o                         
   0   4   2        513.87        520.64         4.34 o                         
   1   4   2          0.01          5.57         2.49 o                         
   2   4   2        185.47        178.91         1.08 o                         
   3   4   2         26.04         31.16         0.83 o                         
   4   4   2         11.48         13.38         0.55 o                         
   5   4   2         44.20         42.55         1.02 o                         
   6   4   2         25.47         24.04         0.94 o                         
   7   4   2         12.10          9.91         1.17 o                         
   8   4   2         12.16         11.41         1.31 o                         
   9   4   2          0.88          0.02         1.55 o                         
  -7   5   2          8.34         11.84         1.99 o                         
  -6   5   2         12.00         14.24         1.99 o                         
  -5   5   2         25.32         28.09         1.41 o                         
  -4   5   2         69.46         69.85         3.15 o                         
  -3   5   2          8.09          9.88         0.67 o                         
  -2   5   2          5.04          4.92         0.67 o                         
  -1   5   2          6.13          4.92         0.63 o                         
   0   5   2          1.78          0.53         0.50 o                         
   1   5   2        879.64        903.85         4.95 o                         
   2   5   2          3.99          4.35         0.39 o                         
   3   5   2         37.40         32.15         0.56 o                         
   4   5   2          2.11          2.20         0.40 o                         
   5   5   2        115.73        120.51         2.59 o                         
   6   5   2         17.64         17.76         1.11 o                         
   7   5   2         16.26         14.05         1.28 o                         
   8   5   2          0.07          0.72         1.04 o                         
   9   5   2          5.62          6.42         1.23 o                         
  -7   6   2         21.37         24.60         2.59 o                         
  -6   6   2         18.63         18.92         1.82 o                         
  -5   6   2          7.38          8.49         1.70 o                         
  -4   6   2         96.35         93.75         1.99 o                         
  -3   6   2          5.31          5.46         0.69 o                         
  -2   6   2          4.88          4.77         0.78 o                         
  -1   6   2         28.87         30.03         1.03 o                         
   0   6   2         32.38         33.13         0.96 o                         
   1   6   2          4.82          4.10         0.45 o                         
   2   6   2        112.86        130.73         2.71 o                         
   3   6   2        146.91        147.00         1.69 o                         
   4   6   2         14.83         20.15         0.68 o                         
   5   6   2        204.65        198.14         2.52 o                         
   6   6   2          0.76          0.66         0.87 o                         
   7   6   2          3.24          1.84         1.44 o                         
   8   6   2          6.23          6.58         1.87 o                         
   9   6   2          1.60          0.49         1.63 o                         
  -6   7   2          3.79          5.07         1.57 o                         
  -5   7   2          0.04         -0.42         1.63 o                         
  -4   7   2         42.79         46.17         2.40 o                         
  -3   7   2          0.27          0.43         0.71 o                         
  -2   7   2         12.23         11.08         1.93 o                         
  -1   7   2         16.78         18.62         1.00 o                         
   0   7   2        349.75        356.40         4.51 o                         
   1   7   2         13.28         14.31         1.37 o                         
   2   7   2         92.94         88.89         2.04 o                         
   3   7   2        223.60        235.11         2.28 o                         
   4   7   2         42.01         39.33         0.97 o                         
   5   7   2          2.24          0.99         0.89 o                         
   6   7   2        107.58        105.80         3.35 o                         
   7   7   2         53.42         52.02         2.87 o                         
   8   7   2          0.50          1.57         1.53 o                         
   9   7   2          0.12         -0.57         1.94 o                         
  -5   8   2          2.27          0.39         1.54 o                         
  -4   8   2         39.99         35.92         2.34 o                         
  -3   8   2          4.02          3.45         0.87 o                         
  -2   8   2         29.85         30.94         1.29 o                         
  -1   8   2          1.49          1.61         0.83 o                         
   0   8   2         14.23         13.97         0.92 o                         
   1   8   2          0.07          0.28         0.89 o                         
   2   8   2          7.27          6.35         1.12 o                         
   3   8   2         97.69        102.26         2.26 o                         
   4   8   2          0.03          0.26         0.79 o                         
   5   8   2          8.79          7.83         1.21 o                         
   6   8   2         20.30         19.06         1.18 o                         
   7   8   2          2.74          2.50         1.81 o                         
   8   8   2          0.11          1.46         1.92 o                         
   9   8   2          2.31          4.05         2.12 o                         
  -5   9   2          3.61          2.13         1.80 o                         
  -4   9   2          5.18          7.05         1.55 o                         
  -3   9   2         66.42         66.40         4.32 o                         
  -2   9   2          5.33          5.69         1.42 o                         
  -1   9   2          0.47         -0.16         1.29 o                         
   0   9   2         42.21         41.73         2.03 o                         
   1   9   2          4.68          2.82         1.27 o                         
   2   9   2          5.48          7.48         1.33 o                         
   3   9   2         45.44         53.12         2.04 o                         
   4   9   2         30.51         32.21         1.20 o                         
   5   9   2          2.01          1.11         0.96 o                         
   6   9   2          3.87          3.34         1.05 o                         
   7   9   2         40.03         34.76         2.69 o                         
   8   9   2          1.01         -0.02         1.60 o                         
  -4  10   2          0.29          0.19         1.61 o                         
  -3  10   2         10.07          8.78         1.54 o                         
  -2  10   2          0.60          0.24         1.42 o                         
  -1  10   2          3.71          3.33         1.24 o                         
   0  10   2          5.14          4.27         1.30 o                         
   1  10   2          9.99         12.55         1.56 o                         
   2  10   2          2.99          3.56         1.31 o                         
   3  10   2         17.80         18.64         1.57 o                         
   4  10   2         11.92         10.92         1.31 o                         
   5  10   2          6.30          6.00         1.82 o                         
   6  10   2          0.12          0.90         0.89 o                         
   7  10   2          0.30          4.22         2.15 o                         
   8  10   2          9.29          7.77         2.48 o                         
  -3  11   2          0.44          0.85         0.92 o                         
  -2  11   2          2.55          2.49         1.46 o                         
  -1  11   2          0.48         -0.53         1.39 o                         
   0  11   2         20.19         21.19         1.86 o                         
   1  11   2         26.58         30.64         2.10 o                         
   2  11   2          8.53          9.16         1.53 o                         
   3  11   2         16.29         18.13         1.80 o                         
   4  11   2          0.03         -0.46         1.29 o                         
   5  11   2          2.77          3.47         0.98 o                         
   6  11   2          5.03         -1.57         1.97 o                         
   7  11   2         68.06         83.81         4.21 o                         
  -1  12   2          0.96          1.73         1.52 o                         
   0  12   2          2.14          3.07         1.46 o                         
   1  12   2         11.93         13.60         2.00 o                         
   2  12   2          0.41          0.76         1.29 o                         
   3  12   2          1.48          0.86         1.34 o                         
   4  12   2          0.01         -0.76         1.44 o                         
   5  12   2          0.70          1.17         1.45 o                         
   6  12   2          3.58          3.33         2.16 o                         
   3  13   2          0.01         -1.77         1.77 o                         
   4  13   2          0.13         -1.43         1.43 o                         
  -5 -11   3          1.38          2.88         1.29 o                         
  -4 -11   3          0.26         -0.69         1.55 o                         
  -3 -11   3          8.77          6.73         1.82 o                         
  -2 -11   3         12.03         13.44         1.83 o                         
  -1 -11   3          0.73         -0.38         1.35 o                         
   0 -11   3          1.25          3.90         1.44 o                         
   1 -11   3          1.36          2.69         1.76 o                         
   2 -11   3          1.41          3.67         1.59 o                         
  -6 -10   3          2.60          1.92         1.90 o                         
  -5 -10   3         10.99         10.99         1.38 o                         
  -4 -10   3          0.15         -0.73         1.19 o                         
  -3 -10   3          1.30          1.04         1.35 o                         
  -2 -10   3          8.69          6.51         1.65 o                         
  -1 -10   3         21.85         17.97         1.96 o                         
   0 -10   3          2.19          4.50         1.46 o                         
   1 -10   3         14.01         17.93         1.92 o                         
   2 -10   3          2.97          3.35         1.59 o                         
   3 -10   3          1.46          0.50         1.45 o                         
  -7  -9   3          0.41          0.94         1.88 o                         
  -6  -9   3          1.40          2.65         1.89 o                         
  -5  -9   3          5.71          8.75         1.85 o                         
  -4  -9   3          1.37          1.39         1.36 o                         
  -3  -9   3         12.49         12.96         1.63 o                         
  -2  -9   3         20.91         20.89         1.75 o                         
  -1  -9   3         26.51         23.44         1.92 o                         
   0  -9   3          7.22          3.70         1.26 o                         
   1  -9   3          4.64          2.72         1.38 o                         
   2  -9   3         17.71         21.46         1.88 o                         
   3  -9   3          0.84         -0.09         1.23 o                         
   4  -9   3          0.00          0.08         1.69 o                         
  -7  -8   3          9.04          5.18         2.00 o                         
  -6  -8   3          7.93          7.33         1.97 o                         
  -5  -8   3          2.13          5.33         1.07 o                         
  -4  -8   3         12.78         12.54         1.43 o                         
  -3  -8   3          0.23         -0.23         0.99 o                         
  -2  -8   3          2.82          0.96         1.28 o                         
  -1  -8   3        110.43        101.77         2.90 o                         
   0  -8   3          0.11         -1.43         1.43 o                         
   1  -8   3          2.58          0.30         1.38 o                         
   2  -8   3          0.40         -0.03         1.24 o                         
   3  -8   3          9.93          8.37         1.34 o                         
   4  -8   3          7.97          8.09         1.69 o                         
   5  -8   3          7.45          7.60         2.03 o                         
  -8  -7   3          4.79          3.76         1.99 o                         
  -7  -7   3         21.05         22.35         2.39 o                         
  -6  -7   3          6.42          5.61         1.93 o                         
  -5  -7   3         82.73         82.94         3.23 o                         
  -4  -7   3         31.07         29.62         1.67 o                         
  -3  -7   3         14.02         15.06         1.39 o                         
  -2  -7   3         89.44         86.69         2.49 o                         
  -1  -7   3        365.02        346.06         4.53 o                         
   0  -7   3          0.15         -0.69         1.17 o                         
   1  -7   3        112.42        109.41         2.71 o                         
   2  -7   3         41.15         40.00         1.87 o                         
   3  -7   3        115.87        115.94         2.83 o                         
   4  -7   3          0.02         -0.07         1.23 o                         
   5  -7   3         18.41         14.64         1.75 o                         
   6  -7   3         20.74         22.56         2.47 o                         
  -8  -6   3          1.09          2.74         1.60 o                         
  -7  -6   3          5.37          3.61         2.11 o                         
  -6  -6   3         32.91         31.63         1.53 o                         
  -5  -6   3          7.70          6.93         1.64 o                         
  -4  -6   3          3.39          3.33         0.98 o                         
  -3  -6   3          9.00          7.89         1.01 o                         
  -2  -6   3         21.99         22.09         1.34 o                         
  -1  -6   3         16.37         15.13         1.25 o                         
   0  -6   3          0.02          0.10         0.86 o                         
   1  -6   3          7.32          6.33         1.05 o                         
   2  -6   3        520.41        508.56         5.05 o                         
   3  -6   3          0.17         -0.75         0.94 o                         
   4  -6   3          0.48          0.86         1.22 o                         
   5  -6   3         16.37         18.69         1.92 o                         
   6  -6   3          1.16          0.35         1.47 o                         
  -8  -5   3         25.30         23.44         1.55 o                         
  -7  -5   3          0.43          0.00         0.98 o                         
  -6  -5   3         22.93         20.11         2.24 o                         
  -5  -5   3         34.61         34.61         2.29 o                         
  -4  -5   3        217.74        210.45         3.26 o                         
  -3  -5   3          3.79          5.59         0.86 o                         
  -2  -5   3         27.58         33.40         1.41 o                         
  -1  -5   3        531.70        484.28         4.59 o                         
   0  -5   3         26.54         30.33         1.34 o                         
   1  -5   3          4.33          2.80         0.80 o                         
   2  -5   3         10.38          8.96         1.03 o                         
   3  -5   3         16.02         17.25         1.15 o                         
   4  -5   3          0.00          0.68         1.25 o                         
   5  -5   3          0.02          1.16         1.24 o                         
   6  -5   3          9.17          7.31         1.25 o                         
   7  -5   3          4.89          7.52         1.81 o                         
  -9  -4   3          2.01          1.42         1.84 o                         
  -8  -4   3          3.67          2.59         1.20 o                         
  -7  -4   3         26.83         28.22         1.54 o                         
  -6  -4   3          0.07         -0.15         0.91 o                         
  -5  -4   3          0.85          0.37         0.89 o                         
  -4  -4   3         24.10         25.53         0.83 o                         
  -3  -4   3         49.54         49.81         0.95 o                         
  -2  -4   3         14.63         12.39         0.94 o                         
  -1  -4   3        170.93        199.18         2.74 o                         
   0  -4   3       1119.64       1082.10         6.20 o                         
   1  -4   3          4.81          4.65         0.70 o                         
   2  -4   3         13.42         14.31         0.90 o                         
   3  -4   3         42.53         45.15         1.38 o                         
   4  -4   3         17.71         21.26         1.55 o                         
   5  -4   3          0.05         -0.23         1.36 o                         
   6  -4   3         23.78         23.88         1.38 o                         
   7  -4   3          6.03          7.05         1.60 o                         
  -9  -3   3          2.64          4.70         1.36 o                         
  -8  -3   3          0.03          0.05         0.85 o                         
  -7  -3   3          8.75          8.99         0.99 o                         
  -6  -3   3          0.44          0.20         0.70 o                         
  -5  -3   3          0.08          0.29         0.78 o                         
  -4  -3   3        117.25        123.91         1.47 o                         
  -3  -3   3         55.46         53.72         0.72 o                         
  -2  -3   3         30.79         27.95         0.78 o                         
  -1  -3   3        605.34        657.62        13.93 o                         
   0  -3   3          1.29          1.73         0.60 o                         
   1  -3   3          1.71          2.26         0.56 o                         
   2  -3   3         52.62         47.14         1.24 o                         
   3  -3   3        115.13        132.26         3.82 o                         
   4  -3   3         38.94         43.51         1.84 o                         
   5  -3   3          7.77          8.30         0.95 o                         
   6  -3   3          2.38          1.31         0.91 o                         
   7  -3   3         10.93         12.46         1.85 o                         
   8  -3   3          0.04          0.33         1.44 o                         
  -9  -2   3          0.78         -0.46         1.24 o                         
  -8  -2   3         18.16         21.47         1.52 o                         
  -7  -2   3          9.85         10.42         1.01 o                         
  -6  -2   3          0.41         -0.27         0.73 o                         
  -5  -2   3         23.16         26.62         0.95 o                         
  -4  -2   3         42.65         48.55         0.87 o                         
  -3  -2   3          1.86          1.07         0.28 o                         
  -2  -2   3         34.88         36.22         0.68 o                         
  -1  -2   3        338.52        371.36         3.50 o                         
   0  -2   3       1154.56       1089.93        25.33 o                         
   1  -2   3         30.09         36.14         0.98 o                         
   2  -2   3        587.31        593.64         3.73 o                         
   3  -2   3          1.00          2.65         0.38 o                         
   4  -2   3          6.59          7.40         0.76 o                         
   5  -2   3         92.74         87.15         1.83 o                         
   6  -2   3          0.11          0.18         0.86 o                         
   7  -2   3         18.82         18.41         2.01 o                         
   8  -2   3          7.20          5.96         1.82 o                         
  -9  -1   3          2.25          2.31         1.25 o                         
  -8  -1   3         13.36         14.82         1.39 o                         
  -7  -1   3          8.77          8.58         1.20 o                         
  -6  -1   3         59.82         59.93         1.39 o                         
  -5  -1   3          1.60          1.24         0.62 o                         
  -4  -1   3         16.76         19.04         0.50 o                         
  -3  -1   3         29.57         22.42         0.46 o                         
  -2  -1   3         14.92         12.96         0.33 o                         
  -1  -1   3          5.83          5.67         0.59 o                         
   0  -1   3        674.35        764.78         4.16 o                         
   1  -1   3         15.48         16.12         0.65 o                         
   2  -1   3        309.23        262.70         8.91 o                         
   3  -1   3        339.14        329.50         2.05 o                         
   4  -1   3          0.22          0.45         0.53 o                         
   5  -1   3         51.47         50.92         1.54 o                         
   6  -1   3          0.39          0.59         0.84 o                         
   7  -1   3          3.09          5.38         1.66 o                         
   8  -1   3          0.16          0.43         1.49 o                         
   9  -1   3         16.50         22.62         2.36 o                         
  -9   0   3          9.41         10.56         1.94 o                         
  -8   0   3          0.99          1.33         1.00 o                         
  -7   0   3          7.79          8.32         1.15 o                         
  -6   0   3          2.59          1.16         0.90 o                         
  -5   0   3          6.53          6.52         0.64 o                         
  -4   0   3         41.72         40.55         0.74 o                         
  -3   0   3        185.10        188.24         1.66 o                         
  -2   0   3          0.44          0.10         0.22 o                         
  -1   0   3        872.02        877.95         2.71 o                         
   0   0   3       5862.52       6216.06         8.56 o                         
   1   0   3        609.42        582.11         2.50 o                         
   2   0   3        300.96        279.12         3.20 o                         
   3   0   3       1625.97       1578.84         7.35 o                         
   4   0   3         76.03         75.20         2.81 o                         
   5   0   3         18.01         16.43         0.92 o                         
   6   0   3          9.20          9.13         1.01 o                         
   7   0   3         27.91         29.33         2.14 o                         
   8   0   3         24.36         23.49         2.19 o                         
   9   0   3          1.28         -0.51         1.78 o                         
  -8   1   3          8.88          6.99         1.32 o                         
  -7   1   3          7.81          6.43         1.17 o                         
  -6   1   3         28.57         30.38         1.27 o                         
  -5   1   3        230.28        219.97         2.05 o                         
  -4   1   3         13.25         14.10         1.41 o                         
  -3   1   3        140.40        142.77         2.43 o                         
  -2   1   3         75.80         84.48         1.09 o                         
  -1   1   3       1706.59       1695.95        14.65 o                         
   0   1   3       5218.54       5114.24         7.63 o                         
   1   1   3        279.62        303.28         4.39 o                         
   2   1   3       3181.87       2969.54         6.07 o                         
   3   1   3         25.96         25.29         1.87 o                         
   4   1   3        344.13        355.68         2.80 o                         
   5   1   3          4.22          6.87         0.75 o                         
   6   1   3        272.95        246.12         2.95 o                         
   7   1   3         81.58         86.11         2.98 o                         
   8   1   3          8.17          9.14         1.62 o                         
   9   1   3          0.05          0.10         1.50 o                         
  -8   2   3          1.76          3.08         1.82 o                         
  -7   2   3          0.03         -0.24         0.93 o                         
  -6   2   3         86.74         86.33         1.86 o                         
  -5   2   3         40.53         39.72         2.50 o                         
  -4   2   3         14.21         14.07         0.85 o                         
  -3   2   3        381.89        418.58         4.97 o                         
  -2   2   3         76.34         94.96         1.22 o                         
  -1   2   3        942.30        950.40         5.45 o                         
   0   2   3          1.05          2.04         0.37 o                         
   1   2   3        220.19        248.16         2.20 o                         
   2   2   3        613.05        627.99         2.14 o                         
   3   2   3        384.04        373.16         2.16 o                         
   4   2   3         29.31         30.53         0.80 o                         
   5   2   3        135.30        126.76         1.57 o                         
   6   2   3          6.47          7.25         0.96 o                         
   7   2   3        198.32        208.45         4.34 o                         
   8   2   3          2.59          4.33         1.68 o                         
   9   2   3          3.83          5.82         1.78 o                         
  -8   3   3          0.82          0.26         1.51 o                         
  -7   3   3          3.62          4.63         0.96 o                         
  -6   3   3         13.64         15.17         1.15 o                         
  -5   3   3        424.10        431.49         9.86 o                         
  -4   3   3          6.29          3.59         0.76 o                         
  -3   3   3         76.66         69.26         1.33 o                         
  -2   3   3        177.38        194.47         1.83 o                         
  -1   3   3        436.07        424.01         2.98 o                         
   0   3   3        267.85        263.15         2.82 o                         
   1   3   3        573.95        601.21         2.65 o                         
   2   3   3        324.79        323.82         1.59 o                         
   3   3   3        180.75        200.11         1.53 o                         
   4   3   3         20.16         16.14         0.42 o                         
   5   3   3          1.04          0.43         0.52 o                         
   6   3   3          1.98          1.80         0.70 o                         
   7   3   3        107.73        113.02         5.97 o                         
   8   3   3         13.34         12.82         1.74 o                         
   9   3   3          5.51          7.20         1.85 o                         
  -7   4   3          1.17          1.39         1.74 o                         
  -6   4   3          2.02          3.25         0.98 o                         
  -5   4   3          4.12          4.37         1.14 o                         
  -4   4   3         12.10         12.95         1.09 o                         
  -3   4   3        143.87        144.19         1.95 o                         
  -2   4   3          3.23          2.15         0.54 o                         
  -1   4   3        162.16        186.16         2.57 o                         
   0   4   3        709.95        712.22         6.75 o                         
   1   4   3        120.30        115.12         1.23 o                         
   2   4   3         70.90         79.24         2.73 o                         
   3   4   3        716.35        742.52         2.54 o                         
   4   4   3        374.98        369.94         1.97 o                         
   5   4   3         62.25         68.30         1.23 o                         
   6   4   3         53.12         52.51         1.29 o                         
   7   4   3         19.60         17.68         1.03 o                         
   8   4   3         31.99         31.49         1.71 o                         
   9   4   3          5.88          6.17         1.99 o                         
  -7   5   3          0.62         -1.76         1.76 o                         
  -6   5   3          1.49          2.98         1.09 o                         
  -5   5   3         59.24         60.32         1.78 o                         
  -4   5   3         78.29         79.65         3.29 o                         
  -3   5   3         13.88         15.87         1.44 o                         
  -2   5   3         12.90         12.42         0.79 o                         
  -1   5   3         71.45         67.87         1.87 o                         
   0   5   3        220.62        232.98         1.87 o                         
   1   5   3        359.39        375.72         4.14 o                         
   2   5   3        168.05        171.84         4.73 o                         
   3   5   3          1.38          1.20         0.26 o                         
   4   5   3          0.11          0.35         0.42 o                         
   5   5   3         78.41         80.11         1.70 o                         
   6   5   3        182.84        181.40         2.65 o                         
   7   5   3         15.80         16.77         1.05 o                         
   8   5   3          4.21          2.08         0.98 o                         
   9   5   3          8.27         13.03         3.46 o                         
  -7   6   3          0.83          0.90         1.66 o                         
  -6   6   3          3.34          8.01         1.72 o                         
  -5   6   3         12.99         14.78         1.24 o                         
  -4   6   3         30.33         31.48         3.07 o                         
  -3   6   3          5.53          5.08         0.74 o                         
  -2   6   3          1.83          1.88         0.57 o                         
  -1   6   3        388.58        384.61         3.50 o                         
   0   6   3         24.71         25.98         0.94 o                         
   1   6   3        183.43        186.76         1.51 o                         
   2   6   3          5.94          4.92         0.43 o                         
   3   6   3         85.40         87.14         3.44 o                         
   4   6   3         21.74         20.83         0.73 o                         
   5   6   3         14.77         16.49         1.08 o                         
   6   6   3         48.05         55.90         1.66 o                         
   7   6   3          8.41          7.57         1.06 o                         
   8   6   3          7.00          4.06         1.69 o                         
   9   6   3          0.17         -0.18         1.79 o                         
  -6   7   3          0.10          0.55         1.65 o                         
  -5   7   3          7.62          5.58         1.73 o                         
  -4   7   3          6.74          7.32         1.17 o                         
  -3   7   3        124.41        121.50         4.36 o                         
  -2   7   3         49.84         52.43         1.46 o                         
  -1   7   3         32.65         31.98         1.17 o                         
   0   7   3          0.02         -0.12         0.73 o                         
   1   7   3         10.27         11.62         0.75 o                         
   2   7   3          5.92          3.34         0.60 o                         
   3   7   3         12.45         13.03         1.09 o                         
   4   7   3         74.82         75.91         1.25 o                         
   5   7   3         40.28         40.80         1.47 o                         
   6   7   3         13.22         13.38         1.33 o                         
   7   7   3         96.36         90.99         2.18 o                         
   8   7   3          0.76          0.76         1.68 o                         
   9   7   3          0.01         -1.83         1.89 o                         
  -5   8   3          7.11          4.89         1.42 o                         
  -4   8   3         12.07         11.52         1.25 o                         
  -3   8   3        100.27        101.09         1.67 o                         
  -2   8   3         17.96         20.73         1.20 o                         
  -1   8   3         50.46         53.61         1.88 o                         
   0   8   3         10.71         10.16         0.97 o                         
   1   8   3          0.21          0.61         0.74 o                         
   2   8   3          4.65          4.26         0.80 o                         
   3   8   3        197.47        201.68         4.62 o                         
   4   8   3         49.10         51.55         1.64 o                         
   5   8   3        128.58        115.99         2.20 o                         
   6   8   3         67.82         70.79         1.94 o                         
   7   8   3          2.35          1.85         1.03 o                         
   8   8   3         31.38         40.48         2.89 o                         
   9   8   3          2.20          2.77         1.84 o                         
  -5   9   3          2.20         -0.11         1.41 o                         
  -4   9   3          3.09          3.18         1.62 o                         
  -3   9   3          1.14          1.33         0.87 o                         
  -2   9   3         14.22         19.19         1.29 o                         
  -1   9   3         12.26         13.43         1.08 o                         
   0   9   3          1.95          2.70         0.86 o                         
   1   9   3         11.29          9.15         0.90 o                         
   2   9   3         14.36         12.78         1.39 o                         
   3   9   3          1.30          2.50         0.80 o                         
   4   9   3        176.39        174.52         5.62 o                         
   5   9   3         16.19         19.13         1.20 o                         
   6   9   3          0.88          1.29         0.85 o                         
   7   9   3         68.99         79.63         2.65 o                         
   8   9   3         22.64         24.05         2.60 o                         
  -4  10   3          1.60          0.97         1.46 o                         
  -3  10   3          1.85          1.43         0.92 o                         
  -2  10   3          0.60          0.32         1.30 o                         
  -1  10   3          0.52         -0.09         1.42 o                         
   0  10   3          0.80          1.76         1.34 o                         
   1  10   3          3.13          2.47         1.29 o                         
   2  10   3         14.17          9.65         1.66 o                         
   3  10   3          6.39          4.47         1.20 o                         
   4  10   3         10.89         10.48         0.96 o                         
   5  10   3          0.10          0.49         0.88 o                         
   6  10   3          1.93          1.74         0.98 o                         
   7  10   3          1.23          3.08         1.15 o                         
   8  10   3          0.47         -1.65         2.25 o                         
  -3  11   3          3.61          2.20         1.04 o                         
  -2  11   3          4.92          5.44         1.64 o                         
  -1  11   3          2.94          3.84         1.42 o                         
   0  11   3          1.90          1.55         1.58 o                         
   1  11   3         13.65         12.43         1.73 o                         
   2  11   3          0.19          0.25         1.35 o                         
   3  11   3         10.65         12.78         1.61 o                         
   4  11   3          4.87          5.60         1.30 o                         
   5  11   3          2.90          2.59         1.61 o                         
   6  11   3          0.01          0.96         2.15 o                         
   7  11   3          6.31          8.44         1.31 o                         
   0  12   3          0.38          0.12         1.37 o                         
   1  12   3          2.12          3.68         1.73 o                         
   2  12   3          7.86         10.95         1.77 o                         
   3  12   3          0.93          1.90         1.53 o                         
   4  12   3          6.98          7.71         1.61 o                         
   6  12   3          8.09          5.59         1.85 o                         
   3  13   3          6.59          4.44         1.70 o                         
   4  13   3          1.18          3.95         1.55 o                         
  -5 -11   4          0.16         -1.74         1.74 o                         
  -4 -11   4         11.06         10.49         1.94 o                         
  -3 -11   4          2.59          5.01         1.60 o                         
  -2 -11   4          7.72          1.31         1.77 o                         
  -1 -11   4          5.12          3.23         1.92 o                         
   0 -11   4          4.61          1.79         1.91 o                         
  -5 -10   4          4.37          5.33         1.49 o                         
  -4 -10   4          0.57          1.88         1.53 o                         
  -3 -10   4         15.04         14.03         1.72 o                         
  -2 -10   4          3.37          1.17         1.47 o                         
  -1 -10   4          4.49          1.90         1.44 o                         
   0 -10   4          0.96         -0.23         1.54 o                         
   1 -10   4         11.50         14.00         1.72 o                         
   2 -10   4          2.10          2.95         1.44 o                         
   3 -10   4          6.93          6.69         1.63 o                         
  -6  -9   4          0.01         -0.60         1.98 o                         
  -5  -9   4         20.06         24.19         1.49 o                         
  -4  -9   4          0.11          0.61         1.38 o                         
  -3  -9   4         29.04         27.95         2.09 o                         
  -2  -9   4         47.99         45.45         2.54 o                         
  -1  -9   4          0.00          1.49         1.46 o                         
   0  -9   4          3.18          2.63         1.44 o                         
   1  -9   4          4.89          4.17         1.54 o                         
   2  -9   4          7.19          6.56         1.62 o                         
   3  -9   4         22.40         20.41         1.75 o                         
   4  -9   4          5.65          6.61         1.57 o                         
  -7  -8   4          0.61         -1.71         1.71 o                         
  -6  -8   4          0.00          0.22         1.64 o                         
  -5  -8   4         56.67         59.26         1.93 o                         
  -4  -8   4         10.16          7.09         1.29 o                         
  -3  -8   4         14.02         12.18         1.62 o                         
  -2  -8   4         42.01         44.80         2.19 o                         
  -1  -8   4          6.58          4.69         1.41 o                         
   0  -8   4         91.30         83.11         2.79 o                         
   1  -8   4          7.62          5.74         1.27 o                         
   2  -8   4         37.21         35.98         2.05 o                         
   3  -8   4         17.70         18.29         1.73 o                         
   4  -8   4          8.30         10.14         1.68 o                         
   5  -8   4          0.90          1.27         1.72 o                         
  -7  -7   4          1.54          1.64         1.55 o                         
  -6  -7   4          5.33          4.37         1.82 o                         
  -5  -7   4          5.46          6.95         1.73 o                         
  -4  -7   4         14.21         11.28         1.18 o                         
  -3  -7   4          0.19         -0.20         1.12 o                         
  -2  -7   4         80.55         72.67         2.44 o                         
  -1  -7   4        167.60        145.16         3.28 o                         
   0  -7   4         38.14         40.13         1.99 o                         
   1  -7   4        198.28        193.39         3.75 o                         
   2  -7   4         28.65         27.34         1.81 o                         
   3  -7   4          0.26         -0.49         1.05 o                         
   4  -7   4          0.61         -0.01         1.19 o                         
   5  -7   4          2.88          3.65         1.77 o                         
  -8  -6   4          0.00          2.15         1.28 o                         
  -7  -6   4          0.00         -0.71         1.16 o                         
  -6  -6   4          1.01          0.77         1.09 o                         
  -5  -6   4        180.62        182.91         2.85 o                         
  -4  -6   4         13.55         13.85         0.99 o                         
  -3  -6   4          0.64          0.82         0.91 o                         
  -2  -6   4         46.95         47.95         1.96 o                         
  -1  -6   4         34.98         37.00         1.80 o                         
   0  -6   4         82.27         78.26         2.32 o                         
   1  -6   4         11.80         12.20         1.24 o                         
   2  -6   4          6.03          5.79         1.26 o                         
   3  -6   4          0.57          0.09         1.00 o                         
   4  -6   4          4.14          3.53         1.25 o                         
   5  -6   4          6.70          3.82         1.57 o                         
   6  -6   4          9.91         13.31         1.84 o                         
  -8  -5   4          0.51          1.48         1.23 o                         
  -7  -5   4          0.04          0.00         0.96 o                         
  -6  -5   4          2.83          1.98         1.02 o                         
  -5  -5   4         57.53         60.39         1.75 o                         
  -4  -5   4         12.38         12.84         0.82 o                         
  -3  -5   4         76.68         69.87         1.84 o                         
  -2  -5   4          0.14          0.30         0.55 o                         
  -1  -5   4        497.58        507.64         5.08 o                         
   0  -5   4        250.19        224.57         3.37 o                         
   1  -5   4          4.12          4.91         0.92 o                         
   2  -5   4        106.44        100.22         2.36 o                         
   3  -5   4          0.28          0.28         0.78 o                         
   4  -5   4         54.73         48.77         2.21 o                         
   5  -5   4         14.25          8.29         1.57 o                         
   6  -5   4          0.89         -0.14         1.02 o                         
   7  -5   4          3.09          2.68         1.69 o                         
  -8  -4   4          4.33          5.75         1.23 o                         
  -7  -4   4          7.47          8.06         1.20 o                         
  -6  -4   4         31.58         30.28         1.44 o                         
  -5  -4   4         88.41         89.34         2.01 o                         
  -4  -4   4        134.98        144.23         1.75 o                         
  -3  -4   4        120.17        127.57         1.51 o                         
  -2  -4   4         56.97         60.50         1.21 o                         
  -1  -4   4        410.74        432.13         3.08 o                         
   0  -4   4          1.23         -0.17         0.78 o                         
   1  -4   4        125.74        122.69         2.32 o                         
   2  -4   4         57.30         47.83         1.54 o                         
   3  -4   4         89.35         95.69         2.08 o                         
   4  -4   4        111.80        114.52         2.86 o                         
   5  -4   4        124.63        108.27         3.10 o                         
   6  -4   4          3.31          2.12         1.00 o                         
   7  -4   4         17.71         17.35         1.92 o                         
  -8  -3   4          0.05          0.79         0.93 o                         
  -7  -3   4         55.54         57.67         1.91 o                         
  -6  -3   4         15.98         16.61         1.25 o                         
  -5  -3   4         63.69         59.88         2.49 o                         
  -4  -3   4        148.87        155.88         1.76 o                         
  -3  -3   4         80.71         83.35         0.97 o                         
  -2  -3   4         31.04         35.34         0.94 o                         
  -1  -3   4        205.94        199.40         1.81 o                         
   0  -3   4        242.27        249.89         2.30 o                         
   1  -3   4          2.32          2.33         0.66 o                         
   2  -3   4         10.94         10.93         0.83 o                         
   3  -3   4         10.58         11.21         0.64 o                         
   4  -3   4         34.90         32.29         1.59 o                         
   5  -3   4        102.39        109.81         6.48 o                         
   6  -3   4        170.90        158.65         6.13 o                         
   7  -3   4         10.65         16.32         2.00 o                         
   8  -3   4          0.04          1.59         1.60 o                         
  -8  -2   4          0.67          0.79         1.56 o                         
  -7  -2   4          1.89          1.77         0.84 o                         
  -6  -2   4         71.86         72.34         1.68 o                         
  -5  -2   4          3.59          2.88         0.68 o                         
  -4  -2   4        161.23        162.11         1.37 o                         
  -3  -2   4          0.32          0.37         0.33 o                         
  -2  -2   4        258.15        265.60         1.78 o                         
  -1  -2   4         56.20         48.56         0.90 o                         
   0  -2   4          0.81          1.03         0.30 o                         
   1  -2   4          3.36          1.83         0.55 o                         
   2  -2   4        292.78        283.04         2.93 o                         
   3  -2   4          1.71          1.19         0.41 o                         
   4  -2   4          9.14          9.45         0.86 o                         
   5  -2   4         76.49         69.72         1.73 o                         
   6  -2   4         17.27         16.70         1.20 o                         
   7  -2   4          0.08          0.20         0.97 o                         
   8  -2   4          7.80          7.58         1.71 o                         
  -8  -1   4          0.01         -0.99         1.19 o                         
  -7  -1   4         14.73         15.06         1.36 o                         
  -6  -1   4          8.44          8.61         0.90 o                         
  -5  -1   4         97.77         98.84         1.58 o                         
  -4  -1   4        289.49        290.38         2.23 o                         
  -3  -1   4          2.45          2.01         0.31 o                         
  -2  -1   4        324.58        306.41         4.10 o                         
  -1  -1   4         83.50         90.37         1.79 o                         
   0  -1   4         16.12         23.89         0.96 o                         
   1  -1   4        221.96        228.01         2.53 o                         
   2  -1   4         12.26         10.10         0.93 o                         
   3  -1   4          1.04          0.63         0.36 o                         
   4  -1   4          0.23          1.47         0.60 o                         
   5  -1   4          6.67          7.59         0.91 o                         
   6  -1   4          4.71          5.01         0.98 o                         
   7  -1   4          2.04          1.54         1.03 o                         
   8  -1   4          3.05          2.86         1.71 o                         
   9  -1   4          1.94          2.24         1.73 o                         
  -8   0   4          7.81         13.97         1.39 o                         
  -7   0   4          0.11          0.14         0.94 o                         
  -6   0   4          1.96          1.91         1.01 o                         
  -5   0   4         41.00         40.17         1.04 o                         
  -4   0   4         31.44         31.75         0.83 o                         
  -3   0   4          5.77          7.35         0.40 o                         
  -2   0   4          9.92          9.94         0.38 o                         
  -1   0   4         39.29         41.62         0.51 o                         
   0   0   4        711.49        735.84         3.09 o                         
   1   0   4        110.41        108.81         1.27 o                         
   2   0   4        800.58        805.97         8.53 o                         
   3   0   4          1.47          2.60         0.37 o                         
   4   0   4        189.43        185.54         2.61 o                         
   5   0   4          2.83          2.06         0.76 o                         
   6   0   4          0.00          0.12         1.14 o                         
   7   0   4         12.42         10.22         1.18 o                         
   8   0   4         12.06         10.02         1.59 o                         
   9   0   4          6.38          5.85         1.97 o                         
  -8   1   4          0.52          0.17         1.16 o                         
  -7   1   4         34.75         35.46         1.61 o                         
  -6   1   4          2.10          1.90         0.97 o                         
  -5   1   4        284.03        289.47         2.95 o                         
  -4   1   4          1.82          1.28         0.60 o                         
  -3   1   4         17.90         20.55         0.88 o                         
  -2   1   4          0.04         -0.08         0.41 o                         
  -1   1   4       3037.56       3142.93         9.93 o                         
   0   1   4        620.61        602.69         3.57 o                         
   1   1   4         68.13         64.87         1.20 o                         
   2   1   4         70.38         80.63         0.83 o                         
   3   1   4        250.76        262.38         3.41 o                         
   4   1   4        329.34        317.23         5.14 o                         
   5   1   4        254.98        250.95         2.73 o                         
   6   1   4        187.17        174.70         4.13 o                         
   7   1   4          1.19          1.48         1.76 o                         
   8   1   4          0.01         -0.38         1.47 o                         
   9   1   4          4.02          3.14         1.71 o                         
  -8   2   4         19.07         21.19         1.51 o                         
  -7   2   4         17.96         17.08         1.93 o                         
  -6   2   4         58.49         55.93         1.37 o                         
  -5   2   4         15.29         17.04         1.19 o                         
  -4   2   4         52.63         50.64         1.52 o                         
  -3   2   4        145.20        141.35         4.35 o                         
  -2   2   4        327.52        356.70         6.66 o                         
  -1   2   4       1669.75       1834.26        13.87 o                         
   0   2   4        525.67        549.44         3.82 o                         
   1   2   4         87.64         83.87         1.12 o                         
   2   2   4       2103.02       2113.66         9.75 o                         
   3   2   4       1134.61       1164.29         3.55 o                         
   4   2   4         80.40         69.42         1.07 o                         
   5   2   4         12.65         12.97         0.88 o                         
   6   2   4        110.02        107.49         5.26 o                         
   7   2   4        100.42         97.16         2.89 o                         
   8   2   4          1.56          1.53         1.33 o                         
   9   2   4          5.09          6.59         1.89 o                         
  -8   3   4          2.91          0.78         1.46 o                         
  -7   3   4          0.78          0.15         1.03 o                         
  -6   3   4          6.72          6.38         1.10 o                         
  -5   3   4         55.75         53.04         1.66 o                         
  -4   3   4        340.50        360.03         3.23 o                         
  -3   3   4          1.96          1.05         0.57 o                         
  -2   3   4          2.74          1.51         0.53 o                         
  -1   3   4        177.50        200.45         2.85 o                         
   0   3   4         78.88         78.45         1.06 o                         
   1   3   4        149.05        142.73         1.46 o                         
   2   3   4       1099.60       1133.26         6.63 o                         
   3   3   4        471.77        478.85         2.34 o                         
   4   3   4          8.32         10.55         0.58 o                         
   5   3   4          0.50          1.62         0.53 o                         
   6   3   4         80.03         78.28         1.51 o                         
   7   3   4        256.00        253.45         3.30 o                         
   8   3   4          0.46          0.02         1.40 o                         
   9   3   4          0.32          0.30         1.71 o                         
  -7   4   4          2.72          3.63         1.11 o                         
  -6   4   4          3.47          2.30         1.17 o                         
  -5   4   4          3.19          3.70         1.10 o                         
  -4   4   4        180.24        183.93         4.77 o                         
  -3   4   4         14.67         15.50         1.69 o                         
  -2   4   4          2.32          2.54         0.56 o                         
  -1   4   4        525.72        579.33         2.68 o                         
   0   4   4         33.24         30.70         0.79 o                         
   1   4   4         47.93         61.65         1.02 o                         
   2   4   4        340.94        347.92         2.85 o                         
   3   4   4        244.66        238.70         3.19 o                         
   4   4   4          0.35          0.16         0.44 o                         
   5   4   4          0.02          0.42         0.55 o                         
   6   4   4         46.05         46.47         1.32 o                         
   7   4   4          2.31          1.56         0.93 o                         
   8   4   4          2.82          2.97         1.30 o                         
   9   4   4          0.83          0.95         1.62 o                         
  -7   5   4          0.66         -0.54         1.90 o                         
  -6   5   4         18.93         20.78         1.38 o                         
  -5   5   4         38.42         40.31         1.58 o                         
  -4   5   4        425.56        431.34        14.19 o                         
  -3   5   4         82.77         82.33         1.68 o                         
  -2   5   4         16.28         16.93         0.86 o                         
  -1   5   4         17.75         20.26         1.26 o                         
   0   5   4        110.43        109.17         4.53 o                         
   1   5   4         14.34         17.26         0.82 o                         
   2   5   4        354.76        366.30         2.59 o                         
   3   5   4        425.37        460.86         4.43 o                         
   4   5   4        210.82        212.14         1.86 o                         
   5   5   4         84.89         88.31         1.80 o                         
   6   5   4        244.01        250.54         3.70 o                         
   7   5   4        385.30        381.60         3.32 o                         
   8   5   4          4.83          6.02         1.16 o                         
   9   5   4          1.56          1.33         1.47 o                         
  -7   6   4          3.67          1.44         1.42 o                         
  -6   6   4          0.13         -0.07         1.04 o                         
  -5   6   4          0.15          0.56         0.94 o                         
  -4   6   4         22.55         22.53         1.29 o                         
  -3   6   4         73.39         68.06         4.07 o                         
  -2   6   4         63.01         59.18         1.41 o                         
  -1   6   4         17.50         18.30         1.42 o                         
   0   6   4         23.35         24.09         0.83 o                         
   1   6   4        259.65        254.73         2.46 o                         
   2   6   4          7.25          8.71         1.39 o                         
   3   6   4         34.97         36.65         0.75 o                         
   4   6   4        188.64        200.58         1.79 o                         
   5   6   4         74.31         69.41         1.68 o                         
   6   6   4        549.81        565.47         4.71 o                         
   7   6   4        137.15        144.45         3.38 o                         
   8   6   4          0.07          0.66         1.62 o                         
   9   6   4          0.01         -1.48         1.84 o                         
  -6   7   4          0.04          4.03         1.80 o                         
  -5   7   4          0.02          0.31         1.06 o                         
  -4   7   4         36.48         35.07         4.30 o                         
  -3   7   4         24.37         27.44         1.04 o                         
  -2   7   4          8.40          9.86         0.76 o                         
  -1   7   4         40.01         39.69         1.91 o                         
   0   7   4         21.01         18.10         1.38 o                         
   1   7   4         16.38         14.02         0.67 o                         
   2   7   4        164.86        156.67         2.12 o                         
   3   7   4         24.20         26.32         1.06 o                         
   4   7   4        209.41        217.54         2.40 o                         
   5   7   4         86.19         86.93         1.93 o                         
   6   7   4          5.17          4.87         1.05 o                         
   7   7   4         32.09         35.77         1.57 o                         
   8   7   4          1.98          0.34         1.74 o                         
   9   7   4          0.00         -1.28         1.95 o                         
  -5   8   4          0.20          0.64         1.61 o                         
  -4   8   4          0.60          1.32         1.02 o                         
  -3   8   4          3.50          5.02         0.79 o                         
  -2   8   4          2.76          3.64         0.74 o                         
  -1   8   4          4.79          5.81         1.14 o                         
   0   8   4         94.15         94.87         2.56 o                         
   1   8   4         70.60         70.07         1.51 o                         
   2   8   4          0.18          1.27         1.63 o                         
   3   8   4        113.09        110.90         1.90 o                         
   4   8   4         73.79         71.82         1.35 o                         
   5   8   4         49.94         43.49         2.07 o                         
   6   8   4         11.63         10.90         1.22 o                         
   7   8   4         15.72         17.73         1.36 o                         
   8   8   4          0.31          0.71         1.70 o                         
   9   8   4          0.01          1.81         2.04 o                         
  -4   9   4          0.07          0.80         1.78 o                         
  -3   9   4          1.93          2.42         0.82 o                         
  -2   9   4         43.32         41.73         1.44 o                         
  -1   9   4          0.03          0.19         0.85 o                         
   0   9   4          0.35          0.08         0.90 o                         
   1   9   4         22.77         22.22         1.08 o                         
   2   9   4         12.95         12.10         1.06 o                         
   3   9   4         93.27         96.67         4.54 o                         
   4   9   4          1.41          0.78         0.86 o                         
   5   9   4          2.05          1.35         0.95 o                         
   6   9   4          1.37          1.86         0.98 o                         
   7   9   4         14.69         16.61         1.34 o                         
   8   9   4          8.95          8.92         1.98 o                         
   9   9   4          0.56          5.25         1.90 o                         
  -3  10   4         12.24         10.65         1.76 o                         
  -2  10   4          0.96          1.32         0.70 o                         
  -1  10   4         28.85         27.49         1.39 o                         
   0  10   4          0.92          0.45         0.87 o                         
   1  10   4          1.46          1.18         1.40 o                         
   2  10   4          0.97         -1.50         1.50 o                         
   3  10   4         23.47         27.53         1.79 o                         
   4  10   4         17.98         16.52         1.22 o                         
   5  10   4         16.93         13.99         1.22 o                         
   6  10   4          3.04          3.62         1.04 o                         
   7  10   4         22.80         23.01         1.79 o                         
   8  10   4          5.65          5.88         1.91 o                         
  -2  11   4          2.61          2.63         1.48 o                         
  -1  11   4          1.81          2.06         1.41 o                         
   0  11   4         22.30         23.12         1.92 o                         
   1  11   4          6.65          5.38         1.41 o                         
   2  11   4         11.42          7.63         1.59 o                         
   3  11   4         31.71         29.10         2.04 o                         
   4  11   4         22.68         23.21         1.68 o                         
   5  11   4          2.44          3.88         1.08 o                         
   6  11   4          0.72         -0.23         0.99 o                         
   7  11   4         13.46         19.59         1.63 o                         
   0  12   4          0.07         -0.66         1.52 o                         
   1  12   4          9.26          8.42         1.92 o                         
   2  12   4          9.91         10.98         1.91 o                         
   3  12   4          3.25          3.12         1.51 o                         
   4  12   4          9.34         10.81         1.58 o                         
   5  12   4          1.03          2.52         1.58 o                         
   6  12   4          8.30         13.78         5.45 o                         
   7  12   4          0.53          2.09         1.83 o                         
   3  13   4          1.09          3.08         1.67 o                         
   4  13   4          1.69          1.17         1.51 o                         
  -3 -11   5          9.29          9.39         2.13 o                         
  -2 -11   5          8.27          7.33         2.04 o                         
  -5 -10   5         17.08         16.50         1.64 o                         
  -4 -10   5         10.05         11.41         1.69 o                         
  -3 -10   5          0.82          1.84         1.72 o                         
  -2 -10   5          0.06          0.20         1.52 o                         
  -1 -10   5          3.59          3.70         1.82 o                         
   0 -10   5          6.73          7.46         1.86 o                         
   1 -10   5          7.89          6.22         1.95 o                         
   2 -10   5          8.37          8.96         2.05 o                         
   3 -10   5         25.59         28.86         2.48 o                         
  -6  -9   5          8.00          8.41         2.36 o                         
  -5  -9   5         16.32         18.19         1.44 o                         
  -4  -9   5          0.02          1.55         1.28 o                         
  -3  -9   5         23.63         20.99         1.97 o                         
  -2  -9   5          9.18          9.20         1.68 o                         
  -1  -9   5        107.79         97.84         3.42 o                         
   0  -9   5         14.79         13.21         1.73 o                         
   1  -9   5          3.35          3.50         1.65 o                         
   2  -9   5         16.61         17.85         1.98 o                         
   3  -9   5          7.20          8.67         1.81 o                         
  -7  -8   5          0.19         -2.00         2.00 o                         
  -6  -8   5          8.03          9.33         2.28 o                         
  -5  -8   5          1.14          1.89         0.96 o                         
  -4  -8   5          3.17          4.03         1.38 o                         
  -3  -8   5          3.39          2.63         1.41 o                         
  -2  -8   5         28.69         23.36         1.89 o                         
  -1  -8   5          3.57          1.79         1.52 o                         
   0  -8   5          5.63          7.37         1.60 o                         
   1  -8   5          4.27          3.56         1.49 o                         
   2  -8   5         24.60         27.51         1.93 o                         
   3  -8   5          1.81          2.28         1.45 o                         
   4  -8   5         17.94         20.62         2.14 o                         
  -7  -7   5          0.92         -2.04         2.04 o                         
  -6  -7   5         17.54         15.89         2.37 o                         
  -5  -7   5          1.17          0.27         1.59 o                         
  -4  -7   5          8.23          8.48         1.18 o                         
  -3  -7   5         52.90         48.70         2.26 o                         
  -2  -7   5         20.30         26.22         1.92 o                         
  -1  -7   5        208.36        195.41         4.01 o                         
   0  -7   5         12.12         11.28         1.55 o                         
   1  -7   5         17.94         16.71         1.65 o                         
   2  -7   5         21.28         19.39         1.76 o                         
   3  -7   5         11.29         13.26         1.42 o                         
   4  -7   5          0.99          1.40         1.43 o                         
   5  -7   5          1.84          0.63         1.61 o                         
  -8  -6   5          0.24          2.52         1.93 o                         
  -7  -6   5          0.00          0.03         1.09 o                         
  -6  -6   5          7.21          4.74         1.15 o                         
  -5  -6   5         68.94         72.58         2.02 o                         
  -4  -6   5        253.91        269.88         2.63 o                         
  -3  -6   5        178.12        169.34         2.33 o                         
  -2  -6   5         69.45         59.53         2.25 o                         
  -1  -6   5         24.81         24.28         1.77 o                         
   0  -6   5          3.47          4.24         1.19 o                         
   1  -6   5         12.45         10.23         1.37 o                         
   2  -6   5        110.59        102.46         2.86 o                         
   3  -6   5          7.05          7.21         1.20 o                         
   4  -6   5          1.88          2.55         1.38 o                         
   5  -6   5          1.85          1.72         1.56 o                         
   6  -6   5          4.39          4.24         1.57 o                         
  -8  -5   5          2.51          1.61         1.28 o                         
  -7  -5   5          5.39          7.58         1.29 o                         
  -6  -5   5          3.02          1.35         1.15 o                         
  -5  -5   5         28.15         28.74         1.45 o                         
  -4  -5   5         22.16         20.52         1.05 o                         
  -3  -5   5        181.14        180.23         2.34 o                         
  -2  -5   5         42.79         42.30         1.92 o                         
  -1  -5   5          0.08         -0.65         1.06 o                         
   0  -5   5         27.06         24.81         1.55 o                         
   1  -5   5         55.14         52.69         1.91 o                         
   2  -5   5        204.55        189.03         3.40 o                         
   3  -5   5        130.60        118.74         2.73 o                         
   4  -5   5          0.03         -0.57         1.29 o                         
   5  -5   5         11.10         11.33         1.65 o                         
   6  -5   5         34.70         31.11         1.69 o                         
   7  -5   5         17.44         17.25         1.54 o                         
  -8  -4   5          0.20         -0.93         1.16 o                         
  -7  -4   5          0.60          0.37         1.10 o                         
  -6  -4   5          3.24          3.20         1.16 o                         
  -5  -4   5         50.06         49.28         4.02 o                         
  -4  -4   5          7.04          7.09         0.78 o                         
  -3  -4   5         37.30         37.93         1.75 o                         
  -2  -4   5        190.75        185.49         2.46 o                         
  -1  -4   5         10.67         10.46         0.70 o                         
   0  -4   5        104.84        100.20         2.38 o                         
   1  -4   5          7.83          7.49         0.98 o                         
   2  -4   5          3.25          2.31         0.85 o                         
   3  -4   5          1.52          1.39         0.80 o                         
   4  -4   5          3.19          3.33         1.13 o                         
   5  -4   5         53.41         47.00         1.73 o                         
   6  -4   5          0.11          1.07         1.02 o                         
   7  -4   5          0.07          0.68         1.15 o                         
  -8  -3   5          8.99          9.00         1.25 o                         
  -7  -3   5          8.93          8.33         1.44 o                         
  -6  -3   5         26.88         27.47         1.46 o                         
  -5  -3   5         61.46         65.71         1.82 o                         
  -4  -3   5         73.89         68.72         1.64 o                         
  -3  -3   5          2.47          1.45         0.41 o                         
  -2  -3   5          2.99          3.29         0.60 o                         
  -1  -3   5        276.04        289.18         6.53 o                         
   0  -3   5        214.25        213.17         1.77 o                         
   1  -3   5        266.18        265.57         3.39 o                         
   2  -3   5          2.14          2.79         0.67 o                         
   3  -3   5         32.53         29.15         0.94 o                         
   4  -3   5          5.40          6.02         1.14 o                         
   5  -3   5          0.00         -0.09         0.94 o                         
   6  -3   5          2.28          1.17         1.00 o                         
   7  -3   5          0.28         -0.89         1.08 o                         
   8  -3   5          0.03         -0.77         1.60 o                         
  -8  -2   5          0.00          0.33         1.17 o                         
  -7  -2   5          3.14          3.39         0.91 o                         
  -6  -2   5          0.19          1.23         0.88 o                         
  -5  -2   5         82.99         89.43         1.99 o                         
  -4  -2   5         14.74         12.98         0.75 o                         
  -3  -2   5        142.32        131.63         1.26 o                         
  -2  -2   5        124.66        132.11         1.38 o                         
  -1  -2   5         30.51         28.00         0.85 o                         
   0  -2   5        335.51        321.85         5.92 o                         
   1  -2   5        106.11        103.63         1.56 o                         
   2  -2   5        290.25        304.05         3.40 o                         
   3  -2   5          8.45          6.85         0.55 o                         
   4  -2   5         93.37         89.60         2.60 o                         
   5  -2   5          2.97          4.96         0.99 o                         
   6  -2   5          4.74          2.60         0.92 o                         
   7  -2   5          0.52          1.19         1.07 o                         
   8  -2   5          7.36          6.82         1.69 o                         
  -8  -1   5          1.07          0.36         1.34 o                         
  -7  -1   5          0.02         -0.57         1.03 o                         
  -6  -1   5        201.53        202.77         2.44 o                         
  -5  -1   5        401.41        410.13         3.09 o                         
  -4  -1   5         88.39         90.23         1.03 o                         
  -3  -1   5         12.79         12.87         0.53 o                         
  -2  -1   5        118.53        116.58         1.58 o                         
  -1  -1   5        731.07        802.60         6.50 o                         
   0  -1   5         39.61         29.54         1.16 o                         
   1  -1   5         20.15         17.53         1.22 o                         
   2  -1   5        549.42        529.33         6.84 o                         
   3  -1   5        979.77       1002.05         3.63 o                         
   4  -1   5        711.63        671.31         4.28 o                         
   5  -1   5         53.01         51.56         1.52 o                         
   6  -1   5         12.65         12.15         1.16 o                         
   7  -1   5          4.64          3.97         1.12 o                         
   8  -1   5          8.86          9.02         1.94 o                         
   9  -1   5          0.09          0.26         1.62 o                         
  -8   0   5          6.48          7.01         1.22 o                         
  -7   0   5         25.48         27.95         1.51 o                         
  -6   0   5         93.85         99.44         2.25 o                         
  -5   0   5        183.64        186.52         2.04 o                         
  -4   0   5         38.02         45.31         0.99 o                         
  -3   0   5          4.89          3.25         0.37 o                         
  -2   0   5       1052.25       1157.81         4.76 o                         
  -1   0   5       1573.53       1664.66         6.29 o                         
   0   0   5         67.78         72.52         2.11 o                         
   1   0   5         21.68         24.82         0.78 o                         
   2   0   5        309.82        320.39         1.77 o                         
   3   0   5         25.26         27.82         0.68 o                         
   4   0   5        248.18        256.77         7.17 o                         
   5   0   5        470.27        464.53         3.88 o                         
   6   0   5        161.94        157.29         5.52 o                         
   7   0   5         12.54         12.72         1.23 o                         
   8   0   5          2.77          0.45         1.31 o                         
   9   0   5         34.34         42.01         2.80 o                         
  -8   1   5          9.10          8.67         1.38 o                         
  -7   1   5         21.28         21.97         1.45 o                         
  -6   1   5         34.55         32.48         1.50 o                         
  -5   1   5        166.28        165.70         4.84 o                         
  -4   1   5         37.26         39.70         1.18 o                         
  -3   1   5        153.18        143.80         2.13 o                         
  -2   1   5          1.83          1.65         0.54 o                         
  -1   1   5         25.83         25.44         0.46 o                         
   0   1   5        899.88        896.88         8.52 o                         
   1   1   5        109.82        101.84         2.31 o                         
   2   1   5        878.44        966.12         4.02 o                         
   3   1   5          7.94          5.64         0.43 o                         
   4   1   5          0.43          0.64         0.35 o                         
   5   1   5        280.30        260.71         4.68 o                         
   6   1   5        100.65         99.30         2.15 o                         
   7   1   5          3.41          1.27         0.99 o                         
   8   1   5          0.20         -0.24         1.37 o                         
   9   1   5         11.58         14.57         1.94 o                         
  -8   2   5          1.61          0.85         1.46 o                         
  -7   2   5          3.84          4.61         1.01 o                         
  -6   2   5         20.10         19.30         1.09 o                         
  -5   2   5         62.76         56.91         1.62 o                         
  -4   2   5          5.86          7.62         1.68 o                         
  -3   2   5          7.02          6.96         0.67 o                         
  -2   2   5       1037.71       1044.05         4.90 o                         
  -1   2   5         21.47         33.97         1.39 o                         
   0   2   5       1034.01       1052.38        15.30 o                         
   1   2   5         81.33         83.57         1.31 o                         
   2   2   5        266.88        265.24         1.94 o                         
   3   2   5         49.84         52.65         1.08 o                         
   4   2   5         95.48         99.25         1.59 o                         
   5   2   5         54.05         58.32         1.48 o                         
   6   2   5        275.82        272.21         6.48 o                         
   7   2   5         23.72         23.46         1.43 o                         
   8   2   5         12.11         11.94         1.70 o                         
   9   2   5          0.35          0.71         1.79 o                         
  -7   3   5          0.63          1.20         1.35 o                         
  -6   3   5          0.06          0.88         0.97 o                         
  -5   3   5         66.39         61.94         2.02 o                         
  -4   3   5         94.25         97.40         1.82 o                         
  -3   3   5         16.04         17.32         0.88 o                         
  -2   3   5        211.10        222.17         2.10 o                         
  -1   3   5        867.59        850.98         2.64 o                         
   0   3   5          3.69          5.21         0.29 o                         
   1   3   5        131.56        149.02         1.65 o                         
   2   3   5        289.72        324.35         4.17 o                         
   3   3   5        413.04        457.98         3.78 o                         
   4   3   5         13.76         12.14         0.97 o                         
   5   3   5         29.29         27.10         0.87 o                         
   6   3   5        388.24        383.35         8.98 o                         
   7   3   5          6.22          4.37         1.03 o                         
   8   3   5          3.55          3.05         0.95 o                         
   9   3   5         24.01         28.33         2.46 o                         
  -7   4   5          0.00          1.23         1.31 o                         
  -6   4   5          0.74          1.94         0.97 o                         
  -5   4   5         25.81         24.53         1.32 o                         
  -4   4   5         17.64         17.44         1.19 o                         
  -3   4   5        232.42        229.35         2.49 o                         
  -2   4   5        143.91        145.74         1.82 o                         
  -1   4   5         37.73         45.06         0.73 o                         
   0   4   5         67.80         63.12         3.28 o                         
   1   4   5        286.19        295.35         5.13 o                         
   2   4   5        680.58        705.31         6.30 o                         
   3   4   5        254.69        262.14         2.60 o                         
   4   4   5          0.25          0.26         0.44 o                         
   5   4   5         68.07         66.02         1.24 o                         
   6   4   5        680.04        671.91         6.06 o                         
   7   4   5         55.63         55.25         2.21 o                         
   8   4   5          0.07         -0.93         0.93 o                         
   9   4   5         16.93         16.25         2.03 o                         
  -7   5   5          0.48         -0.17         1.66 o                         
  -6   5   5          6.54          8.66         1.88 o                         
  -5   5   5          0.36          0.62         1.01 o                         
  -4   5   5         26.51         28.54         1.47 o                         
  -3   5   5          2.72          3.51         0.89 o                         
  -2   5   5         18.69         19.76         1.42 o                         
  -1   5   5        134.25        143.28         1.66 o                         
   0   5   5         47.14         44.86         1.03 o                         
   1   5   5          9.39          7.50         0.66 o                         
   2   5   5         59.15         60.73         1.19 o                         
   3   5   5        143.48        165.88         1.50 o                         
   4   5   5         53.09         52.57         1.35 o                         
   5   5   5         84.04         77.81         1.74 o                         
   6   5   5         50.14         52.61         1.40 o                         
   7   5   5          2.84          2.56         0.81 o                         
   8   5   5          0.17          0.05         0.74 o                         
   9   5   5          4.73         11.04         2.05 o                         
  -6   6   5          0.28          0.90         1.56 o                         
  -5   6   5          4.56          3.77         1.64 o                         
  -4   6   5          1.22          2.23         1.54 o                         
  -3   6   5          2.90          1.67         0.84 o                         
  -2   6   5         19.25         22.61         1.56 o                         
  -1   6   5          0.87          1.93         1.07 o                         
   0   6   5        206.71        214.25         2.12 o                         
   1   6   5         33.11         36.37         1.02 o                         
   2   6   5          0.03         -0.10         0.53 o                         
   3   6   5         78.69         80.78         1.64 o                         
   4   6   5          6.19          6.29         0.81 o                         
   5   6   5         21.57         20.05         1.15 o                         
   6   6   5         28.54         28.23         1.43 o                         
   7   6   5          0.10         -0.95         0.95 o                         
   8   6   5          0.57         -0.48         0.94 o                         
   9   6   5          6.09          8.48         1.88 o                         
  -5   7   5         24.95         29.55         2.08 o                         
  -4   7   5         20.12         18.94         1.85 o                         
  -3   7   5          3.65          2.08         1.44 o                         
  -2   7   5          0.20         -0.78         1.30 o                         
  -1   7   5         12.80         10.82         1.48 o                         
   0   7   5          5.01          4.29         0.73 o                         
   1   7   5          2.12          2.27         0.61 o                         
   2   7   5          0.06         -0.04         0.58 o                         
   3   7   5        181.90        192.53         3.41 o                         
   4   7   5          0.99          1.07         0.60 o                         
   5   7   5         57.84         55.18         1.83 o                         
   6   7   5         13.39         13.84         1.18 o                         
   7   7   5         14.36         17.76         1.25 o                         
   8   7   5          9.96          6.03         1.97 o                         
   9   7   5          0.18         -0.16         1.98 o                         
  -4   8   5         56.47         63.58         2.97 o                         
  -3   8   5          2.88          2.42         1.03 o                         
  -2   8   5          3.81          2.93         1.05 o                         
  -1   8   5          9.45          7.82         1.07 o                         
   0   8   5         29.81         28.30         1.81 o                         
   1   8   5          0.22          0.34         0.64 o                         
   2   8   5         24.50         21.91         0.82 o                         
   3   8   5          3.69          3.24         0.97 o                         
   4   8   5        116.77        100.29         1.96 o                         
   5   8   5         45.41         41.30         2.47 o                         
   6   8   5         49.25         50.45         2.64 o                         
   7   8   5          2.69          4.12         1.20 o                         
   8   8   5         11.00         14.46         1.35 o                         
   9   8   5         11.35         12.63         2.17 o                         
  -4   9   5          0.49          2.79         1.65 o                         
  -3   9   5         60.15         65.86         2.35 o                         
  -2   9   5          9.25          6.99         1.16 o                         
  -1   9   5          4.58          4.44         1.09 o                         
   0   9   5         55.90         61.46         1.63 o                         
   1   9   5          5.59          4.21         0.94 o                         
   2   9   5          4.39          2.57         0.89 o                         
   3   9   5          3.72          4.22         1.14 o                         
   4   9   5         77.93         76.16         1.76 o                         
   5   9   5         40.51         41.56         1.56 o                         
   6   9   5         10.57         11.18         1.18 o                         
   7   9   5          3.71          1.74         1.12 o                         
   8   9   5          0.46         -0.73         1.02 o                         
   9   9   5          1.92          1.32         1.68 o                         
  -3  10   5          0.61          1.05         1.11 o                         
  -2  10   5          4.52          5.26         1.08 o                         
  -1  10   5          0.75          0.04         0.92 o                         
   0  10   5          1.46          0.86         0.97 o                         
   1  10   5         65.54         70.14         2.65 o                         
   2  10   5         55.89         52.77         2.34 o                         
   3  10   5         36.09         38.93         2.52 o                         
   4  10   5          3.25          2.50         0.91 o                         
   5  10   5         11.91         10.44         1.39 o                         
   6  10   5          1.52          2.59         0.98 o                         
   7  10   5          0.21          1.13         1.79 o                         
   8  10   5          1.22          1.40         1.03 o                         
  -2  11   5          0.68          1.20         1.10 o                         
  -1  11   5          0.42          1.28         1.04 o                         
   0  11   5          0.60          0.40         1.00 o                         
   1  11   5          4.85          3.79         1.52 o                         
   2  11   5          9.17          7.44         1.65 o                         
   3  11   5          4.86          3.00         1.57 o                         
   4  11   5          0.17         -0.08         0.94 o                         
   5  11   5          3.43          2.13         1.35 o                         
   6  11   5          1.37          1.17         1.20 o                         
   7  11   5          5.17          9.94         1.91 o                         
   0  12   5          0.94          1.86         1.79 o                         
   1  12   5          8.28          7.72         1.89 o                         
   2  12   5         45.23         55.58         2.83 o                         
   3  12   5         13.09         12.85         1.88 o                         
   4  12   5          1.16          2.00         1.43 o                         
   5  12   5          0.29          0.64         1.39 o                         
   6  12   5          2.02          3.34         1.68 o                         
   4  13   5          1.20          3.09         1.37 o                         
  -5 -10   6          4.63          9.74         2.23 o                         
  -4 -10   6          3.31          4.73         1.94 o                         
  -3 -10   6          0.03         -1.52         1.52 o                         
  -2 -10   6          0.97          1.01         1.66 o                         
  -1 -10   6          0.01         -0.26         1.69 o                         
   0 -10   6          1.36          2.07         1.77 o                         
   1 -10   6          2.18          1.48         1.77 o                         
  -5  -9   6         16.54         22.42         2.33 o                         
  -4  -9   6          0.91          1.04         1.68 o                         
  -3  -9   6          1.86          2.34         1.53 o                         
  -2  -9   6         44.98         44.76         2.68 o                         
  -1  -9   6         50.74         50.39         2.86 o                         
   0  -9   6          0.19         -0.18         1.38 o                         
   1  -9   6         14.11         12.87         1.78 o                         
   2  -9   6          0.08         -0.18         1.44 o                         
   3  -9   6          2.15          2.55         1.72 o                         
  -6  -8   6         16.38         16.64         2.43 o                         
  -5  -8   6          4.22          2.49         1.19 o                         
  -4  -8   6          8.17          7.62         1.76 o                         
  -3  -8   6          1.21         -0.97         1.56 o                         
  -2  -8   6         58.90         53.54         2.65 o                         
  -1  -8   6         16.86         16.60         1.96 o                         
   0  -8   6          0.26         -0.81         1.59 o                         
   1  -8   6         14.07         16.96         1.94 o                         
   2  -8   6         10.31          9.60         1.64 o                         
   3  -8   6          0.00         -0.51         1.51 o                         
   4  -8   6          0.49          0.89         1.70 o                         
  -7  -7   6          5.31          4.32         1.43 o                         
  -6  -7   6         39.45         38.00         1.86 o                         
  -5  -7   6          3.00          2.80         0.98 o                         
  -4  -7   6          9.44          8.34         1.15 o                         
  -3  -7   6         43.80         48.89         2.47 o                         
  -2  -7   6          0.00         -1.44         1.44 o                         
  -1  -7   6          5.64          4.06         1.53 o                         
   0  -7   6          0.29         -0.21         1.46 o                         
   1  -7   6          6.38          7.24         1.58 o                         
   2  -7   6          8.70         11.31         1.61 o                         
   3  -7   6         32.35         27.81         1.94 o                         
   4  -7   6          0.64         -0.08         1.56 o                         
   5  -7   6          0.53          2.56         1.79 o                         
  -7  -6   6         10.72         10.38         1.23 o                         
  -6  -6   6          1.09          2.18         1.14 o                         
  -5  -6   6         12.62         12.59         1.36 o                         
  -4  -6   6         11.22         12.99         0.91 o                         
  -3  -6   6         60.62         63.31         1.87 o                         
  -2  -6   6         21.74         21.43         1.77 o                         
  -1  -6   6         13.60         13.72         1.67 o                         
   0  -6   6          9.41          7.48         1.45 o                         
   1  -6   6        182.60        175.41         3.71 o                         
   2  -6   6        184.65        184.85         3.78 o                         
   3  -6   6         29.58         31.89         1.84 o                         
   4  -6   6          0.27          0.72         1.36 o                         
   5  -6   6          2.03          2.09         1.76 o                         
   6  -6   6          0.23         -1.03         1.03 o                         
  -8  -5   6          2.13          2.63         2.08 o                         
  -7  -5   6          0.15          0.69         1.16 o                         
  -6  -5   6         25.55         24.12         1.58 o                         
  -5  -5   6         18.56         18.77         1.42 o                         
  -4  -5   6          3.79          2.94         0.86 o                         
  -3  -5   6          8.50          8.29         0.82 o                         
  -2  -5   6          9.70         11.42         0.88 o                         
  -1  -5   6          0.16         -0.83         1.16 o                         
   0  -5   6         59.96         67.48         2.33 o                         
   1  -5   6         28.91         27.67         1.70 o                         
   2  -5   6        136.65        137.87         3.12 o                         
   3  -5   6          0.68          0.56         1.07 o                         
   4  -5   6          2.57          1.60         1.30 o                         
   5  -5   6          5.42          4.32         1.70 o                         
   6  -5   6          2.68          3.14         1.11 o                         
   7  -5   6          0.04          0.83         1.28 o                         
  -8  -4   6          1.20          1.18         1.88 o                         
  -7  -4   6          9.23          7.59         1.26 o                         
  -6  -4   6         28.99         31.23         1.71 o                         
  -5  -4   6          0.55          0.39         0.98 o                         
  -4  -4   6        493.70        497.15         3.47 o                         
  -3  -4   6        164.61        160.47         1.90 o                         
  -2  -4   6        110.25        120.35         1.88 o                         
  -1  -4   6          6.46          4.92         0.63 o                         
   0  -4   6         15.78         16.61         1.40 o                         
   1  -4   6         25.57         25.55         1.54 o                         
   2  -4   6        104.90         95.01         2.53 o                         
   3  -4   6          0.04         -0.34         0.97 o                         
   4  -4   6          0.15         -0.66         1.21 o                         
   5  -4   6          5.54          3.27         0.99 o                         
   6  -4   6         10.29          6.99         1.33 o                         
   7  -4   6          0.22          0.23         1.25 o                         
  -8  -3   6          0.17         -1.29         1.87 o                         
  -7  -3   6          1.75          4.00         1.17 o                         
  -6  -3   6         44.85         47.88         1.84 o                         
  -5  -3   6        149.24        154.07         2.63 o                         
  -4  -3   6        258.60        260.95         2.49 o                         
  -3  -3   6        361.10        347.97         3.25 o                         
  -2  -3   6          6.57          4.24         0.67 o                         
  -1  -3   6        112.00        135.23         1.76 o                         
   0  -3   6         26.73         29.06         0.87 o                         
   1  -3   6          0.54          1.30         1.02 o                         
   2  -3   6         28.06         29.08         1.49 o                         
   3  -3   6          0.57          2.24         0.61 o                         
   4  -3   6          7.06          5.37         0.96 o                         
   5  -3   6          2.70          3.38         1.05 o                         
   6  -3   6         63.96         61.41         3.73 o                         
   7  -3   6          0.54          0.31         1.16 o                         
   8  -3   6          0.14          1.27         1.96 o                         
  -7  -2   6          7.99          5.58         1.25 o                         
  -6  -2   6        129.33        129.93         3.75 o                         
  -5  -2   6         82.14         83.77         2.01 o                         
  -4  -2   6          3.92          2.47         0.68 o                         
  -3  -2   6         84.51         79.06         1.08 o                         
  -2  -2   6         10.67         11.50         0.60 o                         
  -1  -2   6        195.15        221.52         2.18 o                         
   0  -2   6         15.03         14.63         0.65 o                         
   1  -2   6         12.10         12.25         1.04 o                         
   2  -2   6         46.58         55.45         1.33 o                         
   3  -2   6          3.56          3.65         0.52 o                         
   4  -2   6         77.88         76.19         2.11 o                         
   5  -2   6        248.08        229.35         5.44 o                         
   6  -2   6          1.41          3.22         1.02 o                         
   7  -2   6          5.24          3.76         1.17 o                         
   8  -2   6          0.03         -0.43         1.32 o                         
  -8  -1   6          0.10          0.05         1.77 o                         
  -7  -1   6          0.10          0.79         1.17 o                         
  -6  -1   6          0.74          1.94         0.83 o                         
  -5  -1   6         61.89         64.25         1.45 o                         
  -4  -1   6         48.58         48.21         0.95 o                         
  -3  -1   6         28.99         26.89         0.79 o                         
  -2  -1   6         75.32         82.84         2.11 o                         
  -1  -1   6          0.03          0.07         0.36 o                         
   0  -1   6        169.38        156.71         1.87 o                         
   1  -1   6        194.56        212.05         2.23 o                         
   2  -1   6        132.65        129.21         1.84 o                         
   3  -1   6         13.39         14.64         0.63 o                         
   4  -1   6         69.69         62.24         1.50 o                         
   5  -1   6         18.14         20.41         1.49 o                         
   6  -1   6          7.89          6.52         1.11 o                         
   7  -1   6          0.09          0.81         1.06 o                         
   8  -1   6          9.64         13.14         1.42 o                         
   9  -1   6          0.09         -1.05         2.02 o                         
  -7   0   6         16.81         14.76         1.84 o                         
  -6   0   6         21.72         19.30         1.31 o                         
  -5   0   6         91.09         92.78         1.57 o                         
  -4   0   6          2.70          3.25         0.57 o                         
  -3   0   6          9.32          8.33         0.48 o                         
  -2   0   6        206.19        218.39         3.33 o                         
  -1   0   6         80.22         87.06         0.88 o                         
   0   0   6        238.26        245.21         6.21 o                         
   1   0   6          0.01          0.14         0.50 o                         
   2   0   6         49.61         55.72         1.06 o                         
   3   0   6          2.04          1.53         0.82 o                         
   4   0   6          1.16          0.31         0.61 o                         
   5   0   6        151.26        157.53         2.40 o                         
   6   0   6        107.55        113.95         6.78 o                         
   7   0   6          0.65          1.09         1.05 o                         
   8   0   6          0.09         -1.57         1.57 o                         
   9   0   6          6.46          6.81         1.77 o                         
  -7   1   6          2.85          0.98         1.37 o                         
  -6   1   6         38.60         39.88         2.33 o                         
  -5   1   6         59.42         55.07         1.56 o                         
  -4   1   6         11.69         13.25         0.99 o                         
  -3   1   6          1.62          2.03         0.57 o                         
  -2   1   6        147.64        161.62         2.82 o                         
  -1   1   6       1230.51       1232.06         4.81 o                         
   0   1   6        125.48        126.74         3.87 o                         
   1   1   6         70.36         82.67         2.49 o                         
   2   1   6        438.22        436.38         4.92 o                         
   3   1   6        779.11        827.10         4.55 o                         
   4   1   6         68.81         65.98         1.04 o                         
   5   1   6          4.18          3.56         0.82 o                         
   6   1   6         53.21         51.21         1.87 o                         
   7   1   6          3.13          1.64         0.95 o                         
   8   1   6          0.54         -0.34         1.09 o                         
   9   1   6          0.00         -1.77         1.77 o                         
  -7   2   6          0.43          0.01         1.58 o                         
  -6   2   6         50.13         53.46         2.42 o                         
  -5   2   6          3.94          3.08         1.20 o                         
  -4   2   6         11.17         11.20         0.90 o                         
  -3   2   6        297.11        307.28         2.71 o                         
  -2   2   6        738.32        735.05         4.27 o                         
  -1   2   6        428.06        413.69         5.33 o                         
   0   2   6         72.98         77.30         1.35 o                         
   1   2   6        124.09        100.96         2.13 o                         
   2   2   6        190.03        227.61         5.91 o                         
   3   2   6        189.56        168.11         7.79 o                         
   4   2   6        431.36        400.85         3.19 o                         
   5   2   6        188.50        178.09         2.38 o                         
   6   2   6         81.81         77.58         1.98 o                         
   7   2   6         85.98         83.00         2.11 o                         
   8   2   6         19.87         18.86         1.74 o                         
   9   2   6          0.02          1.93         1.43 o                         
  -7   3   6         19.07         19.27         2.09 o                         
  -6   3   6          0.23         -0.62         1.49 o                         
  -5   3   6         34.29         28.38         1.83 o                         
  -4   3   6         24.20         23.43         1.64 o                         
  -3   3   6         10.96          9.33         1.24 o                         
  -2   3   6        195.78        203.99         3.34 o                         
  -1   3   6        333.63        311.56         2.23 o                         
   0   3   6         34.02         32.51         0.91 o                         
   1   3   6         42.58         36.90         1.34 o                         
   2   3   6        166.31        174.94         3.13 o                         
   3   3   6         58.40         58.93         0.82 o                         
   4   3   6        195.25        195.44         7.20 o                         
   5   3   6         24.12         24.40         1.09 o                         
   6   3   6        128.55        131.80         5.06 o                         
   7   3   6         12.01         10.12         1.23 o                         
   8   3   6         16.07         18.12         1.40 o                         
   9   3   6          0.40          2.58         1.37 o                         
  -7   4   6          0.98          1.17         1.03 o                         
  -6   4   6          2.76          3.15         1.58 o                         
  -5   4   6          0.06         -0.57         1.45 o                         
  -4   4   6         81.34         89.54         2.73 o                         
  -3   4   6         24.00         22.13         1.70 o                         
  -2   4   6         15.24         17.55         1.44 o                         
  -1   4   6        265.54        280.08         3.81 o                         
   0   4   6         19.94         23.02         1.90 o                         
   1   4   6         46.83         44.79         1.35 o                         
   2   4   6         28.05         29.02         0.98 o                         
   3   4   6         24.83         24.08         0.68 o                         
   4   4   6          6.38          6.88         0.88 o                         
   5   4   6          0.13          0.11         0.53 o                         
   6   4   6         61.19         65.31         2.62 o                         
   7   4   6         58.36         65.02         2.06 o                         
   8   4   6          0.25          0.04         1.07 o                         
   9   4   6         10.35         10.64         2.03 o                         
  10   4   6          0.06          1.64         2.05 o                         
  -6   5   6          0.62         -0.28         1.66 o                         
  -5   5   6          4.93          5.82         1.55 o                         
  -4   5   6          2.16          0.79         1.54 o                         
  -3   5   6        111.02        113.07         2.96 o                         
  -2   5   6        120.70        116.78         2.84 o                         
  -1   5   6          2.10          2.28         0.56 o                         
   0   5   6          4.97          6.37         0.66 o                         
   1   5   6        182.37        183.57         4.34 o                         
   2   5   6        202.66        202.81         2.55 o                         
   3   5   6        104.68        101.49         1.61 o                         
   4   5   6         11.98         11.81         0.86 o                         
   5   5   6         27.28         25.18         1.16 o                         
   6   5   6          1.76          1.22         0.73 o                         
   7   5   6         15.89         16.74         1.09 o                         
   8   5   6         13.93         15.05         1.38 o                         
   9   5   6          0.85          1.86         1.63 o                         
  10   5   6          6.80          7.50         2.02 o                         
  -6   6   6         12.11         14.04         2.16 o                         
  -5   6   6         13.41         14.65         1.94 o                         
  -4   6   6         17.96         17.46         1.95 o                         
  -3   6   6         18.49         18.05         1.81 o                         
  -2   6   6          5.35          4.74         1.27 o                         
  -1   6   6         52.15         50.85         1.99 o                         
   0   6   6          0.42          0.78         0.63 o                         
   1   6   6         57.77         61.36         2.47 o                         
   2   6   6          1.92          1.44         0.62 o                         
   3   6   6        104.89        110.26         3.67 o                         
   4   6   6         22.95         21.99         1.68 o                         
   5   6   6         24.56         22.86         1.18 o                         
   6   6   6         28.47         25.19         1.31 o                         
   7   6   6         41.62         43.92         1.72 o                         
   8   6   6          0.86          1.25         1.06 o                         
  -5   7   6         23.26         20.44         1.98 o                         
  -4   7   6          4.55          3.07         1.82 o                         
  -3   7   6         20.66         16.65         2.04 o                         
  -2   7   6         19.08         20.79         1.76 o                         
  -1   7   6         18.78         16.87         1.53 o                         
   0   7   6         28.13         27.67         1.05 o                         
   1   7   6        149.31        151.87         2.01 o                         
   2   7   6          2.36          0.88         0.69 o                         
   3   7   6         64.60         66.51         2.34 o                         
   4   7   6          9.60          9.44         1.47 o                         
   5   7   6         92.96         93.89         2.95 o                         
   6   7   6         19.75         18.83         1.81 o                         
   7   7   6         12.84         11.46         1.13 o                         
   8   7   6          4.35          4.20         1.07 o                         
   9   7   6          1.70          2.61         1.49 o                         
  -4   8   6         37.08         41.60         2.68 o                         
  -3   8   6          4.77          5.82         1.92 o                         
  -2   8   6         17.07         18.42         1.93 o                         
  -1   8   6          0.00         -0.25         1.41 o                         
   0   8   6          5.83          5.30         1.31 o                         
   1   8   6         78.19         69.81         3.53 o                         
   2   8   6          3.34          4.84         0.81 o                         
   3   8   6         12.57         13.67         1.49 o                         
   4   8   6          8.46          6.48         0.98 o                         
   5   8   6          5.95          8.34         1.40 o                         
   6   8   6         14.61         14.58         1.58 o                         
   7   8   6          3.25          4.31         1.34 o                         
   8   8   6          9.32          8.52         1.79 o                         
  -3   9   6         30.70         29.57         1.63 o                         
  -2   9   6          7.43          8.30         1.36 o                         
  -1   9   6          1.51          0.28         1.03 o                         
   0   9   6          0.06          0.39         0.97 o                         
   1   9   6         19.71         21.38         1.11 o                         
   2   9   6         14.06         14.59         1.08 o                         
   3   9   6        108.93        115.24         3.12 o                         
   4   9   6         19.72         16.52         1.14 o                         
   5   9   6         21.41         18.71         1.81 o                         
   6   9   6          4.44          2.16         1.53 o                         
   7   9   6          0.55         -1.65         1.68 o                         
   8   9   6          0.00         -1.43         1.43 o                         
  -3  10   6          1.16          0.43         1.52 o                         
  -2  10   6          0.45         -0.06         1.18 o                         
  -1  10   6         10.29          9.79         1.16 o                         
   0  10   6          7.58          7.12         1.11 o                         
   1  10   6          1.67          1.98         0.96 o                         
   2  10   6        108.61        116.91         3.14 o                         
   3  10   6          0.61          0.32         1.08 o                         
   4  10   6         26.62         24.26         1.36 o                         
   5  10   6          6.32         10.80         1.77 o                         
   6  10   6          0.31         -0.39         1.44 o                         
   7  10   6          8.71          7.45         1.74 o                         
   8  10   6          0.21         -0.34         1.38 o                         
  -2  11   6         20.76         21.41         2.16 o                         
  -1  11   6         14.11         18.82         1.49 o                         
   0  11   6         21.09         20.50         1.86 o                         
   1  11   6          6.55          3.71         1.54 o                         
   2  11   6          0.02          0.64         1.43 o                         
   3  11   6          2.55          2.84         1.11 o                         
   4  11   6          5.42          5.80         1.03 o                         
   5  11   6          1.14          1.43         1.59 o                         
   6  11   6          6.22          8.93         1.70 o                         
   7  11   6          0.90          1.47         1.69 o                         
   1  12   6          5.58          4.48         1.71 o                         
   2  12   6         15.12         18.98         2.03 o                         
   3  12   6         18.10         16.34         2.07 o                         
   4  12   6          0.96          0.79         1.01 o                         
   5  12   6          1.98          1.80         1.52 o                         
   4  13   6          0.20         -0.22         1.25 o                         
  -5  -9   7         19.91         22.45         2.49 o                         
  -4  -9   7          1.72          2.97         2.88 o                         
  -3  -9   7          0.00          0.71         1.49 o                         
  -2  -9   7          0.56          0.71         1.77 o                         
  -1  -9   7          1.80          0.66         1.45 o                         
   0  -9   7          2.10          0.12         1.84 o                         
   1  -9   7          0.51         -1.90         1.90 o                         
   2  -9   7          0.00         -1.94         1.94 o                         
   3  -9   7          2.91          1.64         1.39 o                         
  -6  -8   7          3.41          4.77         1.91 o                         
  -5  -8   7          0.05          0.57         1.70 o                         
  -4  -8   7          0.01          1.77         1.25 o                         
  -3  -8   7          6.59          3.99         1.83 o                         
  -2  -8   7         17.46         20.13         2.22 o                         
  -1  -8   7          0.08         -0.69         1.54 o                         
   0  -8   7          1.14          0.97         1.51 o                         
   1  -8   7          1.80          2.74         1.57 o                         
   2  -8   7          1.37         -0.20         1.57 o                         
   3  -8   7          0.03         -1.68         1.68 o                         
   4  -8   7          0.52          0.81         1.52 o                         
  -6  -7   7          4.36          6.05         1.29 o                         
  -5  -7   7         12.97         14.94         1.41 o                         
  -4  -7   7          3.32          2.71         1.51 o                         
  -3  -7   7          0.02          0.72         1.39 o                         
  -2  -7   7         35.64         37.14         2.44 o                         
  -1  -7   7         13.81         13.27         1.96 o                         
   0  -7   7          1.66          2.26         1.48 o                         
   1  -7   7         11.37         10.58         1.69 o                         
   2  -7   7          0.60         -0.34         1.51 o                         
   3  -7   7          2.09          2.07         1.25 o                         
   4  -7   7         12.12         11.78         1.77 o                         
   5  -7   7          6.88         10.73         2.05 o                         
  -7  -6   7         15.37         19.51         2.36 o                         
  -6  -6   7         45.55         53.53         3.52 o                         
  -5  -6   7          3.46          3.28         1.04 o                         
  -4  -6   7         27.08         26.85         1.20 o                         
  -3  -6   7         20.30         19.03         1.89 o                         
  -2  -6   7        106.38        103.00         3.18 o                         
  -1  -6   7          5.62          4.88         1.48 o                         
   0  -6   7         31.61         27.96         2.12 o                         
   1  -6   7         27.23         26.60         1.91 o                         
   2  -6   7          4.73          4.45         1.44 o                         
   3  -6   7          0.04          0.43         1.26 o                         
   4  -6   7         16.37         15.55         1.69 o                         
   5  -6   7          7.92          9.95         1.61 o                         
   6  -6   7          0.38          3.47         1.22 o                         
  -7  -5   7          1.98          2.56         1.18 o                         
  -6  -5   7          2.90          1.46         1.24 o                         
  -5  -5   7        169.04        174.73         6.14 o                         
  -4  -5   7          7.45          4.81         0.87 o                         
  -3  -5   7         53.62         51.23         1.31 o                         
  -2  -5   7         55.95         60.39         2.50 o                         
  -1  -5   7         21.78         20.72         1.71 o                         
   0  -5   7          0.28          0.23         1.21 o                         
   1  -5   7         29.95         26.58         2.07 o                         
   2  -5   7          0.01         -1.52         1.52 o                         
   3  -5   7          0.34         -0.04         1.15 o                         
   4  -5   7         16.72         18.44         1.77 o                         
   5  -5   7          0.37          0.88         1.07 o                         
   6  -5   7          9.15          8.43         1.35 o                         
  -7  -4   7          1.23          1.28         1.85 o                         
  -6  -4   7         72.46         73.48         2.84 o                         
  -5  -4   7          1.83          1.76         1.03 o                         
  -4  -4   7         84.52         81.61         1.63 o                         
  -3  -4   7         10.88         11.05         0.83 o                         
  -2  -4   7          4.79          3.94         0.84 o                         
  -1  -4   7         20.84         23.98         1.64 o                         
   0  -4   7          4.89          3.57         1.17 o                         
   1  -4   7          1.08          0.42         1.08 o                         
   2  -4   7        314.79        318.09         4.71 o                         
   3  -4   7         30.79         29.04         1.68 o                         
   4  -4   7         41.26         40.06         1.57 o                         
   5  -4   7         30.91         30.64         1.50 o                         
   6  -4   7          3.12          3.10         1.23 o                         
   7  -4   7          0.04         -1.11         3.26 o                         
  -7  -3   7          0.00         -0.10         1.81 o                         
  -6  -3   7          5.42          4.13         1.56 o                         
  -5  -3   7         67.26         67.09         1.93 o                         
  -4  -3   7         37.98         38.52         1.20 o                         
  -3  -3   7          6.50          5.53         0.60 o                         
  -2  -3   7        170.28        170.74         2.34 o                         
  -1  -3   7         36.05         37.99         1.11 o                         
   0  -3   7          0.79          0.90         1.02 o                         
   1  -3   7         73.35         77.53         2.39 o                         
   2  -3   7         21.33         21.02         1.51 o                         
   3  -3   7         26.47         28.87         0.93 o                         
   4  -3   7         27.97         28.72         2.76 o                         
   5  -3   7          0.10          0.23         1.05 o                         
   6  -3   7          7.92          7.35         1.24 o                         
   7  -3   7          1.13          1.34         1.58 o                         
   8  -3   7          0.93         -1.49         1.49 o                         
  -7  -2   7          1.91          5.07         1.79 o                         
  -6  -2   7         55.06         51.84         2.68 o                         
  -5  -2   7        161.50        156.46         3.78 o                         
  -4  -2   7         17.23         16.24         0.93 o                         
  -3  -2   7          0.25         -0.20         0.50 o                         
  -2  -2   7         63.65         61.97         0.99 o                         
  -1  -2   7        193.97        208.16         2.07 o                         
   0  -2   7          1.93          2.45         0.46 o                         
   1  -2   7        279.77        283.86         5.68 o                         
   2  -2   7        143.44        156.14         2.43 o                         
   3  -2   7         28.10         25.68         1.20 o                         
   4  -2   7         10.79         10.87         1.01 o                         
   5  -2   7         49.45         57.34         2.96 o                         
   6  -2   7         60.01         56.13         3.98 o                         
   7  -2   7          5.20          6.04         1.45 o                         
   8  -2   7          0.22          1.94         1.25 o                         
  -7  -1   7          1.26          0.98         1.50 o                         
  -6  -1   7          3.94          3.57         1.70 o                         
  -5  -1   7          9.45          8.98         1.59 o                         
  -4  -1   7        258.88        261.89         4.85 o                         
  -3  -1   7         14.43         15.03         0.98 o                         
  -2  -1   7        199.86        202.80         2.45 o                         
  -1  -1   7         21.64         22.51         0.97 o                         
   0  -1   7        192.57        195.74         2.26 o                         
   1  -1   7          2.02          2.22         0.66 o                         
   2  -1   7          7.34          5.35         0.77 o                         
   3  -1   7         10.42         11.62         0.61 o                         
   4  -1   7          1.26          1.14         0.78 o                         
   5  -1   7         89.15         88.00         1.96 o                         
   6  -1   7          6.78          6.53         1.18 o                         
   7  -1   7         14.04         16.05         1.39 o                         
   8  -1   7          0.26          0.95         1.27 o                         
  -7   0   7          7.51          8.79         1.78 o                         
  -6   0   7          0.72          1.33         1.55 o                         
  -5   0   7          1.62         -0.69         1.55 o                         
  -4   0   7         13.37         14.02         1.34 o                         
  -3   0   7          2.00          0.96         0.74 o                         
  -2   0   7          0.09          0.81         0.68 o                         
  -1   0   7         38.39         35.06         1.38 o                         
   0   0   7        225.76        233.40         2.40 o                         
   1   0   7         45.72         52.04         2.34 o                         
   2   0   7         80.69         81.21         1.04 o                         
   3   0   7         69.52         71.67         1.09 o                         
   4   0   7          4.42          4.29         0.68 o                         
   5   0   7         31.18         31.50         1.62 o                         
   6   0   7         58.07         60.73         1.85 o                         
   7   0   7          0.94          1.09         1.00 o                         
   8   0   7          8.13          7.95         1.20 o                         
   9   0   7          0.47         -1.88         1.88 o                         
  -7   1   7         17.47         15.81         2.06 o                         
  -6   1   7          1.96          2.66         1.34 o                         
  -5   1   7          5.93          4.45         1.31 o                         
  -4   1   7          6.82          5.95         1.18 o                         
  -3   1   7          4.64          5.42         1.15 o                         
  -2   1   7          8.32          9.42         0.87 o                         
  -1   1   7         89.87         93.40         2.12 o                         
   0   1   7          8.61          6.61         0.59 o                         
   1   1   7         55.18         55.58         1.88 o                         
   2   1   7        252.27        269.36         2.67 o                         
   3   1   7          0.51          1.32         0.62 o                         
   4   1   7         27.49         23.78         0.96 o                         
   5   1   7         24.20         25.53         1.18 o                         
   6   1   7         50.84         48.89         2.62 o                         
   7   1   7          5.62          5.32         1.09 o                         
   8   1   7          6.66          8.15         1.23 o                         
   9   1   7         14.49         20.22         1.97 o                         
  -7   2   7          9.48          8.23         1.71 o                         
  -5   2   7          1.83          3.08         1.31 o                         
  -4   2   7          6.30          6.71         1.36 o                         
  -3   2   7         10.63          7.86         1.31 o                         
  -2   2   7         37.21         32.93         1.68 o                         
  -1   2   7         99.45        115.95         2.64 o                         
   0   2   7        133.80        129.70         1.75 o                         
   1   2   7          3.84          3.13         1.46 o                         
   2   2   7          3.73          2.05         1.27 o                         
   3   2   7         36.95         32.87         1.77 o                         
   4   2   7          7.21          4.42         1.38 o                         
   5   2   7        111.21        112.16         4.00 o                         
   6   2   7        243.06        244.24         3.16 o                         
   7   2   7          0.91          1.15         0.93 o                         
   8   2   7          7.11         10.53         1.33 o                         
   9   2   7          0.01         -1.59         1.82 o                         
  -7   3   7          0.24          0.96         1.79 o                         
  -6   3   7          3.66          3.24         1.59 o                         
  -5   3   7          2.96          1.75         1.22 o                         
  -4   3   7         10.79          8.94         1.43 o                         
  -3   3   7         43.87         35.56         1.82 o                         
  -2   3   7         13.48         13.36         1.45 o                         
  -1   3   7        271.86        300.19         4.16 o                         
   0   3   7        272.35        259.03         4.84 o                         
   1   3   7         77.87         82.42         1.50 o                         
   2   3   7          0.08          1.06         0.79 o                         
   3   3   7          7.27          5.41         1.23 o                         
   4   3   7          0.30          1.03         1.21 o                         
   5   3   7         17.40         15.67         1.92 o                         
   6   3   7          3.60          1.79         1.83 o                         
   7   3   7         13.23         11.53         1.10 o                         
   8   3   7          0.00         -0.42         1.00 o                         
   9   3   7          4.02          5.08         1.72 o                         
  -6   4   7          0.84          1.10         1.64 o                         
  -5   4   7          0.38          1.48         1.51 o                         
  -4   4   7         50.62         56.49         2.39 o                         
  -3   4   7          6.38          8.81         1.38 o                         
  -2   4   7         34.25         32.23         1.85 o                         
  -1   4   7          0.02          0.16         1.11 o                         
   0   4   7         35.60         40.93         1.07 o                         
   1   4   7          0.13          0.09         0.60 o                         
   2   4   7         17.21         13.31         0.84 o                         
   3   4   7          3.95          3.73         0.70 o                         
   4   4   7         29.70         32.61         1.89 o                         
   5   4   7         42.02         44.34         2.39 o                         
   6   4   7         96.59         98.00         3.51 o                         
   7   4   7          0.04         -0.49         1.59 o                         
   8   4   7          0.10          0.27         1.66 o                         
   9   4   7         26.41         33.75         2.66 o                         
  -6   5   7          1.84          2.27         1.73 o                         
  -5   5   7          0.01         -1.21         1.50 o                         
  -4   5   7          9.12          9.08         1.60 o                         
  -3   5   7         60.90         61.57         2.41 o                         
  -2   5   7         52.78         48.99         2.15 o                         
  -1   5   7         36.48         35.28         1.81 o                         
   0   5   7          0.74          1.17         0.91 o                         
   1   5   7         63.64         55.11         3.02 o                         
   2   5   7         63.67         65.85         1.44 o                         
   3   5   7        218.89        224.34         9.67 o                         
   4   5   7          4.10          3.34         0.71 o                         
   5   5   7         50.34         42.17         2.37 o                         
   6   5   7          5.02          5.29         1.78 o                         
   7   5   7          9.18          7.98         1.95 o                         
   8   5   7          2.25          3.03         1.92 o                         
   9   5   7         27.20         40.18         2.62 o                         
  -5   6   7          4.85          5.67         1.72 o                         
  -4   6   7          4.66          3.40         1.63 o                         
  -3   6   7         53.39         53.18         2.43 o                         
  -2   6   7         64.60         63.96         2.47 o                         
  -1   6   7          0.24          1.33         1.27 o                         
   0   6   7         13.12         13.08         0.84 o                         
   1   6   7         95.93         92.19         3.03 o                         
   2   6   7         88.67         95.88         1.69 o                         
   3   6   7          0.47          0.30         0.74 o                         
   4   6   7         13.75         14.32         1.67 o                         
   5   6   7          0.01          0.40         1.52 o                         
   6   6   7         29.75         23.89         1.97 o                         
   7   6   7          1.61          1.15         1.70 o                         
   8   6   7          0.50          0.98         1.51 o                         
   9   6   7          1.77          4.94         1.93 o                         
  -5   7   7          2.96          2.68         1.83 o                         
  -4   7   7          4.40          4.20         1.86 o                         
  -3   7   7          0.72          1.11         1.68 o                         
  -2   7   7          1.74          2.72         1.42 o                         
  -1   7   7         38.88         39.13         2.04 o                         
   0   7   7          4.57          4.30         0.77 o                         
   1   7   7         31.69         33.53         1.67 o                         
   2   7   7         39.70         38.58         1.23 o                         
   3   7   7         10.72         12.74         1.66 o                         
   4   7   7          7.82          8.42         1.39 o                         
   5   7   7         24.61         23.09         1.86 o                         
   6   7   7          4.35          2.37         1.60 o                         
   7   7   7          8.52          8.32         1.82 o                         
   8   7   7          1.80          1.83         1.72 o                         
   9   7   7          3.49          3.82         1.93 o                         
  -4   8   7          0.10         -0.89         1.91 o                         
  -3   8   7         41.41         48.36         2.86 o                         
  -2   8   7          1.66          0.50         1.74 o                         
  -1   8   7          0.15          1.27         1.37 o                         
   0   8   7         18.21         17.83         3.16 o                         
   1   8   7         38.95         42.97         1.36 o                         
   2   8   7        170.65        167.12         2.29 o                         
   3   8   7         70.77         72.56         2.59 o                         
   4   8   7          0.19          0.70         1.50 o                         
   5   8   7         12.71         10.69         1.77 o                         
   6   8   7          0.01          1.46         1.49 o                         
   7   8   7          3.75          6.77         1.78 o                         
   8   8   7          4.38          3.82         1.67 o                         
   9   8   7          1.00          0.40         1.76 o                         
  -3   9   7          6.88          6.45         1.37 o                         
  -2   9   7          0.74          1.06         1.54 o                         
  -1   9   7         26.74         27.89         2.16 o                         
   0   9   7          1.32         -0.42         1.46 o                         
   1   9   7         16.74         17.95         1.16 o                         
   2   9   7         12.90         12.29         1.64 o                         
   3   9   7         10.87          9.70         1.70 o                         
   4   9   7         56.43         48.03         1.65 o                         
   5   9   7          0.56         -1.68         1.68 o                         
   6   9   7          7.94          7.03         1.86 o                         
   7   9   7          3.14          4.55         1.32 o                         
   8   9   7          0.00         -1.70         1.76 o                         
  -3  10   7         14.89         11.60         1.78 o                         
  -2  10   7          0.01         -0.71         1.08 o                         
  -1  10   7          5.96          5.13         1.34 o                         
   0  10   7          1.63          1.23         0.92 o                         
   1  10   7          4.34          2.87         1.01 o                         
   2  10   7         51.42         51.67         4.33 o                         
   3  10   7         15.21         13.28         1.27 o                         
   4  10   7          1.68          1.89         0.94 o                         
   5  10   7          0.56         -0.01         1.37 o                         
   6  10   7          0.19         -1.02         1.59 o                         
   7  10   7          0.35         -0.94         1.71 o                         
   8  10   7          2.02         -1.94         1.94 o                         
  -1  11   7          3.58          2.12         1.21 o                         
   0  11   7          4.40          3.66         1.16 o                         
   1  11   7         10.72         12.09         2.01 o                         
   2  11   7         17.52         15.33         2.05 o                         
   3  11   7          0.19          0.87         1.06 o                         
   4  11   7          9.47          7.24         1.04 o                         
   5  11   7          0.38          2.51         1.35 o                         
   6  11   7         11.02         12.26         1.91 o                         
   1  12   7          5.63          6.25         1.70 o                         
   2  12   7          2.47          1.78         1.91 o                         
   3  12   7          5.92          3.53         1.66 o                         
   4  12   7          0.16         -0.15         0.96 o                         
  -4  -9   8          2.83          4.96         2.15 o                         
  -3  -9   8          1.89          2.52         1.89 o                         
  -2  -9   8          0.75          3.10         1.95 o                         
  -1  -9   8          2.43          1.60         1.91 o                         
   0  -9   8          1.49         -0.29         1.80 o                         
   1  -9   8          0.14         -0.12         1.58 o                         
  -4  -8   8          2.12          3.12         1.35 o                         
  -3  -8   8         15.64         15.53         2.03 o                         
  -2  -8   8          0.70          0.74         1.55 o                         
  -1  -8   8          0.85          0.55         1.64 o                         
   0  -8   8          2.96          2.02         1.80 o                         
   1  -8   8         19.84         18.19         2.32 o                         
   2  -8   8          0.17         -0.03         1.85 o                         
   3  -8   8          7.66          6.27         1.77 o                         
  -6  -7   8          0.63          2.65         1.78 o                         
  -5  -7   8          0.15          0.83         1.24 o                         
  -4  -7   8          0.00         -0.30         1.06 o                         
  -3  -7   8         26.37         25.60         2.20 o                         
  -2  -7   8         19.31         18.47         2.18 o                         
  -1  -7   8          1.12          0.37         1.29 o                         
   0  -7   8          2.14          0.93         1.61 o                         
   1  -7   8          6.58          6.62         1.55 o                         
   2  -7   8          7.38          9.72         1.95 o                         
   3  -7   8          1.52          1.88         1.55 o                         
   4  -7   8         29.85         33.89         2.33 o                         
  -6  -6   8         23.71         22.28         2.22 o                         
  -5  -6   8         13.11         15.22         2.05 o                         
  -4  -6   8          0.94          2.10         1.20 o                         
  -3  -6   8          0.01         -0.46         0.95 o                         
  -2  -6   8          7.74          7.67         1.71 o                         
  -1  -6   8          6.74          6.33         1.77 o                         
   0  -6   8          7.61          6.05         1.63 o                         
   1  -6   8          4.43          2.86         1.58 o                         
   2  -6   8          0.30          0.16         1.44 o                         
   3  -6   8         15.40         13.96         1.78 o                         
   4  -6   8          0.01         -0.86         1.34 o                         
   5  -6   8          5.63          6.74         1.35 o                         
  -6  -5   8         14.26         11.88         1.91 o                         
  -5  -5   8          1.65          4.01         1.49 o                         
  -4  -5   8          4.98          4.24         1.04 o                         
  -3  -5   8         42.22         41.12         2.55 o                         
  -2  -5   8         12.97         11.23         1.69 o                         
  -1  -5   8         13.31         10.69         1.78 o                         
   0  -5   8          5.21          4.23         1.44 o                         
   1  -5   8         29.26         34.70         2.26 o                         
   2  -5   8        118.30        116.93         3.49 o                         
   3  -5   8         12.34         11.93         1.60 o                         
   4  -5   8          5.62          6.72         1.10 o                         
   5  -5   8          0.08          0.23         1.11 o                         
   6  -5   8          0.83         -1.28         1.42 o                         
  -6  -4   8         13.97         13.50         2.10 o                         
  -5  -4   8          4.30          5.97         1.92 o                         
  -4  -4   8          1.10          1.29         1.06 o                         
  -3  -4   8         35.36         34.09         1.43 o                         
  -2  -4   8          7.78          7.26         1.15 o                         
  -1  -4   8         75.30         73.99         2.73 o                         
   0  -4   8          0.74          0.45         1.34 o                         
   1  -4   8        180.53        185.47         3.92 o                         
   2  -4   8         58.61         59.16         2.46 o                         
   3  -4   8         24.74         27.24         4.36 o                         
   4  -4   8          9.25          7.34         1.15 o                         
   5  -4   8         14.85         16.81         1.36 o                         
   6  -4   8          2.93          0.74         1.24 o                         
   7  -4   8          0.24          0.91         1.38 o                         
  -6  -3   8          3.71          3.66         1.87 o                         
  -5  -3   8          0.57         -1.00         1.64 o                         
  -4  -3   8          0.38          0.65         1.04 o                         
  -3  -3   8          0.02         -0.70         0.83 o                         
  -2  -3   8          1.14          1.02         0.79 o                         
  -1  -3   8          6.80          5.29         1.24 o                         
   0  -3   8         15.89         11.50         1.45 o                         
   1  -3   8          6.88          8.79         1.40 o                         
   2  -3   8         55.48         51.85         2.65 o                         
   3  -3   8         16.67         18.47         0.85 o                         
   4  -3   8         20.77         20.01         2.98 o                         
   5  -3   8         52.10         50.69         1.80 o                         
   6  -3   8          2.24          1.57         1.18 o                         
   7  -3   8          5.67          4.95         2.00 o                         
  -7  -2   8          0.17          1.30         1.94 o                         
  -6  -2   8         10.01         11.59         1.95 o                         
  -5  -2   8          0.00         -0.25         1.52 o                         
  -4  -2   8          1.79          0.58         0.92 o                         
  -3  -2   8          2.35          2.00         0.67 o                         
  -2  -2   8         83.62         89.09         1.47 o                         
  -1  -2   8         42.72         42.32         2.43 o                         
   0  -2   8         23.27         24.75         1.09 o                         
   1  -2   8          0.55          0.64         0.81 o                         
   2  -2   8          1.23          0.92         0.88 o                         
   3  -2   8          1.65          1.15         0.82 o                         
   4  -2   8          6.01          4.50         0.87 o                         
   5  -2   8         70.63         73.69         1.94 o                         
   6  -2   8         46.11         44.73         1.68 o                         
   7  -2   8          7.14          7.68         2.43 o                         
   8  -2   8         11.27         16.80         3.28 o                         
  -7  -1   8          0.01         -0.31         1.66 o                         
  -6  -1   8          0.62         -0.39         1.65 o                         
  -5  -1   8          8.48          8.32         1.69 o                         
  -4  -1   8         44.43         44.46         1.52 o                         
  -3  -1   8         15.26         13.05         0.98 o                         
  -2  -1   8          9.88          7.39         0.91 o                         
  -1  -1   8         34.43         30.18         1.84 o                         
   0  -1   8         35.94         37.41         1.23 o                         
   1  -1   8          1.21          0.66         0.74 o                         
   2  -1   8        448.43        451.69         6.77 o                         
   3  -1   8          9.30          7.82         0.87 o                         
   4  -1   8          0.72          0.25         1.39 o                         
   5  -1   8        107.19         96.27         3.54 o                         
   6  -1   8          0.98          0.95         1.80 o                         
   7  -1   8         13.35         17.47         2.36 o                         
   8  -1   8          8.07          6.97         1.89 o                         
  -6   0   8          4.44          4.28         1.78 o                         
  -5   0   8          4.19          1.10         1.67 o                         
  -4   0   8         43.07         40.07         1.85 o                         
  -3   0   8          3.61          3.54         0.89 o                         
  -2   0   8         61.67         60.75         1.57 o                         
  -1   0   8         10.10          7.95         0.86 o                         
   0   0   8         16.76         17.22         0.96 o                         
   1   0   8         13.40         11.86         0.90 o                         
   2   0   8          5.08          5.33         0.87 o                         
   3   0   8         14.57         13.72         0.94 o                         
   4   0   8          7.81          7.99         1.58 o                         
   5   0   8         10.67         10.50         1.95 o                         
   6   0   8         82.55         82.74         3.31 o                         
   7   0   8          0.28          0.69         1.71 o                         
   8   0   8          1.16          0.39         1.64 o                         
   9   0   8          4.74          2.02         2.48 o                         
  -6   1   8          6.58          6.77         1.67 o                         
  -5   1   8         15.91         13.97         1.48 o                         
  -4   1   8         21.02         20.91         1.66 o                         
  -3   1   8         56.03         49.64         2.07 o                         
  -2   1   8         23.49         21.90         1.41 o                         
  -1   1   8         20.66         21.33         1.07 o                         
   0   1   8        163.45        154.01         2.23 o                         
   1   1   8        431.37        437.45         3.56 o                         
   2   1   8         37.08         40.22         1.33 o                         
   3   1   8          2.07          1.39         0.80 o                         
   4   1   8          9.63          9.57         0.86 o                         
   5   1   8         23.03         23.74         2.14 o                         
   6   1   8          0.01          0.64         1.86 o                         
   7   1   8          4.99          6.49         2.02 o                         
   8   1   8          0.36         -1.84         1.84 o                         
   9   1   8          0.84          1.71         2.31 o                         
  -6   2   8          2.54          2.29         1.47 o                         
  -5   2   8         17.31         16.59         1.75 o                         
  -4   2   8         16.73         17.37         1.57 o                         
  -3   2   8          7.15          5.23         1.32 o                         
  -2   2   8        126.21        125.54         3.01 o                         
  -1   2   8          0.74         -0.49         1.08 o                         
   0   2   8         79.43         82.16         1.57 o                         
   1   2   8        167.01        162.97         3.04 o                         
   2   2   8        270.22        269.38        10.25 o                         
   3   2   8         59.08         58.36         1.52 o                         
   4   2   8          0.65          0.42         1.43 o                         
   5   2   8         36.40         29.43         2.26 o                         
   6   2   8         48.67         47.22         2.68 o                         
   7   2   8          3.31          4.48         1.86 o                         
   8   2   8          0.50          1.67         1.67 o                         
   9   2   8          3.28          3.12         1.95 o                         
  -6   3   8          8.67          8.80         1.68 o                         
  -5   3   8          0.34          1.00         1.48 o                         
  -4   3   8         15.89         15.14         1.70 o                         
  -3   3   8          0.10         -0.21         1.25 o                         
  -2   3   8         32.18         33.23         1.88 o                         
  -1   3   8        171.89        183.60         3.55 o                         
   0   3   8          7.68          6.03         0.74 o                         
   1   3   8         12.39         11.73         0.88 o                         
   2   3   8        150.52        152.92         2.20 o                         
   3   3   8          1.05          0.26         1.10 o                         
   4   3   8         40.32         41.47         2.23 o                         
   5   3   8          5.96          4.29         1.83 o                         
   6   3   8         17.83         23.12         2.21 o                         
   7   3   8          1.82          2.25         1.81 o                         
   8   3   8         15.57         17.80         2.11 o                         
   9   3   8          2.60          5.14         2.23 o                         
  -6   4   8          2.21          3.09         1.67 o                         
  -5   4   8          1.17          0.60         1.39 o                         
  -4   4   8          0.00          0.88         1.27 o                         
  -3   4   8         24.17         19.80         1.83 o                         
  -2   4   8         26.14         20.83         1.65 o                         
  -1   4   8         75.89         67.19         2.34 o                         
   0   4   8         10.78         11.56         0.81 o                         
   1   4   8         31.11         32.50         1.54 o                         
   2   4   8          0.61          0.59         0.74 o                         
   3   4   8          0.01          0.17         0.71 o                         
   4   4   8         14.35          9.97         1.47 o                         
   5   4   8         72.89         79.25         3.11 o                         
   6   4   8         14.38         14.12         2.14 o                         
   7   4   8          8.35          7.98         1.69 o                         
   8   4   8          0.04          2.32         1.89 o                         
   9   4   8          3.09          4.56         2.18 o                         
  -6   5   8         10.31         12.74         2.31 o                         
  -5   5   8          3.47          2.75         1.65 o                         
  -4   5   8         26.48         27.74         2.05 o                         
  -3   5   8          0.97          0.46         1.49 o                         
  -2   5   8          2.28          2.59         1.43 o                         
  -1   5   8          0.53         -0.06         1.30 o                         
   0   5   8          1.38         -0.32         0.66 o                         
   1   5   8        190.74        194.53         4.01 o                         
   2   5   8         19.54         17.77         1.07 o                         
   3   5   8         27.21         24.17         1.17 o                         
   4   5   8          0.57          1.01         0.73 o                         
   5   5   8          0.04         -0.42         1.58 o                         
   6   5   8          3.52          4.40         1.55 o                         
   7   5   8          1.79          1.68         1.44 o                         
   8   5   8         15.09         15.88         2.12 o                         
   9   5   8          6.97          8.60         2.41 o                         
  -5   6   8          0.43          1.72         1.95 o                         
  -4   6   8          8.41          6.34         1.83 o                         
  -3   6   8          0.97          0.25         1.24 o                         
  -2   6   8          1.60          1.93         1.43 o                         
  -1   6   8          0.18         -0.08         1.40 o                         
   0   6   8         30.02         30.05         1.11 o                         
   1   6   8         51.42         48.12         2.20 o                         
   2   6   8          9.86          7.72         0.90 o                         
   3   6   8          0.38         -0.36         0.74 o                         
   4   6   8          0.06          0.51         1.25 o                         
   5   6   8          1.45          1.21         1.61 o                         
   6   6   8         17.49         14.32         2.07 o                         
   7   6   8          0.06          0.07         1.40 o                         
   8   6   8          3.59         11.34         2.20 o                         
   9   6   8          1.26          4.23         2.25 o                         
  -4   7   8          7.85          8.43         1.89 o                         
  -3   7   8          8.61          6.71         1.87 o                         
  -2   7   8          3.19          2.26         1.49 o                         
  -1   7   8         64.76         62.70         2.51 o                         
   0   7   8          0.01          0.37         0.75 o                         
   1   7   8        175.69        180.41         2.39 o                         
   2   7   8         18.37         18.56         1.10 o                         
   3   7   8        126.00        135.91         2.19 o                         
   4   7   8         17.77         18.66         1.83 o                         
   5   7   8         17.62         10.27         1.79 o                         
   6   7   8         62.64         56.02         2.96 o                         
   7   7   8          0.07          0.92         1.59 o                         
   8   7   8          2.15          1.16         1.70 o                         
   9   7   8         16.27         18.01         2.59 o                         
  -3   8   8          1.06          2.17         1.86 o                         
  -2   8   8         10.27         10.10         1.94 o                         
  -1   8   8          4.32          2.61         1.63 o                         
   0   8   8         10.27          6.78         1.51 o                         
   1   8   8          0.00          0.96         0.89 o                         
   2   8   8         81.28         79.53         1.79 o                         
   3   8   8        120.56        118.42         3.22 o                         
   4   8   8          2.19          2.40         1.40 o                         
   5   8   8         23.41         23.74         2.11 o                         
   6   8   8          0.12          0.11         1.72 o                         
   7   8   8          1.92          1.59         1.74 o                         
   8   8   8          4.29          6.14         1.94 o                         
  -2   9   8          0.15          0.17         1.74 o                         
  -1   9   8          0.63         -0.86         1.79 o                         
   0   9   8          3.91          1.85         1.37 o                         
   1   9   8         23.24         19.65         1.11 o                         
   2   9   8         18.12         18.77         1.16 o                         
   3   9   8          0.35          0.32         1.47 o                         
   4   9   8         11.78          8.94         1.85 o                         
   5   9   8         12.59         10.24         1.94 o                         
   6   9   8          8.01          4.80         1.50 o                         
   7   9   8          2.18          3.13         1.44 o                         
   8   9   8          2.86          0.06         1.92 o                         
  -2  10   8         14.46         11.27         2.24 o                         
  -1  10   8          0.19         -0.47         1.83 o                         
   0  10   8          0.54         -0.35         1.60 o                         
   1  10   8          2.90          4.44         1.03 o                         
   2  10   8         30.77         34.60         2.17 o                         
   3  10   8         83.44         87.35         2.11 o                         
   4  10   8          9.55          9.04         1.08 o                         
   5  10   8          1.97          1.11         1.52 o                         
   6  10   8          1.35         -1.66         1.79 o                         
   7  10   8          1.18         -0.37         1.74 o                         
  -1  11   8          1.52         -0.20         1.74 o                         
   0  11   8          4.11          4.05         1.24 o                         
   1  11   8          0.62          0.10         1.80 o                         
   2  11   8         44.69         52.04         4.22 o                         
   3  11   8          4.68          5.14         1.14 o                         
   4  11   8         15.68         13.77         1.22 o                         
   5  11   8          5.27          4.17         1.50 o                         
   6  11   8          4.31          3.01         1.91 o                         
   2  12   8          0.15          0.66         1.84 o                         
   3  12   8          0.00          2.63         1.35 o                         
   4  12   8          1.57          0.82         1.05 o                         
  -3  -8   9          0.20         -1.02         1.85 o                         
  -2  -8   9          0.57          4.41         1.72 o                         
  -1  -8   9          4.17          5.14         2.13 o                         
   0  -8   9          2.27          1.91         1.56 o                         
   1  -8   9          0.17          1.46         1.66 o                         
   2  -8   9          9.44         12.04         2.16 o                         
   3  -8   9          0.09          3.43         1.60 o                         
  -4  -7   9          1.20         -0.11         1.86 o                         
  -3  -7   9          1.20         -0.41         1.49 o                         
  -2  -7   9         12.82         16.54         2.05 o                         
  -1  -7   9          0.01          0.14         1.56 o                         
   0  -7   9          0.57         -1.01         2.02 o                         
   1  -7   9          1.14         -0.53         1.84 o                         
   2  -7   9          7.61          2.93         1.58 o                         
   3  -7   9          6.96          9.23         1.82 o                         
  -5  -6   9          3.65          4.62         1.44 o                         
  -4  -6   9          0.69          1.30         1.81 o                         
  -3  -6   9          5.03          2.17         1.86 o                         
  -2  -6   9         28.08         31.57         2.47 o                         
  -1  -6   9          3.89          3.62         1.60 o                         
   0  -6   9          0.03         -1.01         1.85 o                         
   1  -6   9         13.75         12.38         2.02 o                         
   2  -6   9          2.04          2.14         1.74 o                         
   3  -6   9          1.98          2.93         1.45 o                         
   4  -6   9          5.04          6.41         2.24 o                         
  -6  -5   9          0.09         -1.44         1.93 o                         
  -5  -5   9          7.98          8.62         1.88 o                         
  -4  -5   9          2.93          2.96         1.11 o                         
  -3  -5   9          1.42          1.65         1.37 o                         
  -2  -5   9         30.31         29.88         2.35 o                         
  -1  -5   9         31.95         32.51         2.44 o                         
   0  -5   9          0.13         -0.18         1.61 o                         
   1  -5   9        161.32        178.04         4.34 o                         
   2  -5   9          0.15         -0.92         1.29 o                         
   3  -5   9         12.03         14.15         1.30 o                         
   4  -5   9          6.94          4.07         2.03 o                         
   5  -5   9         22.09         25.43         2.66 o                         
  -6  -4   9         13.19         11.09         1.73 o                         
  -5  -4   9         74.71         84.20         3.23 o                         
  -4  -4   9          1.28          0.60         1.04 o                         
  -3  -4   9          3.95          3.50         1.49 o                         
  -2  -4   9          0.54          0.45         1.51 o                         
  -1  -4   9         74.80         76.83         2.98 o                         
   0  -4   9         84.90         87.64         3.13 o                         
   1  -4   9         32.88         30.22         2.14 o                         
   2  -4   9         31.10         27.41         1.52 o                         
   3  -4   9          6.71          7.32         1.14 o                         
   4  -4   9          6.89          6.53         1.79 o                         
   5  -4   9         11.53          7.75         2.05 o                         
   6  -4   9         14.22         20.88         2.69 o                         
  -6  -3   9         11.59         12.54         2.22 o                         
  -5  -3   9          8.08          8.33         1.87 o                         
  -4  -3   9         20.84         23.49         1.44 o                         
  -3  -3   9          0.02         -0.24         0.83 o                         
  -2  -3   9         12.01         12.37         1.28 o                         
  -1  -3   9          0.08         -0.63         1.47 o                         
   0  -3   9         33.37         28.86         1.31 o                         
   1  -3   9          1.61          0.81         0.95 o                         
   2  -3   9         44.62         46.52         1.69 o                         
   3  -3   9          6.14          5.70         1.05 o                         
   4  -3   9         87.34         95.28         3.61 o                         
   5  -3   9         35.41         35.77         2.71 o                         
   6  -3   9          0.36         -1.87         1.87 o                         
   7  -3   9          1.73          0.66         2.13 o                         
  -6  -2   9          0.81          1.07         1.85 o                         
  -5  -2   9         18.82         19.87         2.12 o                         
  -4  -2   9          2.07          3.76         0.99 o                         
  -3  -2   9         17.96         18.07         0.99 o                         
  -2  -2   9         23.55         23.29         0.99 o                         
  -1  -2   9          3.44          3.43         0.77 o                         
   0  -2   9          0.20          0.39         0.78 o                         
   1  -2   9         14.00         13.94         1.08 o                         
   2  -2   9          4.49          3.46         0.98 o                         
   3  -2   9         28.85         28.06         1.39 o                         
   4  -2   9         11.53         12.27         2.06 o                         
   5  -2   9         12.65         12.31         2.16 o                         
   6  -2   9          2.94          2.30         2.04 o                         
   7  -2   9          2.55          3.15         1.94 o                         
  -6  -1   9          3.75          3.39         1.85 o                         
  -5  -1   9          0.77          0.12         1.30 o                         
  -4  -1   9          4.63          3.32         1.06 o                         
  -3  -1   9          0.05         -0.40         0.77 o                         
  -2  -1   9          9.60         12.00         1.11 o                         
  -1  -1   9         13.96         10.69         1.57 o                         
   0  -1   9          6.32          7.12         0.86 o                         
   1  -1   9         13.02         12.73         0.99 o                         
   2  -1   9          0.00          0.06         0.86 o                         
   3  -1   9        153.63        151.89         4.31 o                         
   4  -1   9         25.66         22.11         2.12 o                         
   5  -1   9          0.00         -0.44         1.63 o                         
   6  -1   9         25.81         28.47         2.61 o                         
   7  -1   9          0.08          5.07         1.95 o                         
   8  -1   9          0.10          0.98         2.34 o                         
  -6   0   9          9.52         13.18         1.92 o                         
  -5   0   9          2.45          1.58         1.56 o                         
  -4   0   9          7.38          7.94         1.46 o                         
  -3   0   9         10.73         12.41         1.10 o                         
  -2   0   9          0.15         -0.47         0.84 o                         
  -1   0   9         67.26         59.47         1.68 o                         
   0   0   9         39.62         41.92         2.55 o                         
   1   0   9         26.12         28.56         1.20 o                         
   2   0   9         84.63         83.16         1.90 o                         
   3   0   9        108.58        107.74         2.14 o                         
   4   0   9         46.65         51.06         2.67 o                         
   5   0   9          0.03         -0.78         1.71 o                         
   6   0   9          1.98         -0.38         1.87 o                         
   7   0   9          1.22          3.50         1.89 o                         
   8   0   9          3.51          5.06         2.37 o                         
  -6   1   9          2.41          4.75         1.95 o                         
  -5   1   9          1.41          1.45         1.24 o                         
  -4   1   9          8.20          6.42         1.36 o                         
  -3   1   9          0.42         -0.65         1.21 o                         
  -2   1   9          9.10         11.23         1.10 o                         
  -1   1   9         48.44         45.11         1.54 o                         
   0   1   9         16.01         17.51         1.14 o                         
   1   1   9         47.13         47.16         2.13 o                         
   2   1   9        221.72        232.10         7.96 o                         
   3   1   9          1.62          0.02         0.82 o                         
   4   1   9         53.35         51.49         1.55 o                         
   5   1   9         19.74         20.95         2.12 o                         
   6   1   9          1.67          0.83         1.85 o                         
   7   1   9          7.91          6.52         2.00 o                         
   8   1   9          3.31          2.51         2.08 o                         
  -6   2   9          0.06          3.50         1.94 o                         
  -5   2   9         17.55         18.08         1.79 o                         
  -4   2   9          0.27          0.29         1.38 o                         
  -3   2   9         39.33         33.84         1.97 o                         
  -2   2   9         67.76         65.99         2.47 o                         
  -1   2   9        180.74        165.58         3.51 o                         
   0   2   9         28.91         26.58         1.82 o                         
   1   2   9        144.10        154.95         3.25 o                         
   2   2   9         37.43         33.23         5.48 o                         
   3   2   9          9.93          9.69         0.96 o                         
   4   2   9         25.31         23.69         1.98 o                         
   5   2   9         21.59         20.88         2.22 o                         
   6   2   9          0.26          0.06         1.61 o                         
   7   2   9         19.86         19.25         2.50 o                         
   8   2   9          0.62          1.49         1.93 o                         
   9   2   9          0.71          0.25         2.38 o                         
  -5   3   9          0.09          2.01         1.56 o                         
  -4   3   9          1.74          2.42         1.34 o                         
  -3   3   9          3.25          2.38         1.32 o                         
  -2   3   9          8.22          6.19         1.46 o                         
  -1   3   9         41.18         35.25         2.11 o                         
   0   3   9          3.42          2.26         1.29 o                         
   1   3   9        136.83        123.85         3.25 o                         
   2   3   9          3.78          4.81         0.91 o                         
   3   3   9          1.83          1.34         1.27 o                         
   4   3   9          3.29          2.80         1.36 o                         
   5   3   9        111.10        116.60         3.80 o                         
   6   3   9         17.15         13.98         2.03 o                         
   7   3   9          1.26          2.46         1.57 o                         
   8   3   9          7.54          7.77         2.31 o                         
   9   3   9          0.53          1.43         2.01 o                         
  -6   4   9          0.12         -0.22         1.79 o                         
  -5   4   9         16.48         14.33         1.83 o                         
  -4   4   9          0.44         -0.69         1.26 o                         
  -3   4   9         13.23         11.34         1.68 o                         
  -2   4   9         11.03          7.42         1.44 o                         
  -1   4   9         81.39         84.94         2.92 o                         
   0   4   9          4.33          3.33         1.40 o                         
   1   4   9        211.81        201.75         4.69 o                         
   2   4   9        142.72        149.19         2.37 o                         
   3   4   9          0.00         -0.10         0.86 o                         
   4   4   9          0.78         -0.20         1.43 o                         
   5   4   9         14.63         15.26         2.00 o                         
   6   4   9          7.71          7.60         1.85 o                         
   7   4   9          0.43          2.55         1.94 o                         
   8   4   9          0.99          2.49         2.09 o                         
   9   4   9          1.82          1.59         2.25 o                         
  -5   5   9          5.97          2.32         1.72 o                         
  -4   5   9         13.83         14.23         1.68 o                         
  -3   5   9          8.88          5.89         1.56 o                         
  -2   5   9          4.70          3.34         1.52 o                         
  -1   5   9          0.03         -0.49         1.43 o                         
   0   5   9        141.27        139.47         3.50 o                         
   1   5   9        634.70        669.37         7.99 o                         
   2   5   9        166.34        166.09         3.82 o                         
   3   5   9         47.62         50.55         1.57 o                         
   4   5   9         30.22         29.21         1.32 o                         
   5   5   9        118.03        116.58         3.76 o                         
   6   5   9          5.80          2.54         1.62 o                         
   7   5   9          4.57          3.15         1.56 o                         
   8   5   9          0.83          3.03         1.80 o                         
   9   5   9          1.05          1.39         2.28 o                         
  -4   6   9          1.42         -0.12         1.45 o                         
  -3   6   9          9.44          5.49         1.56 o                         
  -2   6   9         25.38         20.01         1.97 o                         
  -1   6   9          0.03          0.24         1.36 o                         
   0   6   9         39.29         36.55         2.03 o                         
   1   6   9         10.03         10.43         1.30 o                         
   2   6   9        112.32        119.02         3.94 o                         
   3   6   9         10.01         10.50         1.00 o                         
   4   6   9         25.15         19.82         2.01 o                         
   5   6   9        117.52        106.43         3.68 o                         
   6   6   9         12.33         10.30         1.91 o                         
   7   6   9          0.28          0.92         1.84 o                         
   8   6   9         17.84         23.74         2.50 o                         
   9   6   9         12.65         18.65         2.65 o                         
  -4   7   9          1.52          0.45         1.49 o                         
  -3   7   9          7.85          5.53         1.68 o                         
  -2   7   9          0.03         -0.34         1.62 o                         
  -1   7   9          0.33          1.05         1.49 o                         
   0   7   9          0.03         -0.04         1.22 o                         
   1   7   9         77.48         74.91         3.80 o                         
   2   7   9         60.66         63.03         1.63 o                         
   3   7   9          1.41          1.59         0.83 o                         
   4   7   9          1.94          1.03         1.41 o                         
   5   7   9         17.20         16.68         2.16 o                         
   6   7   9          2.40          2.57         1.52 o                         
   7   7   9          0.47         -1.23         1.85 o                         
   8   7   9         11.73         11.66         2.49 o                         
  -3   8   9          1.12          0.50         2.06 o                         
  -2   8   9          2.68          0.13         1.60 o                         
  -1   8   9          0.00          0.85         1.28 o                         
   0   8   9          9.77          9.58         1.57 o                         
   1   8   9          3.48          4.21         0.93 o                         
   2   8   9         48.81         48.54         1.58 o                         
   3   8   9          1.49          0.26         1.52 o                         
   4   8   9         10.67         12.52         1.82 o                         
   5   8   9         34.91         32.30         2.31 o                         
   6   8   9          4.32          4.21         1.61 o                         
   7   8   9          0.53         -0.03         1.56 o                         
   8   8   9          0.53          0.04         2.08 o                         
  -2   9   9          0.92          1.01         1.81 o                         
  -1   9   9          0.37         -0.12         1.34 o                         
   0   9   9          1.14          2.49         1.48 o                         
   1   9   9          5.27          5.52         1.12 o                         
   2   9   9        147.49        161.59         4.20 o                         
   3   9   9          9.71          5.92         1.80 o                         
   4   9   9         21.10         16.37         2.17 o                         
   5   9   9          4.78          5.27         1.70 o                         
   6   9   9          1.01          1.31         1.66 o                         
   7   9   9          0.35          0.61         1.74 o                         
  -1  10   9          0.22         -0.69         1.58 o                         
   0  10   9          0.69          0.13         1.58 o                         
   1  10   9         10.87         13.31         1.71 o                         
   2  10   9          0.62          1.98         1.46 o                         
   3  10   9         69.65         76.19         2.84 o                         
   4  10   9          0.31          0.84         1.39 o                         
   5  10   9          0.36         -0.68         1.34 o                         
   6  10   9          0.01         -0.22         1.72 o                         
   0  11   9          0.00         -1.53         1.54 o                         
   1  11   9          0.51         -0.57         1.79 o                         
   2  11   9          9.89         12.43         2.39 o                         
   3  11   9          0.89          1.72         0.95 o                         
   4  11   9          1.02          1.31         0.98 o                         
   5  11   9          0.24          0.19         1.63 o                         
   3  12   9          0.53          0.01         1.81 o                         
   4  12   9          2.29          0.85         1.55 o                         
  -3  -7  10          9.30          9.56         2.18 o                         
  -2  -7  10          0.09         -1.90         1.90 o                         
  -1  -7  10          0.30         -1.02         1.87 o                         
   0  -7  10          8.27          9.51         2.35 o                         
   1  -7  10         23.17         26.51         2.81 o                         
   2  -7  10         19.01         22.53         2.31 o                         
   3  -7  10          7.89          7.83         1.91 o                         
  -4  -6  10          3.12          3.49         1.48 o                         
  -3  -6  10          0.49          0.57         1.60 o                         
  -2  -6  10          2.68          2.55         1.42 o                         
  -1  -6  10          2.68          1.98         1.71 o                         
   0  -6  10         34.91         36.01         2.85 o                         
   1  -6  10         41.35         49.60         3.02 o                         
   2  -6  10         33.35         37.78         2.68 o                         
   3  -6  10          3.57          3.85         1.21 o                         
  -5  -5  10          5.48          2.34         1.75 o                         
  -4  -5  10          9.25          8.63         2.09 o                         
  -3  -5  10          0.41          0.33         1.72 o                         
  -2  -5  10          1.04          1.17         1.54 o                         
  -1  -5  10          7.63          6.36         1.73 o                         
   0  -5  10          0.05         -0.94         1.74 o                         
   1  -5  10         33.13         35.86         2.52 o                         
   2  -5  10         11.35         12.14         1.39 o                         
   3  -5  10          0.33         -0.48         1.12 o                         
   4  -5  10          3.19          0.67         1.87 o                         
  -5  -4  10          0.15         -0.08         1.82 o                         
  -4  -4  10          4.09          3.23         1.17 o                         
  -3  -4  10          1.25          0.28         1.45 o                         
  -2  -4  10          0.49         -1.79         1.79 o                         
  -1  -4  10          4.94          3.91         1.69 o                         
   0  -4  10          5.00          6.08         1.83 o                         
   1  -4  10          0.31          0.59         1.03 o                         
   2  -4  10         24.60         26.68         1.59 o                         
   3  -4  10          0.01         -0.63         1.11 o                         
   4  -4  10          0.26         -0.02         1.87 o                         
   5  -4  10         19.11         23.68         2.69 o                         
  -5  -3  10         14.92         18.15         2.22 o                         
  -4  -3  10         14.05         17.22         2.48 o                         
  -3  -3  10         12.67         12.90         1.70 o                         
  -2  -3  10          0.14         -0.85         1.00 o                         
  -1  -3  10          4.13          3.44         1.57 o                         
   0  -3  10          0.16         -0.35         1.64 o                         
   1  -3  10        103.94        110.76         3.84 o                         
   2  -3  10         73.38         76.51         3.04 o                         
   3  -3  10          2.77          2.85         1.03 o                         
   4  -3  10          0.18          1.28         1.69 o                         
   5  -3  10         20.26         17.82         2.27 o                         
   6  -3  10          9.03          7.27         1.85 o                         
  -5  -2  10         21.65         22.79         2.01 o                         
  -4  -2  10          0.01         -0.97         0.97 o                         
  -3  -2  10          0.21         -0.19         0.75 o                         
  -2  -2  10        115.52        114.16         2.85 o                         
  -1  -2  10         56.65         47.90         2.60 o                         
   0  -2  10          2.31          1.67         1.55 o                         
   1  -2  10          4.53          2.56         1.03 o                         
   2  -2  10         32.62         30.39         1.53 o                         
   3  -2  10         46.93         47.67         1.74 o                         
   4  -2  10          0.10         -0.09         1.85 o                         
   5  -2  10          9.04          6.04         2.17 o                         
   6  -2  10          0.03         -0.19         1.81 o                         
   7  -2  10          1.39          4.61         1.77 o                         
  -5  -1  10         11.05         10.78         2.01 o                         
  -4  -1  10          1.14          0.81         1.08 o                         
  -3  -1  10          3.96          4.43         0.79 o                         
  -2  -1  10         49.69         47.69         1.73 o                         
  -1  -1  10         55.77         47.68         1.66 o                         
   0  -1  10         98.94        107.01         3.34 o                         
   1  -1  10          2.05          1.69         0.86 o                         
   2  -1  10          8.04          7.38         1.14 o                         
   3  -1  10        111.14        109.25         2.36 o                         
   4  -1  10         70.65         76.09         3.26 o                         
   5  -1  10          5.17          2.76         2.11 o                         
   6  -1  10          0.65          0.77         2.00 o                         
   7  -1  10          1.05          4.17         2.01 o                         
  -5   0  10          6.38          4.68         1.82 o                         
  -4   0  10         25.78         23.12         1.79 o                         
  -3   0  10          8.16          6.93         1.08 o                         
  -2   0  10         29.58         31.12         1.85 o                         
  -1   0  10         21.10         18.48         2.41 o                         
   0   0  10         24.30         25.31         2.13 o                         
   1   0  10         26.61         29.97         1.43 o                         
   2   0  10          9.57          9.55         1.08 o                         
   3   0  10         69.82         69.90         1.96 o                         
   4   0  10         88.15         92.72         3.39 o                         
   5   0  10          0.18         -0.72         1.61 o                         
   6   0  10         18.46         16.56         2.33 o                         
   7   0  10          0.02         -0.18         1.70 o                         
  -4   1  10         14.89         14.45         1.55 o                         
  -3   1  10         16.74         17.53         1.83 o                         
  -2   1  10         27.65         22.50         1.70 o                         
  -1   1  10          0.47         -0.02         1.59 o                         
   0   1  10         95.42         88.55         2.83 o                         
   1   1  10         26.31         27.06         1.39 o                         
   2   1  10         10.07          9.19         1.06 o                         
   3   1  10         48.27         46.45         1.63 o                         
   4   1  10          0.05         -1.14         1.80 o                         
   5   1  10          0.35         -1.30         1.75 o                         
   6   1  10          1.60         -0.27         1.94 o                         
   7   1  10          4.56          3.44         2.01 o                         
   8   1  10          0.67          0.78         2.20 o                         
  -5   2  10          0.01          0.46         1.44 o                         
  -4   2  10          0.20         -0.41         1.34 o                         
  -3   2  10          0.97         -0.19         1.31 o                         
  -2   2  10          5.87          6.05         1.65 o                         
  -1   2  10          0.12         -0.06         1.25 o                         
   0   2  10          0.00          0.31         1.35 o                         
   1   2  10         33.53         29.94         1.19 o                         
   2   2  10        245.99        245.75         3.17 o                         
   3   2  10        140.89        144.00         2.54 o                         
   4   2  10         60.61         66.26         3.00 o                         
   5   2  10          7.42          4.28         1.95 o                         
   6   2  10         19.93         18.13         2.46 o                         
   7   2  10          1.90          2.14         1.69 o                         
   8   2  10          1.15          2.05         1.78 o                         
  -5   3  10          0.06          1.45         1.37 o                         
  -4   3  10          0.22          0.22         1.51 o                         
  -3   3  10          0.04          0.97         1.52 o                         
  -2   3  10         28.76         34.22         2.20 o                         
  -1   3  10         13.76         13.51         1.74 o                         
   0   3  10        357.64        331.76         5.13 o                         
   1   3  10        762.65        818.11         5.34 o                         
   2   3  10        118.20        112.78         2.26 o                         
   3   3  10         15.12         10.74         1.62 o                         
   4   3  10          0.18         -0.54         1.57 o                         
   5   3  10          0.86          2.25         1.91 o                         
   6   3  10          7.08          2.84         1.61 o                         
   7   3  10          0.13          2.64         1.74 o                         
   8   3  10          1.75          3.47         2.13 o                         
  -5   4  10          8.52         12.35         2.01 o                         
  -4   4  10          1.91          0.03         1.59 o                         
  -3   4  10          9.82          6.88         1.53 o                         
  -2   4  10          1.76          1.52         1.50 o                         
  -1   4  10         96.22         96.21         3.14 o                         
   0   4  10         40.66         41.10         2.30 o                         
   1   4  10        100.92        107.74         2.18 o                         
   2   4  10          1.23         -0.18         0.99 o                         
   3   4  10         13.40         10.52         1.09 o                         
   4   4  10         19.23         17.64         1.84 o                         
   5   4  10         24.63         14.78         1.99 o                         
   6   4  10          6.76          4.81         2.09 o                         
   7   4  10          3.36          3.92         1.79 o                         
   8   4  10          1.51          2.53         1.93 o                         
  -4   5  10          1.90          1.60         1.71 o                         
  -3   5  10          0.08          0.14         1.56 o                         
  -2   5  10          0.07          1.20         1.40 o                         
  -1   5  10          2.06          1.63         1.30 o                         
   0   5  10          0.45         -0.73         1.45 o                         
   1   5  10        105.48        108.59         2.28 o                         
   2   5  10          2.20          3.07         0.91 o                         
   3   5  10          1.28          0.39         0.97 o                         
   4   5  10          0.04         -0.24         0.91 o                         
   5   5  10          2.65          6.48         1.90 o                         
   6   5  10         28.83         32.69         2.69 o                         
   7   5  10          1.23          0.65         1.81 o                         
   8   5  10         16.55         22.69         2.59 o                         
  -4   6  10          1.07          1.74         1.86 o                         
  -3   6  10          6.33          4.51         1.52 o                         
  -2   6  10         17.23         12.60         1.82 o                         
  -1   6  10         18.22         19.25         2.02 o                         
   0   6  10         11.21          8.07         1.53 o                         
   1   6  10          4.98          5.38         0.88 o                         
   2   6  10          2.79          3.34         0.94 o                         
   3   6  10          8.97          7.67         1.00 o                         
   4   6  10          9.45          7.82         1.09 o                         
   5   6  10         21.33         19.18         2.37 o                         
   6   6  10          3.93          0.73         1.79 o                         
   7   6  10          0.62         -1.36         1.77 o                         
   8   6  10          0.32          0.08         2.12 o                         
  -3   7  10          0.99          0.71         1.74 o                         
  -2   7  10          4.07          2.06         1.80 o                         
  -1   7  10         15.92         15.42         1.90 o                         
   0   7  10         22.56         21.28         1.85 o                         
   1   7  10          1.39          0.74         1.38 o                         
   2   7  10         44.77         42.05         1.50 o                         
   3   7  10         33.67         39.25         1.70 o                         
   4   7  10         43.17         38.22         2.32 o                         
   5   7  10          6.36          4.14         1.98 o                         
   6   7  10         10.93         10.69         1.74 o                         
   7   7  10          5.45          6.53         2.11 o                         
   8   7  10         14.19         20.17         2.65 o                         
  -2   8  10          2.49          3.04         1.66 o                         
  -1   8  10          0.21         -0.23         1.54 o                         
   0   8  10         37.23         36.71         2.30 o                         
   1   8  10          0.01          1.14         1.51 o                         
   2   8  10          0.01         -0.97         0.97 o                         
   3   8  10         23.12         26.41         1.83 o                         
   4   8  10         63.46         63.39         2.79 o                         
   5   8  10          6.55          8.79         1.91 o                         
   6   8  10          1.73          1.49         1.77 o                         
   7   8  10          3.68          3.94         2.07 o                         
  -1   9  10          3.33          2.73         1.66 o                         
   0   9  10          0.40          0.92         1.30 o                         
   1   9  10          0.09          0.71         1.49 o                         
   2   9  10          4.62          4.94         0.99 o                         
   3   9  10          3.56          1.61         1.62 o                         
   4   9  10         10.26          7.37         1.73 o                         
   5   9  10         12.11         11.49         1.76 o                         
   6   9  10         11.02          8.44         1.75 o                         
   7   9  10          0.80          1.81         1.76 o                         
   0  10  10          3.44          2.39         2.03 o                         
   1  10  10          0.10          1.47         1.52 o                         
   2  10  10          0.31          0.54         1.41 o                         
   3  10  10          2.98          1.51         1.68 o                         
   4  10  10         16.17         12.36         2.12 o                         
   5  10  10          1.72         -1.95         1.95 o                         
   6  10  10          2.62         -0.96         1.93 o                         
   2  11  10         11.55         13.31         1.83 o                         
   3  11  10          0.36          2.00         1.66 o                         
   4  11  10          1.56          2.10         1.04 o                         
  -2  -6  11          0.81          2.27         1.99 o                         
  -1  -6  11          0.19         -0.29         1.79 o                         
   0  -6  11          0.44         -0.75         2.18 o                         
   1  -6  11          2.87          2.13         1.30 o                         
   2  -6  11          0.22         -2.08         3.93 o                         
   3  -6  11          0.96         -0.35         1.53 o                         
  -4  -5  11          1.40         -0.04         2.06 o                         
  -3  -5  11          0.39         -1.89         1.89 o                         
  -2  -5  11          6.64          8.63         2.07 o                         
  -1  -5  11          1.45         -0.13         1.56 o                         
   0  -5  11         22.49         25.41         2.41 o                         
   1  -5  11         37.98         40.39         3.63 o                         
   2  -5  11          1.49         -0.53         1.03 o                         
   3  -5  11          0.52         -1.24         1.24 o                         
  -5  -4  11          5.88          2.93         1.57 o                         
  -4  -4  11          2.93          4.73         1.64 o                         
  -3  -4  11          0.43          0.42         1.48 o                         
  -2  -4  11          8.36          8.96         1.82 o                         
  -1  -4  11          1.37          1.33         1.42 o                         
   0  -4  11         72.14         77.15         3.27 o                         
   1  -4  11          0.05          0.49         1.06 o                         
   2  -4  11         18.35         18.65         1.41 o                         
   3  -4  11          1.19          1.00         1.06 o                         
   4  -4  11          2.48          2.93         1.94 o                         
  -5  -3  11          0.13         -0.33         1.56 o                         
  -4  -3  11          2.63          3.89         1.18 o                         
  -3  -3  11          9.52          9.96         1.92 o                         
  -2  -3  11         25.03         27.08         1.68 o                         
  -1  -3  11         15.28         18.64         1.99 o                         
   0  -3  11         27.09         33.75         2.48 o                         
   1  -3  11        101.01        101.76         4.98 o                         
   2  -3  11          0.77          1.09         1.83 o                         
   3  -3  11          2.76          2.20         1.16 o                         
   4  -3  11          2.97          1.30         1.78 o                         
   5  -3  11          0.35          1.71         2.20 o                         
  -5  -2  11          1.61         -0.65         1.69 o                         
  -4  -2  11          0.94          1.25         1.44 o                         
  -3  -2  11          5.71          4.61         1.05 o                         
  -2  -2  11          1.47          1.43         1.07 o                         
  -1  -2  11         37.17         37.12         2.58 o                         
   0  -2  11          8.12          9.08         1.82 o                         
   1  -2  11          1.48          1.66         1.33 o                         
   2  -2  11         14.27         13.99         1.31 o                         
   3  -2  11          9.85         12.28         1.34 o                         
   4  -2  11          1.97         -0.01         1.79 o                         
   5  -2  11          6.41          3.38         2.20 o                         
   6  -2  11         10.30          9.62         2.30 o                         
  -5  -1  11          1.36          0.59         1.69 o                         
  -4  -1  11          0.42          0.72         1.06 o                         
  -3  -1  11          1.24          1.05         0.86 o                         
  -2  -1  11          6.97          6.14         1.19 o                         
  -1  -1  11         12.67         11.37         1.31 o                         
   0  -1  11         97.29         97.14         3.38 o                         
   1  -1  11         32.23         32.84         1.55 o                         
   2  -1  11         11.45         11.74         1.28 o                         
   3  -1  11          3.04          2.22         1.04 o                         
   4  -1  11          3.12          3.54         1.74 o                         
   5  -1  11          1.11          1.11         1.98 o                         
   6  -1  11          1.79          0.72         2.04 o                         
  -5   0  11          7.92          7.31         1.99 o                         
  -4   0  11          1.17          1.25         1.08 o                         
  -3   0  11         19.54         18.66         1.43 o                         
  -2   0  11         20.57         18.69         1.30 o                         
  -1   0  11          2.10          1.43         1.12 o                         
   0   0  11         55.89         56.70         1.95 o                         
   1   0  11          2.14          1.92         0.98 o                         
   2   0  11        181.36        176.03         2.93 o                         
   3   0  11         16.14         14.73         1.28 o                         
   4   0  11          4.06          2.23         1.79 o                         
   5   0  11         39.21         44.28         3.03 o                         
   6   0  11          0.68         -1.07         1.83 o                         
   7   0  11          0.50         -0.18         1.98 o                         
  -5   1  11          7.07          5.58         1.84 o                         
  -4   1  11          0.62         -1.45         1.45 o                         
  -3   1  11          5.43          4.76         1.45 o                         
  -2   1  11         24.84         20.18         2.04 o                         
  -1   1  11          0.71          0.09         1.10 o                         
   0   1  11         58.48         58.75         1.93 o                         
   1   1  11        312.10        331.10         5.53 o                         
   2   1  11         67.29         72.26         2.00 o                         
   3   1  11         63.04         62.35         2.27 o                         
   4   1  11          0.98         -0.32         1.61 o                         
   5   1  11          0.93         -0.10         2.01 o                         
   6   1  11          0.22          1.55         2.04 o                         
   7   1  11          3.55          5.54         1.96 o                         
  -5   2  11          0.31          0.79         1.56 o                         
  -4   2  11          2.08          0.19         1.54 o                         
  -3   2  11         20.68         22.85         2.11 o                         
  -2   2  11          0.00          0.36         1.62 o                         
  -1   2  11          0.37         -0.68         1.54 o                         
   0   2  11         70.75         76.33         2.91 o                         
   1   2  11         31.31         35.69         2.33 o                         
   2   2  11          8.23          6.39         1.26 o                         
   3   2  11         90.88         91.53         2.22 o                         
   4   2  11          2.85          2.29         1.69 o                         
   5   2  11         61.21         48.84         3.20 o                         
   6   2  11          0.86          0.31         1.80 o                         
   7   2  11          0.00          1.36         2.17 o                         
  -5   3  11          4.15          4.33         1.79 o                         
  -4   3  11          0.70         -0.06         1.57 o                         
  -3   3  11          3.90          0.63         1.53 o                         
  -2   3  11         36.74         37.89         2.26 o                         
  -1   3  11         43.33         43.67         2.45 o                         
   0   3  11          0.31          0.92         1.36 o                         
   1   3  11        135.80        134.21         3.55 o                         
   2   3  11          3.36          3.68         1.33 o                         
   3   3  11         10.75         10.58         1.92 o                         
   4   3  11          0.25          0.58         1.47 o                         
   5   3  11          0.00          0.42         2.07 o                         
   6   3  11          9.14         13.42         2.32 o                         
   7   3  11          6.67          7.83         2.03 o                         
  -4   4  11         10.61         13.23         1.91 o                         
  -3   4  11          1.38          1.37         1.33 o                         
  -2   4  11         26.39         22.43         1.94 o                         
  -1   4  11         11.94          8.92         1.69 o                         
   0   4  11         31.21         25.25         2.06 o                         
   1   4  11         34.00         31.19         2.07 o                         
   2   4  11         27.77         28.62         1.43 o                         
   3   4  11          6.24          7.10         1.12 o                         
   4   4  11          8.57          6.21         1.14 o                         
   5   4  11        105.25         96.17         3.67 o                         
   6   4  11         10.04         12.02         2.31 o                         
   7   4  11          1.95          2.60         1.68 o                         
   8   4  11          1.20          0.99         1.80 o                         
  -4   5  11         12.26         13.38         1.82 o                         
  -3   5  11         18.14         17.54         2.16 o                         
  -2   5  11          1.94          0.01         1.60 o                         
  -1   5  11          0.00          0.80         1.32 o                         
   0   5  11         47.13         50.64         2.62 o                         
   1   5  11          0.52         -0.47         1.28 o                         
   2   5  11          3.32          3.03         1.04 o                         
   3   5  11         15.61         14.43         1.29 o                         
   4   5  11         17.61         17.19         1.30 o                         
   5   5  11          1.66          2.43         1.66 o                         
   6   5  11          1.02          0.45         1.78 o                         
   7   5  11          0.46          2.23         1.91 o                         
  -3   6  11          8.48          8.96         2.03 o                         
  -2   6  11          4.04          5.50         1.81 o                         
  -1   6  11         16.97         17.75         1.96 o                         
   0   6  11         19.98         21.00         1.85 o                         
   1   6  11         11.64         13.42         1.68 o                         
   2   6  11          3.44          2.70         0.87 o                         
   3   6  11          5.81          5.79         1.12 o                         
   4   6  11         10.46          7.86         1.12 o                         
   5   6  11          3.87          4.34         1.76 o                         
   6   6  11          1.72          1.10         2.00 o                         
   7   6  11          0.06          0.97         2.21 o                         
  -2   7  11          0.04          3.35         1.51 o                         
  -1   7  11         25.05         27.52         2.24 o                         
   0   7  11          2.27          3.56         1.68 o                         
   1   7  11          4.28          9.66         1.50 o                         
   2   7  11         21.26         25.89         1.38 o                         
   3   7  11         14.91         17.33         1.29 o                         
   4   7  11          6.07          7.68         1.78 o                         
   5   7  11          5.13          6.83         1.85 o                         
   6   7  11          0.18         -0.43         1.84 o                         
   7   7  11          0.00         -0.90         2.06 o                         
  -1   8  11          4.27          4.19         1.78 o                         
   0   8  11          0.46         -0.25         1.37 o                         
   1   8  11          0.78          1.12         1.37 o                         
   2   8  11          0.58         -0.20         1.16 o                         
   3   8  11          1.83          4.04         0.92 o                         
   4   8  11          1.47          0.35         1.57 o                         
   5   8  11         10.55         12.85         2.22 o                         
   6   8  11          0.69          1.23         1.84 o                         
   0   9  11          1.50          2.17         1.77 o                         
   1   9  11          0.39          2.48         1.80 o                         
   2   9  11          1.07          1.27         0.96 o                         
   3   9  11         14.52         11.98         1.84 o                         
   4   9  11          0.14         -1.15         1.15 o                         
   5   9  11          1.56          1.98         1.46 o                         
   6   9  11          0.00         -0.42         1.54 o                         
   1  10  11         16.06         14.15         1.91 o                         
   3  10  11         10.33         12.53         1.93 o                         
   4  10  11          3.79          1.23         1.88 o                         
   5  10  11          0.00         -2.05         2.05 o                         
   3  11  11          0.01         -0.06         1.61 o                         
  -1  -5  12          3.31          2.36         1.82 o                         
   0  -5  12          7.80         12.75         2.49 o                         
   1  -5  12         26.01         25.45         2.72 o                         
   2  -5  12          0.09         -0.05         1.34 o                         
   3  -5  12          0.59          0.67         1.77 o                         
  -3  -4  12          0.37          3.65         1.79 o                         
  -2  -4  12          0.50         -1.76         1.76 o                         
  -1  -4  12          6.51          5.87         2.01 o                         
   0  -4  12         39.17         42.84         2.97 o                         
   1  -4  12          5.59          4.22         1.75 o                         
   2  -4  12          0.57          0.77         1.23 o                         
   3  -4  12          0.26          0.34         1.32 o                         
  -4  -3  12          4.90          4.31         2.22 o                         
  -3  -3  12          0.61          1.10         1.97 o                         
  -2  -3  12          0.35          0.41         1.14 o                         
  -1  -3  12         10.62         11.44         2.01 o                         
   0  -3  12         47.71         50.04         3.11 o                         
   1  -3  12         12.47         18.24         2.32 o                         
   2  -3  12          2.15          2.76         1.33 o                         
   3  -3  12          0.53         -1.16         1.16 o                         
   4  -3  12          0.03          1.55         1.96 o                         
  -4  -2  12          2.31          0.33         1.05 o                         
  -3  -2  12          0.79          0.89         1.67 o                         
  -2  -2  12          4.36          3.01         1.11 o                         
  -1  -2  12         26.93         28.41         1.65 o                         
   0  -2  12        140.70        155.57         4.51 o                         
   1  -2  12          6.54          8.90         2.08 o                         
   2  -2  12          1.40          1.36         1.07 o                         
   3  -2  12          4.75          3.60         1.11 o                         
   4  -2  12         30.47         29.29         2.57 o                         
   5  -2  12          1.33          2.14         2.21 o                         
  -4  -1  12         14.79         17.08         2.87 o                         
  -3  -1  12         16.13         14.90         1.27 o                         
  -2  -1  12          2.44          3.07         1.10 o                         
  -1  -1  12          5.53          3.96         1.23 o                         
   0  -1  12          0.00          1.63         1.91 o                         
   1  -1  12         12.36         10.82         1.99 o                         
   2  -1  12          4.56          4.30         1.07 o                         
   3  -1  12          6.97          8.25         1.23 o                         
   4  -1  12         22.82         25.35         2.40 o                         
   5  -1  12          2.00          0.23         1.88 o                         
   6  -1  12          3.65          5.50         2.32 o                         
  -4   0  12          2.41          0.33         1.38 o                         
  -3   0  12          0.71          2.62         2.67 o                         
  -2   0  12          0.00          0.12         1.07 o                         
  -1   0  12          0.26          1.13         1.10 o                         
   0   0  12         47.08         46.47         1.92 o                         
   1   0  12          1.59          1.12         1.72 o                         
   2   0  12         10.50          7.63         1.22 o                         
   3   0  12          0.12         -0.43         0.97 o                         
   4   0  12         23.77         28.77         2.61 o                         
   5   0  12          1.38          1.78         1.95 o                         
   6   0  12          1.32         -2.30         2.31 o                         
  -4   1  12          5.61          1.64         1.51 o                         
  -3   1  12          2.43          3.86         1.53 o                         
  -2   1  12          6.97          9.02         1.67 o                         
  -1   1  12          7.01          6.05         1.23 o                         
   0   1  12          2.91          2.77         1.24 o                         
   1   1  12         69.01         80.89         2.24 o                         
   2   1  12          4.40          5.41         1.19 o                         
   3   1  12          0.01          0.05         1.00 o                         
   4   1  12         18.46         22.05         2.43 o                         
   5   1  12          7.13          6.03         2.16 o                         
   6   1  12          0.35          0.71         2.07 o                         
  -4   2  12          0.43         -0.78         1.45 o                         
  -3   2  12          0.00          0.77         1.40 o                         
  -2   2  12         22.66         23.76         2.29 o                         
  -1   2  12         11.95          7.65         1.74 o                         
   0   2  12          7.81          3.09         1.75 o                         
   1   2  12          8.72          7.12         1.81 o                         
   2   2  12         16.41         17.00         1.34 o                         
   3   2  12          1.60          2.26         1.46 o                         
   4   2  12          9.61          9.81         1.82 o                         
   5   2  12          6.31          4.06         2.15 o                         
   6   2  12          1.29          1.91         1.89 o                         
   7   2  12          5.53          7.84         2.37 o                         
  -4   3  12          3.56          6.84         2.01 o                         
  -3   3  12          5.87          3.69         1.65 o                         
  -2   3  12         17.54         14.92         1.85 o                         
  -1   3  12          9.27          5.72         1.76 o                         
   0   3  12          1.30          0.67         1.72 o                         
   1   3  12          5.88          5.83         1.66 o                         
   2   3  12          2.82          2.36         1.09 o                         
   3   3  12          2.76          1.52         1.12 o                         
   4   3  12         23.53         24.87         2.39 o                         
   5   3  12         10.38         12.20         2.08 o                         
   6   3  12          7.56          8.00         1.95 o                         
   7   3  12          0.02          0.73         2.09 o                         
  -3   4  12          0.90         -0.59         1.75 o                         
  -2   4  12          2.85          3.30         1.74 o                         
  -1   4  12          6.20          8.10         1.93 o                         
   0   4  12          1.35          3.36         1.60 o                         
   1   4  12          0.48          1.18         1.49 o                         
   2   4  12         27.17         27.41         2.51 o                         
   3   4  12          0.84          0.69         0.85 o                         
   4   4  12          0.01         -0.01         1.09 o                         
   5   4  12          7.79         10.03         2.39 o                         
   6   4  12          2.94          0.93         1.51 o                         
   7   4  12          0.01         -0.83         2.02 o                         
  -3   5  12          0.12          1.15         1.92 o                         
  -2   5  12          1.92          0.86         1.55 o                         
  -1   5  12          3.81          4.84         1.84 o                         
   0   5  12         14.19         10.46         1.70 o                         
   1   5  12         15.78         16.48         1.94 o                         
   2   5  12         21.35         23.48         2.04 o                         
   3   5  12          0.14         -0.31         1.03 o                         
   4   5  12          6.07          6.56         1.16 o                         
   5   5  12          7.41          9.53         1.96 o                         
   6   5  12          0.11          1.62         1.78 o                         
   7   5  12          0.06          0.75         1.75 o                         
  -2   6  12          0.84          0.73         1.80 o                         
  -1   6  12          0.13          0.37         1.73 o                         
   0   6  12          8.33         10.12         1.79 o                         
   1   6  12          0.27          1.12         1.64 o                         
   2   6  12          8.77          9.73         1.72 o                         
   3   6  12         19.83         20.04         1.40 o                         
   4   6  12          0.15          0.20         1.06 o                         
   5   6  12          3.12          2.45         2.05 o                         
   6   6  12         12.21         13.58         2.51 o                         
   7   6  12          1.18          0.94         1.90 o                         
  -1   7  12          0.45          0.59         1.57 o                         
   0   7  12         15.49         16.66         2.14 o                         
   1   7  12          6.79          7.60         1.49 o                         
   2   7  12          0.04          0.51         1.51 o                         
   3   7  12          0.82          1.35         1.08 o                         
   4   7  12          1.41          0.21         1.47 o                         
   5   7  12          5.11          6.82         2.14 o                         
   6   7  12          3.23          4.50         1.99 o                         
   0   8  12          0.24         -1.02         1.79 o                         
   1   8  12          0.94         -0.69         1.63 o                         
   2   8  12          0.24          0.50         1.50 o                         
   3   8  12          1.47          3.12         0.99 o                         
   4   8  12          0.33          1.60         1.63 o                         
   5   8  12          0.27         -0.14         1.39 o                         
   6   8  12          0.99         -1.57         1.70 o                         
   1   9  12          0.26         -0.89         1.62 o                         
   2   9  12          0.08          0.81         1.59 o                         
   3   9  12          4.62          4.51         1.50 o                         
   4   9  12          3.33          6.94         1.79 o                         
   5   9  12          0.84          1.96         1.81 o                         
   3  10  12         16.60         17.94         2.11 o                         
   4  10  12          1.20         -0.22         1.91 o                         
   0  -4  13          5.61          5.48         2.49 o                         
   1  -4  13          0.27         -0.66         1.98 o                         
   2  -4  13          3.31          3.06         1.39 o                         
   3  -4  13          1.50         -1.86         1.86 o                         
  -2  -3  13          4.13          5.76         1.74 o                         
  -1  -3  13          0.28          0.27         1.90 o                         
   0  -3  13         15.04         17.85         2.53 o                         
   1  -3  13          0.61          0.78         2.07 o                         
   2  -3  13          7.90          6.29         1.30 o                         
   3  -3  13          4.73          7.02         1.95 o                         
  -3  -2  13          6.02          9.70         1.78 o                         
  -2  -2  13          0.01         -1.26         1.65 o                         
  -1  -2  13          5.75          4.89         1.30 o                         
   0  -2  13          4.97          5.26         2.25 o                         
   1  -2  13         19.59         24.48         2.31 o                         
   2  -2  13          0.90         -0.49         1.77 o                         
   3  -2  13          0.35         -1.07         2.20 o                         
   4  -2  13          1.38          1.48         2.16 o                         
  -3  -1  13          0.70          0.16         1.26 o                         
  -2  -1  13          0.04          0.29         1.15 o                         
  -1  -1  13          4.45          1.81         1.29 o                         
   0  -1  13          9.66         10.68         2.03 o                         
   1  -1  13          9.82          9.39         2.00 o                         
   2  -1  13          0.05         -0.48         1.75 o                         
   3  -1  13          3.17          3.17         1.09 o                         
   4  -1  13          1.92          1.60         1.89 o                         
   5  -1  13          0.30          1.35         2.04 o                         
  -3   0  13          8.28          9.19         1.28 o                         
  -2   0  13          0.59         -0.13         1.12 o                         
  -1   0  13          0.29          1.10         1.20 o                         
   0   0  13          6.96          4.20         1.31 o                         
   1   0  13          8.55          8.02         1.92 o                         
   2   0  13          3.83          2.42         1.49 o                         
   3   0  13          0.25         -0.74         1.41 o                         
   4   0  13          4.31          4.73         2.07 o                         
   5   0  13         21.15         24.12         2.42 o                         
  -3   1  13          5.90          7.60         1.89 o                         
  -2   1  13          1.56          1.97         1.73 o                         
  -1   1  13          8.32          9.49         1.97 o                         
   0   1  13         28.53         32.91         1.84 o                         
   1   1  13          9.26         10.80         1.42 o                         
   2   1  13          5.94          6.36         1.60 o                         
   3   1  13          0.30          0.19         1.03 o                         
   4   1  13          0.12         -0.10         1.89 o                         
   5   1  13         25.12         36.37         3.12 o                         
   6   1  13          6.69          8.58         2.08 o                         
  -3   2  13          0.24          1.96         1.71 o                         
  -2   2  13          3.34          3.75         1.74 o                         
  -1   2  13          3.48          2.27         1.83 o                         
   0   2  13         13.02         11.72         1.92 o                         
   1   2  13         27.47         23.70         2.17 o                         
   2   2  13          3.56          0.59         1.47 o                         
   3   2  13          6.40          5.83         1.87 o                         
   4   2  13          1.28         -0.34         1.90 o                         
   5   2  13          1.20          0.43         1.78 o                         
   6   2  13         11.63         16.30         2.46 o                         
  -3   3  13          0.00         -1.54         1.54 o                         
  -2   3  13          0.05          0.18         1.41 o                         
  -1   3  13          3.13          3.90         1.63 o                         
   0   3  13          0.17         -0.86         1.67 o                         
   1   3  13          8.40          8.13         1.77 o                         
   2   3  13          2.52          4.16         1.57 o                         
   3   3  13         10.04         10.77         1.33 o                         
   4   3  13          8.28         12.76         2.14 o                         
   5   3  13          5.58          5.94         1.99 o                         
   6   3  13          8.19          4.89         2.10 o                         
  -2   4  13         10.25          8.87         1.93 o                         
  -1   4  13         22.81         24.40         2.45 o                         
   0   4  13          1.87          2.55         1.59 o                         
   1   4  13          0.01         -0.47         1.55 o                         
   2   4  13          0.17          0.69         1.35 o                         
   3   4  13          4.13          4.96         1.18 o                         
   4   4  13          1.34         -1.23         1.25 o                         
   5   4  13          5.27          3.98         1.84 o                         
   6   4  13          0.80          0.96         2.15 o                         
  -1   5  13         10.07         10.95         1.88 o                         
   0   5  13          1.50         -0.10         1.43 o                         
   1   5  13          2.37          2.14         1.51 o                         
   2   5  13          0.72          0.28         1.62 o                         
   3   5  13          0.99          1.38         0.96 o                         
   4   5  13          1.09          2.24         1.09 o                         
   5   5  13          2.23          1.47         1.31 o                         
   6   5  13          0.58         -0.77         2.22 o                         
  -1   6  13          1.18          1.38         1.87 o                         
   0   6  13          8.05         10.23         1.86 o                         
   1   6  13          5.91          5.51         1.64 o                         
   2   6  13          6.85          6.10         1.87 o                         
   3   6  13          0.00         -0.20         1.11 o                         
   4   6  13          0.16         -0.73         1.04 o                         
   5   6  13          8.32         13.40         2.16 o                         
   6   6  13          3.25          3.80         2.41 o                         
   0   7  13          3.49          3.80         1.63 o                         
   1   7  13          0.25          2.38         1.50 o                         
   2   7  13          1.29          1.94         1.66 o                         
   3   7  13          0.62          1.08         1.13 o                         
   4   7  13          6.00          6.29         1.82 o                         
   5   7  13          0.00         -1.16         1.87 o                         
   1   8  13          5.83          5.85         1.81 o                         
   2   8  13          0.44          0.22         1.52 o                         
   3   8  13          2.67          3.26         1.74 o                         
   4   8  13          4.06          4.52         1.84 o                         
   5   8  13          0.53          1.25         1.82 o                         
   2   9  13          2.98          0.31         1.76 o                         
   4   9  13          1.47          4.56         1.63 o                         
  -2  -2  14          5.83         10.14         2.01 o                         
  -1  -2  14          7.13          8.71         2.05 o                         
   1  -2  14          0.01          0.01         2.11 o                         
   2  -2  14          2.41          3.59         1.59 o                         
   3  -2  14          0.43          0.16         1.26 o                         
  -2  -1  14         17.69         19.47         2.27 o                         
  -1  -1  14          1.64          2.31         1.42 o                         
   0  -1  14          0.56          0.66         1.36 o                         
   1  -1  14         22.73         29.63         2.95 o                         
   2  -1  14          0.36         -0.10         1.70 o                         
   3  -1  14          0.00         -0.99         1.25 o                         
   4  -1  14          8.07          5.94         2.25 o                         
  -2   0  14          0.01         -0.28         1.63 o                         
  -1   0  14          1.26          1.36         1.11 o                         
   0   0  14          5.36          4.32         1.26 o                         
   1   0  14          4.41          3.93         1.38 o                         
   2   0  14          1.81          0.62         1.53 o                         
   3   0  14          0.45          1.10         1.51 o                         
   4   0  14          0.41         -0.14         2.14 o                         
  -2   1  14          0.60         -0.04         1.67 o                         
  -1   1  14          0.87          2.90         1.83 o                         
   0   1  14          1.48          1.98         1.27 o                         
   1   1  14         15.12         14.14         3.92 o                         
   2   1  14          6.45          3.22         1.85 o                         
   3   1  14          1.90          1.51         1.07 o                         
   4   1  14          4.27          0.87         1.82 o                         
   5   1  14          9.92         10.97         2.30 o                         
  -2   2  14          1.77          1.04         2.05 o                         
  -1   2  14          0.09          0.33         2.03 o                         
   0   2  14          0.14         -0.39         1.51 o                         
   1   2  14          2.06          3.93         1.86 o                         
   2   2  14          2.31          2.10         1.57 o                         
   3   2  14          0.71          5.13         1.93 o                         
   4   2  14          0.54          2.81         1.64 o                         
   5   2  14          2.59          2.68         2.60 o                         
  -1   3  14          0.47         -1.11         1.97 o                         
   0   3  14          2.05         -0.59         1.63 o                         
   1   3  14          0.50          2.34         1.58 o                         
   2   3  14         15.01         13.62         2.08 o                         
   3   3  14          1.00          1.23         1.39 o                         
   4   3  14          0.31          1.48         1.20 o                         
   5   3  14         17.26         16.87         2.41 o                         
  -1   4  14         36.77         34.29         2.63 o                         
   0   4  14         20.55         26.93         2.66 o                         
   1   4  14         14.32         16.13         2.22 o                         
   2   4  14          0.01          0.16         1.42 o                         
   3   4  14          0.00         -1.57         1.57 o                         
   4   4  14          3.22          4.07         1.25 o                         
   5   4  14         43.18         54.00         2.19 o                         
   0   5  14         31.51         39.42         2.88 o                         
   1   5  14          0.45          0.85         1.88 o                         
   2   5  14          0.59          0.99         1.42 o                         
   3   5  14          1.07          1.58         1.66 o                         
   4   5  14         12.31         17.52         1.58 o                         
   5   5  14          1.67          0.74         1.14 o                         
   1   6  14          0.93          0.86         1.88 o                         
   2   6  14          0.08         -1.44         1.44 o                         
   3   6  14         16.36         22.22         2.18 o                         
   4   6  14          0.43          0.23         1.26 o                         
   5   6  14          0.65          0.14         1.99 o                         
   2   7  14          0.22         -0.42         1.75 o                         
   3   7  14          1.56          1.35         1.88 o                         
   4   7  14          0.68          0.44         1.41 o                         
   3   8  14          6.04          7.01         1.71 o                         
   4   8  14          0.54          3.83         2.03 o                         
   2   0  15          0.65         -0.34         1.71 o                         
   3   0  15          0.57          1.90         1.72 o                         
   2   1  15          1.99          5.19         2.03 o                         
   3   1  15          0.08          4.81         1.91 o                         
   4   1  15          1.36          2.19         1.89 o                         
   4   2  15         19.64         24.78         2.81 o                         
   2   3  15          4.97          4.81         1.84 o                         
   3   3  15          0.63         -0.69         1.75 o                         
   4   3  15          8.46         10.68         2.50 o                         
   3   4  15         11.05         15.09         2.25 o                         
   4   4  15          1.44          3.32         2.20 o                         
   4   5  15          0.64          1.33         1.95 o                         
                                                                                
