# Supplementary material for: Fifteen 4-(2-meth­oxy­phen­yl)piperazin-1-ium salts containing organic anions: supra­molecular assembly in zero, one, two and three dimensions
Source: Acta Crystallogr E Crystallogr Commun. 2020 Oct 30;76(Pt 11):1779–93. doi: 10.1107/S2056989020014097 (PMC7643239; doi:10.1107/S2056989020014097)
Supplement: Supplementary file 10 [file e-76-01779-IXsup10.hkl]

data_IX                                                                         
_shelx_title ' hm17cg'                                                          
_shelx_refln_list_code          4                                               
_shelx_F_calc_maximum      200.54                                               
_exptl_crystal_F_000       704.00                                               
_reflns_d_resolution_high  0.7683                                               
                                                                                
loop_                                                                           
 _space_group_symop_operation_xyz                                               
 'x, y, z'                                                                      
 '-x, y+1/2, -z+1/2'                                                            
 '-x, -y, -z'                                                                   
 'x, -y-1/2, z-1/2'                                                             
                                                                                
_cell_length_a    14.9220                                                       
_cell_length_b     7.6951                                                       
_cell_length_c    15.5600                                                       
_cell_angle_alpha  90.000                                                       
_cell_angle_beta  106.911                                                       
_cell_angle_gamma  90.000                                                       
                                                                                
_shelx_F_squared_multiplier     1.000                                           
                                                                                
loop_                                                                           
 _refln_index_h                                                                 
 _refln_index_k                                                                 
 _refln_index_l                                                                 
 _refln_F_squared_calc                                                          
 _refln_F_squared_meas                                                          
 _refln_F_squared_sigma                                                         
 _refln_observed_status                                                         
   3   0   0      11896.83      13065.91        73.38 o                         
   4   0   0       1049.92       1012.42         5.51 o                         
   5   0   0       2885.00       2971.66        10.51 o                         
   6   0   0       3125.23       3202.69        11.98 o                         
   7   0   0        156.88        146.46         3.20 o                         
   8   0   0        112.93        131.93         3.29 o                         
   9   0   0       2601.65       2702.58        13.39 o                         
  10   0   0        514.19        549.01         6.58 o                         
  11   0   0       1210.94       1246.82        10.24 o                         
  12   0   0         59.61         67.74         3.94 o                         
  13   0   0        700.87        700.28         8.76 o                         
  14   0   0         13.04         21.19         3.51 o                         
  15   0   0         52.67         48.83         4.04 o                         
  16   0   0         43.33         37.54         3.71 o                         
  17   0   0          0.01          4.99         3.96 o                         
   1   1   0        454.50        425.76        10.91 o                         
   2   1   0       9104.07       9589.80        44.05 o                         
   3   1   0         26.71         29.29         0.89 o                         
   4   1   0          0.40          1.58         0.76 o                         
   5   1   0        848.34        842.10         3.96 o                         
   6   1   0        237.57        211.55         3.17 o                         
   7   1   0        457.40        489.37         3.68 o                         
   8   1   0        842.58        862.35        27.14 o                         
   9   1   0         36.15         24.64         1.67 o                         
  10   1   0          0.15          1.22         1.59 o                         
  11   1   0         36.89         34.56         2.68 o                         
  12   1   0        828.40        808.33         6.29 o                         
  13   1   0          0.70          4.62         2.25 o                         
  14   1   0          0.41         -2.27         2.27 o                         
  15   1   0         21.52         18.78         2.30 o                         
  16   1   0          4.65          7.44         2.40 o                         
  17   1   0        232.98        252.43         4.81 o                         
  18   1   0         34.58         45.72         4.69 o                         
   0   2   0      19618.10      17030.26       599.55 o                         
   1   2   0       6664.65       6556.89        15.43 o                         
   2   2   0        672.91        632.30         4.88 o                         
   3   2   0        101.06        120.49         1.80 o                         
   4   2   0        488.19        468.71         8.68 o                         
   5   2   0          1.56          1.04         0.58 o                         
   6   2   0        201.32        210.11         2.55 o                         
   7   2   0         37.64         35.34         1.51 o                         
   8   2   0        307.21        326.16         3.30 o                         
   9   2   0        108.54        118.12         2.99 o                         
  10   2   0        202.72        215.50         5.15 o                         
  11   2   0         63.49         65.49         2.43 o                         
  12   2   0          0.68          2.40         2.03 o                         
  13   2   0         34.80         30.15         2.35 o                         
  14   2   0         15.73         14.90         2.29 o                         
  15   2   0        118.47        117.18         8.48 o                         
  16   2   0         14.05         14.22         3.33 o                         
  17   2   0          3.78          3.34         2.63 o                         
  18   2   0          2.28          5.78         3.80 o                         
   1   3   0        583.62        590.60         4.74 o                         
   2   3   0        777.27        820.27         4.81 o                         
   3   3   0        133.97        136.90         1.39 o                         
   4   3   0         85.99         85.79         1.30 o                         
   5   3   0         36.74         40.46         0.95 o                         
   6   3   0          0.20         -0.70         0.70 o                         
   7   3   0         15.85         18.29         0.73 o                         
   8   3   0         35.69         32.56         1.02 o                         
   9   3   0         14.11         13.97         0.96 o                         
  10   3   0         13.56         17.29         1.82 o                         
  11   3   0        560.85        556.75        15.77 o                         
  12   3   0         43.60         45.79         4.15 o                         
  13   3   0         21.18         22.12         2.35 o                         
  14   3   0          3.22          7.09         2.17 o                         
  15   3   0         23.47         26.67         2.42 o                         
  16   3   0          5.66          5.71         3.07 o                         
  17   3   0          0.03         -0.72         3.15 o                         
   0   4   0       4160.47       3930.58         7.74 o                         
   1   4   0       4005.86       3774.53        20.25 o                         
   2   4   0        168.56        157.00         1.27 o                         
   3   4   0        387.53        383.88         2.55 o                         
   4   4   0          0.15          0.13         0.55 o                         
   5   4   0        406.69        391.73         2.62 o                         
   6   4   0          2.50          5.01         0.74 o                         
   7   4   0         16.44         23.30         1.07 o                         
   8   4   0        118.48        121.92         1.68 o                         
   9   4   0          1.65          2.49         1.19 o                         
  10   4   0        170.27        179.20         4.58 o                         
  11   4   0         14.56         14.40         2.80 o                         
  12   4   0         37.27         35.92         3.37 o                         
  13   4   0         59.75         64.94         4.13 o                         
  14   4   0          7.65          9.82         3.45 o                         
  15   4   0         12.38         14.15         3.55 o                         
  16   4   0          2.48          2.49         3.05 o                         
   1   5   0        504.75        458.28        14.46 o                         
   2   5   0        304.65        297.55         6.56 o                         
   3   5   0        132.19        129.82         2.04 o                         
   4   5   0          4.07          2.87         0.93 o                         
   5   5   0         11.87         11.49         1.04 o                         
   6   5   0          0.19          1.19         1.01 o                         
   7   5   0          0.15          0.41         1.01 o                         
   8   5   0          0.00         -0.38         1.13 o                         
   9   5   0          0.13          0.03         1.15 o                         
  10   5   0          2.87          2.11         1.50 o                         
  11   5   0         61.17         66.53         2.55 o                         
  12   5   0         39.25         45.84         2.62 o                         
  13   5   0          2.57          3.02         2.23 o                         
  14   5   0          9.92          9.66         2.76 o                         
  15   5   0          0.74         -2.04         2.88 o                         
   0   6   0        332.44        334.16         5.86 o                         
   1   6   0         23.16         17.48         2.18 o                         
   2   6   0          3.79          0.00         1.79 o                         
   3   6   0        141.21        138.89         2.88 o                         
   4   6   0         54.91         56.53         3.31 o                         
   5   6   0         90.94         88.52         3.56 o                         
   6   6   0          0.31          0.85         1.45 o                         
   7   6   0          0.37         -0.60         1.46 o                         
   8   6   0          0.11         -1.27         1.58 o                         
   9   6   0        116.73        123.70         2.54 o                         
  10   6   0         51.02         40.84         2.53 o                         
  11   6   0         44.61         42.64         3.40 o                         
  12   6   0          0.38          5.01         3.22 o                         
  13   6   0          0.37          0.91         3.34 o                         
  14   6   0         20.15         19.23         3.57 o                         
   1   7   0         34.46         31.74         2.42 o                         
   2   7   0         95.35        105.19         3.35 o                         
   3   7   0        671.71        688.61        12.83 o                         
   4   7   0         93.95         97.43         4.18 o                         
   5   7   0         16.51         20.37         3.42 o                         
   6   7   0        104.05        115.35         4.66 o                         
   7   7   0          8.11         11.75         3.35 o                         
   8   7   0          4.97          5.86         1.95 o                         
   9   7   0         18.47         24.51         3.78 o                         
  10   7   0          5.04          4.62         2.13 o                         
  11   7   0          2.04          3.65         3.41 o                         
  12   7   0         57.74         69.95         4.27 o                         
   0   8   0        179.77        165.94         5.37 o                         
   1   8   0        121.63        129.36         3.54 o                         
   2   8   0         21.52         23.66         2.45 o                         
   3   8   0          2.13          1.57         3.03 o                         
   4   8   0        103.26        106.41         4.92 o                         
   5   8   0         58.18         62.97         4.42 o                         
   6   8   0         36.03         32.95         3.97 o                         
   7   8   0          1.30         -0.50         3.45 o                         
   8   8   0          0.00         -0.44         3.21 o                         
   9   8   0          2.01          8.34         3.62 o                         
  10   8   0          8.33         19.98         4.26 o                         
   1   9   0         40.32         43.39         3.07 o                         
   2   9   0         38.84         46.07         3.97 o                         
   3   9   0        118.23        128.32         5.63 o                         
   4   9   0         41.28         45.51         4.44 o                         
   5   9   0         20.58         19.23         3.84 o                         
   6   9   0         13.13         14.13         3.86 o                         
   7   9   0          3.73          4.08         3.98 o                         
 -18   1   1          0.13          4.44         3.39 o                         
 -17   1   1         19.88         20.40         2.80 o                         
 -16   1   1          8.83          5.88         2.23 o                         
 -15   1   1          7.74          9.57         2.45 o                         
 -14   1   1          1.96          0.99         2.08 o                         
 -13   1   1          7.49          5.27         2.91 o                         
 -12   1   1         98.68         91.93         2.70 o                         
 -11   1   1         77.30         81.83         2.53 o                         
 -10   1   1        132.79        140.39         4.12 o                         
  -9   1   1         22.18         27.79         1.71 o                         
  -8   1   1         25.80         22.54         1.46 o                         
  -7   1   1        994.61       1009.13         5.18 o                         
  -6   1   1         90.95         83.30         1.66 o                         
  -5   1   1         96.79         97.74         1.58 o                         
  -4   1   1        831.48        853.94         6.51 o                         
  -3   1   1         99.10         90.92         2.24 o                         
  -2   1   1       5937.60       6227.99        34.42 o                         
  -1   1   1        242.30        218.94         1.72 o                         
   0   1   1          0.51          3.49         0.70 o                         
   1   1   1        539.96        564.15         2.39 o                         
   2   1   1        565.25        621.61         6.43 o                         
   3   1   1        600.42        580.91         1.95 o                         
   4   1   1        680.58        697.95         4.39 o                         
   5   1   1        948.84        946.29         5.70 o                         
   6   1   1          8.81         10.28         1.19 o                         
   7   1   1          3.90          4.41         1.15 o                         
   8   1   1        534.73        537.69         9.27 o                         
   9   1   1         77.90         64.47         2.06 o                         
  10   1   1        280.39        263.14         3.42 o                         
  11   1   1        852.42        813.83         8.66 o                         
  12   1   1        340.30        341.96         6.10 o                         
  13   1   1         37.25         34.84         2.43 o                         
  14   1   1         64.57         66.03         2.96 o                         
  15   1   1          0.23          0.32         2.05 o                         
  16   1   1          3.70          3.42         2.40 o                         
  17   1   1         20.90         20.99         2.63 o                         
 -18   2   1         43.63         44.25         4.62 o                         
 -17   2   1          1.02          1.86         2.62 o                         
 -16   2   1         33.26         38.51         2.79 o                         
 -15   2   1          5.85          6.56         2.25 o                         
 -14   2   1         61.44         64.88         7.23 o                         
 -13   2   1        221.42        204.90         3.77 o                         
 -12   2   1         32.96         33.87         2.30 o                         
 -11   2   1        143.28        133.57         3.63 o                         
 -10   2   1          0.01         -0.08         1.57 o                         
  -9   2   1        382.51        385.28         3.83 o                         
  -8   2   1         65.64         73.14         1.33 o                         
  -7   2   1          5.32          4.51         0.78 o                         
  -6   2   1        724.44        756.56         5.64 o                         
  -5   2   1        171.39        190.15         1.29 o                         
  -4   2   1        358.39        404.04         3.56 o                         
  -3   2   1      11525.85      11721.09        72.04 o                         
  -2   2   1       1244.89       1204.69        13.21 o                         
  -1   2   1       2855.84       2944.87         5.54 o                         
   0   2   1      40218.19      34774.00       183.12 o                         
   1   2   1       6531.58       6186.06        18.94 o                         
   2   2   1       3906.33       3755.57         4.84 o                         
   3   2   1          0.01          1.46         0.45 o                         
   4   2   1        655.49        648.60         2.43 o                         
   5   2   1        328.08        325.59         2.04 o                         
   6   2   1        677.00        753.05         8.07 o                         
   7   2   1        206.28        226.38         3.86 o                         
   8   2   1        317.39        272.62         6.30 o                         
   9   2   1        166.18        161.74         3.18 o                         
  10   2   1        210.98        202.79         3.19 o                         
  11   2   1         93.74         93.65         2.64 o                         
  12   2   1        186.53        188.56         3.52 o                         
  13   2   1        168.57        145.86         3.37 o                         
  14   2   1          0.13         -0.51         2.07 o                         
  15   2   1          9.34         10.12         2.42 o                         
  16   2   1          0.45          3.17         2.44 o                         
  17   2   1          5.13          6.14         2.43 o                         
 -17   3   1         20.26         24.27         3.63 o                         
 -16   3   1          4.18          6.26         2.23 o                         
 -15   3   1          1.06          0.65         2.14 o                         
 -14   3   1          8.04          9.16         2.93 o                         
 -13   3   1         73.39         69.59         6.24 o                         
 -12   3   1         94.75         89.35         2.74 o                         
 -11   3   1         10.30         10.25         2.02 o                         
 -10   3   1         52.18         50.09         2.14 o                         
  -9   3   1         13.91         15.41         1.91 o                         
  -8   3   1          9.94         10.25         0.79 o                         
  -7   3   1        201.26        194.03         1.79 o                         
  -6   3   1          5.81          6.77         0.88 o                         
  -5   3   1         94.61         99.11         1.23 o                         
  -4   3   1        755.19        741.20         6.00 o                         
  -3   3   1        142.54        139.79         0.98 o                         
  -2   3   1       2146.78       2096.03        12.19 o                         
  -1   3   1        518.63        526.76         2.18 o                         
   0   3   1        819.82        772.96         3.90 o                         
   1   3   1        285.05        266.27         3.10 o                         
   2   3   1         60.00         58.75         1.05 o                         
   3   3   1         47.77         48.10         0.57 o                         
   4   3   1        131.72        137.19         1.29 o                         
   5   3   1        627.76        659.19         5.58 o                         
   6   3   1         21.10         21.32         1.03 o                         
   7   3   1          4.46          3.42         0.92 o                         
   8   3   1          9.40         12.45         1.37 o                         
   9   3   1         25.12         23.65         1.66 o                         
  10   3   1         89.11        103.81         2.56 o                         
  11   3   1        350.41        348.99        11.87 o                         
  12   3   1        125.51        137.60         3.19 o                         
  13   3   1          2.83          3.28         2.09 o                         
  14   3   1         47.09         44.15         2.89 o                         
  15   3   1         16.92         10.68         3.54 o                         
  16   3   1          9.94         11.29         3.28 o                         
 -16   4   1          0.51         -0.34         3.16 o                         
 -15   4   1          7.11          9.81         3.55 o                         
 -14   4   1          2.74          0.63         3.38 o                         
 -13   4   1          0.51          1.36         2.80 o                         
 -12   4   1         99.23        106.70         4.49 o                         
 -11   4   1          2.47          3.40         2.95 o                         
 -10   4   1          0.27          0.21         1.58 o                         
  -9   4   1        132.95        134.92         3.54 o                         
  -8   4   1          0.55          0.39         0.84 o                         
  -7   4   1         81.09         78.93         1.41 o                         
  -6   4   1          7.96          6.36         0.79 o                         
  -5   4   1          7.24          8.60         0.64 o                         
  -4   4   1        103.41        111.66         1.06 o                         
  -3   4   1         61.70         59.43         1.01 o                         
  -2   4   1         24.48         23.29         0.79 o                         
  -1   4   1        300.10        320.52         2.68 o                         
   0   4   1        605.02        585.40         3.79 o                         
   1   4   1        509.75        496.97         2.16 o                         
   2   4   1         91.53         95.53         1.01 o                         
   3   4   1         96.39         98.43         1.61 o                         
   4   4   1          3.78          4.75         0.56 o                         
   5   4   1          0.23          0.61         0.85 o                         
   6   4   1         55.93         46.95         1.19 o                         
   7   4   1          0.00         -0.08         0.94 o                         
   8   4   1         25.51         28.20         1.18 o                         
   9   4   1          0.28          0.41         1.05 o                         
  10   4   1         94.34         98.57         3.75 o                         
  11   4   1        185.19        199.46         5.18 o                         
  12   4   1        119.96        119.00         4.68 o                         
  13   4   1          0.72          2.98         3.30 o                         
  14   4   1          0.28          1.00         3.09 o                         
  15   4   1          1.82          2.40         3.33 o                         
  16   4   1          0.48          1.15         3.34 o                         
 -16   5   1          0.24          1.72         3.18 o                         
 -15   5   1          7.87          7.82         2.12 o                         
 -14   5   1         21.23         15.53         2.43 o                         
 -13   5   1         48.38         51.65         2.89 o                         
 -12   5   1         41.49         47.52         2.54 o                         
 -11   5   1          2.56          1.39         1.86 o                         
 -10   5   1          0.01         -0.17         1.36 o                         
  -9   5   1          6.95          7.04         1.39 o                         
  -8   5   1          2.49          2.32         1.11 o                         
  -7   5   1         17.70         15.67         1.51 o                         
  -6   5   1        474.58        469.81         4.55 o                         
  -5   5   1         69.67         70.24         5.09 o                         
  -4   5   1         11.04         10.96         1.68 o                         
  -3   5   1          2.15          2.31         2.28 o                         
  -2   5   1        403.96        398.97         9.62 o                         
  -1   5   1        413.59        422.27         6.47 o                         
   0   5   1        721.23        715.26         6.53 o                         
   1   5   1         20.24         20.65         1.38 o                         
   2   5   1         19.14         17.87         1.00 o                         
   3   5   1        198.16        212.99         1.92 o                         
   4   5   1          3.30          3.56         0.83 o                         
   5   5   1         62.25         66.94         1.41 o                         
   6   5   1         15.67         15.16         1.15 o                         
   7   5   1          0.03         -0.35         1.08 o                         
   8   5   1         76.61         74.07         1.61 o                         
   9   5   1         25.32         27.74         1.40 o                         
  10   5   1         36.01         33.89         2.08 o                         
  11   5   1        185.26        183.24         3.57 o                         
  12   5   1        220.81        239.74         7.86 o                         
  13   5   1          1.40          0.00         2.40 o                         
  14   5   1          2.99          4.98         2.37 o                         
  15   5   1         15.79         16.88         2.65 o                         
 -14   6   1         30.65         31.56         3.47 o                         
 -13   6   1          5.94          3.49         2.65 o                         
 -12   6   1          8.70         10.58         2.90 o                         
 -11   6   1          2.10          5.07         3.00 o                         
 -10   6   1          0.02          0.44         1.86 o                         
  -9   6   1         12.28         14.60         2.06 o                         
  -8   6   1         11.89         14.33         4.37 o                         
  -7   6   1         13.29         11.39         2.05 o                         
  -6   6   1         17.44         16.47         2.11 o                         
  -5   6   1         23.14         19.43         2.89 o                         
  -4   6   1        175.01        174.66         4.73 o                         
  -3   6   1         24.10         29.57         3.08 o                         
  -2   6   1         52.63         47.63         2.49 o                         
  -1   6   1        551.66        513.45         5.15 o                         
   0   6   1       1677.49       1614.84        33.93 o                         
   1   6   1          7.70          6.58         2.00 o                         
   2   6   1          8.35          6.26         1.51 o                         
   3   6   1         67.77         65.87         2.98 o                         
   4   6   1         35.23         34.28         1.72 o                         
   5   6   1          2.55          0.12         1.71 o                         
   6   6   1          0.58          0.46         1.40 o                         
   7   6   1          0.55          0.22         1.52 o                         
   8   6   1          8.83          6.96         1.54 o                         
   9   6   1          8.59          5.20         1.56 o                         
  10   6   1         57.73         65.97         3.80 o                         
  11   6   1        270.11        291.93         6.51 o                         
  12   6   1        241.67        212.17        20.87 o                         
  13   6   1         26.19         21.73         2.35 o                         
  14   6   1          1.39          2.24         2.27 o                         
 -12   7   1         43.33         48.07         4.33 o                         
 -11   7   1         40.18         38.61         3.62 o                         
 -10   7   1          0.21          0.37         2.17 o                         
  -9   7   1          2.80          1.77         2.21 o                         
  -8   7   1         13.48         13.04         2.33 o                         
  -7   7   1          3.93          2.07         3.40 o                         
  -6   7   1        170.04        181.33         5.46 o                         
  -5   7   1        193.25        198.75         5.44 o                         
  -4   7   1          3.39          5.17         3.04 o                         
  -3   7   1         30.70         30.35         3.59 o                         
  -2   7   1        115.08        116.12         3.19 o                         
  -1   7   1        499.99        493.57        11.73 o                         
   0   7   1         84.97         80.63         4.71 o                         
   1   7   1         18.07         16.99         2.31 o                         
   2   7   1         17.08         23.22         2.30 o                         
   3   7   1          0.39          1.27         2.05 o                         
   4   7   1         29.52         28.59         3.13 o                         
   5   7   1         10.05         12.55         2.18 o                         
   6   7   1         14.76         16.05         2.18 o                         
   7   7   1          8.56         10.15         2.19 o                         
   8   7   1          9.45          8.05         1.85 o                         
   9   7   1          1.08          0.49         1.76 o                         
  10   7   1          0.14          1.33         3.53 o                         
  11   7   1          7.22          5.05         3.18 o                         
  12   7   1        105.97        124.56         5.39 o                         
 -10   8   1          2.04         10.44         4.06 o                         
  -9   8   1         10.32         19.44         3.76 o                         
  -8   8   1          7.41          6.60         3.50 o                         
  -7   8   1          2.11         -0.18         3.05 o                         
  -6   8   1         30.17         24.04         3.81 o                         
  -5   8   1         48.45         46.49         4.14 o                         
  -4   8   1         22.83         22.09         3.41 o                         
  -3   8   1        263.03        275.75         6.60 o                         
  -2   8   1         13.12          8.83         3.43 o                         
  -1   8   1         19.50         22.57         2.37 o                         
   0   8   1          0.72          0.63         2.12 o                         
   1   8   1         81.44         87.80         6.60 o                         
   2   8   1          2.00          3.83         2.20 o                         
   3   8   1          0.86         -0.52         2.21 o                         
   4   8   1          2.94          3.36         3.47 o                         
   5   8   1          3.22          5.16         3.40 o                         
   6   8   1          2.20          0.13         3.38 o                         
   7   8   1          0.47          2.84         3.52 o                         
   8   8   1          1.33          4.77         3.14 o                         
   9   8   1         30.13         35.67         3.80 o                         
  -7   9   1          0.48          0.65         3.31 o                         
  -6   9   1          5.85          3.68         3.57 o                         
  -5   9   1          7.32          7.66         3.77 o                         
  -4   9   1         12.74          9.53         3.58 o                         
  -3   9   1         40.15         48.22         4.36 o                         
  -2   9   1          0.66         -3.71         3.71 o                         
  -1   9   1         12.06         17.80         4.16 o                         
   0   9   1         16.89         25.87         4.02 o                         
   1   9   1          0.33          2.56         2.55 o                         
   2   9   1          3.76          1.76         2.58 o                         
   3   9   1         79.48         78.85         4.54 o                         
   4   9   1          5.36          7.82         3.70 o                         
   5   9   1          4.07          5.77         3.60 o                         
   6   9   1          0.34         -3.24         3.24 o                         
   7   9   1          4.42          2.03         3.75 o                         
 -18   0   2        129.48        147.30         6.13 o                         
 -17   0   2         73.74         81.45         4.93 o                         
 -16   0   2         44.49         58.22         4.26 o                         
 -15   0   2         32.07         30.87         3.58 o                         
 -14   0   2         49.89         52.84         3.86 o                         
 -13   0   2          0.01          1.59         2.95 o                         
 -12   0   2        220.22        204.70         5.13 o                         
 -11   0   2        286.02        307.51         5.65 o                         
 -10   0   2          0.47         -0.11         2.20 o                         
  -9   0   2         39.98         37.23         2.71 o                         
  -8   0   2       1344.17       1474.80         9.45 o                         
  -7   0   2       1036.27       1125.71         7.76 o                         
  -6   0   2       8044.19       8582.96        20.21 o                         
  -5   0   2       1399.79       1357.17         6.54 o                         
  -4   0   2       1928.34       1967.84         7.14 o                         
  -3   0   2        645.22        562.90         3.50 o                         
  -2   0   2        273.99        296.85         2.20 o                         
  -1   0   2       8755.80       8761.04        40.74 o                         
   0   0   2        966.32       1081.16         3.26 o                         
   1   0   2        191.73        173.31         1.70 o                         
   2   0   2       9525.05       9611.13        56.75 o                         
   3   0   2        950.60       1009.09         5.04 o                         
   4   0   2        192.92        178.38         2.57 o                         
   5   0   2        322.24        326.71         3.65 o                         
   6   0   2        190.63        206.09         3.27 o                         
   7   0   2         24.09         18.77         2.00 o                         
   8   0   2        337.38        273.85         4.40 o                         
   9   0   2         23.72         26.26         2.48 o                         
  10   0   2       2030.34       2013.76        12.35 o                         
  11   0   2         44.40         46.44         3.39 o                         
  12   0   2        811.04        805.97         8.95 o                         
  13   0   2          0.00          7.24         3.25 o                         
  14   0   2        105.20        109.96         4.55 o                         
  15   0   2          8.10         11.20         3.27 o                         
  16   0   2          1.87          1.51         2.90 o                         
  17   0   2         45.38         44.01         4.53 o                         
 -18   1   2         15.09         23.40         2.97 o                         
 -17   1   2         11.00         11.16         4.60 o                         
 -16   1   2          0.69          1.13         2.58 o                         
 -15   1   2          0.09         -0.49         3.41 o                         
 -14   1   2         17.16         13.41         2.12 o                         
 -13   1   2        123.74        132.11         6.33 o                         
 -12   1   2        290.60        317.83         4.34 o                         
 -11   1   2          0.06          0.50         1.80 o                         
 -10   1   2         27.98         29.52         3.68 o                         
  -9   1   2        678.20        766.28         5.24 o                         
  -8   1   2         27.79         31.00         0.86 o                         
  -7   1   2        897.83        945.65         2.96 o                         
  -6   1   2       1561.61       1578.41         3.59 o                         
  -5   1   2        580.73        533.94         3.84 o                         
  -4   1   2       1559.48       1441.85         4.70 o                         
  -3   1   2      16311.31      16642.15        62.32 o                         
  -2   1   2      24042.03      22728.01       284.08 o                         
  -1   1   2        800.06        742.91         2.36 o                         
   0   1   2       3246.42       3086.97         7.03 o                         
   1   1   2         11.55          5.42         0.43 o                         
   2   1   2          0.97          4.92         0.46 o                         
   3   1   2         53.67         50.67         0.83 o                         
   4   1   2          1.52          1.43         0.78 o                         
   5   1   2        555.37        615.29         3.85 o                         
   6   1   2       1523.22       1634.67         4.03 o                         
   7   1   2         35.84         38.82         5.48 o                         
   8   1   2        773.57        775.16         8.28 o                         
   9   1   2        206.13        218.57         3.08 o                         
  10   1   2        143.80        149.80         2.93 o                         
  11   1   2       1748.68       1728.81         8.59 o                         
  12   1   2        470.07        476.81         5.09 o                         
  13   1   2         75.76         78.75         2.98 o                         
  14   1   2        110.28        112.19         3.29 o                         
  15   1   2         10.94         10.57         2.24 o                         
  16   1   2         22.94         28.46         2.80 o                         
  17   1   2          5.62          2.83         6.24 o                         
 -18   2   2          5.07          5.82         3.94 o                         
 -17   2   2         27.07         30.81         4.73 o                         
 -16   2   2          1.39          2.46         2.12 o                         
 -15   2   2          1.89          1.39         2.39 o                         
 -14   2   2         42.91         41.86         2.48 o                         
 -13   2   2         79.04         78.50         7.71 o                         
 -12   2   2        121.50        112.64         2.99 o                         
 -11   2   2         25.48         25.52         2.04 o                         
 -10   2   2         19.57         17.61         2.05 o                         
  -9   2   2        374.26        388.88         7.75 o                         
  -8   2   2        111.58         96.17         1.42 o                         
  -7   2   2         88.75         86.65         1.40 o                         
  -6   2   2         34.58         35.43         0.82 o                         
  -5   2   2       1633.77       1637.03         5.26 o                         
  -4   2   2        563.04        567.45         5.34 o                         
  -3   2   2       7950.87       8272.73        80.91 o                         
  -2   2   2       5694.67       5747.71        28.54 o                         
  -1   2   2          3.70         -0.49         0.96 o                         
   0   2   2       2703.00       2630.49        14.37 o                         
   1   2   2         71.61         70.14         2.81 o                         
   2   2   2        334.89        317.50         1.91 o                         
   3   2   2        180.25        180.02         1.04 o                         
   4   2   2        240.61        248.02         1.07 o                         
   5   2   2         50.13         61.91         0.69 o                         
   6   2   2        103.69        100.83         1.33 o                         
   7   2   2         72.55         81.09         1.34 o                         
   8   2   2         73.83         85.05         2.06 o                         
   9   2   2          6.41          6.75         1.50 o                         
  10   2   2        311.20        314.59         3.79 o                         
  11   2   2         20.68         20.88         2.21 o                         
  12   2   2          1.41          2.37         2.02 o                         
  13   2   2         51.78         46.97         3.98 o                         
  14   2   2          0.26         -0.30         2.22 o                         
  15   2   2          2.54          1.92         3.19 o                         
  16   2   2          0.94          1.06         2.22 o                         
  17   2   2          0.26          2.59         3.39 o                         
 -18   3   2          3.70         10.28         3.91 o                         
 -17   3   2          1.75          1.68         2.40 o                         
 -16   3   2          8.93          8.66         2.31 o                         
 -15   3   2          8.25          8.77         2.40 o                         
 -14   3   2          7.60          8.53         2.71 o                         
 -13   3   2         59.91         56.46         2.63 o                         
 -12   3   2        139.76        127.77         3.08 o                         
 -11   3   2         22.60         16.32         1.93 o                         
 -10   3   2        322.47        297.27         8.20 o                         
  -9   3   2         36.74         30.01         1.69 o                         
  -8   3   2        103.01        107.27         1.36 o                         
  -7   3   2        490.63        477.26         2.44 o                         
  -6   3   2        265.61        237.60         2.99 o                         
  -5   3   2       1294.62       1279.47         7.38 o                         
  -4   3   2       4016.60       3998.75        15.59 o                         
  -3   3   2       1760.95       1797.74         3.68 o                         
  -2   3   2         28.41         32.84         0.66 o                         
  -1   3   2        213.90        207.59         1.49 o                         
   0   3   2        562.37        524.34         3.48 o                         
   1   3   2        161.56        176.79         1.76 o                         
   2   3   2         13.56         12.03         0.68 o                         
   3   3   2        501.91        496.44         3.92 o                         
   4   3   2        744.99        752.10         5.99 o                         
   5   3   2       1716.52       1743.67        11.05 o                         
   6   3   2        315.95        353.70         2.40 o                         
   7   3   2        279.29        284.99         2.31 o                         
   8   3   2          0.99          0.54         0.89 o                         
   9   3   2        244.30        243.14         3.15 o                         
  10   3   2        315.28        290.43         4.36 o                         
  11   3   2        435.81        403.74         8.05 o                         
  12   3   2         77.81         87.87         2.80 o                         
  13   3   2        147.16        153.18         5.23 o                         
  14   3   2         42.50         44.08         3.87 o                         
  15   3   2          0.09         -0.19         3.37 o                         
  16   3   2         14.33         17.21         3.45 o                         
 -17   4   2          5.35          4.67         4.02 o                         
 -16   4   2          1.21          0.33         3.33 o                         
 -15   4   2          4.94          5.42         3.39 o                         
 -14   4   2          0.71          0.82         3.25 o                         
 -13   4   2        102.28         93.87         4.40 o                         
 -12   4   2        140.96        137.09         3.12 o                         
 -11   4   2         29.88         26.85         4.86 o                         
 -10   4   2         50.54         52.65         3.16 o                         
  -9   4   2        238.12        244.72         6.64 o                         
  -8   4   2        137.70        128.57         1.92 o                         
  -7   4   2        216.25        205.14         1.98 o                         
  -6   4   2        301.20        306.15         2.26 o                         
  -5   4   2          1.52          0.63         0.68 o                         
  -4   4   2         11.17         10.68         0.77 o                         
  -3   4   2       1188.94       1132.53         4.71 o                         
  -2   4   2       1451.61       1413.65        13.93 o                         
  -1   4   2        110.87        116.58         1.45 o                         
   0   4   2       3327.44       3390.45        10.00 o                         
   1   4   2        151.70        141.63         1.38 o                         
   2   4   2          9.15         12.41         0.88 o                         
   3   4   2         63.89         65.35         1.05 o                         
   4   4   2        107.46        104.44         1.26 o                         
   5   4   2         60.01         60.50         1.26 o                         
   6   4   2         32.19         36.68         1.46 o                         
   7   4   2          0.00          0.56         0.96 o                         
   8   4   2         39.73         37.55         1.69 o                         
   9   4   2         20.70         20.01         1.46 o                         
  10   4   2        196.54        218.44         5.21 o                         
  11   4   2        122.79        127.36         4.43 o                         
  12   4   2         52.21         52.99         3.95 o                         
  13   4   2        148.88        140.17         5.14 o                         
  14   4   2          1.38          2.12         3.11 o                         
  15   4   2         23.38         28.39         3.92 o                         
 -16   5   2          0.00         -0.75         2.68 o                         
 -15   5   2          3.26          2.20         2.37 o                         
 -14   5   2         35.82         36.93         2.38 o                         
 -13   5   2          2.43          3.82         2.06 o                         
 -12   5   2         63.15         62.94         5.25 o                         
 -11   5   2         32.74         38.52         1.82 o                         
 -10   5   2         10.69          8.73         1.53 o                         
  -9   5   2         62.87         69.55         2.35 o                         
  -8   5   2        106.41        103.85         1.79 o                         
  -7   5   2        247.42        236.33         3.20 o                         
  -6   5   2        155.96        152.71         3.56 o                         
  -5   5   2         23.49         22.39         1.34 o                         
  -4   5   2        289.00        280.69         2.18 o                         
  -3   5   2         86.52         86.27         1.96 o                         
  -2   5   2        216.35        232.52         6.89 o                         
  -1   5   2        711.23        709.19         3.46 o                         
   0   5   2        102.47         99.54         2.81 o                         
   1   5   2        169.09        158.53         1.49 o                         
   2   5   2         14.10         14.81         0.89 o                         
   3   5   2          0.94          1.10         0.93 o                         
   4   5   2          4.06          2.65         0.98 o                         
   5   5   2        125.06        129.77         2.71 o                         
   6   5   2          0.06          0.10         1.07 o                         
   7   5   2        104.53        108.52         1.98 o                         
   8   5   2        237.19        241.63         2.77 o                         
   9   5   2         42.54         41.98         1.78 o                         
  10   5   2          6.93          8.43         1.96 o                         
  11   5   2        140.30        140.39         3.34 o                         
  12   5   2         66.26         78.30         6.54 o                         
  13   5   2          0.80          1.42         2.23 o                         
  14   5   2         20.32         19.92         2.55 o                         
  15   5   2          1.26          1.79         2.41 o                         
 -14   6   2          0.17         -0.54         2.86 o                         
 -13   6   2          3.09          3.08         2.90 o                         
 -12   6   2         38.18         41.82         3.41 o                         
 -11   6   2          6.21          5.79         2.11 o                         
 -10   6   2         80.85         85.63         5.35 o                         
  -9   6   2          8.50          8.40         2.00 o                         
  -8   6   2          2.26          2.75         2.18 o                         
  -7   6   2        267.16        261.78        12.73 o                         
  -6   6   2        313.68        321.90        10.69 o                         
  -5   6   2        153.69        147.49         4.70 o                         
  -4   6   2         16.43         13.20         2.97 o                         
  -3   6   2        152.57        154.13         4.35 o                         
  -2   6   2          2.91          5.84         2.86 o                         
  -1   6   2        272.15        278.64         3.81 o                         
   0   6   2        167.04        171.88         3.51 o                         
   1   6   2         30.52         28.52         1.67 o                         
   2   6   2        111.33        103.61         2.18 o                         
   3   6   2        118.09        115.59         2.23 o                         
   4   6   2          8.07          9.92         1.45 o                         
   5   6   2          7.52          6.23         1.75 o                         
   6   6   2         15.78         13.73         1.86 o                         
   7   6   2         27.00         23.49         1.73 o                         
   8   6   2         77.95         78.63         3.51 o                         
   9   6   2          3.41          3.19         1.64 o                         
  10   6   2         48.53         55.10         2.78 o                         
  11   6   2          3.05          3.67         2.36 o                         
  12   6   2         19.54         17.78         2.28 o                         
  13   6   2         21.47         20.46         2.24 o                         
  14   6   2         23.04         13.11         2.81 o                         
 -12   7   2          0.08         -3.15         3.25 o                         
 -11   7   2          5.41          6.22         2.25 o                         
 -10   7   2          2.74         -0.23         2.17 o                         
  -9   7   2          4.51          6.52         2.32 o                         
  -8   7   2        106.87        103.67         3.28 o                         
  -7   7   2         15.84         15.37         3.74 o                         
  -6   7   2         18.96         11.91         3.59 o                         
  -5   7   2         60.14         57.96         3.98 o                         
  -4   7   2          4.70          2.64         2.94 o                         
  -3   7   2         41.21         43.00         3.58 o                         
  -2   7   2         40.55         30.39         3.61 o                         
  -1   7   2         69.79         61.54         2.77 o                         
   0   7   2         48.86         50.77         2.61 o                         
   1   7   2         47.47         47.02         2.45 o                         
   2   7   2          0.34         -1.07         1.65 o                         
   3   7   2         40.20         38.89         1.90 o                         
   4   7   2          0.32          0.53         1.60 o                         
   5   7   2          1.16          0.24         1.99 o                         
   6   7   2         30.48         31.77         2.47 o                         
   7   7   2         28.40         28.60         2.98 o                         
   8   7   2        109.64        115.98         3.34 o                         
   9   7   2          1.17         -2.25         2.25 o                         
  10   7   2         19.90         20.31         3.52 o                         
  11   7   2        149.07        153.75         5.65 o                         
  12   7   2          1.25         -1.37         3.43 o                         
 -11   8   2          0.42          6.21         3.90 o                         
 -10   8   2          2.68          5.26         3.66 o                         
  -9   8   2          1.46          4.45         3.19 o                         
  -8   8   2         12.02          4.98         3.70 o                         
  -7   8   2         11.64          6.64         3.67 o                         
  -6   8   2        204.00        204.10         6.02 o                         
  -5   8   2         72.47         71.80         4.57 o                         
  -4   8   2         17.52         11.41         3.91 o                         
  -3   8   2          0.30         -3.14         3.14 o                         
  -2   8   2         32.08         31.51         3.70 o                         
  -1   8   2        110.60        109.61         4.76 o                         
   0   8   2          1.36          0.03         2.26 o                         
   1   8   2         75.63         72.91         2.99 o                         
   2   8   2          3.55          1.76         2.02 o                         
   3   8   2         18.51         16.42         2.36 o                         
   4   8   2          3.17          2.22         3.26 o                         
   5   8   2          4.31          2.60         3.22 o                         
   6   8   2          5.00          4.65         3.45 o                         
   7   8   2          0.63         -0.48         2.35 o                         
   8   8   2         19.66         21.23         3.25 o                         
   9   8   2          1.44          1.77         3.00 o                         
  -6   9   2          0.21         -4.15         4.15 o                         
  -5   9   2          1.17         -2.59         3.86 o                         
  -4   9   2          2.00          0.43         3.71 o                         
  -3   9   2          1.17          4.08         3.43 o                         
  -2   9   2          2.65          6.00         3.72 o                         
  -1   9   2         74.88         78.85         5.02 o                         
   0   9   2         10.79         15.49         3.96 o                         
   1   9   2         38.15         33.94         4.21 o                         
   2   9   2          7.86          8.12         5.92 o                         
   3   9   2          1.39          3.44         3.81 o                         
   4   9   2          2.18          3.63         3.79 o                         
   5   9   2          0.15         -1.59         3.73 o                         
   6   9   2          5.51          2.21         3.70 o                         
   7   9   2          0.37          1.82         3.21 o                         
 -18   1   3          8.82         13.11         6.47 o                         
 -17   1   3          0.56          0.45         2.49 o                         
 -16   1   3          8.52          7.86         2.41 o                         
 -15   1   3          7.42          6.21         2.44 o                         
 -14   1   3          0.32          0.95         2.08 o                         
 -13   1   3          2.16         -0.27         2.19 o                         
 -12   1   3         87.24         92.38         2.87 o                         
 -11   1   3         29.85         25.59         2.02 o                         
 -10   1   3        227.59        236.30         3.43 o                         
  -9   1   3        211.90        215.33         8.92 o                         
  -8   1   3        974.11       1033.17        22.02 o                         
  -7   1   3       1266.59       1356.91        21.68 o                         
  -6   1   3         16.55         23.93         1.33 o                         
  -5   1   3       3083.93       3013.60         7.05 o                         
  -4   1   3        830.30        867.56         2.13 o                         
  -3   1   3       3194.01       3036.55        10.82 o                         
  -2   1   3       2161.62       2083.91        17.14 o                         
  -1   1   3         11.63         15.95         0.86 o                         
   0   1   3        863.95        823.87         4.18 o                         
   1   1   3       1503.09       1512.08         4.12 o                         
   2   1   3         26.48         31.30         0.82 o                         
   3   1   3        211.37        190.08         2.16 o                         
   4   1   3        225.71        230.93         1.39 o                         
   5   1   3       1099.89       1187.84         6.82 o                         
   6   1   3          9.19         11.33         2.69 o                         
   7   1   3        159.32        143.79         2.27 o                         
   8   1   3         67.84         70.38         1.97 o                         
   9   1   3          0.03          0.85         1.65 o                         
  10   1   3         88.77         92.25         2.66 o                         
  11   1   3        697.08        679.94         5.70 o                         
  12   1   3        120.43        120.63         3.07 o                         
  13   1   3          0.83          1.87         2.01 o                         
  14   1   3         50.22         45.52         2.48 o                         
  15   1   3          0.01          0.97         2.10 o                         
  16   1   3          0.07         -0.06         2.40 o                         
  17   1   3          0.38         -3.02         3.76 o                         
 -18   2   3         19.86         23.25         2.67 o                         
 -17   2   3          0.71          3.93         2.66 o                         
 -16   2   3         11.79         12.73         4.29 o                         
 -15   2   3         28.67         24.35         2.55 o                         
 -14   2   3         34.42         31.49         2.51 o                         
 -13   2   3         77.95         72.05         2.74 o                         
 -12   2   3        229.72        211.99         3.62 o                         
 -11   2   3        107.17        115.80         3.11 o                         
 -10   2   3        101.00         90.21         2.49 o                         
  -9   2   3        214.48        217.89         5.45 o                         
  -8   2   3        108.32        109.57         1.64 o                         
  -7   2   3        145.59        138.72         2.07 o                         
  -6   2   3       1652.78       1710.33         4.88 o                         
  -5   2   3        554.39        512.96         4.11 o                         
  -4   2   3        248.89        236.14         2.61 o                         
  -3   2   3        277.04        285.13         3.45 o                         
  -2   2   3       4013.61       3979.85        18.34 o                         
  -1   2   3        556.46        578.35         4.22 o                         
   0   2   3         78.30         87.16         1.80 o                         
   1   2   3       1148.23       1092.32         3.78 o                         
   2   2   3         69.66         68.10         0.72 o                         
   3   2   3       2381.44       2361.78         4.93 o                         
   4   2   3        404.86        453.57         3.49 o                         
   5   2   3        760.27        728.11         4.64 o                         
   6   2   3         32.73         26.52         1.64 o                         
   7   2   3         44.03         42.04         1.59 o                         
   8   2   3         42.94         40.23         2.09 o                         
   9   2   3          0.76          0.58         1.59 o                         
  10   2   3        608.34        562.54         4.89 o                         
  11   2   3          3.94          5.53         1.96 o                         
  12   2   3          0.03          0.25         1.96 o                         
  13   2   3        104.51        105.02         3.11 o                         
  14   2   3         43.29         43.19         2.68 o                         
  15   2   3         34.34         33.72         2.64 o                         
  16   2   3          1.39         -0.50         2.35 o                         
  17   2   3          6.00         14.61         3.99 o                         
 -18   3   3          4.20          8.50         3.33 o                         
 -17   3   3          0.01          1.40         2.53 o                         
 -16   3   3         23.59         23.86         2.49 o                         
 -15   3   3          9.23         11.75         3.68 o                         
 -14   3   3         26.34         21.91         2.35 o                         
 -13   3   3         98.50         91.39         3.00 o                         
 -12   3   3         93.53        103.35         3.01 o                         
 -11   3   3          8.43          7.05         1.86 o                         
 -10   3   3         29.58         30.12         2.78 o                         
  -9   3   3        178.98        174.51         2.51 o                         
  -8   3   3          1.46         -0.48         1.06 o                         
  -7   3   3       1555.97       1581.08         5.25 o                         
  -6   3   3        268.29        253.87         2.72 o                         
  -5   3   3        942.35        894.33         5.53 o                         
  -4   3   3          4.21          5.25         0.63 o                         
  -3   3   3       2815.27       2818.97        10.27 o                         
  -2   3   3       1992.32       2124.45        23.51 o                         
  -1   3   3        158.15        166.87         1.63 o                         
   0   3   3         21.63         23.98         0.88 o                         
   1   3   3         75.09         64.80         1.13 o                         
   2   3   3         11.11         12.50         0.72 o                         
   3   3   3         88.96        109.80         0.92 o                         
   4   3   3         37.22         41.43         0.75 o                         
   5   3   3         37.09         33.84         0.87 o                         
   6   3   3        171.28        191.16         2.28 o                         
   7   3   3         33.44         31.11         1.57 o                         
   8   3   3         93.17         97.83         2.15 o                         
   9   3   3         31.78         23.27         1.70 o                         
  10   3   3         35.71         31.17         2.04 o                         
  11   3   3        519.96        508.24         7.48 o                         
  12   3   3        102.37        103.01         4.48 o                         
  13   3   3          1.04          2.19         3.09 o                         
  14   3   3         87.25         86.47         4.37 o                         
  15   3   3         32.57         39.97         4.33 o                         
 -17   4   3          0.65          0.05         3.78 o                         
 -16   4   3         25.97         28.18         4.17 o                         
 -15   4   3         18.26         17.07         3.57 o                         
 -14   4   3          6.36          3.84         2.15 o                         
 -13   4   3         22.69         20.29         2.31 o                         
 -12   4   3          1.19         -0.63         1.97 o                         
 -11   4   3         28.61         25.74         2.02 o                         
 -10   4   3        263.32        261.76         5.25 o                         
  -9   4   3        510.22        497.09         5.85 o                         
  -8   4   3        659.45        655.40         6.76 o                         
  -7   4   3         92.40         88.46         2.50 o                         
  -6   4   3        734.22        714.79         4.90 o                         
  -5   4   3       1563.46       1533.56         7.32 o                         
  -4   4   3        519.80        515.45         3.92 o                         
  -3   4   3          1.97          2.69         0.70 o                         
  -2   4   3        364.46        383.35         4.65 o                         
  -1   4   3        173.90        166.14         1.91 o                         
   0   4   3       1335.86       1364.54         9.25 o                         
   1   4   3        940.12       1003.28         5.90 o                         
   2   4   3        282.71        305.18         2.29 o                         
   3   4   3         41.06         46.10         0.99 o                         
   4   4   3        146.86        153.29         1.61 o                         
   5   4   3        291.86        306.35         3.08 o                         
   6   4   3         51.15         53.07         1.96 o                         
   7   4   3        152.02        135.23         1.98 o                         
   8   4   3         79.44         75.19         2.42 o                         
   9   4   3         11.66         12.25         1.79 o                         
  10   4   3         16.26         18.55         1.89 o                         
  11   4   3         33.00         50.64         3.87 o                         
  12   4   3        141.75        145.41         4.93 o                         
  13   4   3         90.15         97.70         4.79 o                         
  14   4   3         74.76         95.07         4.77 o                         
  15   4   3          3.87          2.39         3.40 o                         
 -16   5   3         18.37         13.04         3.20 o                         
 -15   5   3          1.90          2.30         2.23 o                         
 -14   5   3         20.94         16.45         2.18 o                         
 -13   5   3         33.95         39.04         2.56 o                         
 -12   5   3          0.55         -0.80         1.53 o                         
 -11   5   3         50.90         49.41         1.87 o                         
 -10   5   3          1.13          0.26         1.46 o                         
  -9   5   3         23.33         19.64         1.69 o                         
  -8   5   3        620.57        596.30         7.54 o                         
  -7   5   3         84.47         86.92         3.00 o                         
  -6   5   3        550.40        518.08         3.75 o                         
  -5   5   3          0.36          0.23         1.02 o                         
  -4   5   3        122.94        126.90         1.90 o                         
  -3   5   3         81.76         82.17         2.11 o                         
  -2   5   3         32.71         29.71         1.38 o                         
  -1   5   3          0.70         -0.25         1.13 o                         
   0   5   3        358.36        374.79         2.56 o                         
   1   5   3          3.47          1.15         0.82 o                         
   2   5   3         38.51         41.62         1.07 o                         
   3   5   3        247.22        264.31         4.04 o                         
   4   5   3         20.97         20.49         1.10 o                         
   5   5   3        105.29        103.61         2.24 o                         
   6   5   3          2.13          1.98         1.11 o                         
   7   5   3         12.71         10.58         1.21 o                         
   8   5   3        205.71        193.27         2.71 o                         
   9   5   3        248.25        242.78         3.05 o                         
  10   5   3        427.81        404.23         4.77 o                         
  11   5   3        233.45        233.74         6.29 o                         
  12   5   3          0.12          2.20         2.17 o                         
  13   5   3          8.79          6.62         2.13 o                         
  14   5   3          0.11         -1.46         2.11 o                         
  15   5   3         81.52         89.50         4.59 o                         
 -14   6   3         41.70         43.56         3.53 o                         
 -13   6   3          0.53          0.09         2.95 o                         
 -12   6   3          8.04          6.04         2.10 o                         
 -11   6   3          6.94          6.33         2.10 o                         
 -10   6   3          0.80          1.41         1.96 o                         
  -9   6   3        127.10        124.02         6.05 o                         
  -8   6   3       1011.20       1000.76         7.31 o                         
  -7   6   3        119.08        112.78         4.75 o                         
  -6   6   3        491.49        495.52         5.69 o                         
  -5   6   3        105.78        102.93         4.16 o                         
  -4   6   3          1.37          0.90         2.84 o                         
  -3   6   3        131.00        126.13         4.26 o                         
  -2   6   3        150.34        147.93         3.10 o                         
  -1   6   3         18.00         20.19         2.90 o                         
   0   6   3        188.00        193.39         5.26 o                         
   1   6   3        207.31        211.85         2.81 o                         
   2   6   3         92.70         90.93         3.13 o                         
   3   6   3          0.08          1.46         1.44 o                         
   4   6   3         24.00         23.54         1.74 o                         
   5   6   3        156.24        154.36         3.09 o                         
   6   6   3          2.24          2.60         1.42 o                         
   7   6   3         40.17         37.40         1.52 o                         
   8   6   3         12.74         10.91         1.73 o                         
   9   6   3         79.04         80.99         2.41 o                         
  10   6   3        133.73        148.13         3.60 o                         
  11   6   3          0.05          1.31         2.21 o                         
  12   6   3         25.31         20.54         2.41 o                         
  13   6   3         24.23         25.63         3.25 o                         
 -12   7   3          0.78          2.28         2.30 o                         
 -11   7   3          0.15          2.08         2.10 o                         
 -10   7   3          2.40          0.52         2.16 o                         
  -9   7   3          0.03         -0.10         2.44 o                         
  -8   7   3          6.51          6.32         2.16 o                         
  -7   7   3          9.41         12.25         3.34 o                         
  -6   7   3         78.13         79.08         4.23 o                         
  -5   7   3         53.96         56.77         3.69 o                         
  -4   7   3         11.58         10.35         3.27 o                         
  -3   7   3          9.20         13.49         3.27 o                         
  -2   7   3        131.24        146.52         4.91 o                         
  -1   7   3          0.13         -3.19         3.19 o                         
   0   7   3         10.05          8.15         2.11 o                         
   1   7   3         35.53         33.72         1.99 o                         
   2   7   3          6.91          7.60         1.64 o                         
   3   7   3          0.92          1.88         1.60 o                         
   4   7   3          3.50          2.31         1.57 o                         
   5   7   3          0.27         -1.16         2.17 o                         
   6   7   3         52.47         53.01         2.58 o                         
   7   7   3          0.04         -2.18         2.18 o                         
   8   7   3          0.25         -1.51         3.42 o                         
   9   7   3        172.83        180.13        10.12 o                         
  10   7   3         48.75         49.79         3.68 o                         
  11   7   3         88.95         93.78         5.00 o                         
 -11   8   3          0.33         -1.90         3.28 o                         
 -10   8   3          8.76          1.16         3.82 o                         
  -9   8   3          1.36         -3.01         3.92 o                         
  -8   8   3         47.66         39.61         4.07 o                         
  -7   8   3         19.12         25.49         3.85 o                         
  -6   8   3          1.06         -1.83         3.35 o                         
  -5   8   3          6.40         10.46         3.19 o                         
  -4   8   3         33.39         35.03         4.13 o                         
  -3   8   3         13.05          7.05         3.34 o                         
  -2   8   3         14.86         16.50         3.87 o                         
  -1   8   3         22.38         18.91         3.64 o                         
   0   8   3          1.61          2.25         2.95 o                         
   1   8   3          1.87          1.36         3.15 o                         
   2   8   3          8.81          6.78         2.01 o                         
   3   8   3         23.40         27.31         2.05 o                         
   4   8   3          0.04         -0.73         1.75 o                         
   5   8   3          3.10          2.03         2.47 o                         
   6   8   3          1.09          0.44         2.28 o                         
   7   8   3         27.25         27.67         2.62 o                         
   8   8   3          9.07          7.58         3.89 o                         
   9   8   3         25.45         23.35         3.82 o                         
  -6   9   3          0.11         -4.07         4.07 o                         
  -5   9   3         13.48         10.62         4.27 o                         
  -4   9   3         16.79         13.10         3.95 o                         
  -3   9   3         21.82         18.56         3.77 o                         
  -2   9   3          4.50          6.30         3.90 o                         
  -1   9   3         69.35         80.86         5.09 o                         
   0   9   3         54.10         59.20         4.70 o                         
   1   9   3          0.28          2.11         3.49 o                         
   2   9   3          0.67          1.39         2.92 o                         
   3   9   3          1.20          1.15         3.08 o                         
   4   9   3          0.23         -0.93         3.03 o                         
   5   9   3          0.77         -1.29         3.24 o                         
   6   9   3          0.49          3.09         3.70 o                         
 -18   0   4         40.80         49.42         4.93 o                         
 -17   0   4         25.19         26.48         4.17 o                         
 -16   0   4         19.88         14.18         3.40 o                         
 -15   0   4          7.26          6.60         3.77 o                         
 -14   0   4         52.80         46.23         3.65 o                         
 -13   0   4          4.51          2.13         3.28 o                         
 -12   0   4         33.93         27.85         3.38 o                         
 -11   0   4         75.53         75.15         3.65 o                         
 -10   0   4        177.80        220.96         4.86 o                         
  -9   0   4         33.78         39.83         2.66 o                         
  -8   0   4       2612.86       2574.51        11.70 o                         
  -7   0   4       3615.21       3778.94        13.51 o                         
  -6   0   4        436.09        512.66         4.75 o                         
  -5   0   4        773.95        812.42         5.45 o                         
  -4   0   4         15.87         15.81         1.20 o                         
  -3   0   4        438.59        415.69         3.44 o                         
  -2   0   4        841.09        819.19        10.61 o                         
  -1   0   4        271.14        246.74         7.34 o                         
   0   0   4       9140.36       9551.05       143.64 o                         
   1   0   4          6.29         10.75         1.02 o                         
   2   0   4       6815.53       7177.25        14.18 o                         
   3   0   4        111.33        140.60         2.35 o                         
   4   0   4       7329.23       8257.89        17.96 o                         
   5   0   4       1814.93       1795.20         8.87 o                         
   6   0   4         35.68         43.03         2.19 o                         
   7   0   4         55.05         60.43         2.53 o                         
   8   0   4         23.67         21.79         2.20 o                         
   9   0   4        230.95        219.06         4.61 o                         
  10   0   4        241.38        222.06         4.89 o                         
  11   0   4        279.90        267.65         5.51 o                         
  12   0   4        226.55        225.68         5.47 o                         
  13   0   4        135.01        130.46         4.57 o                         
  14   0   4         10.86         11.49         3.27 o                         
  15   0   4          6.69          7.28         3.42 o                         
  16   0   4          5.04          4.69         3.29 o                         
 -18   1   4          0.23         -0.71         2.60 o                         
 -17   1   4          1.45         -0.18         2.28 o                         
 -16   1   4          5.67          4.63         2.43 o                         
 -15   1   4          4.57          4.27         2.31 o                         
 -14   1   4         12.95         13.19         2.31 o                         
 -13   1   4         22.88         24.69         2.44 o                         
 -12   1   4          1.22          0.05         1.94 o                         
 -11   1   4         59.04         54.95         2.38 o                         
 -10   1   4        179.73        179.39         3.13 o                         
  -9   1   4        655.60        646.82        12.79 o                         
  -8   1   4       2227.04       2247.48        21.14 o                         
  -7   1   4        397.18        459.57         3.41 o                         
  -6   1   4         59.63         66.98         1.51 o                         
  -5   1   4        253.22        218.01         2.30 o                         
  -4   1   4        401.85        350.14         3.26 o                         
  -3   1   4        778.34        749.66        12.48 o                         
  -2   1   4        401.76        392.38         2.41 o                         
  -1   1   4       1562.74       1531.96         8.85 o                         
   0   1   4          5.83          4.99         0.46 o                         
   1   1   4       1296.70       1247.62        11.84 o                         
   2   1   4       1276.64       1352.39         4.38 o                         
   3   1   4       1687.27       1712.20        22.96 o                         
   4   1   4        532.54        544.00         4.07 o                         
   5   1   4        902.27       1024.13        13.33 o                         
   6   1   4        492.26        556.19         3.84 o                         
   7   1   4        101.96        112.35         2.15 o                         
   8   1   4        296.05        307.32         3.41 o                         
   9   1   4         97.93         92.22         2.42 o                         
  10   1   4        409.59        393.06         4.34 o                         
  11   1   4         39.41         40.06         2.41 o                         
  12   1   4         80.97         83.40         2.82 o                         
  13   1   4         51.94         51.43         2.58 o                         
  14   1   4          4.14          2.89         2.08 o                         
  15   1   4          0.00          1.73         2.19 o                         
  16   1   4         19.03         22.90         2.57 o                         
 -18   2   4          0.22         -0.55         2.72 o                         
 -17   2   4          0.16         -0.33         2.56 o                         
 -16   2   4          1.81          2.58         2.58 o                         
 -15   2   4         36.62         39.12         2.73 o                         
 -14   2   4         15.84         11.99         2.52 o                         
 -13   2   4          0.17         -1.35         2.02 o                         
 -12   2   4         41.35         41.34         2.45 o                         
 -11   2   4        107.29        103.89         2.74 o                         
 -10   2   4         26.86         23.69         1.88 o                         
  -9   2   4        482.59        483.40         7.99 o                         
  -8   2   4         70.60         81.90         1.54 o                         
  -7   2   4       1174.13       1148.17         8.81 o                         
  -6   2   4       1036.65       1020.64         6.12 o                         
  -5   2   4          0.94          2.58         0.89 o                         
  -4   2   4        364.29        366.58         5.29 o                         
  -3   2   4       2933.75       3027.96         6.49 o                         
  -2   2   4        449.61        446.05         7.84 o                         
  -1   2   4        487.99        469.57         4.22 o                         
   0   2   4        372.89        411.21         3.72 o                         
   1   2   4        248.01        264.07         1.61 o                         
   2   2   4        232.56        239.40         5.94 o                         
   3   2   4       1629.76       1717.12         7.26 o                         
   4   2   4       1371.58       1495.19         4.61 o                         
   5   2   4        603.44        597.03         8.15 o                         
   6   2   4         63.23         46.10         5.75 o                         
   7   2   4         42.30         45.63         1.69 o                         
   8   2   4          0.03          0.19         1.38 o                         
   9   2   4         67.44         64.53         2.28 o                         
  10   2   4         15.59         13.56         2.18 o                         
  11   2   4          9.50          9.92         2.00 o                         
  12   2   4         89.31         90.13         2.95 o                         
  13   2   4        114.97        117.66         3.17 o                         
  14   2   4        171.44        172.02         3.69 o                         
  15   2   4         22.50         18.84         2.43 o                         
 -18   3   4         20.49         30.10         4.25 o                         
 -17   3   4          4.29          7.39         2.54 o                         
 -16   3   4          0.14         -0.81         2.38 o                         
 -15   3   4         81.42         80.21         3.25 o                         
 -14   3   4          8.00          5.74         2.35 o                         
 -13   3   4         70.49         59.74         2.72 o                         
 -12   3   4        235.07        229.59         7.02 o                         
 -11   3   4        170.60        171.30         3.93 o                         
 -10   3   4        186.63        172.12         3.09 o                         
  -9   3   4        320.78        302.60         2.89 o                         
  -8   3   4        705.25        750.71         3.98 o                         
  -7   3   4         40.28         41.02         1.35 o                         
  -6   3   4         64.57         60.02         1.69 o                         
  -5   3   4       1302.95       1266.25         4.25 o                         
  -4   3   4         62.90         54.81         0.89 o                         
  -3   3   4        903.66        934.25         2.63 o                         
  -2   3   4        144.81        136.74         1.60 o                         
  -1   3   4         63.92         69.43         2.28 o                         
   0   3   4        717.97        773.86         3.93 o                         
   1   3   4        125.45        117.32         1.72 o                         
   2   3   4          2.84          2.16         0.96 o                         
   3   3   4        171.33        160.46         1.11 o                         
   4   3   4         70.98         62.94         0.84 o                         
   5   3   4        414.29        438.43         2.05 o                         
   6   3   4        191.67        186.84         1.62 o                         
   7   3   4        252.36        248.91         2.88 o                         
   8   3   4        117.41        111.15         3.67 o                         
   9   3   4         60.34         59.45         3.41 o                         
  10   3   4         18.70         16.82         2.90 o                         
  11   3   4        235.69        229.68         5.79 o                         
  12   3   4        141.59        148.54         5.09 o                         
  13   3   4        103.40        108.83         4.74 o                         
  14   3   4          0.50          1.69         3.55 o                         
  15   3   4         13.63          8.43         4.00 o                         
 -17   4   4          5.38          4.35         3.39 o                         
 -16   4   4         12.95         18.21         4.07 o                         
 -15   4   4          6.39          4.56         2.35 o                         
 -14   4   4         82.21         74.87         3.03 o                         
 -13   4   4         22.21         23.52         2.30 o                         
 -12   4   4          7.27          7.71         1.95 o                         
 -11   4   4        131.84        132.61         3.06 o                         
 -10   4   4         40.08         34.35         2.34 o                         
  -9   4   4         76.08         75.06         2.40 o                         
  -8   4   4        132.03        131.54         2.16 o                         
  -7   4   4        515.76        511.50         7.74 o                         
  -6   4   4       1117.05       1120.48         7.26 o                         
  -5   4   4         72.76         80.44         1.15 o                         
  -4   4   4          2.86          2.53         0.67 o                         
  -3   4   4       1200.77       1262.08         6.40 o                         
  -2   4   4        326.95        339.88         4.21 o                         
  -1   4   4        316.55        333.57         2.63 o                         
   0   4   4       1233.22       1247.48         8.54 o                         
   1   4   4        514.02        517.98         5.57 o                         
   2   4   4         64.05         68.65         1.40 o                         
   3   4   4       1036.57       1072.84        12.30 o                         
   4   4   4         56.49         49.77         1.15 o                         
   5   4   4       1534.62       1541.11         6.27 o                         
   6   4   4         61.92         60.32         1.51 o                         
   7   4   4          2.05          0.94         1.49 o                         
   8   4   4          3.53          0.95         1.50 o                         
   9   4   4        124.44        112.73         2.70 o                         
  10   4   4        196.14        205.35         3.55 o                         
  11   4   4         53.05         57.76         2.53 o                         
  12   4   4          0.15          2.23         1.90 o                         
  13   4   4         61.07         61.57         4.36 o                         
  14   4   4        122.94        134.22         5.45 o                         
 -16   5   4          0.98          1.21         2.89 o                         
 -15   5   4          8.00          6.25         1.97 o                         
 -14   5   4         11.39         12.63         2.02 o                         
 -13   5   4        106.68        117.32         7.78 o                         
 -12   5   4         95.34         93.89         2.83 o                         
 -11   5   4          1.25          0.46         1.96 o                         
 -10   5   4        157.87        138.05         6.17 o                         
  -9   5   4         20.15         18.82         1.67 o                         
  -8   5   4         13.19         14.85         1.69 o                         
  -7   5   4        298.29        311.25         3.84 o                         
  -6   5   4        262.88        242.50         2.76 o                         
  -5   5   4        230.78        228.14         2.62 o                         
  -4   5   4         10.90          9.76         1.27 o                         
  -3   5   4        214.54        245.55         2.60 o                         
  -2   5   4        213.56        247.59         4.70 o                         
  -1   5   4          8.25          6.77         1.22 o                         
   0   5   4         32.50         33.68         1.50 o                         
   1   5   4          1.92         -0.01         0.96 o                         
   2   5   4         89.41         83.48         1.34 o                         
   3   5   4          1.75          1.48         0.97 o                         
   4   5   4         14.20         16.97         1.15 o                         
   5   5   4          4.89          5.00         0.91 o                         
   6   5   4          4.82          2.27         1.13 o                         
   7   5   4          7.21          7.11         1.43 o                         
   8   5   4          0.25          1.04         1.38 o                         
   9   5   4         80.54         90.05         2.24 o                         
  10   5   4         32.29         31.89         2.28 o                         
  11   5   4        195.61        180.29         3.64 o                         
  12   5   4         10.14          4.84         2.21 o                         
  13   5   4         16.45         17.06         2.35 o                         
  14   5   4          3.58          0.87         3.80 o                         
 -14   6   4          0.06          2.26         3.10 o                         
 -13   6   4          0.15         -1.53         2.03 o                         
 -12   6   4          2.63          2.64         2.09 o                         
 -11   6   4          3.39          2.17         2.17 o                         
 -10   6   4         15.91         12.22         2.27 o                         
  -9   6   4         59.35         58.98         5.72 o                         
  -8   6   4         41.83         37.64         2.55 o                         
  -7   6   4        181.34        182.60         3.64 o                         
  -6   6   4         15.49         14.24         2.12 o                         
  -5   6   4         34.26         35.78         3.08 o                         
  -4   6   4         70.50         70.46         3.70 o                         
  -3   6   4          1.52          2.25         1.85 o                         
  -2   6   4          0.27         -0.23         1.82 o                         
  -1   6   4         16.34         18.10         2.06 o                         
   0   6   4         15.67         16.02         2.13 o                         
   1   6   4        131.48        141.81         4.76 o                         
   2   6   4        325.82        322.89         6.04 o                         
   3   6   4          4.67          5.71         1.18 o                         
   4   6   4         21.86         21.25         1.36 o                         
   5   6   4         33.43         30.35         1.46 o                         
   6   6   4         11.43         10.17         1.49 o                         
   7   6   4         20.71         21.56         2.26 o                         
   8   6   4          3.72          2.34         1.63 o                         
   9   6   4         36.69         32.39         2.78 o                         
  10   6   4          1.17          0.66         2.11 o                         
  11   6   4          7.14         11.21         2.38 o                         
  12   6   4          0.22          0.46         2.20 o                         
  13   6   4         19.16         19.78         2.41 o                         
 -13   7   4          0.06          1.95         3.64 o                         
 -12   7   4          0.02          0.45         2.43 o                         
 -11   7   4          1.10          1.63         2.42 o                         
 -10   7   4          7.96         11.39         2.51 o                         
  -9   7   4          0.82          1.08         2.16 o                         
  -8   7   4         86.62         90.94        12.37 o                         
  -7   7   4          2.26         -0.28         3.44 o                         
  -6   7   4         27.75         26.07         3.75 o                         
  -5   7   4         22.30         21.07         3.44 o                         
  -4   7   4          7.84          9.54         3.16 o                         
  -3   7   4          1.11          0.14         2.66 o                         
  -2   7   4         77.37         74.33         3.83 o                         
  -1   7   4          0.01          1.12         2.13 o                         
   0   7   4         30.34         31.58         4.14 o                         
   1   7   4          9.65          7.22         2.06 o                         
   2   7   4          1.90          2.27         1.98 o                         
   3   7   4          9.28         10.02         1.70 o                         
   4   7   4          8.68          8.22         1.70 o                         
   5   7   4         54.90         52.36         3.15 o                         
   6   7   4          8.27         11.31         2.17 o                         
   7   7   4          5.81          9.71         3.63 o                         
   8   7   4         12.85         12.72         3.86 o                         
   9   7   4         16.61         17.66         2.53 o                         
  10   7   4         66.12         57.17         3.82 o                         
  11   7   4          4.63          8.57         3.34 o                         
 -11   8   4         12.28          9.98         3.90 o                         
 -10   8   4         11.17          8.60         3.55 o                         
  -9   8   4          0.05          0.87         3.89 o                         
  -8   8   4         63.37         56.04         4.41 o                         
  -7   8   4         26.38         21.73         4.11 o                         
  -6   8   4          2.25          0.16         3.62 o                         
  -5   8   4         14.95         18.77         3.63 o                         
  -4   8   4          1.06          2.78         3.36 o                         
  -3   8   4         39.84         42.66         3.97 o                         
  -2   8   4         12.66          8.25         3.69 o                         
  -1   8   4          3.64          3.80         3.33 o                         
   0   8   4          2.43         -1.55         2.83 o                         
   1   8   4          0.38          0.80         2.25 o                         
   2   8   4          7.43          5.11         2.35 o                         
   3   8   4          1.15          0.12         3.33 o                         
   4   8   4         92.35         93.64         2.70 o                         
   5   8   4          1.29          2.10         2.33 o                         
   6   8   4          3.57          1.24         2.31 o                         
   7   8   4          2.38          2.93         3.36 o                         
   8   8   4          0.73         -3.28         3.79 o                         
   9   8   4          3.53         -0.24         2.95 o                         
  -5   9   4          0.90         -3.27         4.22 o                         
  -4   9   4         12.56         17.36         4.01 o                         
  -3   9   4          0.73          2.82         3.89 o                         
  -2   9   4         39.42         33.54         3.79 o                         
  -1   9   4          0.12          3.75         3.57 o                         
   0   9   4          1.74          7.56         3.39 o                         
   1   9   4          3.15          0.98         3.12 o                         
   2   9   4          1.02         -1.56         3.18 o                         
   3   9   4          0.32          4.14         3.53 o                         
 -18   1   5          5.15          7.28         2.77 o                         
 -17   1   5          0.10          1.05         2.46 o                         
 -16   1   5         10.03          4.81         3.36 o                         
 -15   1   5         25.86         19.16         4.10 o                         
 -14   1   5          0.21          2.31         2.19 o                         
 -13   1   5         81.07         78.99         3.03 o                         
 -12   1   5         59.67         52.41         4.35 o                         
 -11   1   5        129.50        114.41         3.64 o                         
 -10   1   5        136.40        139.50         3.57 o                         
  -9   1   5          3.28          4.37         1.70 o                         
  -8   1   5        399.49        426.42         9.23 o                         
  -7   1   5          5.30          9.41         1.26 o                         
  -6   1   5          3.15          2.15         0.86 o                         
  -5   1   5         68.48         65.49         1.16 o                         
  -4   1   5         76.83         98.92         1.33 o                         
  -3   1   5         97.02        106.54         1.23 o                         
  -2   1   5          0.78          0.69         0.43 o                         
  -1   1   5         28.96         25.85         1.18 o                         
   0   1   5        548.75        545.86         2.50 o                         
   1   1   5          0.17          2.32         0.49 o                         
   2   1   5        173.85        177.97         1.03 o                         
   3   1   5       2190.71       2328.18         6.48 o                         
   4   1   5        509.21        542.78         9.24 o                         
   5   1   5        101.03        120.21         3.23 o                         
   6   1   5          0.76         -0.16         1.21 o                         
   7   1   5        249.28        259.78         5.08 o                         
   8   1   5         60.05         54.77         2.41 o                         
   9   1   5         17.60         12.54         1.92 o                         
  10   1   5         25.26         26.79         2.12 o                         
  11   1   5          4.62          8.39         4.14 o                         
  12   1   5          2.31          6.40         5.21 o                         
  13   1   5         94.59        101.91         3.07 o                         
  14   1   5          2.89          4.91         2.08 o                         
  15   1   5          2.68          6.90         2.56 o                         
  16   1   5         15.99         20.83         3.91 o                         
 -18   2   5         43.19         49.15         3.55 o                         
 -17   2   5         10.85         11.51         3.58 o                         
 -16   2   5          0.35          0.58         2.35 o                         
 -15   2   5        146.23        126.45         3.70 o                         
 -14   2   5          9.21          4.67         2.22 o                         
 -13   2   5         47.18         43.64         2.67 o                         
 -12   2   5        221.23        226.54         3.87 o                         
 -11   2   5        121.11        115.78         2.91 o                         
 -10   2   5        684.35        669.23         6.50 o                         
  -9   2   5         16.35         13.21         1.75 o                         
  -8   2   5        208.49        187.89         2.16 o                         
  -7   2   5        207.75        207.28         3.66 o                         
  -6   2   5          6.63          5.24         0.63 o                         
  -5   2   5        455.50        534.21         9.75 o                         
  -4   2   5         47.66         60.45         1.45 o                         
  -3   2   5       1519.61       1585.72         3.50 o                         
  -2   2   5       2052.46       2173.90         6.12 o                         
  -1   2   5          1.27          0.74         0.76 o                         
   0   2   5       1887.83       1797.37         8.23 o                         
   1   2   5         98.80         83.53         0.85 o                         
   2   2   5       1702.87       1691.81         5.43 o                         
   3   2   5         93.64         90.29         1.05 o                         
   4   2   5        769.75        839.65         6.01 o                         
   5   2   5       2148.49       2209.97         7.72 o                         
   6   2   5         20.40         16.91         1.32 o                         
   7   2   5         33.58         37.85         1.67 o                         
   8   2   5        545.20        523.16         4.40 o                         
   9   2   5        273.50        276.11         3.60 o                         
  10   2   5        174.02        177.38         3.25 o                         
  11   2   5        495.29        517.66         9.36 o                         
  12   2   5         63.46         61.86         2.78 o                         
  13   2   5          3.64          3.35         2.29 o                         
  14   2   5         35.47         45.59         4.36 o                         
  15   2   5          1.36          2.05         3.20 o                         
 -18   3   5         35.33         40.87         3.41 o                         
 -17   3   5          8.05          8.03         2.77 o                         
 -16   3   5          8.26          5.68         2.36 o                         
 -15   3   5         12.30         11.44         2.38 o                         
 -14   3   5          4.55          3.46         2.32 o                         
 -13   3   5        261.32        245.95        12.28 o                         
 -12   3   5        221.17        197.63         3.65 o                         
 -11   3   5         62.11         65.63         2.47 o                         
 -10   3   5          6.91          6.34         1.84 o                         
  -9   3   5         11.93         15.15         1.85 o                         
  -8   3   5         43.97         40.30         1.93 o                         
  -7   3   5        638.56        657.62         3.14 o                         
  -6   3   5         89.28         99.51         1.47 o                         
  -5   3   5         32.89         36.28         0.88 o                         
  -4   3   5          7.14          5.65         0.65 o                         
  -3   3   5          3.75          1.35         0.50 o                         
  -2   3   5        800.85        875.25         6.69 o                         
  -1   3   5       1124.33       1191.90         7.71 o                         
   0   3   5         25.00         22.94         1.31 o                         
   1   3   5          0.24          0.26         0.98 o                         
   2   3   5         69.67         70.74         0.96 o                         
   3   3   5        484.15        473.72         6.44 o                         
   4   3   5         50.13         48.41         1.15 o                         
   5   3   5         17.67         13.19         1.27 o                         
   6   3   5          0.10          0.81         1.19 o                         
   7   3   5        152.80        159.72         2.66 o                         
   8   3   5         36.69         35.78         3.17 o                         
   9   3   5         60.60         62.41         3.71 o                         
  10   3   5         20.20         27.79         3.67 o                         
  11   3   5         62.28         60.19         3.94 o                         
  12   3   5          0.22          0.08         3.48 o                         
  13   3   5         70.59         76.80         4.76 o                         
  14   3   5          3.75         -0.21         3.68 o                         
 -17   4   5          0.14         -0.22         2.43 o                         
 -16   4   5         25.97         19.25         2.59 o                         
 -15   4   5         49.81         45.34         2.79 o                         
 -14   4   5         12.41          7.83         2.18 o                         
 -13   4   5          5.63          2.61         3.92 o                         
 -12   4   5         12.39         10.16         2.14 o                         
 -11   4   5        183.14        179.90         3.44 o                         
 -10   4   5        366.82        370.04         4.31 o                         
  -9   4   5        309.30        317.73         5.22 o                         
  -8   4   5          5.69          6.90         1.24 o                         
  -7   4   5         35.48         39.06         1.46 o                         
  -6   4   5         10.89         10.12         0.92 o                         
  -5   4   5        171.62        190.29         3.21 o                         
  -4   4   5        427.97        452.87         3.08 o                         
  -3   4   5        137.43        137.94         5.43 o                         
  -2   4   5         56.50         58.78         1.84 o                         
  -1   4   5         44.12         43.89         1.43 o                         
   0   4   5        173.49        171.60         1.98 o                         
   1   4   5         48.33         56.91         1.66 o                         
   2   4   5        100.48         97.12         1.95 o                         
   3   4   5         45.01         47.38         2.54 o                         
   4   4   5        127.36        124.99         4.38 o                         
   5   4   5        171.66        175.89         2.08 o                         
   6   4   5         17.09         16.44         1.58 o                         
   7   4   5          1.28          1.19         1.45 o                         
   8   4   5         26.06         27.37         1.85 o                         
   9   4   5          0.12          0.36         1.74 o                         
  10   4   5         54.19         52.06         2.32 o                         
  11   4   5          7.20          7.01         2.03 o                         
  12   4   5          1.13          2.71         2.94 o                         
  13   4   5          0.43          3.66         3.54 o                         
  14   4   5          2.79          2.23         3.84 o                         
 -15   5   5         37.00         34.27         3.56 o                         
 -14   5   5          9.64          6.38         2.62 o                         
 -13   5   5         11.51         11.56         2.75 o                         
 -12   5   5         40.71         36.63         2.83 o                         
 -11   5   5        283.32        292.62        13.02 o                         
 -10   5   5        184.15        182.02         7.60 o                         
  -9   5   5         40.22         34.53         2.45 o                         
  -8   5   5       1251.44       1268.57        35.40 o                         
  -7   5   5        258.89        245.94         3.63 o                         
  -6   5   5         18.42         19.23         1.47 o                         
  -5   5   5        109.98        111.90         1.78 o                         
  -4   5   5         23.21         23.70         1.46 o                         
  -3   5   5         45.85         45.68         1.66 o                         
  -2   5   5        338.06        363.46         3.15 o                         
  -1   5   5        272.74        287.62         2.93 o                         
   0   5   5         12.35         14.09         1.38 o                         
   1   5   5          8.96         12.87         1.16 o                         
   2   5   5         28.40         27.03         1.21 o                         
   3   5   5        152.23        137.46         3.91 o                         
   4   5   5          0.35          0.87         1.19 o                         
   5   5   5        279.79        270.00         2.74 o                         
   6   5   5          0.66          0.56         1.51 o                         
   7   5   5         19.04         19.13         2.11 o                         
   8   5   5          0.28         -0.67         1.86 o                         
   9   5   5          1.16         -0.49         1.79 o                         
  10   5   5         14.59         16.26         2.21 o                         
  11   5   5         23.10         28.67         2.32 o                         
  12   5   5          2.61          0.92         3.03 o                         
  13   5   5          5.79          3.29         3.90 o                         
 -14   6   5          2.88          3.61         2.32 o                         
 -13   6   5         21.99         24.19         2.40 o                         
 -12   6   5          0.13          0.74         1.88 o                         
 -11   6   5         72.39         71.98         2.86 o                         
 -10   6   5         87.38         80.85         2.89 o                         
  -9   6   5          0.06          0.43         2.13 o                         
  -8   6   5         11.01         11.00         2.16 o                         
  -7   6   5          1.49          0.77         2.01 o                         
  -6   6   5          0.17         -1.59         1.96 o                         
  -5   6   5          0.57          3.49         2.99 o                         
  -4   6   5          0.95          0.00         1.80 o                         
  -3   6   5          5.41          7.89         1.86 o                         
  -2   6   5          5.88          3.98         1.97 o                         
  -1   6   5         60.25         65.20         2.45 o                         
   0   6   5         90.26         91.37         3.65 o                         
   1   6   5         17.97         16.58         1.49 o                         
   2   6   5         32.47         25.42         1.57 o                         
   3   6   5         27.43         24.38         1.58 o                         
   4   6   5        539.27        532.98         4.00 o                         
   5   6   5          0.26          0.25         1.48 o                         
   6   6   5         26.43         23.85         1.65 o                         
   7   6   5         17.71         14.52         1.78 o                         
   8   6   5          1.34         -0.41         1.70 o                         
   9   6   5        129.40        115.33         2.67 o                         
  10   6   5          2.72          1.16         2.10 o                         
  11   6   5          1.45          1.25         3.06 o                         
  12   6   5          0.07          1.94         3.69 o                         
 -13   7   5          2.20         -2.43         3.16 o                         
 -12   7   5          4.87          2.19         2.29 o                         
 -11   7   5          7.80          3.93         2.22 o                         
 -10   7   5         42.38         39.89         2.70 o                         
  -9   7   5         48.87         38.87         2.82 o                         
  -8   7   5        205.46        183.58         9.57 o                         
  -7   7   5          0.24          2.65         2.92 o                         
  -6   7   5         66.98         64.79         3.94 o                         
  -5   7   5         33.09         36.49         3.67 o                         
  -4   7   5         11.35          9.64         2.94 o                         
  -3   7   5         32.31         33.86         2.40 o                         
  -2   7   5         42.47         41.39         2.58 o                         
  -1   7   5          5.28          7.99         2.34 o                         
   0   7   5          0.17          0.08         2.09 o                         
   1   7   5          9.06          7.13         2.00 o                         
   2   7   5          1.63          0.66         1.99 o                         
   3   7   5         80.41         79.45         2.90 o                         
   4   7   5         23.81         27.83         2.85 o                         
   5   7   5         36.73         33.41         4.01 o                         
   6   7   5          6.92          9.39         2.21 o                         
   7   7   5         32.00         27.26         3.60 o                         
   8   7   5         13.87         20.53         3.43 o                         
   9   7   5          3.00          8.91         3.43 o                         
  10   7   5          1.47          1.34         3.00 o                         
 -10   8   5         13.21         12.19         3.98 o                         
  -9   8   5         31.14         36.18         4.25 o                         
  -8   8   5         28.19         22.90         3.90 o                         
  -7   8   5          8.84          7.68         3.80 o                         
  -6   8   5          1.32          0.12         3.54 o                         
  -5   8   5          7.32          3.34         3.30 o                         
  -4   8   5          0.25         -2.29         3.32 o                         
  -3   8   5         37.91         46.76         3.82 o                         
  -2   8   5         34.03         31.96         3.70 o                         
  -1   8   5         46.95         51.14         2.84 o                         
   0   8   5          4.32          4.32         2.45 o                         
   1   8   5          0.37          2.42         2.70 o                         
   2   8   5         48.09         49.47         2.84 o                         
   3   8   5          3.36          4.04         3.22 o                         
   4   8   5         20.60         17.69         3.85 o                         
   5   8   5          2.99          3.90         3.87 o                         
   6   8   5         10.21         10.65         4.10 o                         
   7   8   5          0.60          5.22         4.00 o                         
   8   8   5          2.10          0.29         4.11 o                         
  -5   9   5          8.83          8.02         3.95 o                         
  -4   9   5          2.36         -0.60         3.63 o                         
  -3   9   5          0.41          0.28         4.06 o                         
  -2   9   5         64.35         80.15         5.20 o                         
  -1   9   5         32.01         37.89         4.29 o                         
   0   9   5          3.80          4.87         3.61 o                         
   1   9   5          0.06          1.21         3.29 o                         
   2   9   5         15.55         14.37         2.82 o                         
   3   9   5          1.54          0.22         2.78 o                         
 -18   0   6          4.28          8.93         4.66 o                         
 -17   0   6         27.95         29.55         3.86 o                         
 -16   0   6         80.87         70.64         4.68 o                         
 -15   0   6        154.29        138.60         5.51 o                         
 -14   0   6        183.08        241.25         6.16 o                         
 -13   0   6        769.52        753.95         9.53 o                         
 -12   0   6         84.73         77.80         4.13 o                         
 -11   0   6        146.02        150.56         4.15 o                         
 -10   0   6          2.57          0.67         2.24 o                         
  -9   0   6         25.00         27.83         2.37 o                         
  -8   0   6       2098.71       2261.59        11.67 o                         
  -7   0   6        188.87        181.86         3.60 o                         
  -6   0   6        242.48        238.59         3.64 o                         
  -5   0   6        981.87       1020.90         6.79 o                         
  -4   0   6        352.79        368.61         2.70 o                         
  -3   0   6         85.49         83.04         2.20 o                         
  -2   0   6        269.37        309.39         2.40 o                         
  -1   0   6         12.75         11.00         0.90 o                         
   0   0   6        538.88        496.34         2.78 o                         
   1   0   6        213.72        254.88         2.11 o                         
   2   0   6        442.44        412.38         4.08 o                         
   3   0   6          3.80          3.29         1.50 o                         
   4   0   6       2275.89       2401.76        10.55 o                         
   5   0   6         33.45         25.99         2.08 o                         
   6   0   6        178.35        191.02         3.74 o                         
   7   0   6         28.10         26.36         2.49 o                         
   8   0   6        743.57        752.61         7.55 o                         
   9   0   6        844.20        861.62         8.55 o                         
  10   0   6         59.88         62.85         3.48 o                         
  11   0   6        397.12        408.78         6.78 o                         
  12   0   6         83.68         80.11         4.11 o                         
  13   0   6          0.29         -2.31         3.13 o                         
  14   0   6          0.01         -1.57         2.87 o                         
  15   0   6        164.73        222.48         6.57 o                         
 -18   1   6          0.25         -2.47         2.92 o                         
 -17   1   6          4.54          0.15         2.49 o                         
 -16   1   6         25.74         28.73         2.97 o                         
 -15   1   6        257.98        241.05         4.57 o                         
 -14   1   6         70.29         70.54         3.26 o                         
 -13   1   6        122.57        114.13         3.32 o                         
 -12   1   6        282.20        273.37         7.01 o                         
 -11   1   6         60.47         62.48         2.48 o                         
 -10   1   6        572.06        591.54         4.03 o                         
  -9   1   6        100.63         82.77         2.13 o                         
  -8   1   6         54.00         57.32         3.03 o                         
  -7   1   6          3.59          3.20         0.97 o                         
  -6   1   6       1542.75       1622.92         4.98 o                         
  -5   1   6       1316.25       1302.06        14.76 o                         
  -4   1   6        364.44        393.41         2.95 o                         
  -3   1   6        666.83        681.28         3.47 o                         
  -2   1   6         31.88         26.07         0.55 o                         
  -1   1   6        785.83        817.73         4.86 o                         
   0   1   6       1558.08       1640.22         9.54 o                         
   1   1   6       7410.85       8098.94        11.75 o                         
   2   1   6       2674.74       2884.15        24.31 o                         
   3   1   6       2061.33       2116.27         4.63 o                         
   4   1   6       1537.71       1593.93        12.73 o                         
   5   1   6          4.82          4.67         1.16 o                         
   6   1   6         41.08         42.55         1.67 o                         
   7   1   6        155.06        155.19         2.64 o                         
   8   1   6          6.69          4.79         1.70 o                         
   9   1   6        614.87        616.37         5.20 o                         
  10   1   6       1484.63       1512.66         8.24 o                         
  11   1   6        236.62        241.23         3.93 o                         
  12   1   6         36.23         42.20         2.61 o                         
  13   1   6         13.62         13.19         3.67 o                         
  14   1   6          2.85          5.10         2.67 o                         
  15   1   6         63.37         84.87         3.40 o                         
 -18   2   6          9.14          8.58         2.91 o                         
 -17   2   6          6.06          5.96         2.74 o                         
 -16   2   6         39.00         42.93         3.15 o                         
 -15   2   6         10.06          6.58         3.23 o                         
 -14   2   6        139.68        155.48         3.77 o                         
 -13   2   6        327.43        325.41         9.66 o                         
 -12   2   6        167.86        141.26         6.74 o                         
 -11   2   6         15.13         17.69         2.61 o                         
 -10   2   6        217.18        216.61         3.46 o                         
  -9   2   6          0.93         -0.67         1.69 o                         
  -8   2   6        415.15        401.16         3.59 o                         
  -7   2   6       1208.54       1241.58         8.92 o                         
  -6   2   6         76.97         90.95         1.50 o                         
  -5   2   6         59.11         66.34         1.06 o                         
  -4   2   6         51.74         76.88         2.37 o                         
  -3   2   6        421.58        440.29         2.53 o                         
  -2   2   6        712.51        733.84         2.51 o                         
  -1   2   6       1369.25       1416.27        17.66 o                         
   0   2   6         62.07         56.89         1.09 o                         
   1   2   6         67.76         56.07         2.92 o                         
   2   2   6          7.94          4.80         0.65 o                         
   3   2   6         55.08         61.37         1.28 o                         
   4   2   6         23.54         19.78         0.91 o                         
   5   2   6          0.01         -0.19         1.13 o                         
   6   2   6          1.37         -0.16         1.23 o                         
   7   2   6          1.09          0.02         1.62 o                         
   8   2   6          0.13         -1.09         1.62 o                         
   9   2   6         26.32         29.79         2.12 o                         
  10   2   6         27.26         28.73         2.22 o                         
  11   2   6          7.25          7.37         2.06 o                         
  12   2   6          8.91          7.63         2.12 o                         
  13   2   6          0.37          0.47         3.35 o                         
  14   2   6          0.43         -0.98         3.27 o                         
 -18   3   6         13.16         17.06         3.30 o                         
 -17   3   6          0.25         -0.61         3.40 o                         
 -16   3   6         28.90         19.89         2.54 o                         
 -15   3   6         10.77         10.14         2.33 o                         
 -14   3   6         65.53         68.38         2.96 o                         
 -13   3   6         24.67         27.39         2.54 o                         
 -12   3   6         93.51         92.09         4.11 o                         
 -11   3   6        245.01        245.43         3.83 o                         
 -10   3   6         84.60         79.23         3.41 o                         
  -9   3   6        176.03        165.32         2.99 o                         
  -8   3   6        158.10        144.87         2.69 o                         
  -7   3   6         68.42         61.64         1.39 o                         
  -6   3   6        172.46        187.82         5.41 o                         
  -5   3   6        700.88        745.81         4.02 o                         
  -4   3   6        387.33        421.55         2.13 o                         
  -3   3   6        530.09        592.31        10.43 o                         
  -2   3   6         88.80         77.01         1.25 o                         
  -1   3   6         20.65         28.18         0.94 o                         
   0   3   6        104.80        123.40         2.17 o                         
   1   3   6         44.68         50.22         1.85 o                         
   2   3   6        977.37        956.89         5.87 o                         
   3   3   6        359.94        354.27         2.38 o                         
   4   3   6          0.13          0.03         1.06 o                         
   5   3   6          8.17         10.26         1.18 o                         
   6   3   6        158.96        160.71         2.53 o                         
   7   3   6          4.21          5.78         1.88 o                         
   8   3   6        165.23        162.75         6.02 o                         
   9   3   6         54.21         51.24         3.56 o                         
  10   3   6        273.75        260.04         5.91 o                         
  11   3   6        318.83        297.13         6.51 o                         
  12   3   6          1.98          1.98         3.40 o                         
  13   3   6         13.39         17.74         3.92 o                         
  14   3   6         13.26         19.15         4.30 o                         
 -17   4   6          2.16         -1.62         2.45 o                         
 -16   4   6          0.41         -0.20         2.23 o                         
 -15   4   6        132.07        124.66         5.47 o                         
 -14   4   6         16.00         15.15         2.17 o                         
 -13   4   6         12.46          8.44         2.27 o                         
 -12   4   6        141.80        143.20         3.38 o                         
 -11   4   6         10.39         11.44         2.23 o                         
 -10   4   6        130.05        122.78         2.95 o                         
  -9   4   6        204.38        206.37         2.70 o                         
  -8   4   6         56.48         55.40         1.67 o                         
  -7   4   6        240.30        224.57         3.55 o                         
  -6   4   6        126.54        143.03         2.03 o                         
  -5   4   6          0.60         -0.17         1.02 o                         
  -4   4   6         72.93         76.77         2.11 o                         
  -3   4   6         43.30         48.69         1.85 o                         
  -2   4   6       1090.94       1149.00         8.67 o                         
  -1   4   6        261.68        260.28         9.78 o                         
   0   4   6          4.64          5.10         1.12 o                         
   1   4   6          0.24         -0.59         1.07 o                         
   2   4   6         10.13         11.73         1.34 o                         
   3   4   6         77.13         74.97         2.86 o                         
   4   4   6        333.34        337.90         6.45 o                         
   5   4   6         10.14         12.82         1.41 o                         
   6   4   6         57.11         60.14         1.99 o                         
   7   4   6          7.14          8.81         1.54 o                         
   8   4   6         90.70         82.12         2.41 o                         
   9   4   6        134.23        136.24         4.92 o                         
  10   4   6          0.19         -2.88         3.37 o                         
  11   4   6         52.39         56.04         4.38 o                         
  12   4   6          0.16          3.64         2.98 o                         
  13   4   6          1.40          1.66         3.81 o                         
 -15   5   6          2.48          4.23         3.11 o                         
 -14   5   6          9.55          7.79         3.12 o                         
 -13   5   6          2.81          0.05         2.11 o                         
 -12   5   6          2.90          3.19         2.21 o                         
 -11   5   6         25.01         27.13         4.25 o                         
 -10   5   6         54.05         50.91         2.51 o                         
  -9   5   6        208.72        202.03         3.61 o                         
  -8   5   6         88.28         86.01         4.69 o                         
  -7   5   6         12.93          9.72         1.88 o                         
  -6   5   6         18.90         13.89         1.36 o                         
  -5   5   6         11.87         14.65         1.38 o                         
  -4   5   6          0.24          0.50         1.31 o                         
  -3   5   6        374.67        406.04         4.41 o                         
  -2   5   6         43.34         41.91         1.65 o                         
  -1   5   6        318.09        332.93         3.36 o                         
   0   5   6        154.84        154.48         4.52 o                         
   1   5   6        113.75        120.95         2.03 o                         
   2   5   6         20.04         19.50         1.39 o                         
   3   5   6        233.73        240.46         3.15 o                         
   4   5   6         57.10         56.87         3.17 o                         
   5   5   6          0.38         -0.10         2.61 o                         
   6   5   6         51.09         53.99         2.20 o                         
   7   5   6         14.51          8.17         1.72 o                         
   8   5   6         30.55         27.54         2.10 o                         
   9   5   6          3.45          0.30         3.36 o                         
  10   5   6        111.73        124.48         5.03 o                         
  11   5   6         37.91         36.78         4.14 o                         
  12   5   6          5.16          5.17         3.70 o                         
 -14   6   6          1.12          0.00         2.11 o                         
 -13   6   6          0.11          0.45         2.05 o                         
 -12   6   6         45.73         51.60         4.89 o                         
 -11   6   6          3.08          4.52         2.20 o                         
 -10   6   6         17.70         16.40         2.26 o                         
  -9   6   6        185.79        186.09         6.25 o                         
  -8   6   6         27.48         22.27         2.26 o                         
  -7   6   6          2.96          1.41         1.69 o                         
  -6   6   6         20.88         17.69         1.88 o                         
  -5   6   6         79.74         75.73         2.11 o                         
  -4   6   6          0.28         -0.35         1.44 o                         
  -3   6   6        102.60        111.12         4.97 o                         
  -2   6   6          0.62          1.73         1.49 o                         
  -1   6   6          5.16          8.79         1.97 o                         
   0   6   6         15.69         16.90         1.98 o                         
   1   6   6          5.27          4.71         1.47 o                         
   2   6   6         32.48         30.80         1.73 o                         
   3   6   6         18.85         19.91         1.69 o                         
   4   6   6         18.95         19.46         2.27 o                         
   5   6   6          0.12         -1.81         1.92 o                         
   6   6   6         56.74         56.64         2.71 o                         
   7   6   6         52.36         51.27         3.71 o                         
   8   6   6          6.73          4.92         2.43 o                         
   9   6   6          0.67         -2.65         2.65 o                         
  10   6   6          3.33          4.03         3.85 o                         
  11   6   6          1.51          3.27         3.79 o                         
 -13   7   6         32.12         38.36         3.91 o                         
 -12   7   6          6.28          7.95         2.28 o                         
 -11   7   6        152.46        157.78         3.97 o                         
 -10   7   6        249.36        255.33        13.13 o                         
  -9   7   6          7.16          6.74         2.28 o                         
  -8   7   6         83.24         81.82         4.37 o                         
  -7   7   6         10.67          6.22         2.98 o                         
  -6   7   6          2.58          2.84         3.15 o                         
  -5   7   6          4.54          8.77         3.36 o                         
  -4   7   6         42.64         41.83         2.46 o                         
  -3   7   6         30.45         29.25         2.50 o                         
  -2   7   6          1.02          0.69         2.14 o                         
  -1   7   6         19.57         16.07         2.37 o                         
   0   7   6          8.11          4.65         2.15 o                         
   1   7   6         18.93         19.62         2.16 o                         
   2   7   6          3.84          3.56         2.19 o                         
   3   7   6         23.69         25.67         2.51 o                         
   4   7   6          2.23          2.92         3.38 o                         
   5   7   6         81.45         84.92         4.62 o                         
   6   7   6         94.41         98.21         4.90 o                         
   7   7   6         21.00         25.83         4.12 o                         
   8   7   6          0.57          0.02         3.65 o                         
   9   7   6          0.95          2.26         3.45 o                         
 -10   8   6         22.15         17.59         4.23 o                         
  -9   8   6          2.71          1.41         3.60 o                         
  -8   8   6          6.28          7.30         3.31 o                         
  -7   8   6          2.08          1.74         3.69 o                         
  -6   8   6          0.00         -1.62         3.49 o                         
  -5   8   6          1.45          2.06         3.08 o                         
  -4   8   6         11.05          6.36         3.64 o                         
  -3   8   6          0.27          0.37         3.36 o                         
  -2   8   6          1.74         -0.20         2.39 o                         
  -1   8   6         69.08         74.15         3.35 o                         
   0   8   6          2.28          1.80         2.38 o                         
   1   8   6         16.30         14.49         2.68 o                         
   2   8   6         38.14         42.05         2.95 o                         
   3   8   6         55.53         55.86         4.96 o                         
   4   8   6          4.39          5.35         4.28 o                         
   5   8   6         26.04         33.43         4.18 o                         
   6   8   6         66.64         73.82         5.34 o                         
   7   8   6        118.61        120.21         5.96 o                         
  -4   9   6          4.76          0.90         4.10 o                         
  -3   9   6         46.79         48.32         4.37 o                         
  -2   9   6          2.20         -1.50         3.41 o                         
  -1   9   6         10.60         10.85         3.73 o                         
   0   9   6          2.12          9.28         3.22 o                         
   1   9   6          0.32         -2.60         3.58 o                         
   2   9   6          2.42          0.93         2.98 o                         
 -18   1   7         11.13          8.46         3.14 o                         
 -17   1   7         16.96         12.84         2.94 o                         
 -16   1   7          0.00          0.99         2.76 o                         
 -15   1   7          4.15          8.03         2.53 o                         
 -14   1   7         39.95         48.16         3.02 o                         
 -13   1   7        192.34        193.86         5.84 o                         
 -12   1   7          2.48          0.08         2.13 o                         
 -11   1   7          4.05          2.45         1.86 o                         
 -10   1   7        360.68        371.83         4.04 o                         
  -9   1   7          0.12         -0.33         1.55 o                         
  -8   1   7          0.22          1.73         1.35 o                         
  -7   1   7         19.37         20.10         1.43 o                         
  -6   1   7        122.31        129.49         1.73 o                         
  -5   1   7         80.17         87.10         3.23 o                         
  -4   1   7       1456.77       1569.33        14.28 o                         
  -3   1   7        429.39        461.29         2.04 o                         
  -2   1   7       1250.84       1364.06         3.92 o                         
  -1   1   7        316.02        340.59         2.49 o                         
   0   1   7         62.75         62.01         1.22 o                         
   1   1   7       1877.63       1928.33        12.24 o                         
   2   1   7         40.74         36.58         0.66 o                         
   3   1   7        220.68        244.22         2.76 o                         
   4   1   7         12.38         11.72         1.85 o                         
   5   1   7         14.19         15.41         2.11 o                         
   6   1   7        168.90        154.43         2.57 o                         
   7   1   7        266.87        267.13         3.38 o                         
   8   1   7         39.11         40.05         2.34 o                         
   9   1   7        121.41        112.20         2.83 o                         
  10   1   7          5.81          7.69         1.97 o                         
  11   1   7         37.03         36.19         4.54 o                         
  12   1   7          5.21          7.59         2.89 o                         
  13   1   7          0.57          4.01         2.22 o                         
  14   1   7          6.47          8.63         2.52 o                         
  15   1   7         37.23         44.83         4.18 o                         
 -18   2   7          5.71         10.32         2.98 o                         
 -17   2   7         27.62         24.68         3.60 o                         
 -16   2   7          3.54          5.23         2.77 o                         
 -15   2   7        232.98        208.24         4.45 o                         
 -14   2   7          8.95         12.02         2.34 o                         
 -13   2   7          1.35         -0.19         2.30 o                         
 -12   2   7         61.90         56.61         2.80 o                         
 -11   2   7        178.81        173.02         4.30 o                         
 -10   2   7          3.99          4.05         1.91 o                         
  -9   2   7        221.46        231.29         3.47 o                         
  -8   2   7        758.59        743.57         7.49 o                         
  -7   2   7        231.35        229.36         2.82 o                         
  -6   2   7        608.10        665.77         4.30 o                         
  -5   2   7          1.42          0.86         0.79 o                         
  -4   2   7        832.84        929.93         7.25 o                         
  -3   2   7         65.44         73.97         1.06 o                         
  -2   2   7        646.00        714.46         3.27 o                         
  -1   2   7        225.57        230.93         1.77 o                         
   0   2   7          1.71          2.63         0.82 o                         
   1   2   7        114.56        114.33         1.67 o                         
   2   2   7        322.27        325.09         2.66 o                         
   3   2   7         29.29         33.71         1.23 o                         
   4   2   7        163.18        168.16         2.25 o                         
   5   2   7        214.48        201.37         3.88 o                         
   6   2   7        260.68        249.71         3.71 o                         
   7   2   7          0.25         -0.05         1.60 o                         
   8   2   7         32.92         32.74         2.09 o                         
   9   2   7        296.60        272.11         4.22 o                         
  10   2   7         18.93         17.62         4.57 o                         
  11   2   7         23.43         16.72         3.49 o                         
  12   2   7         16.83         21.31         3.63 o                         
  13   2   7          8.47          3.83         3.08 o                         
  14   2   7          0.42          1.56         3.31 o                         
 -18   3   7          6.66          3.30         7.26 o                         
 -17   3   7          3.68          1.61         2.81 o                         
 -16   3   7          1.11          2.78         2.48 o                         
 -15   3   7          2.66          5.19         2.20 o                         
 -14   3   7          1.19         -0.19         2.21 o                         
 -13   3   7         93.36         86.22         3.31 o                         
 -12   3   7          9.50          8.79         2.24 o                         
 -11   3   7         29.73         32.77         2.33 o                         
 -10   3   7        149.23        141.06         3.11 o                         
  -9   3   7         17.78         15.02         1.83 o                         
  -8   3   7        408.14        381.90         4.02 o                         
  -7   3   7         52.20         41.74         1.08 o                         
  -6   3   7        104.23        114.61         1.39 o                         
  -5   3   7          7.98         10.76         1.31 o                         
  -4   3   7        509.94        572.61         4.07 o                         
  -3   3   7        700.06        714.84        14.49 o                         
  -2   3   7         36.03         30.64         2.63 o                         
  -1   3   7          7.77          6.82         2.26 o                         
   0   3   7          3.95          1.08         1.38 o                         
   1   3   7        164.48        162.31         3.63 o                         
   2   3   7        191.45        177.72         7.68 o                         
   3   3   7        471.80        470.83         5.77 o                         
   4   3   7         32.73         30.97         1.38 o                         
   5   3   7         11.64          9.18         2.44 o                         
   6   3   7         86.00         81.38         3.66 o                         
   7   3   7        169.52        162.23         4.62 o                         
   8   3   7         38.81         36.06         3.66 o                         
   9   3   7         96.53         87.70         4.04 o                         
  10   3   7         45.17         39.56         3.55 o                         
  11   3   7         59.82         57.51         4.35 o                         
  12   3   7          0.25         -2.74         3.23 o                         
  13   3   7          5.77          4.78         3.87 o                         
 -17   4   7          0.02         -1.52         3.12 o                         
 -16   4   7          4.87          1.30         2.57 o                         
 -15   4   7          0.11         -0.36         2.33 o                         
 -14   4   7          7.91          3.80         2.08 o                         
 -13   4   7          7.53          6.07         2.48 o                         
 -12   4   7         26.93         25.51         3.15 o                         
 -11   4   7         25.01         27.54         2.36 o                         
 -10   4   7         12.93         11.14         2.22 o                         
  -9   4   7         26.30         24.36         2.13 o                         
  -8   4   7          3.51          3.68         1.59 o                         
  -7   4   7         41.34         42.41         1.49 o                         
  -6   4   7         62.78         62.83         2.65 o                         
  -5   4   7        174.27        169.74         3.09 o                         
  -4   4   7          0.01          0.65         1.11 o                         
  -3   4   7        157.60        156.99         4.03 o                         
  -2   4   7          2.62         -0.06         2.26 o                         
  -1   4   7         92.23         75.44         3.08 o                         
   0   4   7         63.18         63.79         1.74 o                         
   1   4   7          0.93          0.75         1.09 o                         
   2   4   7         50.00         48.39         1.76 o                         
   3   4   7         45.18         40.61         2.80 o                         
   4   4   7         36.18         35.31         2.74 o                         
   5   4   7         12.12         10.28         2.77 o                         
   6   4   7          7.21          5.77         2.49 o                         
   7   4   7         13.51         11.46         3.00 o                         
   8   4   7         16.17         17.08         3.00 o                         
   9   4   7          2.93          0.59         3.24 o                         
  10   4   7         20.17         19.70         3.76 o                         
  11   4   7          0.14         -2.52         3.64 o                         
  12   4   7         12.27         10.69         3.46 o                         
 -15   5   7          7.96          4.39         2.51 o                         
 -14   5   7          4.50          4.33         2.22 o                         
 -13   5   7          8.59         11.15         2.18 o                         
 -12   5   7         37.02         37.33         2.45 o                         
 -11   5   7         17.09         14.69         2.14 o                         
 -10   5   7          0.03          0.15         1.86 o                         
  -9   5   7         20.42         21.69         2.51 o                         
  -8   5   7         94.03         97.89         4.21 o                         
  -7   5   7          0.04          0.05         1.37 o                         
  -6   5   7         21.44         27.08         1.57 o                         
  -5   5   7          3.56          2.45         1.61 o                         
  -4   5   7          0.51          1.65         1.66 o                         
  -3   5   7        123.73        132.56         2.30 o                         
  -2   5   7        123.68        125.80         2.24 o                         
  -1   5   7         19.80         22.40         1.55 o                         
   0   5   7         12.83         11.32         1.69 o                         
   1   5   7        143.71        143.89         2.26 o                         
   2   5   7        122.63        109.13         2.13 o                         
   3   5   7          0.87          2.06         2.63 o                         
   4   5   7        123.07        124.78         4.01 o                         
   5   5   7          9.03          3.26         3.01 o                         
   6   5   7         21.11         15.09         2.87 o                         
   7   5   7          2.16          2.20         2.90 o                         
   8   5   7          4.65          1.48         3.08 o                         
   9   5   7         16.27         17.66         3.51 o                         
  10   5   7         42.25         41.63         3.66 o                         
  11   5   7          0.86         -0.68         3.04 o                         
  12   5   7          2.64          6.13         3.88 o                         
 -15   6   7          3.59          7.09         3.34 o                         
 -14   6   7          2.38          1.47         1.81 o                         
 -13   6   7          2.65          0.14         2.25 o                         
 -12   6   7          0.16          0.11         2.13 o                         
 -11   6   7          7.48          5.05         2.14 o                         
 -10   6   7         74.78         64.46         5.62 o                         
  -9   6   7          8.55         10.08         1.85 o                         
  -8   6   7        124.31        114.48         2.90 o                         
  -7   6   7         25.19         22.61         1.49 o                         
  -6   6   7          0.81         -0.86         1.47 o                         
  -5   6   7         25.72         24.97         2.75 o                         
  -4   6   7          0.16         -0.35         1.54 o                         
  -3   6   7          0.24          0.01         1.56 o                         
  -2   6   7          3.09          4.51         1.63 o                         
  -1   6   7         30.62         30.12         1.81 o                         
   0   6   7          2.24          0.43         1.54 o                         
   1   6   7        120.42        119.17         2.79 o                         
   2   6   7          0.41         -0.83         1.37 o                         
   3   6   7        220.41        219.90         5.57 o                         
   4   6   7         50.38         52.65         2.44 o                         
   5   6   7          2.46          1.28         2.09 o                         
   6   6   7         19.41         19.84         2.39 o                         
   7   6   7          9.39         10.82         2.15 o                         
   8   6   7          0.43          0.39         2.16 o                         
   9   6   7          2.30          2.86         2.90 o                         
  10   6   7          6.76          8.70         2.07 o                         
  11   6   7         11.53          5.60         3.12 o                         
 -13   7   7          8.53          7.39         3.34 o                         
 -12   7   7          3.79          2.30         2.45 o                         
 -11   7   7         31.73         35.09         2.88 o                         
 -10   7   7         49.58         52.43         9.33 o                         
  -9   7   7          3.52          6.91         2.45 o                         
  -8   7   7          1.83          1.43         3.41 o                         
  -7   7   7          2.48          5.06         3.34 o                         
  -6   7   7          3.19          6.35         3.39 o                         
  -5   7   7         16.53         25.42         2.47 o                         
  -4   7   7         49.35         61.49         4.23 o                         
  -3   7   7        234.73        250.46         5.89 o                         
  -2   7   7          0.83         -1.68         2.31 o                         
  -1   7   7         19.95         22.71         2.42 o                         
   0   7   7         25.40         23.54         2.52 o                         
   1   7   7          1.23          1.68         2.23 o                         
   2   7   7         54.35         52.00         2.60 o                         
   3   7   7         38.44         34.69         3.89 o                         
   4   7   7         49.81         52.27         4.49 o                         
   5   7   7          1.72          2.42         3.13 o                         
   6   7   7         47.30         49.91         4.59 o                         
   7   7   7          9.08          5.03         3.75 o                         
   8   7   7          1.33         -2.05         2.24 o                         
   9   7   7          1.62         -0.32         3.09 o                         
  -9   8   7          2.93          5.99         4.06 o                         
  -8   8   7          0.45          0.67         3.46 o                         
  -7   8   7          0.11          0.93         3.27 o                         
  -6   8   7         28.43         30.14         4.05 o                         
  -5   8   7         87.58         92.34         5.15 o                         
  -4   8   7         58.74         62.23         4.30 o                         
  -3   8   7          2.28          3.87         2.54 o                         
  -2   8   7          8.62          9.39         2.65 o                         
  -1   8   7         22.40         20.07         2.90 o                         
   0   8   7         13.77         14.31         2.73 o                         
   1   8   7         40.97         38.90         2.70 o                         
   2   8   7         19.64         19.08         2.49 o                         
   3   8   7          4.95          7.50         3.74 o                         
   4   8   7         12.55         16.80         4.35 o                         
   5   8   7         31.37         38.74         4.75 o                         
   6   8   7         60.05         61.43         5.41 o                         
  -3   9   7          2.33          6.99         3.94 o                         
  -2   9   7         11.21          2.65         3.95 o                         
  -1   9   7          1.89          6.76         3.86 o                         
   0   9   7          4.22          1.70         3.16 o                         
   1   9   7          0.61          2.64         3.47 o                         
 -18   0   8        131.97        124.18         5.78 o                         
 -17   0   8         58.32         45.50         4.79 o                         
 -16   0   8        100.50        112.73         5.68 o                         
 -15   0   8        389.35        367.92         8.05 o                         
 -14   0   8         15.56         20.77         3.88 o                         
 -13   0   8          2.49          1.99         2.94 o                         
 -12   0   8         17.35         18.38         3.31 o                         
 -11   0   8         44.89         49.16         3.45 o                         
 -10   0   8          4.37          4.63         2.46 o                         
  -9   0   8       1232.93       1280.35         9.78 o                         
  -8   0   8        772.24        786.43         7.35 o                         
  -7   0   8         10.10          3.48         1.87 o                         
  -6   0   8        213.05        242.34         2.69 o                         
  -5   0   8        481.82        509.36         3.63 o                         
  -4   0   8        451.39        544.27         8.68 o                         
  -3   0   8        437.67        471.96         8.66 o                         
  -2   0   8       2630.06       2869.14        37.66 o                         
  -1   0   8       1136.88       1191.29         5.11 o                         
   0   0   8          0.97          0.49         1.00 o                         
   1   0   8       1674.19       1803.41         6.35 o                         
   2   0   8          0.49         -0.37         0.96 o                         
   3   0   8        200.43        198.98         3.53 o                         
   4   0   8        135.28        124.82         3.05 o                         
   5   0   8        280.52        271.19         4.47 o                         
   6   0   8        141.54        156.50         3.89 o                         
   7   0   8       1802.36       1824.25        11.79 o                         
   8   0   8        185.94        201.70         4.92 o                         
   9   0   8        142.96        119.40         4.16 o                         
  10   0   8         22.29         21.20         3.15 o                         
  11   0   8          6.92          7.00         3.12 o                         
  12   0   8         12.94         23.96         3.53 o                         
  13   0   8         24.24         33.43         3.65 o                         
  14   0   8         19.17         26.79         4.25 o                         
 -18   1   8          1.60         -1.17         2.75 o                         
 -17   1   8        252.32        259.34         6.00 o                         
 -16   1   8        229.32        262.75         5.07 o                         
 -15   1   8         53.64         56.85         3.13 o                         
 -14   1   8         54.28         67.80         3.00 o                         
 -13   1   8         93.09         87.43         3.01 o                         
 -12   1   8         61.59         58.53         2.66 o                         
 -11   1   8        178.43        179.37         3.89 o                         
 -10   1   8        366.02        400.07         9.15 o                         
  -9   1   8          0.37         -0.53         1.65 o                         
  -8   1   8        268.66        291.44         6.30 o                         
  -7   1   8        224.65        246.58        21.28 o                         
  -6   1   8        347.59        396.28         3.59 o                         
  -5   1   8        225.72        240.88         2.27 o                         
  -4   1   8         69.34         87.48         1.47 o                         
  -3   1   8        458.65        510.64         1.94 o                         
  -2   1   8        123.37        150.28         1.46 o                         
  -1   1   8       2719.71       2840.25         8.52 o                         
   0   1   8         68.33         78.21         1.39 o                         
   1   1   8          1.59          0.06         0.77 o                         
   2   1   8         10.41         11.13         0.77 o                         
   3   1   8       1041.78        949.81        12.45 o                         
   4   1   8         58.67         65.25         1.76 o                         
   5   1   8        621.46        590.28         4.91 o                         
   6   1   8        264.65        265.54         3.32 o                         
   7   1   8          7.22          7.43         1.85 o                         
   8   1   8        364.03        345.73         4.12 o                         
   9   1   8        165.48        172.40        11.23 o                         
  10   1   8         32.50         25.30         2.28 o                         
  11   1   8          3.05          2.92         2.80 o                         
  12   1   8         19.57         22.30         2.52 o                         
  13   1   8         82.43         98.38         4.15 o                         
  14   1   8          3.40         10.55         3.50 o                         
 -18   2   8         25.52         22.85         3.16 o                         
 -17   2   8          0.85         -2.49         2.68 o                         
 -16   2   8         57.29         63.91         3.30 o                         
 -15   2   8         45.87         42.93         3.04 o                         
 -14   2   8          5.15          1.90         2.37 o                         
 -13   2   8          0.12         -1.77         2.10 o                         
 -12   2   8          4.06          1.33         2.10 o                         
 -11   2   8         93.25         85.74         2.77 o                         
 -10   2   8        196.54        196.21         3.24 o                         
  -9   2   8         34.83         36.57         2.95 o                         
  -8   2   8          7.48          4.99         1.55 o                         
  -7   2   8         22.16         16.81         1.52 o                         
  -6   2   8        125.44        126.53         2.26 o                         
  -5   2   8        120.61        171.12        44.20 o                         
  -4   2   8        229.20        211.48         1.91 o                         
  -3   2   8        697.87        713.93         5.14 o                         
  -2   2   8        809.89        841.47         3.04 o                         
  -1   2   8        191.96        188.45         1.63 o                         
   0   2   8         35.12         36.71         1.18 o                         
   1   2   8        152.28        145.86         2.03 o                         
   2   2   8        268.18        250.67         6.77 o                         
   3   2   8          1.16          0.28         1.14 o                         
   4   2   8         18.49         18.97         1.35 o                         
   5   2   8        111.04        100.75         2.16 o                         
   6   2   8        522.99        506.75         4.26 o                         
   7   2   8        763.52        745.96        10.23 o                         
   8   2   8        211.59        189.27         5.05 o                         
   9   2   8          0.11         -3.02         3.18 o                         
  10   2   8          0.47         -1.71         3.22 o                         
  11   2   8          1.54          0.12         2.74 o                         
  12   2   8         10.02         13.37         3.75 o                         
  13   2   8         31.62         37.38         4.24 o                         
 -18   3   8         31.18         26.77         4.62 o                         
 -17   3   8          0.19          1.51         2.79 o                         
 -16   3   8         13.53         12.08         2.84 o                         
 -15   3   8          1.46          2.52         2.29 o                         
 -14   3   8          1.41          0.58         2.26 o                         
 -13   3   8        105.84        116.35         3.42 o                         
 -12   3   8         12.47          9.62         2.21 o                         
 -11   3   8         73.84         73.80         2.85 o                         
 -10   3   8        299.31        302.73         4.17 o                         
  -9   3   8        158.39        149.71         3.00 o                         
  -8   3   8          0.64          3.10         2.67 o                         
  -7   3   8         85.68         91.42         4.07 o                         
  -6   3   8          6.98          7.35         1.37 o                         
  -5   3   8         13.47         15.54         1.79 o                         
  -4   3   8        949.92        974.89         6.37 o                         
  -3   3   8          3.72          3.52         2.55 o                         
  -2   3   8       1240.12       1210.69         9.43 o                         
  -1   3   8         51.99         36.80         2.82 o                         
   0   3   8        109.33        110.08         3.22 o                         
   1   3   8       1014.79        999.30         8.18 o                         
   2   3   8        157.96        161.56         2.32 o                         
   3   3   8         33.59         28.83         2.60 o                         
   4   3   8         47.55         40.93         3.14 o                         
   5   3   8         18.78         21.43         2.85 o                         
   6   3   8          2.08         -1.62         2.87 o                         
   7   3   8        544.02        540.38         7.52 o                         
   8   3   8         77.55         79.58         4.18 o                         
   9   3   8         49.58         40.90         3.90 o                         
  10   3   8         15.87         10.91         3.49 o                         
  11   3   8          0.41          0.10         3.56 o                         
  12   3   8          0.05         -1.20         3.24 o                         
 -17   4   8         15.24         10.49         2.46 o                         
 -16   4   8         28.47         28.23         2.79 o                         
 -15   4   8          0.74          0.14         2.31 o                         
 -14   4   8          0.82          2.53         2.07 o                         
 -13   4   8          0.00         -1.27         2.08 o                         
 -12   4   8          9.78          4.19         3.40 o                         
 -11   4   8         72.98         73.33         4.49 o                         
 -10   4   8        644.84        618.82        10.40 o                         
  -9   4   8         45.68         51.59         2.37 o                         
  -8   4   8        295.46        297.75         3.87 o                         
  -7   4   8         12.80         12.46         1.30 o                         
  -6   4   8         70.93         70.89         1.73 o                         
  -5   4   8         90.58         89.36         1.82 o                         
  -4   4   8        292.46        309.82         5.58 o                         
  -3   4   8        205.82        206.39         4.73 o                         
  -2   4   8         53.79         57.19         3.25 o                         
  -1   4   8         54.29         60.84         3.33 o                         
   0   4   8         13.12         11.89         1.51 o                         
   1   4   8        232.08        232.21         5.19 o                         
   2   4   8         26.57         27.70         2.84 o                         
   3   4   8         96.23         94.76         3.64 o                         
   4   4   8          5.94          3.72         2.77 o                         
   5   4   8        173.77        169.46         4.82 o                         
   6   4   8        235.57        221.84         5.42 o                         
   7   4   8         49.67         46.77         3.82 o                         
   8   4   8        185.53        185.39         5.22 o                         
   9   4   8         18.79         20.94         3.70 o                         
  10   4   8          2.09          2.21         3.23 o                         
  11   4   8          0.22         -1.47         3.55 o                         
  12   4   8          2.56          1.56         3.68 o                         
 -15   5   8          5.29          1.23         2.50 o                         
 -14   5   8          0.00         -1.01         2.30 o                         
 -13   5   8         19.40         20.20         4.26 o                         
 -12   5   8         15.72         16.10         2.31 o                         
 -11   5   8          4.26          4.72         2.02 o                         
 -10   5   8         10.94         11.08         2.10 o                         
  -9   5   8        131.62        147.20         3.34 o                         
  -8   5   8        144.49        153.64         3.34 o                         
  -7   5   8        122.37        113.34         2.56 o                         
  -6   5   8         21.36         17.34         1.52 o                         
  -5   5   8         46.23         44.16         2.12 o                         
  -4   5   8        146.53        143.57         3.90 o                         
  -3   5   8         74.11         72.85         2.49 o                         
  -2   5   8          1.21          1.90         1.75 o                         
  -1   5   8          8.05          8.57         2.53 o                         
   0   5   8         10.82         14.02         1.84 o                         
   1   5   8        204.21        205.28         3.80 o                         
   2   5   8         15.70         15.97         2.05 o                         
   3   5   8        199.76        191.80         4.77 o                         
   4   5   8        301.54        303.74         5.85 o                         
   5   5   8         11.76          8.90         2.96 o                         
   6   5   8          1.49         -1.35         3.17 o                         
   7   5   8         81.14         74.73         3.96 o                         
   8   5   8          1.39         -2.85         3.35 o                         
   9   5   8         70.63         71.10         4.25 o                         
  10   5   8          3.99          2.86         3.63 o                         
  11   5   8          0.68         -1.34         3.73 o                         
 -15   6   8          2.15          0.01         3.48 o                         
 -14   6   8         26.49         22.29         2.37 o                         
 -13   6   8         30.72         29.85         2.84 o                         
 -12   6   8          9.30          7.28         2.22 o                         
 -11   6   8          2.74          4.35         2.35 o                         
 -10   6   8          1.18          1.02         2.11 o                         
  -9   6   8          7.78          9.11         2.29 o                         
  -8   6   8          0.05         -0.64         2.14 o                         
  -7   6   8         29.47         26.46         1.61 o                         
  -6   6   8          3.53          3.36         1.63 o                         
  -5   6   8         28.98         29.90         2.05 o                         
  -4   6   8         40.34         38.38         1.96 o                         
  -3   6   8          7.76          9.50         1.74 o                         
  -2   6   8         13.91         15.63         1.74 o                         
  -1   6   8          7.70         11.65         1.74 o                         
   0   6   8         12.78         15.99         1.73 o                         
   1   6   8         20.66         23.83         1.55 o                         
   2   6   8        204.20        222.21         3.19 o                         
   3   6   8        118.34        122.87         3.17 o                         
   4   6   8          8.57          8.27         3.19 o                         
   5   6   8          4.21          4.48         2.93 o                         
   6   6   8         10.45         12.49         3.22 o                         
   7   6   8          1.82         -0.61         2.77 o                         
   8   6   8          1.28         -0.18         3.08 o                         
   9   6   8          0.79          4.43         3.53 o                         
  10   6   8          0.80         -3.68         3.68 o                         
 -12   7   8         58.05         65.64         7.72 o                         
 -11   7   8          0.15          1.12         2.39 o                         
 -10   7   8          4.16          6.65         2.43 o                         
  -9   7   8          8.28         12.19         2.38 o                         
  -8   7   8          1.13          4.86         3.33 o                         
  -7   7   8          0.50         -1.89         3.33 o                         
  -6   7   8          3.53          4.81         2.18 o                         
  -5   7   8         48.75         45.50         2.86 o                         
  -4   7   8          0.11         -0.60         2.06 o                         
  -3   7   8         16.45         17.97         2.48 o                         
  -2   7   8         42.91         44.75         2.71 o                         
  -1   7   8          2.39          3.47         2.24 o                         
   0   7   8         41.04         39.13         2.66 o                         
   1   7   8         33.60         33.53         3.28 o                         
   2   7   8          0.14          0.20         3.30 o                         
   3   7   8         45.15         45.65         3.98 o                         
   4   7   8        151.00        124.22        22.94 o                         
   5   7   8         38.57         34.22         4.40 o                         
   6   7   8          1.16          3.44         2.36 o                         
   7   7   8          5.58          6.38         2.37 o                         
   8   7   8          8.35          9.37         5.90 o                         
  -8   8   8          2.60          5.70         3.83 o                         
  -7   8   8          5.14          6.58         4.01 o                         
  -6   8   8          1.60         -1.54         3.68 o                         
  -5   8   8         51.58         52.54         4.98 o                         
  -4   8   8          3.78          2.51         2.37 o                         
  -3   8   8         15.43         15.93         2.65 o                         
  -2   8   8          3.90          3.53         2.43 o                         
  -1   8   8          0.72         -0.15         2.83 o                         
   0   8   8         13.03         11.33         3.33 o                         
   1   8   8         18.92         15.87         2.64 o                         
   2   8   8         73.68         74.84         5.31 o                         
   3   8   8        217.06        213.18         6.75 o                         
   4   8   8          4.24          7.24         4.36 o                         
  -1   9   8         12.08          7.86         4.01 o                         
   0   9   8         11.30          8.87         3.46 o                         
 -18   1   9         14.01         16.02         3.26 o                         
 -17   1   9         50.34         53.10         3.34 o                         
 -16   1   9         33.98         37.67         2.97 o                         
 -15   1   9          7.44          9.01         2.63 o                         
 -14   1   9         10.15          5.40         2.41 o                         
 -13   1   9          1.51         -1.56         2.07 o                         
 -12   1   9         47.93         42.46         2.53 o                         
 -11   1   9        514.80        524.12         5.23 o                         
 -10   1   9         91.91         85.42         2.68 o                         
  -9   1   9         64.52         62.83         2.27 o                         
  -8   1   9          5.93         10.01         1.79 o                         
  -7   1   9          6.33          4.68         1.47 o                         
  -6   1   9        174.31        158.70         2.59 o                         
  -5   1   9        168.83        160.80         1.93 o                         
  -4   1   9        262.46        294.66         3.95 o                         
  -3   1   9          0.25         -0.19         0.82 o                         
  -2   1   9        561.04        627.25         6.30 o                         
  -1   1   9          3.08          5.08         1.02 o                         
   0   1   9        197.41        198.34         2.51 o                         
   1   1   9         18.28         18.32         0.82 o                         
   2   1   9        451.66        439.04         3.59 o                         
   3   1   9        661.57        614.57         4.27 o                         
   4   1   9         47.26         41.90         1.82 o                         
   5   1   9         40.63         32.67         1.87 o                         
   6   1   9         14.48         15.80         1.91 o                         
   7   1   9        326.88        287.26         5.84 o                         
   8   1   9          4.09          2.44         1.89 o                         
   9   1   9          4.01          0.30         1.98 o                         
  10   1   9         29.35         35.75         2.46 o                         
  11   1   9          1.07          2.07         2.09 o                         
  12   1   9          6.67          8.91         2.32 o                         
  13   1   9         66.39         74.09         3.29 o                         
 -18   2   9         54.33         62.49         5.03 o                         
 -17   2   9         12.86          9.90         6.66 o                         
 -16   2   9          0.09         -1.66         3.70 o                         
 -15   2   9          0.05          3.76         2.59 o                         
 -14   2   9          0.04         -1.18         2.36 o                         
 -13   2   9          4.09          1.44         2.18 o                         
 -12   2   9        105.57         91.11         4.63 o                         
 -11   2   9         11.39         10.72         2.40 o                         
 -10   2   9       1396.57       1414.81        53.13 o                         
  -9   2   9        266.20        260.25         6.88 o                         
  -8   2   9         98.16        104.55         2.48 o                         
  -7   2   9         86.27         95.07         2.31 o                         
  -6   2   9        134.91        134.75         4.71 o                         
  -5   2   9        101.62        119.84         2.08 o                         
  -4   2   9        508.15        512.03         5.90 o                         
  -3   2   9          0.27          2.44         1.71 o                         
  -2   2   9        317.38        320.08         2.35 o                         
  -1   2   9         87.22         84.83         1.41 o                         
   0   2   9          2.38          1.28         1.53 o                         
   1   2   9        367.01        371.70         3.22 o                         
   2   2   9         14.96         14.31         1.34 o                         
   3   2   9        202.36        194.55         2.61 o                         
   4   2   9         45.36         39.04         1.73 o                         
   5   2   9        703.88        685.18         9.97 o                         
   6   2   9         11.28          9.06         3.16 o                         
   7   2   9        200.69        182.87         4.93 o                         
   8   2   9        189.12        156.33         4.95 o                         
   9   2   9         50.78         51.89         3.58 o                         
  10   2   9          1.65          4.00         2.89 o                         
  11   2   9         62.91         69.37         4.33 o                         
  12   2   9         13.52         15.20         3.78 o                         
 -18   3   9          9.75         16.67         4.08 o                         
 -17   3   9         25.51         26.50         2.86 o                         
 -16   3   9         38.68         41.55         3.08 o                         
 -15   3   9          5.85          5.79         2.56 o                         
 -14   3   9         10.70         11.20         2.47 o                         
 -13   3   9         53.76         48.22         3.96 o                         
 -12   3   9         41.80         38.70         2.56 o                         
 -11   3   9        298.31        311.65         4.94 o                         
 -10   3   9        109.50        113.57         3.55 o                         
  -9   3   9        367.41        359.12         6.49 o                         
  -8   3   9          2.20          2.86         2.75 o                         
  -7   3   9         10.57         10.74         1.56 o                         
  -6   3   9          5.61          5.83         1.72 o                         
  -5   3   9         12.43         13.41         1.42 o                         
  -4   3   9        328.22        336.19         3.30 o                         
  -3   3   9         11.24          6.71         2.75 o                         
  -2   3   9          8.52         10.59         2.66 o                         
  -1   3   9         25.40         26.11         2.78 o                         
   0   3   9          0.05         -0.37         1.73 o                         
   1   3   9        291.63        269.57         4.95 o                         
   2   3   9        904.93        892.52         8.36 o                         
   3   3   9        355.70        340.62         5.74 o                         
   4   3   9        146.45        131.17         4.26 o                         
   5   3   9        112.36        106.76         4.25 o                         
   6   3   9         31.81         27.94         3.51 o                         
   7   3   9        292.45        273.60         6.04 o                         
   8   3   9         14.37         14.24         3.35 o                         
   9   3   9          4.76          5.02         3.41 o                         
  10   3   9          3.17          1.81         3.40 o                         
  11   3   9          6.33          2.02         3.72 o                         
  12   3   9         19.25         26.93         3.94 o                         
 -17   4   9          3.20          3.01         3.79 o                         
 -16   4   9         10.02          9.23         3.57 o                         
 -15   4   9         14.55         14.37         4.07 o                         
 -14   4   9         13.58         10.57         3.44 o                         
 -13   4   9         13.68         13.42         4.00 o                         
 -12   4   9          1.22         -1.59         3.66 o                         
 -11   4   9          2.16          2.15         2.18 o                         
 -10   4   9         54.21         69.33         3.60 o                         
  -9   4   9         46.27         50.41         2.42 o                         
  -8   4   9          2.65          3.42         1.84 o                         
  -7   4   9        195.72        177.87         3.19 o                         
  -6   4   9         56.93         53.24         1.73 o                         
  -5   4   9          0.12         -0.23         1.44 o                         
  -4   4   9        103.05        108.91         4.21 o                         
  -3   4   9        126.12        139.91         4.34 o                         
  -2   4   9         66.31         63.71         3.62 o                         
  -1   4   9        277.12        252.88         5.31 o                         
   0   4   9          0.01         -0.38         1.74 o                         
   1   4   9         15.29         15.71         1.52 o                         
   2   4   9        219.33        222.84         5.06 o                         
   3   4   9         63.69         61.70         3.64 o                         
   4   4   9        326.75        304.30         6.02 o                         
   5   4   9        145.05        139.38         4.80 o                         
   6   4   9         20.00         13.22         3.48 o                         
   7   4   9         14.42          8.64         3.35 o                         
   8   4   9          0.47         -1.41         3.42 o                         
   9   4   9          3.94          3.06         3.05 o                         
  10   4   9         27.41         29.18         3.42 o                         
  11   4   9          0.08          2.56         3.23 o                         
 -15   5   9          0.83         -0.74         2.47 o                         
 -14   5   9          8.10          8.28         3.82 o                         
 -13   5   9        118.05        125.79         4.02 o                         
 -12   5   9          4.73          5.31         2.07 o                         
 -11   5   9          1.32          2.51         1.93 o                         
 -10   5   9          8.65         12.49         2.19 o                         
  -9   5   9          3.68          2.66         2.07 o                         
  -8   5   9         23.72         19.29         2.19 o                         
  -7   5   9          0.68          1.32         1.83 o                         
  -6   5   9         13.55         14.05         1.49 o                         
  -5   5   9         83.29         66.83         2.53 o                         
  -4   5   9          0.32         -1.09         1.95 o                         
  -3   5   9         49.15         51.76         3.73 o                         
  -2   5   9         51.24         49.92         2.39 o                         
  -1   5   9         26.32         21.41         2.08 o                         
   0   5   9         38.81         37.09         2.18 o                         
   1   5   9        559.13        569.85         4.29 o                         
   2   5   9        338.68        359.39         5.09 o                         
   3   5   9          9.51          8.31         2.97 o                         
   4   5   9        223.68        221.83         5.55 o                         
   5   5   9          7.66          5.24         2.80 o                         
   6   5   9          0.57          0.85         3.31 o                         
   7   5   9          1.11          1.67         3.37 o                         
   8   5   9         64.61         70.01         4.29 o                         
   9   5   9         20.70         19.94         3.83 o                         
  10   5   9         23.13         28.32         3.78 o                         
 -14   6   9         16.31         12.76         2.29 o                         
 -13   6   9         33.11         34.87         3.17 o                         
 -12   6   9          5.63          3.16         2.20 o                         
 -11   6   9         26.00         25.13         2.57 o                         
 -10   6   9         94.74         98.98         3.34 o                         
  -9   6   9         21.34         27.78         2.77 o                         
  -8   6   9          0.16         -0.93         2.42 o                         
  -7   6   9         24.37         22.68         3.31 o                         
  -6   6   9         49.93         47.99         2.54 o                         
  -5   6   9         84.66         86.94         4.00 o                         
  -4   6   9         39.57         38.96         1.99 o                         
  -3   6   9          0.13          0.59         1.63 o                         
  -2   6   9          4.15          4.01         1.67 o                         
  -1   6   9         40.38         37.40         2.01 o                         
   0   6   9         42.85         46.27         2.88 o                         
   1   6   9         62.22         63.68         3.85 o                         
   2   6   9          0.31          1.34         2.16 o                         
   3   6   9        211.47        221.92         4.74 o                         
   4   6   9        134.47        145.50         5.75 o                         
   5   6   9         15.86         12.80         3.46 o                         
   6   6   9          2.19          2.32         3.04 o                         
   7   6   9         26.16         27.95         3.45 o                         
   8   6   9         28.14         33.98         4.11 o                         
   9   6   9          0.63         -1.78         3.43 o                         
 -12   7   9          1.09          1.72         3.56 o                         
 -11   7   9          8.74         10.85         2.51 o                         
 -10   7   9          4.10          3.58         3.10 o                         
  -9   7   9         20.45         21.78         3.78 o                         
  -8   7   9        113.65        124.67         5.32 o                         
  -7   7   9         59.94         61.71         4.29 o                         
  -6   7   9          1.59         -0.81         2.41 o                         
  -5   7   9          1.74          2.54         2.12 o                         
  -4   7   9          9.03          4.71         2.36 o                         
  -3   7   9         13.79         12.84         3.94 o                         
  -2   7   9          2.22          2.86         2.24 o                         
  -1   7   9         50.33         49.01         2.87 o                         
   0   7   9         15.99         17.26         2.35 o                         
   1   7   9        105.58        105.96         5.00 o                         
   2   7   9        132.30        128.87         5.34 o                         
   3   7   9         12.70         10.73         2.47 o                         
   4   7   9          0.45          3.64         2.52 o                         
   5   7   9          4.93         -0.73         5.83 o                         
   6   7   9          3.73          3.49         2.28 o                         
   7   7   9          0.00         -2.00         2.00 o                         
  -7   8   9          7.31          6.20         3.98 o                         
  -6   8   9         16.24         12.53         2.76 o                         
  -5   8   9          9.38          5.31         2.49 o                         
  -4   8   9          0.96         -0.46         2.66 o                         
  -3   8   9          0.08         -1.70         2.59 o                         
  -2   8   9          1.37          0.09         2.49 o                         
  -1   8   9          9.52         15.54         3.31 o                         
   0   8   9          3.89          7.24         3.07 o                         
   1   8   9          4.73          7.20         4.14 o                         
   2   8   9         10.55         14.05         4.77 o                         
 -18   0  10         34.88         46.37         4.85 o                         
 -17   0  10          1.33          1.90         4.20 o                         
 -16   0  10          9.48          5.25         3.99 o                         
 -15   0  10          2.00         -0.33         3.34 o                         
 -14   0  10          6.56          8.06         3.29 o                         
 -13   0  10         37.49         26.95         3.37 o                         
 -12   0  10        147.30        130.78         4.70 o                         
 -11   0  10        265.25        266.25         5.87 o                         
 -10   0  10       1316.59       1229.95        10.71 o                         
  -9   0  10        875.02        858.89         8.64 o                         
  -8   0  10         43.76         43.93         3.07 o                         
  -7   0  10        637.45        663.11         7.31 o                         
  -6   0  10          0.60          1.87         2.03 o                         
  -5   0  10        185.20        198.20         4.18 o                         
  -4   0  10          2.35          9.81         2.28 o                         
  -3   0  10         28.98         29.65         1.62 o                         
  -2   0  10         26.40         24.67         2.26 o                         
  -1   0  10        478.40        502.31         4.32 o                         
   0   0  10        191.15        201.23         2.46 o                         
   1   0  10        290.33        212.97        32.65 o                         
   2   0  10          6.55          7.07         3.41 o                         
   3   0  10        394.97        371.21         5.11 o                         
   4   0  10         64.29         60.54         2.94 o                         
   5   0  10          3.35          0.24         2.19 o                         
   6   0  10          1.52          4.05         2.57 o                         
   7   0  10          6.02          4.03         2.43 o                         
   8   0  10        300.35        230.30         5.23 o                         
   9   0  10         60.39         62.08         3.59 o                         
  10   0  10         11.98         12.64         3.05 o                         
  11   0  10         85.54         89.85         4.24 o                         
  12   0  10          1.80         -2.87         3.72 o                         
  13   0  10          0.02         -3.49         3.49 o                         
 -18   1  10         15.63         18.85         4.46 o                         
 -17   1  10          0.01         -0.53         5.08 o                         
 -16   1  10         11.43          7.09         2.96 o                         
 -15   1  10          1.59          4.02         4.12 o                         
 -14   1  10         30.02         30.91         2.17 o                         
 -13   1  10         48.33         43.08         2.57 o                         
 -12   1  10          2.16          0.96         2.43 o                         
 -11   1  10        174.35        186.97         9.05 o                         
 -10   1  10          5.57          6.94         2.13 o                         
  -9   1  10        124.71        120.00         4.37 o                         
  -8   1  10        157.06        137.65        10.87 o                         
  -7   1  10         21.75         31.95         8.76 o                         
  -6   1  10         62.59         69.83         2.15 o                         
  -5   1  10        126.09        139.90         2.61 o                         
  -4   1  10         11.42         14.16         1.11 o                         
  -3   1  10         82.26         85.27         1.61 o                         
  -2   1  10         86.16         91.17         2.00 o                         
  -1   1  10        458.16        429.86         4.02 o                         
   0   1  10          8.12          9.92         1.69 o                         
   1   1  10        152.22        137.98         2.41 o                         
   2   1  10          0.00          0.13         1.36 o                         
   3   1  10        206.81        185.26         2.74 o                         
   4   1  10        181.25        168.15         3.64 o                         
   5   1  10         10.47          7.18         1.79 o                         
   6   1  10         43.30         42.59         2.14 o                         
   7   1  10        113.35         71.23         3.64 o                         
   8   1  10          1.23          1.81         1.81 o                         
   9   1  10          5.01          3.67         2.01 o                         
  10   1  10          6.62          7.82         2.21 o                         
  11   1  10          3.56          5.19         2.12 o                         
  12   1  10         62.97         72.74         5.01 o                         
 -18   2  10          3.88          4.55         4.24 o                         
 -17   2  10          0.85          3.46         2.86 o                         
 -16   2  10          0.45         -0.91         2.56 o                         
 -15   2  10          0.33         -1.09         2.38 o                         
 -14   2  10          1.94          0.77         3.57 o                         
 -13   2  10          0.00         -0.55         2.28 o                         
 -12   2  10          4.37          4.42         2.20 o                         
 -11   2  10          0.29          2.66         2.20 o                         
 -10   2  10         38.90         44.06         8.81 o                         
  -9   2  10         61.00         66.70         2.64 o                         
  -8   2  10         89.58         75.48         7.66 o                         
  -7   2  10         20.79         21.65         1.74 o                         
  -6   2  10          4.23          1.23         1.45 o                         
  -5   2  10         60.46         68.96         2.13 o                         
  -4   2  10        130.93        136.60         2.98 o                         
  -3   2  10         33.26         34.67         1.89 o                         
  -2   2  10         37.55         50.03         1.32 o                         
  -1   2  10          8.71          3.16         1.39 o                         
   0   2  10        162.31        143.59         2.17 o                         
   1   2  10        443.23        411.74         5.77 o                         
   2   2  10          0.05          1.06         1.44 o                         
   3   2  10          1.13          0.72         2.54 o                         
   4   2  10         30.26         22.18         3.33 o                         
   5   2  10         87.83         77.51         3.76 o                         
   6   2  10          1.25         -1.26         2.96 o                         
   7   2  10         69.60         55.33         3.77 o                         
   8   2  10          0.20          0.59         3.19 o                         
   9   2  10         14.66         14.42         3.44 o                         
  10   2  10          3.37          1.28         3.10 o                         
  11   2  10          0.70          2.97         3.73 o                         
  12   2  10         11.63         11.14         3.68 o                         
 -17   3  10         10.15          8.44         3.00 o                         
 -16   3  10         36.31         38.04         3.02 o                         
 -15   3  10          1.67          1.58         2.35 o                         
 -14   3  10         18.24         17.82         3.20 o                         
 -13   3  10         44.12         42.32         2.81 o                         
 -12   3  10        305.66        288.51        11.58 o                         
 -11   3  10        227.40        224.46         4.08 o                         
 -10   3  10        265.80        277.26         6.34 o                         
  -9   3  10          0.80         -0.08         3.08 o                         
  -8   3  10         15.67         12.13         3.59 o                         
  -7   3  10         26.78         32.21         1.89 o                         
  -6   3  10        191.74        201.21         5.16 o                         
  -5   3  10        620.82        626.73         7.96 o                         
  -4   3  10          1.62         -0.27         2.81 o                         
  -3   3  10          0.30          2.01         2.63 o                         
  -2   3  10         94.72         89.06         3.91 o                         
  -1   3  10        137.84        133.52         4.33 o                         
   0   3  10        150.84        135.73         3.12 o                         
   1   3  10       1544.05       1492.45        10.97 o                         
   2   3  10        241.36        224.91         5.12 o                         
   3   3  10       1191.55       1146.57        10.18 o                         
   4   3  10        541.66        498.90         7.24 o                         
   5   3  10         13.61         11.12         3.23 o                         
   6   3  10         19.02         12.49         3.30 o                         
   7   3  10          0.01         -1.16         3.28 o                         
   8   3  10         19.66         27.30         3.75 o                         
   9   3  10          3.07          2.98         3.45 o                         
  10   3  10         66.70         70.86         4.46 o                         
  11   3  10          0.64          5.46         3.97 o                         
 -16   4  10         39.95         51.70         5.11 o                         
 -15   4  10          2.30          1.30         3.23 o                         
 -14   4  10         15.62         12.33         4.12 o                         
 -13   4  10         24.93         22.30         3.92 o                         
 -12   4  10          6.00          3.59         3.40 o                         
 -11   4  10        193.00        193.91         3.80 o                         
 -10   4  10        809.91        814.44        17.79 o                         
  -9   4  10         14.74         11.20         1.96 o                         
  -8   4  10        142.39        135.47         6.46 o                         
  -7   4  10         16.04         13.23         1.88 o                         
  -6   4  10         24.09         24.25         1.89 o                         
  -5   4  10          3.43          1.08         3.13 o                         
  -4   4  10         76.74         81.44         4.03 o                         
  -3   4  10        101.46         91.50         4.05 o                         
  -2   4  10        330.52        339.35         6.27 o                         
  -1   4  10          9.38          7.94         2.96 o                         
   0   4  10        128.40        115.05         4.70 o                         
   1   4  10        416.41        382.01         5.33 o                         
   2   4  10        202.06        183.43         5.06 o                         
   3   4  10         79.02         82.42         4.32 o                         
   4   4  10         68.36         63.12         3.96 o                         
   5   4  10        127.96        117.97         4.41 o                         
   6   4  10         27.30         28.11         3.51 o                         
   7   4  10        196.99        179.38         5.30 o                         
   8   4  10         90.37         93.62         4.55 o                         
   9   4  10          0.00         -0.84         3.09 o                         
  10   4  10          9.61          7.81         3.79 o                         
 -15   5  10          0.41         -0.90         2.48 o                         
 -14   5  10          0.71          2.36         2.36 o                         
 -13   5  10         17.60         12.09         2.40 o                         
 -12   5  10         64.46         61.73         2.99 o                         
 -11   5  10         32.00         41.27         3.33 o                         
 -10   5  10         14.14         18.73         2.41 o                         
  -9   5  10        116.19        121.44         3.36 o                         
  -8   5  10         15.82         14.35         2.25 o                         
  -7   5  10         13.52         10.43         2.02 o                         
  -6   5  10          4.93          5.92         1.90 o                         
  -5   5  10          0.72         -0.50         1.98 o                         
  -4   5  10          8.13          3.90         3.40 o                         
  -3   5  10         25.83         17.00         3.52 o                         
  -2   5  10         55.68         68.68         3.96 o                         
  -1   5  10        194.75        188.31         3.99 o                         
   0   5  10         50.43         53.32         2.48 o                         
   1   5  10        185.71        189.32         3.83 o                         
   2   5  10        107.17        113.08         4.19 o                         
   3   5  10        346.33        360.13         6.75 o                         
   4   5  10          2.95          2.62         3.63 o                         
   5   5  10         16.09         13.24         3.01 o                         
   6   5  10          0.59          1.04         3.32 o                         
   7   5  10          3.36          2.17         3.19 o                         
   8   5  10         16.35         13.41         3.26 o                         
   9   5  10          1.43          3.14         3.60 o                         
 -14   6  10          0.01          2.13         2.09 o                         
 -13   6  10          2.63          1.75         2.57 o                         
 -12   6  10          4.28          3.45         2.50 o                         
 -11   6  10          0.00         -0.27         2.49 o                         
 -10   6  10          0.02          3.35         2.44 o                         
  -9   6  10         41.18         37.71         2.78 o                         
  -8   6  10         29.29         26.69         4.57 o                         
  -7   6  10        123.22        118.13         4.90 o                         
  -6   6  10          1.49          1.76         2.10 o                         
  -5   6  10          0.78          1.27         1.71 o                         
  -4   6  10          0.01         -1.23         1.67 o                         
  -3   6  10         43.51         45.25         2.11 o                         
  -2   6  10         45.14         46.99         3.29 o                         
  -1   6  10         50.65         61.06         2.78 o                         
   0   6  10         21.83         15.75         3.34 o                         
   1   6  10         31.74         26.40         3.74 o                         
   2   6  10         83.53         90.64         4.33 o                         
   3   6  10          3.78          5.53         2.46 o                         
   4   6  10         40.16         39.51         2.72 o                         
   5   6  10         30.29         33.03         4.00 o                         
   6   6  10         10.96          8.99         3.27 o                         
   7   6  10          0.79         -2.22         3.29 o                         
   8   6  10          0.92         -2.34         3.31 o                         
 -12   7  10          5.08          2.35         2.67 o                         
 -11   7  10         11.00         11.00         3.49 o                         
 -10   7  10          5.92         10.60         2.43 o                         
  -9   7  10          2.61          8.32         3.71 o                         
  -8   7  10          0.14         -3.18         3.38 o                         
  -7   7  10          8.22          5.00         3.36 o                         
  -6   7  10          1.68          0.37         2.27 o                         
  -5   7  10          3.47          2.07         2.21 o                         
  -4   7  10          5.12          6.06         2.70 o                         
  -3   7  10          4.58          1.33         2.25 o                         
  -2   7  10          0.53          2.50         2.15 o                         
  -1   7  10         13.15         14.98         2.57 o                         
   0   7  10         37.81         36.62         4.01 o                         
   1   7  10         94.80        103.24         5.03 o                         
   2   7  10         10.21         15.78         3.96 o                         
   3   7  10          0.94          3.52         2.92 o                         
   4   7  10          0.18         -2.22         2.40 o                         
   5   7  10         13.56         10.81         2.53 o                         
   6   7  10          1.52          5.33         2.69 o                         
  -6   8  10          3.25          0.96         4.96 o                         
  -5   8  10          0.32          1.29         2.57 o                         
  -4   8  10          0.97         -0.85         4.86 o                         
  -3   8  10          1.37         -1.40         2.69 o                         
  -2   8  10          1.31          4.83         2.77 o                         
  -1   8  10          0.77         -1.29         3.44 o                         
   0   8  10         16.92         21.73         4.19 o                         
 -17   1  11         13.37          9.85         3.02 o                         
 -16   1  11          1.87         -2.73         2.73 o                         
 -15   1  11          7.64         11.18         2.51 o                         
 -14   1  11         22.20         24.12         2.66 o                         
 -13   1  11          3.86          4.63         2.31 o                         
 -12   1  11        196.87        198.26         5.99 o                         
 -11   1  11         37.63         41.52         2.68 o                         
 -10   1  11         28.95         33.51         4.81 o                         
  -9   1  11         12.17         10.25         2.03 o                         
  -8   1  11        147.21        142.35         3.00 o                         
  -7   1  11          0.75         -0.87         1.77 o                         
  -6   1  11         29.73         25.95         1.87 o                         
  -5   1  11          0.19         -1.05         1.64 o                         
  -4   1  11          0.91          0.45         1.59 o                         
  -3   1  11         10.18          9.24         1.65 o                         
  -2   1  11        297.23        288.02         3.57 o                         
  -1   1  11         12.62         15.14         1.82 o                         
   0   1  11        112.17        107.45         2.75 o                         
   1   1  11       1570.93       1537.49         7.08 o                         
   2   1  11        235.51        223.65         3.16 o                         
   3   1  11          5.88          6.87         1.67 o                         
   4   1  11          9.36          7.08         1.76 o                         
   5   1  11         42.34         39.71         2.06 o                         
   6   1  11         88.79         79.32         3.09 o                         
   7   1  11          0.19          0.31         1.71 o                         
   8   1  11         14.73         17.55         2.61 o                         
   9   1  11          0.06         -1.27         1.95 o                         
  10   1  11          3.98          1.45         2.86 o                         
  11   1  11          6.06         12.08         3.75 o                         
 -17   2  11          1.98          0.98         2.63 o                         
 -16   2  11         27.03         31.72         3.08 o                         
 -15   2  11         15.68         11.30         2.77 o                         
 -14   2  11          1.40          1.39         2.67 o                         
 -13   2  11          3.85          5.41         2.25 o                         
 -12   2  11         19.29         20.45         2.47 o                         
 -11   2  11        561.08        563.54        22.77 o                         
 -10   2  11        653.47        661.90        33.67 o                         
  -9   2  11         34.85         34.00         2.38 o                         
  -8   2  11        149.31        160.57         3.23 o                         
  -7   2  11         45.20         45.05         2.24 o                         
  -6   2  11         77.08         74.38         2.41 o                         
  -5   2  11         28.99         26.43         1.81 o                         
  -4   2  11         77.64         84.54         2.41 o                         
  -3   2  11        315.83        294.06         4.41 o                         
  -2   2  11        440.28        427.29         4.20 o                         
  -1   2  11         83.08         86.58         2.39 o                         
   0   2  11        464.03        465.93         4.83 o                         
   1   2  11          3.68          4.84         2.91 o                         
   2   2  11        693.97        677.10         7.76 o                         
   3   2  11          8.94          7.61         3.06 o                         
   4   2  11         71.31         61.94         3.60 o                         
   5   2  11          3.06          1.13         3.03 o                         
   6   2  11         10.32          6.75         2.97 o                         
   7   2  11         74.28         68.95         4.06 o                         
   8   2  11         33.77         28.70         3.52 o                         
   9   2  11          9.55          5.33         3.41 o                         
  10   2  11          0.02          0.64         3.50 o                         
  11   2  11          6.30          1.85         4.04 o                         
 -17   3  11          8.54          5.53         3.74 o                         
 -16   3  11         21.10         26.39         3.84 o                         
 -15   3  11         48.79         54.92         3.27 o                         
 -14   3  11          0.19         -0.97         2.25 o                         
 -13   3  11          9.47          8.86         2.43 o                         
 -12   3  11         85.50         97.55         3.30 o                         
 -11   3  11          6.41         14.40         3.89 o                         
 -10   3  11          5.90         10.10         3.47 o                         
  -9   3  11        138.80        211.70         5.83 o                         
  -8   3  11          0.37         -0.35         3.38 o                         
  -7   3  11          4.55          2.69         3.27 o                         
  -6   3  11         53.29         49.50         3.89 o                         
  -5   3  11        105.77        102.38         4.60 o                         
  -4   3  11        108.08        107.29         4.59 o                         
  -3   3  11        209.49        209.17         5.47 o                         
  -2   3  11         39.53         42.85         3.80 o                         
  -1   3  11        340.03        319.87         6.29 o                         
   0   3  11        606.24        582.76         5.57 o                         
   1   3  11        378.63        379.12         6.91 o                         
   2   3  11        384.78        361.84         6.35 o                         
   3   3  11         87.31         81.49         4.14 o                         
   4   3  11         18.27         15.88         3.23 o                         
   5   3  11         82.56         77.20         4.11 o                         
   6   3  11          9.83         10.94         2.92 o                         
   7   3  11         13.41         11.26         3.05 o                         
   8   3  11          4.97          3.60         3.50 o                         
   9   3  11          0.64         -2.95         3.13 o                         
  10   3  11         15.66         16.18         3.47 o                         
 -15   4  11          1.70          4.04         4.61 o                         
 -14   4  11          2.66          5.55         3.94 o                         
 -13   4  11         92.21         99.96         5.52 o                         
 -12   4  11          5.76          4.80         2.36 o                         
 -11   4  11         69.54         70.82         2.89 o                         
 -10   4  11        125.62        116.78         6.62 o                         
  -9   4  11         14.92         10.91         3.50 o                         
  -8   4  11         35.83         32.96         3.91 o                         
  -7   4  11        204.90        187.60         5.76 o                         
  -6   4  11         93.05         85.48         4.53 o                         
  -5   4  11         36.46         34.73         3.75 o                         
  -4   4  11         11.29          6.74         3.35 o                         
  -3   4  11        165.70        161.09         5.28 o                         
  -2   4  11        159.88        154.15         5.15 o                         
  -1   4  11        507.41        504.88         7.93 o                         
   0   4  11        372.21        383.99         7.20 o                         
   1   4  11          8.76         12.06         2.68 o                         
   2   4  11        417.65        423.53         9.45 o                         
   3   4  11        103.30        109.49         4.62 o                         
   4   4  11         15.74         15.71         3.13 o                         
   5   4  11         44.57         39.74         3.90 o                         
   6   4  11          0.30         -1.31         3.19 o                         
   7   4  11          1.74          3.74         3.60 o                         
   8   4  11         48.46         49.77         4.21 o                         
   9   4  11          6.52          5.78         4.04 o                         
 -15   5  11         37.69         35.10         8.01 o                         
 -14   5  11         15.34         16.81         2.65 o                         
 -13   5  11         26.20         27.55         2.49 o                         
 -12   5  11         29.35         19.62         2.35 o                         
 -11   5  11         69.84         74.34         3.58 o                         
 -10   5  11        104.20         94.94         8.85 o                         
  -9   5  11         26.32         23.11         3.84 o                         
  -8   5  11         75.36         80.81         4.94 o                         
  -7   5  11         54.89         45.48         3.97 o                         
  -6   5  11         42.88         42.57         2.53 o                         
  -5   5  11         17.78         11.23         3.52 o                         
  -4   5  11         19.49          8.24         3.87 o                         
  -3   5  11        237.76        217.07         5.95 o                         
  -2   5  11        119.71        124.49         5.19 o                         
  -1   5  11        335.31        352.50         6.75 o                         
   0   5  11        295.02        309.82         7.02 o                         
   1   5  11        701.97        738.31         6.72 o                         
   2   5  11         22.23         28.67         2.89 o                         
   3   5  11          0.47          2.95         2.44 o                         
   4   5  11         24.49         26.10         3.78 o                         
   5   5  11          0.01          0.17         2.76 o                         
   6   5  11         46.04         46.32         3.78 o                         
   7   5  11          2.34          2.29         3.11 o                         
   8   5  11          3.40          3.77         3.84 o                         
 -14   6  11          1.09         -2.59         2.59 o                         
 -13   6  11         22.60         17.08         2.44 o                         
 -12   6  11          9.58          6.04         2.27 o                         
 -11   6  11         22.18         26.49         2.61 o                         
 -10   6  11        238.10        253.72         7.07 o                         
  -9   6  11          8.25          8.82         3.93 o                         
  -8   6  11         20.30         19.38         4.08 o                         
  -7   6  11         47.81         43.87         4.01 o                         
  -6   6  11          0.24         -0.82         2.17 o                         
  -5   6  11         19.43         19.00         2.37 o                         
  -4   6  11         28.67         26.17         2.04 o                         
  -3   6  11          0.16         -0.35         1.85 o                         
  -2   6  11          0.27         -0.13         2.25 o                         
  -1   6  11        192.30        205.04         4.01 o                         
   0   6  11          4.33          4.17         3.69 o                         
   1   6  11         18.31         23.29         4.09 o                         
   2   6  11          9.96         14.58         2.60 o                         
   3   6  11         67.94         65.89         3.23 o                         
   4   6  11         11.03          4.15         3.34 o                         
   5   6  11          0.02          1.29         3.38 o                         
   6   6  11         12.21          8.38         3.24 o                         
   7   6  11          0.32         -0.17         3.54 o                         
  -9   7  11         16.42         24.14         4.05 o                         
  -8   7  11          0.75          0.37         3.28 o                         
  -7   7  11          8.46          2.33         3.43 o                         
  -6   7  11         16.83         19.58         4.55 o                         
  -5   7  11         13.87         13.02         2.19 o                         
  -4   7  11          3.24          2.70         2.30 o                         
  -3   7  11          0.38          1.20         2.26 o                         
  -2   7  11          4.11          5.07         2.30 o                         
  -1   7  11         47.90         56.55         4.67 o                         
   0   7  11         23.57         30.75         4.50 o                         
   1   7  11         38.47         42.31         4.84 o                         
   2   7  11        103.35        124.81         6.08 o                         
   3   7  11         15.21         11.95         2.62 o                         
   4   7  11         13.36         15.59         3.27 o                         
   5   7  11          1.92          2.65         3.19 o                         
  -5   8  11          1.74          4.26         4.68 o                         
  -4   8  11          4.91          1.35         2.79 o                         
  -3   8  11          0.03          1.43         2.83 o                         
  -2   8  11          4.11          3.22         2.51 o                         
 -17   0  12          3.46          6.73         4.08 o                         
 -16   0  12          5.08          8.42         3.73 o                         
 -15   0  12         11.65         14.09         3.79 o                         
 -14   0  12          9.97          9.62         3.66 o                         
 -13   0  12          0.85          3.26         3.20 o                         
 -12   0  12         65.26         67.18         4.24 o                         
 -11   0  12        460.23        467.17         7.70 o                         
 -10   0  12        386.26        369.94         6.70 o                         
  -9   0  12          8.88          6.63         2.81 o                         
  -8   0  12        182.61        201.79         5.17 o                         
  -7   0  12          0.03         -0.23         2.53 o                         
  -6   0  12         68.34         72.08         3.56 o                         
  -5   0  12        551.31        583.46         7.37 o                         
  -4   0  12         91.45         81.16         3.60 o                         
  -3   0  12          4.63          1.91         2.51 o                         
  -2   0  12        482.58        490.44         6.73 o                         
  -1   0  12        307.09        295.39         5.58 o                         
   0   0  12        224.46        215.98         5.06 o                         
   1   0  12        103.60         97.20         3.60 o                         
   2   0  12        178.49        186.74         4.35 o                         
   3   0  12         41.80         48.84         3.21 o                         
   4   0  12        240.68        186.84         4.53 o                         
   5   0  12          6.41          4.71         2.58 o                         
   6   0  12          3.25          3.32         2.38 o                         
   7   0  12          3.16         11.52         2.58 o                         
   8   0  12         64.38         67.28         3.83 o                         
   9   0  12         17.57         18.59         3.19 o                         
  10   0  12         16.35         10.03         3.54 o                         
  11   0  12        148.53        202.41         6.01 o                         
 -17   1  12         10.27          7.31         3.06 o                         
 -16   1  12          4.36          7.40         2.70 o                         
 -15   1  12          8.13          7.44         3.26 o                         
 -14   1  12         11.36         13.80         2.49 o                         
 -13   1  12          7.58          9.91         2.51 o                         
 -12   1  12         45.29         41.32         2.74 o                         
 -11   1  12         84.12         77.74         2.94 o                         
 -10   1  12         27.90         25.35         2.48 o                         
  -9   1  12         13.88         11.01         2.21 o                         
  -8   1  12         39.33         36.77         2.29 o                         
  -7   1  12         86.83         87.47         6.83 o                         
  -6   1  12         70.85         71.86         3.84 o                         
  -5   1  12         44.71         36.86         2.32 o                         
  -4   1  12        508.61        501.41         4.86 o                         
  -3   1  12        483.21        462.55        18.78 o                         
  -2   1  12          1.02          0.27         1.92 o                         
  -1   1  12         68.59         69.77         2.67 o                         
   0   1  12         26.39         23.88         2.13 o                         
   1   1  12       1677.89       1644.10        21.69 o                         
   2   1  12        658.79        616.59         4.94 o                         
   3   1  12         44.30         37.01         2.05 o                         
   4   1  12         31.78         27.17         2.01 o                         
   5   1  12         54.72         60.19         3.53 o                         
   6   1  12          0.13          2.05         1.85 o                         
   7   1  12         19.77         17.96         2.12 o                         
   8   1  12          0.69          2.59         3.17 o                         
   9   1  12          3.02         -1.59         3.23 o                         
  10   1  12         23.66         24.10         3.80 o                         
  11   1  12         11.03         14.69         4.18 o                         
 -17   2  12          0.19         -0.24         3.70 o                         
 -16   2  12          0.60          1.71         5.35 o                         
 -15   2  12          0.57          1.08         2.49 o                         
 -14   2  12         22.29         20.96         2.75 o                         
 -13   2  12         14.63         15.06         4.02 o                         
 -12   2  12         91.32         93.23         5.09 o                         
 -11   2  12         53.15         49.90         2.71 o                         
 -10   2  12         20.44         20.17         4.59 o                         
  -9   2  12         23.98         19.78         2.28 o                         
  -8   2  12         19.60         15.40         2.08 o                         
  -7   2  12         26.58         36.04        10.43 o                         
  -6   2  12         37.24         37.38         2.28 o                         
  -5   2  12        264.81        261.66         5.05 o                         
  -4   2  12        534.43        517.91         4.92 o                         
  -3   2  12         22.68         22.78         2.03 o                         
  -2   2  12        178.54        171.32         3.19 o                         
  -1   2  12        169.74        164.54         3.17 o                         
   0   2  12          8.04         10.97         2.37 o                         
   1   2  12        137.29        135.02         4.33 o                         
   2   2  12          3.83          5.11         2.67 o                         
   3   2  12          0.14         -0.56         2.86 o                         
   4   2  12         60.67         52.16         3.51 o                         
   5   2  12         95.35         71.49         3.96 o                         
   6   2  12          0.04         -0.87         2.61 o                         
   7   2  12          6.23          6.35         3.21 o                         
   8   2  12          5.32          6.18         3.53 o                         
   9   2  12          4.48          1.83         3.56 o                         
  10   2  12         17.92         13.21         4.06 o                         
 -17   3  12         69.87         48.73         4.38 o                         
 -16   3  12         20.19         16.68         5.27 o                         
 -15   3  12          0.17         -2.25         2.40 o                         
 -14   3  12          9.86          7.97         2.66 o                         
 -13   3  12          9.76          7.15         2.38 o                         
 -12   3  12        228.04        216.59         6.53 o                         
 -11   3  12        108.16        131.79         5.43 o                         
 -10   3  12          3.63          2.61         3.39 o                         
  -9   3  12          0.09         -1.33         3.56 o                         
  -8   3  12         38.48         32.38         3.70 o                         
  -7   3  12          6.23          2.63         3.33 o                         
  -6   3  12        356.26        342.99         7.07 o                         
  -5   3  12        184.49        175.97         5.62 o                         
  -4   3  12        184.46        157.92         5.34 o                         
  -3   3  12        761.07        700.50         9.18 o                         
  -2   3  12        618.05        597.33         8.52 o                         
  -1   3  12         16.27         15.73         3.90 o                         
   0   3  12        558.49        566.60         8.61 o                         
   1   3  12        342.04        337.91         9.71 o                         
   2   3  12         39.86         41.45         3.41 o                         
   3   3  12        278.79        263.48         5.79 o                         
   4   3  12         13.46          9.93         3.08 o                         
   5   3  12         12.22         12.48         3.28 o                         
   6   3  12         95.63        102.25         4.65 o                         
   7   3  12         29.99         33.75         3.85 o                         
   8   3  12         27.20         27.40         3.71 o                         
   9   3  12         18.30         20.70         3.64 o                         
 -15   4  12          3.79         -1.53         4.37 o                         
 -14   4  12          1.00          0.30         3.67 o                         
 -13   4  12          3.81          5.26         4.15 o                         
 -12   4  12          6.78          7.28         4.25 o                         
 -11   4  12         34.18         37.51         4.41 o                         
 -10   4  12        114.49        116.30         5.42 o                         
  -9   4  12         49.44         48.79         4.22 o                         
  -8   4  12         19.22         21.69         4.13 o                         
  -7   4  12         10.06          5.25         3.21 o                         
  -6   4  12         14.44         12.70         3.85 o                         
  -5   4  12         14.46          6.23         3.46 o                         
  -4   4  12        114.61        119.75         5.21 o                         
  -3   4  12         34.55         27.54         3.87 o                         
  -2   4  12         16.64         14.31         3.50 o                         
  -1   4  12        296.24        307.70         6.74 o                         
   0   4  12        813.13        772.98         9.93 o                         
   1   4  12        219.82        212.36         5.97 o                         
   2   4  12         89.21         88.14         3.27 o                         
   3   4  12          0.07          2.57         3.28 o                         
   4   4  12          0.78          0.97         2.78 o                         
   5   4  12         13.66         12.54         3.67 o                         
   6   4  12          0.33         -0.76         3.53 o                         
   7   4  12          1.86          2.91         3.39 o                         
   8   4  12          0.05         -0.02         3.60 o                         
 -15   5  12         15.24          8.29         2.26 o                         
 -14   5  12          0.15         -4.58         4.58 o                         
 -13   5  12          0.40          0.19         4.03 o                         
 -12   5  12         38.25         32.60         4.08 o                         
 -11   5  12          0.25          3.86         3.94 o                         
 -10   5  12          3.36          2.32         3.74 o                         
  -9   5  12         10.33          6.15         3.50 o                         
  -8   5  12         32.37         35.01         4.32 o                         
  -7   5  12         32.96         30.43         4.22 o                         
  -6   5  12          4.30         -0.73         3.74 o                         
  -5   5  12         83.97         72.35         4.53 o                         
  -4   5  12          7.98         -0.06         3.75 o                         
  -3   5  12         16.33          7.87         3.86 o                         
  -2   5  12          2.11          2.02         3.84 o                         
  -1   5  12          0.62         -0.41         3.76 o                         
   0   5  12        105.01        114.13         5.05 o                         
   1   5  12         14.89         15.52         4.16 o                         
   2   5  12        201.76        213.61         4.31 o                         
   3   5  12          1.05         -0.77         3.69 o                         
   4   5  12          2.48         -1.99         3.46 o                         
   5   5  12          0.29         -1.13         3.17 o                         
   6   5  12         20.47         34.29         3.60 o                         
   7   5  12          2.79          2.00         3.71 o                         
 -13   6  12         27.22         28.79         4.18 o                         
 -12   6  12          1.02          1.45         4.33 o                         
 -11   6  12          2.20          8.47         4.38 o                         
 -10   6  12         10.95          8.83         4.09 o                         
  -9   6  12          9.22         16.32         4.04 o                         
  -8   6  12         20.76         19.73         4.12 o                         
  -7   6  12          3.97          3.45         3.98 o                         
  -6   6  12         14.13         12.82         2.53 o                         
  -5   6  12         12.82          9.29         2.47 o                         
  -4   6  12         15.23         16.79         2.14 o                         
  -3   6  12          3.38          3.27         2.53 o                         
  -2   6  12          9.55          8.99         4.59 o                         
  -1   6  12         34.64         37.65         4.15 o                         
   0   6  12        207.39        217.29         6.75 o                         
   1   6  12         19.54         18.90         4.40 o                         
   2   6  12          4.95          5.41         3.78 o                         
   3   6  12          2.52          5.02         2.74 o                         
   4   6  12          5.41          6.00         2.65 o                         
   5   6  12         18.54         18.26         2.69 o                         
 -10   7  12         23.49         18.55         3.60 o                         
  -9   7  12          7.87          5.87         2.92 o                         
  -8   7  12         24.26         34.25        13.67 o                         
  -7   7  12          0.28         -0.05         2.43 o                         
  -6   7  12          3.38          2.95         2.34 o                         
  -5   7  12          4.92          4.36         1.91 o                         
  -4   7  12          0.09          0.55         2.00 o                         
  -3   7  12         12.57          8.81         2.38 o                         
  -2   7  12         71.85         73.67         9.49 o                         
  -1   7  12          2.63          5.29         2.46 o                         
   0   7  12          2.71          4.92         2.59 o                         
   1   7  12        231.57        210.05        34.01 o                         
   2   7  12          1.23          3.03         3.81 o                         
   3   7  12          1.66         -2.33         3.77 o                         
  -3   8  12         17.01         25.07         3.90 o                         
 -17   1  13         29.27         33.14         4.55 o                         
 -16   1  13          4.94          5.79         2.14 o                         
 -15   1  13         23.51         19.43         2.99 o                         
 -14   1  13         22.52         24.11         2.64 o                         
 -13   1  13          0.22          1.36         2.26 o                         
 -12   1  13         61.23         54.73         4.24 o                         
 -11   1  13         73.51         81.57         3.15 o                         
 -10   1  13          4.39          0.76         2.38 o                         
  -9   1  13         23.85         15.87         2.51 o                         
  -8   1  13          0.13         -1.92         2.15 o                         
  -7   1  13         74.95         74.02         2.80 o                         
  -6   1  13        220.95        229.20         3.82 o                         
  -5   1  13        536.65        541.06         9.24 o                         
  -4   1  13          6.26          9.42         2.07 o                         
  -3   1  13         39.65         33.82         2.25 o                         
  -2   1  13         64.65         62.40         2.55 o                         
  -1   1  13          7.26          7.87         2.12 o                         
   0   1  13        338.86        342.95         4.53 o                         
   1   1  13        230.70        264.56         4.10 o                         
   2   1  13        135.49        131.73         4.55 o                         
   3   1  13        108.82         96.41         2.73 o                         
   4   1  13          5.16          2.55         1.87 o                         
   5   1  13         39.91         41.59         2.32 o                         
   6   1  13          0.10          1.96         2.54 o                         
   7   1  13          5.69          3.96         2.91 o                         
   8   1  13         12.77         15.45         3.61 o                         
   9   1  13         18.11         14.61         3.91 o                         
  10   1  13          0.32          9.93         3.92 o                         
 -17   2  13          6.67          6.14         3.40 o                         
 -16   2  13         18.74         16.51         3.99 o                         
 -15   2  13          0.10         -2.15         2.49 o                         
 -14   2  13          6.47          5.18         4.26 o                         
 -13   2  13         21.04         23.75         4.40 o                         
 -12   2  13         26.39         32.17         4.37 o                         
 -11   2  13         15.77         10.65         3.90 o                         
 -10   2  13         37.09         37.02         3.82 o                         
  -9   2  13         10.81          6.74         3.70 o                         
  -8   2  13          5.06          3.08         3.48 o                         
  -7   2  13         49.92         42.22         3.83 o                         
  -6   2  13          1.16         -3.67         3.67 o                         
  -5   2  13         52.21         51.42         4.32 o                         
  -4   2  13        149.46        153.31         5.09 o                         
  -3   2  13        188.47        170.24         5.37 o                         
  -2   2  13         20.02         18.06         3.50 o                         
  -1   2  13        497.77        542.81         8.23 o                         
   0   2  13        449.34        439.14         7.78 o                         
   1   2  13          8.35         12.11         3.50 o                         
   2   2  13         38.06         44.30         3.28 o                         
   3   2  13          0.09          0.48         2.63 o                         
   4   2  13          0.00         -0.59         3.14 o                         
   5   2  13         40.50         36.48         3.36 o                         
   6   2  13          8.04          7.97         3.24 o                         
   7   2  13          3.77          3.50         2.90 o                         
   8   2  13          2.44          2.15         3.74 o                         
   9   2  13         19.31         21.88         3.96 o                         
 -15   3  13          0.38         -0.79         3.59 o                         
 -14   3  13         15.13         11.21         4.38 o                         
 -13   3  13          4.99          3.21         3.97 o                         
 -12   3  13         24.01         21.20         4.03 o                         
 -11   3  13         18.62         15.04         3.81 o                         
 -10   3  13          0.26         -0.35         3.66 o                         
  -9   3  13          0.46         -3.35         3.35 o                         
  -8   3  13         27.30         31.14         4.31 o                         
  -7   3  13         94.66         91.53         4.75 o                         
  -6   3  13         71.26         68.48         4.71 o                         
  -5   3  13        422.68        413.67         7.83 o                         
  -4   3  13          2.57          1.64         3.57 o                         
  -3   3  13         22.98         16.41         3.91 o                         
  -2   3  13         19.39         17.43         3.68 o                         
  -1   3  13          2.29          1.22         3.53 o                         
   0   3  13        100.28        105.02         5.08 o                         
   1   3  13         81.51         81.93         3.00 o                         
   2   3  13         83.89         81.56         3.03 o                         
   3   3  13         23.72         21.68         3.18 o                         
   4   3  13          0.73         -0.39         3.37 o                         
   5   3  13         13.88         16.00         3.21 o                         
   6   3  13          0.20          1.76         2.95 o                         
   7   3  13          3.21          8.01         3.69 o                         
   8   3  13          9.81          8.27         3.63 o                         
 -14   4  13          3.68          5.14         3.98 o                         
 -13   4  13          9.54          3.48         4.39 o                         
 -12   4  13         21.11         17.52         4.25 o                         
 -11   4  13          7.82          6.08         3.63 o                         
 -10   4  13          1.73          0.48         3.84 o                         
  -9   4  13         13.90          9.52         4.10 o                         
  -8   4  13          0.02         -2.45         3.76 o                         
  -7   4  13         32.67         30.70         3.81 o                         
  -6   4  13          4.36          6.35         3.81 o                         
  -5   4  13         21.67         12.37         4.13 o                         
  -4   4  13         12.03          5.51         3.91 o                         
  -3   4  13        127.66        120.17         5.13 o                         
  -2   4  13         18.07         21.20         3.94 o                         
  -1   4  13         32.34         38.48         4.37 o                         
   0   4  13          0.47          4.67         3.39 o                         
   1   4  13          0.25          4.41         4.05 o                         
   2   4  13         65.68         76.28         3.31 o                         
   3   4  13          1.51          3.39         2.69 o                         
   4   4  13         23.92         23.53         3.38 o                         
   5   4  13          0.08          1.12         3.18 o                         
   6   4  13          0.10         -2.14         3.21 o                         
   7   4  13          0.38         -3.47         3.47 o                         
 -13   5  13          2.84          2.82         3.87 o                         
 -12   5  13         36.54         36.96         4.93 o                         
 -11   5  13          1.46          5.64         4.34 o                         
 -10   5  13         26.16         32.95         4.44 o                         
  -9   5  13         10.66         12.60         4.43 o                         
  -8   5  13          0.97          0.37         4.15 o                         
  -7   5  13         19.08         13.80         4.06 o                         
  -6   5  13          0.60         -0.29         3.97 o                         
  -5   5  13          8.03          6.23         4.11 o                         
  -4   5  13          1.75         -0.38         4.07 o                         
  -3   5  13          0.27          0.07         3.99 o                         
  -2   5  13         58.84         64.91         4.76 o                         
  -1   5  13          0.38          2.22         3.61 o                         
   0   5  13         45.14         50.38         4.70 o                         
   1   5  13        147.75        158.05         6.12 o                         
   2   5  13         52.01         51.01         3.21 o                         
   3   5  13         13.59          9.44         2.68 o                         
   4   5  13          0.01         -1.30         2.60 o                         
   5   5  13          0.01         -1.94         3.14 o                         
 -12   6  13          1.20          0.67         4.56 o                         
 -11   6  13         25.56         29.45         4.26 o                         
 -10   6  13          1.85         -0.80         3.63 o                         
  -9   6  13         13.36          8.42         4.17 o                         
  -8   6  13          5.93          5.05         4.13 o                         
  -7   6  13         15.23         18.99         4.42 o                         
  -6   6  13          2.15          2.21         3.81 o                         
  -5   6  13         11.90         10.02         2.43 o                         
  -4   6  13          5.35          0.05         3.77 o                         
  -3   6  13         70.41         76.26         3.27 o                         
  -2   6  13         38.70         39.10         4.67 o                         
  -1   6  13         10.84          9.66         4.27 o                         
   0   6  13        379.71        384.60         8.31 o                         
   1   6  13          6.83          4.60         3.80 o                         
   2   6  13         37.51         38.57         4.34 o                         
   3   6  13          1.33          0.35         2.65 o                         
   4   6  13          0.49         -0.45         3.34 o                         
  -9   7  13          0.25          0.43         3.68 o                         
  -8   7  13          2.74          3.10         3.41 o                         
  -7   7  13          2.88          3.90         2.21 o                         
  -6   7  13         10.25          7.81         2.56 o                         
  -5   7  13          2.96          7.05         2.06 o                         
  -4   7  13          5.14          3.29         2.15 o                         
  -3   7  13          7.15          9.82         4.18 o                         
  -2   7  13         37.29         33.20         3.13 o                         
  -1   7  13          2.71          5.50         3.15 o                         
   0   7  13          0.57          4.34         3.72 o                         
   1   7  13         49.87         41.22         4.41 o                         
   2   7  13          9.92          4.89         3.25 o                         
 -16   0  14        121.10        123.91         5.89 o                         
 -15   0  14          8.20         14.75         4.30 o                         
 -14   0  14          7.42         12.60         3.98 o                         
 -13   0  14          9.15         14.60         3.81 o                         
 -12   0  14          7.44          8.26         3.55 o                         
 -11   0  14          9.10          9.20         3.70 o                         
 -10   0  14        193.49        171.28         5.43 o                         
  -9   0  14         75.28         80.25         4.43 o                         
  -8   0  14          0.10         -0.10         3.55 o                         
  -7   0  14       1567.07       1513.18        12.86 o                         
  -6   0  14        583.05        692.41         8.99 o                         
  -5   0  14        360.31        333.14         6.56 o                         
  -4   0  14         75.51         76.19         4.06 o                         
  -3   0  14          1.99         -0.58         2.93 o                         
  -2   0  14        176.01        171.37         5.00 o                         
  -1   0  14         38.76         45.96         3.67 o                         
   0   0  14       1032.75        916.55        10.27 o                         
   1   0  14         14.11          6.37         3.05 o                         
   2   0  14        141.71        141.48         4.17 o                         
   3   0  14        100.78         80.55         3.60 o                         
   4   0  14         41.60         42.12         3.07 o                         
   5   0  14         13.54         10.31         3.09 o                         
   6   0  14          5.42         17.87         2.94 o                         
   7   0  14          1.02          3.35         2.98 o                         
   8   0  14          5.00          1.74         3.64 o                         
   9   0  14        141.09        183.72         5.78 o                         
 -16   1  14          1.01          2.25         2.80 o                         
 -15   1  14         31.00         36.86         3.44 o                         
 -14   1  14        175.82        183.91         4.39 o                         
 -13   1  14         44.96         45.31         3.02 o                         
 -12   1  14         23.27         19.43         2.65 o                         
 -11   1  14         68.77         76.79         3.75 o                         
 -10   1  14          0.00         -1.41         2.47 o                         
  -9   1  14        314.70        328.88         5.54 o                         
  -8   1  14        568.97        597.31        13.83 o                         
  -7   1  14        270.25        272.61         7.21 o                         
  -6   1  14        241.68        243.71        14.09 o                         
  -5   1  14        546.99        537.08         5.58 o                         
  -4   1  14          0.78          0.56         2.13 o                         
  -3   1  14         25.04         26.56         2.43 o                         
  -2   1  14        114.84        113.62         4.46 o                         
  -1   1  14         74.74         76.47         2.86 o                         
   0   1  14        347.31        320.39         4.59 o                         
   1   1  14         36.03         27.68         3.90 o                         
   2   1  14         58.17         47.98         3.44 o                         
   3   1  14         20.65         26.74         3.06 o                         
   4   1  14          4.08          3.80         3.05 o                         
   5   1  14          6.08          8.86         2.91 o                         
   6   1  14          2.99          2.87         2.74 o                         
   7   1  14         33.58         34.67         3.61 o                         
   8   1  14         48.79         52.03         4.64 o                         
   9   1  14         80.82        101.14         5.22 o                         
 -16   2  14         23.61         25.20         4.35 o                         
 -15   2  14          7.00          6.02         4.24 o                         
 -14   2  14          0.54         -0.52         4.39 o                         
 -13   2  14          0.00          0.14         3.63 o                         
 -12   2  14          0.21         -1.46         3.49 o                         
 -11   2  14          0.17         -0.43         3.58 o                         
 -10   2  14         11.18         15.29         4.11 o                         
  -9   2  14         54.58         47.13         4.18 o                         
  -8   2  14          4.77          4.67         3.85 o                         
  -7   2  14        123.98        139.68         5.53 o                         
  -6   2  14        495.68        503.38         8.46 o                         
  -5   2  14        126.92        134.56         5.31 o                         
  -4   2  14          0.33         -1.80         3.12 o                         
  -3   2  14         10.25          7.95         3.53 o                         
  -2   2  14        165.81        160.36         5.47 o                         
  -1   2  14          0.01         -1.61         3.53 o                         
   0   2  14        177.10        154.58         5.25 o                         
   1   2  14          7.08          5.23         3.63 o                         
   2   2  14          4.22          2.98         2.19 o                         
   3   2  14         22.02         22.00         3.44 o                         
   4   2  14          4.19          4.88         3.27 o                         
   5   2  14         50.10         55.76         4.34 o                         
   6   2  14         12.76         11.27         3.72 o                         
   7   2  14          0.47         -2.58         3.76 o                         
   8   2  14         16.11         14.60         3.96 o                         
 -14   3  14          0.21         -4.31         4.31 o                         
 -13   3  14          2.36          1.11         3.60 o                         
 -12   3  14          3.53          0.91         3.92 o                         
 -11   3  14          0.21         -3.47         3.98 o                         
 -10   3  14         39.97         41.44         4.19 o                         
  -9   3  14          0.08         -2.59         3.88 o                         
  -8   3  14         15.71         11.85         4.15 o                         
  -7   3  14         79.24         80.79         5.01 o                         
  -6   3  14          4.59          3.41         3.43 o                         
  -5   3  14         77.97         78.71         4.64 o                         
  -4   3  14          9.13          8.85         3.74 o                         
  -3   3  14          3.30          0.79         3.62 o                         
  -2   3  14          2.44          0.95         3.49 o                         
  -1   3  14         11.78          7.80         3.36 o                         
   0   3  14         19.94         19.04         3.92 o                         
   1   3  14         38.97         39.55         4.31 o                         
   2   3  14         35.01         35.82         4.74 o                         
   3   3  14          1.58         -0.67         2.95 o                         
   4   3  14          0.16         -0.63         3.40 o                         
   5   3  14         14.04         22.85         4.06 o                         
   6   3  14         81.35         99.61         5.21 o                         
   7   3  14         27.05         29.40         4.02 o                         
 -13   4  14          0.04         -1.84         3.74 o                         
 -12   4  14          1.00          6.10         4.02 o                         
 -11   4  14          2.91          3.74         4.25 o                         
 -10   4  14         12.27         17.48         4.31 o                         
  -9   4  14          5.24          3.40         4.07 o                         
  -8   4  14          0.36         -1.66         3.79 o                         
  -7   4  14          3.94          5.65         3.70 o                         
  -6   4  14        263.25        242.33         6.78 o                         
  -5   4  14          0.60         -0.42         3.53 o                         
  -4   4  14          0.14         -1.36         3.64 o                         
  -3   4  14          8.27          9.10         3.82 o                         
  -2   4  14         12.22         17.47         4.00 o                         
  -1   4  14         64.70         56.10         4.16 o                         
   0   4  14         59.25         59.11         4.48 o                         
   1   4  14          0.58         -1.70         3.85 o                         
   2   4  14          2.09          2.12         2.23 o                         
   3   4  14          3.56          0.92         2.53 o                         
   4   4  14         12.92         16.18         3.43 o                         
   5   4  14         43.39         47.44         3.89 o                         
 -12   5  14          1.93          6.49         4.12 o                         
 -11   5  14          5.33          1.30         3.76 o                         
 -10   5  14          5.60          4.99         4.19 o                         
  -9   5  14          1.24         -1.88         4.22 o                         
  -8   5  14          3.93          0.60         4.28 o                         
  -7   5  14         78.41         78.09         5.23 o                         
  -6   5  14         32.40         31.81         4.35 o                         
  -5   5  14          3.51          1.89         3.70 o                         
  -4   5  14          0.54         -2.12         4.06 o                         
  -3   5  14         20.70         25.23         4.60 o                         
  -2   5  14        106.04         96.24         5.12 o                         
  -1   5  14          0.26          3.98         4.20 o                         
   0   5  14          8.44         13.00         4.45 o                         
   1   5  14         38.19         46.75         4.82 o                         
   2   5  14          1.35         -4.01         4.01 o                         
   3   5  14          2.88          2.70         2.69 o                         
   4   5  14          9.24          7.49         2.60 o                         
 -10   6  14          3.49          3.25         4.15 o                         
  -9   6  14          5.75          7.04         4.00 o                         
  -8   6  14          3.11          4.90         4.40 o                         
  -7   6  14         21.07         27.86         4.73 o                         
  -6   6  14          0.84         -1.11         3.69 o                         
  -5   6  14         27.68         35.28         3.10 o                         
  -4   6  14         30.63         27.32         4.74 o                         
  -3   6  14         29.82         29.92         4.85 o                         
  -2   6  14         22.80         24.55         4.18 o                         
  -1   6  14          6.68         10.15         4.59 o                         
   0   6  14          0.86          7.24         4.58 o                         
   1   6  14         11.60          9.09         4.56 o                         
   2   6  14         10.51         15.09         4.05 o                         
  -7   7  14          2.71         -3.45         3.45 o                         
  -6   7  14         10.99          8.34         3.80 o                         
  -5   7  14         19.90         17.76         2.76 o                         
  -4   7  14         24.15         30.09         3.77 o                         
  -3   7  14         79.98         59.10         5.08 o                         
  -2   7  14          8.14          3.72         3.77 o                         
  -1   7  14         10.19          7.38         3.67 o                         
 -16   1  15          1.08         -1.31         3.83 o                         
 -15   1  15         14.79         12.83         3.12 o                         
 -14   1  15          3.91          1.65         2.74 o                         
 -13   1  15          2.05          1.73         2.65 o                         
 -12   1  15         16.42         18.55         2.64 o                         
 -11   1  15          9.00          6.95         2.48 o                         
 -10   1  15         28.09         43.21         9.19 o                         
  -9   1  15         37.05         32.16         3.31 o                         
  -8   1  15         35.98         44.03         2.94 o                         
  -7   1  15        127.24        136.41         3.68 o                         
  -6   1  15          1.30         -1.41         2.59 o                         
  -5   1  15         46.62         44.08         2.99 o                         
  -4   1  15          3.63         -0.86         2.37 o                         
  -3   1  15         37.58         36.27         2.54 o                         
  -2   1  15        105.07        101.44         3.13 o                         
  -1   1  15          6.06          4.70         2.10 o                         
   0   1  15          6.56          7.35         4.62 o                         
   1   1  15         24.46         22.08         2.34 o                         
   2   1  15          0.32          0.24         1.76 o                         
   3   1  15          3.54          2.30         3.16 o                         
   4   1  15          1.70          2.93         2.65 o                         
   5   1  15         10.37         10.02         3.45 o                         
   6   1  15         51.31         59.32         4.37 o                         
   7   1  15          0.20          2.92         3.59 o                         
 -16   2  15          6.70         -2.09         3.52 o                         
 -15   2  15          0.24          5.76         4.80 o                         
 -14   2  15          0.16         -3.19         3.77 o                         
 -13   2  15          1.87          1.21         4.27 o                         
 -12   2  15         21.05         23.60         4.60 o                         
 -11   2  15          0.23         -1.22         4.22 o                         
 -10   2  15        260.94        282.43         7.48 o                         
  -9   2  15         71.57         72.83         4.77 o                         
  -8   2  15          1.99          3.03         3.82 o                         
  -7   2  15        384.16        395.84         8.20 o                         
  -6   2  15         83.81         76.40         4.89 o                         
  -5   2  15          3.44         -0.43         3.72 o                         
  -4   2  15          6.97          6.95         3.49 o                         
  -3   2  15         30.78         26.75         3.82 o                         
  -2   2  15         30.08         33.84         4.13 o                         
  -1   2  15          1.07          2.14         3.58 o                         
   0   2  15         46.37         35.85         4.13 o                         
   1   2  15          5.07          3.01         3.42 o                         
   2   2  15          4.10          4.00         2.20 o                         
   3   2  15         14.23         16.14         3.62 o                         
   4   2  15         11.45         19.09         3.25 o                         
   5   2  15         19.18         20.87         3.54 o                         
   6   2  15         79.86        113.33         5.00 o                         
 -14   3  15          0.00         -1.02         4.69 o                         
 -13   3  15          0.17         -2.53         4.42 o                         
 -12   3  15          8.45          4.55         3.81 o                         
 -11   3  15         20.35         10.57         3.87 o                         
 -10   3  15         30.33         37.86         4.47 o                         
  -9   3  15          0.36         -0.77         3.85 o                         
  -8   3  15          0.05          2.60         3.85 o                         
  -7   3  15        109.22        123.67         5.62 o                         
  -6   3  15         23.51         27.85         4.23 o                         
  -5   3  15          1.02         -0.73         3.60 o                         
  -4   3  15         14.56         13.66         3.58 o                         
  -3   3  15          0.82          1.71         3.54 o                         
  -2   3  15         61.55         57.85         4.76 o                         
  -1   3  15          8.26          6.14         3.47 o                         
   0   3  15         19.31         18.80         3.85 o                         
   1   3  15          0.77          4.69         3.67 o                         
   2   3  15         26.90         33.24         2.83 o                         
   3   3  15          5.28          2.10         3.41 o                         
   4   3  15          0.00          0.70         3.35 o                         
   5   3  15         19.72         25.34         4.06 o                         
 -12   4  15          2.65         -1.28         3.87 o                         
 -11   4  15          0.79         -1.88         3.93 o                         
 -10   4  15         10.58         14.60         4.47 o                         
  -9   4  15         47.26         50.49         5.10 o                         
  -8   4  15          0.39          1.32         4.24 o                         
  -7   4  15          0.91          0.82         4.20 o                         
  -6   4  15          2.80          4.25         3.98 o                         
  -5   4  15          1.52         -2.41         3.53 o                         
  -4   4  15         43.07         44.83         4.70 o                         
  -3   4  15         48.69         49.09         4.69 o                         
  -2   4  15         12.81          6.65         3.87 o                         
  -1   4  15          5.36          5.45         3.32 o                         
   0   4  15          0.03         -1.94         3.44 o                         
   1   4  15          9.60          9.23         3.45 o                         
   2   4  15          0.12          2.50         4.08 o                         
   3   4  15          1.87          3.99         2.76 o                         
   4   4  15          4.81          4.35         2.70 o                         
 -11   5  15          6.10          4.40         3.92 o                         
 -10   5  15          6.92          0.43         3.90 o                         
  -9   5  15         10.88         12.53         4.69 o                         
  -8   5  15         22.94         31.13         4.95 o                         
  -7   5  15         12.11         11.32         3.90 o                         
  -6   5  15         23.61         29.00         4.98 o                         
  -5   5  15         37.02         43.76         4.81 o                         
  -4   5  15          5.18          6.32         4.37 o                         
  -3   5  15          2.31          4.51         4.13 o                         
  -2   5  15         33.78         37.98         4.99 o                         
  -1   5  15          1.04          3.23         4.34 o                         
   0   5  15         66.77         62.50         5.15 o                         
   1   5  15         11.79          8.90         4.46 o                         
   2   5  15         18.85         18.74         3.95 o                         
  -8   6  15          1.78          1.61         4.85 o                         
  -7   6  15          1.72         -1.42         3.79 o                         
  -6   6  15         46.12         48.85         5.46 o                         
  -5   6  15          0.01         -2.23         3.82 o                         
  -4   6  15         13.74         17.24         4.82 o                         
  -3   6  15         21.95         26.56         5.15 o                         
  -2   6  15          3.30          6.82         4.34 o                         
  -1   6  15         76.92         81.58         6.00 o                         
   0   6  15          0.91          2.30         5.08 o                         
 -15   0  16          0.23          5.33         3.98 o                         
 -14   0  16         15.48         18.72         4.76 o                         
 -13   0  16          1.29          2.38         4.19 o                         
 -12   0  16          0.23         -3.67         3.67 o                         
 -11   0  16        113.53        120.26         5.51 o                         
 -10   0  16        237.28        242.69         6.78 o                         
  -9   0  16         49.57         44.36         4.17 o                         
  -8   0  16        256.26        287.77         7.09 o                         
  -7   0  16         92.43         84.01         4.79 o                         
  -6   0  16        270.72        230.41         6.14 o                         
  -5   0  16         30.72         22.61         3.87 o                         
  -4   0  16         19.30         16.83         3.66 o                         
  -3   0  16         40.30         40.10         3.74 o                         
  -2   0  16         57.03         46.45         3.87 o                         
  -1   0  16          4.24          8.52         3.50 o                         
   0   0  16         44.83         43.11         3.78 o                         
   1   0  16         21.45         24.86         4.04 o                         
   2   0  16          6.09          5.39         3.79 o                         
   3   0  16          1.26          0.91         3.11 o                         
   4   0  16          2.01          1.35         2.79 o                         
   5   0  16         88.10         96.67         4.67 o                         
 -14   1  16         14.10          9.76         4.16 o                         
 -13   1  16         17.01         17.95         4.77 o                         
 -12   1  16         23.53         18.58         2.79 o                         
 -11   1  16          2.49          0.27         2.61 o                         
 -10   1  16         47.99         44.94         3.10 o                         
  -9   1  16         45.97         38.81         3.97 o                         
  -8   1  16         12.51         16.20         2.58 o                         
  -7   1  16         93.08         91.63         7.63 o                         
  -6   1  16         12.36         12.47         2.57 o                         
  -5   1  16          0.02          2.19         2.43 o                         
  -4   1  16         16.41         15.93         3.80 o                         
  -3   1  16          4.44          2.05         2.39 o                         
  -2   1  16         21.57         18.16         2.44 o                         
  -1   1  16          0.74         -0.60         2.24 o                         
   0   1  16         11.80         11.03         2.32 o                         
   1   1  16         54.34         47.93         4.75 o                         
   2   1  16          2.67          1.99         2.29 o                         
   3   1  16         63.04         73.05         3.26 o                         
   4   1  16          0.44         -3.33         3.33 o                         
   5   1  16         38.02         48.10         4.29 o                         
   6   1  16          0.93         -0.69         3.75 o                         
 -14   2  16          4.72          5.92         4.81 o                         
 -13   2  16         12.55          9.73         3.97 o                         
 -12   2  16         22.24         18.55         4.69 o                         
 -11   2  16         56.60         69.70         5.48 o                         
 -10   2  16          4.50         12.27         4.57 o                         
  -9   2  16        146.46        162.91         6.45 o                         
  -8   2  16        141.38        129.03         5.84 o                         
  -7   2  16         37.26         30.50         4.67 o                         
  -6   2  16         72.14         76.91         5.11 o                         
  -5   2  16          0.11         -0.96         3.95 o                         
  -4   2  16          0.22         -0.53         3.87 o                         
  -3   2  16         72.35         68.69         4.60 o                         
  -2   2  16         61.31         65.50         4.72 o                         
  -1   2  16          5.93          9.39         3.52 o                         
   0   2  16         46.74         48.02         4.52 o                         
   1   2  16         10.22         14.18         4.03 o                         
   2   2  16          4.73          7.98         3.45 o                         
   3   2  16          3.85          3.28         2.78 o                         
   4   2  16         70.03         80.28         4.91 o                         
   5   2  16         85.49        103.93         5.35 o                         
 -12   3  16          1.05         -4.25         4.25 o                         
 -11   3  16         67.18         78.09         5.27 o                         
 -10   3  16         68.12         67.87         5.04 o                         
  -9   3  16          0.91          1.21         3.86 o                         
  -8   3  16          0.01         -2.86         3.95 o                         
  -7   3  16          1.86         -1.31         4.37 o                         
  -6   3  16          2.00         -1.03         4.13 o                         
  -5   3  16          0.58         -1.37         3.63 o                         
  -4   3  16         16.24         20.03         4.31 o                         
  -3   3  16         15.84         16.27         4.30 o                         
  -2   3  16         69.53         74.75         5.09 o                         
  -1   3  16         33.45         31.48         4.04 o                         
   0   3  16         15.96         14.02         3.67 o                         
   1   3  16          0.32         -2.54         3.89 o                         
   2   3  16         32.78         42.02         5.00 o                         
   3   3  16          0.30          2.61         3.77 o                         
   4   3  16          8.59         11.15         3.38 o                         
 -11   4  16          6.47          8.70         4.03 o                         
 -10   4  16         72.32         88.22         5.91 o                         
  -9   4  16        117.25        130.92         6.56 o                         
  -8   4  16          0.18          1.20         3.81 o                         
  -7   4  16        165.83        169.13         6.77 o                         
  -6   4  16          1.19          3.79         4.23 o                         
  -5   4  16          0.68          0.54         3.63 o                         
  -4   4  16          2.26          2.20         4.22 o                         
  -3   4  16         27.66         29.28         4.38 o                         
  -2   4  16         31.67         29.41         4.06 o                         
  -1   4  16          0.74         -0.26         3.63 o                         
   0   4  16          0.00          0.87         3.50 o                         
   1   4  16         15.60         24.72         4.42 o                         
   2   4  16          1.49          4.32         4.39 o                         
  -9   5  16          1.87          3.17         4.79 o                         
  -8   5  16          4.11          9.44         4.28 o                         
  -7   5  16          2.06          3.09         4.57 o                         
  -6   5  16         23.58         34.13         4.98 o                         
  -5   5  16          6.45          8.98         4.45 o                         
  -4   5  16          9.32         15.82         4.90 o                         
  -3   5  16          7.14          9.10         4.28 o                         
  -2   5  16          0.62         -1.87         3.77 o                         
  -1   5  16          0.01         -3.49         3.88 o                         
 -13   1  17         10.06         13.24         4.81 o                         
 -12   1  17         25.18         15.42         4.38 o                         
 -11   1  17         55.81         59.08         4.95 o                         
 -10   1  17          0.96          2.79         4.08 o                         
  -9   1  17          1.08         -0.39         4.26 o                         
  -8   1  17          0.01          2.47         4.16 o                         
  -7   1  17          2.35          1.19         3.86 o                         
  -6   1  17         33.95         36.84         4.23 o                         
  -5   1  17         44.92         48.54         4.17 o                         
  -4   1  17         12.95          9.62         3.56 o                         
  -3   1  17          2.93          1.09         3.83 o                         
  -2   1  17          6.63          5.56         3.50 o                         
  -1   1  17         20.55         23.24         4.38 o                         
   0   1  17          3.24         -0.93         3.75 o                         
   1   1  17          0.97          7.05         4.04 o                         
   2   1  17          3.44          0.96         3.46 o                         
   3   1  17          0.30         -0.13         4.34 o                         
   4   1  17         21.49         34.68         3.54 o                         
 -12   2  17          5.87          7.01         4.60 o                         
 -11   2  17         33.69         45.53         5.17 o                         
 -10   2  17         85.86         97.45         5.91 o                         
  -9   2  17         59.23         60.01         5.27 o                         
  -8   2  17          0.21         -3.53         3.53 o                         
  -7   2  17         11.14         11.28         4.04 o                         
  -6   2  17          0.31          0.24         4.16 o                         
  -5   2  17         20.04         19.10         4.31 o                         
  -4   2  17          5.73          1.94         3.62 o                         
  -3   2  17         19.26         18.75         4.27 o                         
  -2   2  17          0.08          3.01         3.79 o                         
  -1   2  17          2.19          4.68         3.64 o                         
   0   2  17         40.38         44.32         4.53 o                         
   1   2  17          6.88          2.52         4.19 o                         
   2   2  17          0.05          1.18         3.91 o                         
   3   2  17          8.53          7.46         4.65 o                         
 -11   3  17         25.34         30.82         4.44 o                         
 -10   3  17          9.46          7.07         4.65 o                         
  -9   3  17         30.16         25.77         4.96 o                         
  -8   3  17          4.53          7.09         3.76 o                         
  -7   3  17          8.35          4.79         4.37 o                         
  -6   3  17          4.31          1.13         4.02 o                         
  -5   3  17         16.06         15.97         4.24 o                         
  -4   3  17          0.54          4.54         3.92 o                         
  -3   3  17          3.47          0.01         4.20 o                         
  -2   3  17          4.48          8.32         4.09 o                         
  -1   3  17          1.54          1.20         3.94 o                         
   0   3  17         12.33         14.18         4.46 o                         
   1   3  17          0.03          0.08         4.03 o                         
  -9   4  17          2.08          3.09         4.37 o                         
  -8   4  17          5.04          3.77         4.80 o                         
  -7   4  17          1.46          1.32         4.23 o                         
  -6   4  17         36.57         47.85         5.15 o                         
  -5   4  17         22.42         20.21         4.67 o                         
  -4   4  17          1.16         -1.15         3.70 o                         
  -3   4  17          5.26          4.30         3.99 o                         
  -2   4  17          2.72          6.84         4.26 o                         
  -1   4  17          8.41         13.78         4.23 o                         
 -13   0  18          4.47          9.38         4.90 o                         
 -12   0  18         41.43         53.05         4.78 o                         
 -11   0  18         26.04         26.07         4.18 o                         
 -10   0  18         15.00         18.78         3.91 o                         
  -9   0  18        210.62        211.46         6.70 o                         
  -8   0  18         24.52         37.31         4.27 o                         
  -7   0  18          1.66          2.07         3.49 o                         
  -6   0  18          0.45         -0.90         3.58 o                         
  -5   0  18         59.23         67.94         4.84 o                         
  -4   0  18          5.76          5.42         3.92 o                         
  -3   0  18         26.10         26.54         3.82 o                         
  -2   0  18         43.47         41.39         4.59 o                         
  -1   0  18          0.02         -1.04         3.65 o                         
   0   0  18          0.29         -2.50         3.48 o                         
   1   0  18         32.49         34.15         4.47 o                         
   2   0  18         33.32         44.67         4.97 o                         
   3   0  18          0.27          4.41         4.18 o                         
 -12   1  18          0.74          3.89         3.80 o                         
 -11   1  18          2.47         11.17         4.09 o                         
 -10   1  18          6.30         11.08         4.05 o                         
  -9   1  18         30.55         32.40         4.85 o                         
  -8   1  18         73.33         64.04         5.19 o                         
  -7   1  18         23.47         18.39         4.41 o                         
  -6   1  18          7.37          6.36         3.59 o                         
  -5   1  18         10.02          3.60         4.22 o                         
  -4   1  18          1.74          2.80         3.74 o                         
  -3   1  18         29.34         29.60         4.61 o                         
  -2   1  18         32.97         27.96         4.10 o                         
  -1   1  18          0.13         -2.44         3.55 o                         
   0   1  18          8.85         14.17         3.82 o                         
   1   1  18          4.70         -0.22         4.25 o                         
   2   1  18         21.37         24.36         4.32 o                         
 -11   2  18         16.91         19.23         4.25 o                         
 -10   2  18          5.44          4.15         4.47 o                         
  -9   2  18         79.82         90.52         6.21 o                         
  -8   2  18          8.44          5.60         4.06 o                         
  -7   2  18         27.03         26.50         4.76 o                         
  -6   2  18          7.10          1.72         4.39 o                         
  -5   2  18         13.86         19.51         4.50 o                         
  -4   2  18         12.87         13.31         4.19 o                         
  -3   2  18          9.86          4.81         4.26 o                         
  -2   2  18         54.57         57.27         5.28 o                         
  -1   2  18         19.85         18.23         4.90 o                         
   0   2  18          0.25         -1.01         4.40 o                         
  -9   3  18          0.14         -1.96         4.86 o                         
  -8   3  18          6.08          6.46         4.27 o                         
  -7   3  18         11.07         11.16         4.90 o                         
  -6   3  18          6.43          6.12         3.98 o                         
  -5   3  18         36.35         35.48         5.15 o                         
  -4   3  18         14.31          9.22         4.85 o                         
  -3   3  18          6.19          9.16         4.57 o                         
  -2   3  18          1.51          0.99         4.52 o                         
 -10   1  19         12.76         11.38         4.58 o                         
  -9   1  19          0.36         -3.57         4.22 o                         
  -8   1  19         11.72          8.55         4.70 o                         
  -7   1  19         31.76         33.07         4.51 o                         
  -6   1  19          0.53         -3.43         4.70 o                         
  -5   1  19          5.40          0.45         3.85 o                         
  -4   1  19          0.61         -2.54         4.59 o                         
  -3   1  19         53.86         71.39         5.74 o                         
  -2   1  19         13.01          9.96         4.64 o                         
  -1   1  19          1.07          6.89         4.58 o                         
  -8   2  19          0.06         -1.07         3.97 o                         
  -7   2  19          0.31         -2.19         4.90 o                         
  -6   2  19          0.23         -4.13         4.24 o                         
  -5   2  19         46.94         49.86         5.26 o                         
  -4   2  19         19.56         17.14         5.08 o                         
  -3   2  19          9.08         13.59         4.92 o                         
  -7   0  20          0.07          1.05         4.57 o                         
  -6   0  20          1.37          7.67         4.03 o                         
  -5   0  20        112.58        158.43         6.63 o                         
  -4   0  20         86.01        107.72         6.09 o                         
  -3   0  20          0.00         -1.76         4.35 o                         
                                                                                
