# Supplementary material for: Fifteen 4-(2-meth­oxy­phen­yl)piperazin-1-ium salts containing organic anions: supra­molecular assembly in zero, one, two and three dimensions
Source: Acta Crystallogr E Crystallogr Commun. 2020 Oct 30;76(Pt 11):1779–93. doi: 10.1107/S2056989020014097 (PMC7643239; doi:10.1107/S2056989020014097)
Supplement: Supplementary file 11 [file e-76-01779-Xsup11.hkl]

data_X                                                                          
_shelx_title ' hm10cg'                                                          
_shelx_refln_list_code          4                                               
_shelx_F_calc_maximum      166.54                                               
_exptl_crystal_F_000       760.00                                               
_reflns_d_resolution_high  0.7598                                               
                                                                                
loop_                                                                           
 _space_group_symop_operation_xyz                                               
 'x, y, z'                                                                      
 '-x, y+1/2, -z+1/2'                                                            
 '-x, -y, -z'                                                                   
 'x, -y-1/2, z-1/2'                                                             
                                                                                
_cell_length_a     7.5174                                                       
_cell_length_b     7.9761                                                       
_cell_length_c    29.8600                                                       
_cell_angle_alpha  90.000                                                       
_cell_angle_beta   97.322                                                       
_cell_angle_gamma  90.000                                                       
                                                                                
_shelx_F_squared_multiplier     1.000                                           
                                                                                
loop_                                                                           
 _refln_index_h                                                                 
 _refln_index_k                                                                 
 _refln_index_l                                                                 
 _refln_F_squared_calc                                                          
 _refln_F_squared_meas                                                          
 _refln_F_squared_sigma                                                         
 _refln_observed_status                                                         
   2   0   0         27.73         43.17         1.00 o                         
   3   0   0         50.13         51.12         0.74 o                         
   4   0   0          7.88          9.43         0.79 o                         
   5   0   0        133.82        141.48         1.90 o                         
   6   0   0          0.52         -0.37         1.59 o                         
   7   0   0         21.31         15.75         3.96 o                         
   8   0   0         71.29         61.26         4.85 o                         
   9   0   0          2.01          0.47         4.41 o                         
   1   1   0      14786.09      14833.32        37.12 o                         
   2   1   0       2185.72       2159.94        10.04 o                         
   3   1   0        371.16        389.38         2.56 o                         
   4   1   0         17.99         24.31         0.85 o                         
   5   1   0        135.53        133.46         1.78 o                         
   6   1   0         18.37         18.01         1.33 o                         
   7   1   0         12.57         12.04         1.50 o                         
   8   1   0         19.93         21.98         3.23 o                         
   9   1   0         17.29         20.43         3.10 o                         
   0   2   0        350.73        319.37         4.18 o                         
   1   2   0       8364.98       8021.99        38.10 o                         
   2   2   0       1126.17       1142.82         6.32 o                         
   3   2   0         78.17         83.67         0.97 o                         
   4   2   0        465.23        478.29         4.26 o                         
   5   2   0         71.42         68.27         2.19 o                         
   6   2   0         68.32         69.64         1.64 o                         
   7   2   0         31.14         27.21         1.66 o                         
   8   2   0          2.32          4.88         1.67 o                         
   9   2   0         15.25         12.59         5.16 o                         
   1   3   0        164.42        166.85         1.32 o                         
   2   3   0          0.12          0.26         0.47 o                         
   3   3   0        984.70       1054.45         5.90 o                         
   4   3   0         38.17         38.84         0.95 o                         
   5   3   0        167.15        176.45         2.06 o                         
   6   3   0         96.66         88.89         2.38 o                         
   7   3   0          0.98          2.14         1.64 o                         
   8   3   0          0.69          3.73         2.09 o                         
   9   3   0          3.25          2.74         2.60 o                         
   0   4   0       1113.89       1121.51         6.86 o                         
   1   4   0         59.98         55.05         1.11 o                         
   2   4   0        460.34        489.11         1.95 o                         
   3   4   0        508.09        487.48         3.30 o                         
   4   4   0        208.92        188.83         1.87 o                         
   5   4   0          3.52          2.50         1.71 o                         
   6   4   0          1.46         -0.54         1.98 o                         
   7   4   0         18.00         18.97         2.82 o                         
   8   4   0         13.69         15.56         3.09 o                         
   1   5   0         59.65         65.85         1.70 o                         
   2   5   0        295.46        273.43         3.76 o                         
   3   5   0          4.51          5.60         1.99 o                         
   4   5   0        100.85         92.63         4.26 o                         
   5   5   0         36.23         33.38         2.00 o                         
   6   5   0         20.60         24.05         2.03 o                         
   7   5   0          0.19         -0.52         2.00 o                         
   8   5   0          0.15         -1.43         2.88 o                         
   0   6   0         74.39         66.42         1.78 o                         
   1   6   0        104.24        101.34         1.42 o                         
   2   6   0          5.57          6.56         1.34 o                         
   3   6   0         72.23         83.94         3.16 o                         
   4   6   0         89.17        109.34         3.22 o                         
   5   6   0         13.42         17.19         6.53 o                         
   6   6   0          0.62          2.43         2.45 o                         
   7   6   0          0.12          4.28         2.75 o                         
   1   7   0         31.50         33.44         1.65 o                         
   2   7   0          9.68          9.74         1.54 o                         
   3   7   0        101.04        108.15         5.15 o                         
   4   7   0        195.27        195.71         6.01 o                         
   5   7   0         35.06         38.98         3.35 o                         
   6   7   0          8.31         12.54         3.58 o                         
   0   8   0          3.60          0.84         2.28 o                         
   1   8   0         14.56         13.89         2.04 o                         
   2   8   0         17.41         22.00         2.23 o                         
   3   8   0         30.58         37.91         2.22 o                         
   4   8   0          0.02         -1.22         2.08 o                         
   5   8   0         18.18         13.23         3.18 o                         
   1   9   0         38.03         40.67         2.64 o                         
   2   9   0         84.93        105.61         3.46 o                         
   3   9   0          2.20          1.57         3.11 o                         
   4   9   0          1.96          2.64         2.57 o                         
   0  10   0          3.80          5.37         3.92 o                         
   1  10   0         11.58         13.73         2.67 o                         
   2  10   0          0.39         -1.85         4.85 o                         
  -9   1   1          3.10          2.78         3.49 o                         
  -8   1   1         17.37         16.30         3.45 o                         
  -7   1   1         40.87         41.59         1.66 o                         
  -6   1   1         29.54         33.08         1.37 o                         
  -5   1   1          0.01         -0.54         0.72 o                         
  -4   1   1       1828.12       1925.66         5.86 o                         
  -3   1   1          9.80         10.21         0.47 o                         
  -2   1   1        556.86        494.51         3.82 o                         
  -1   1   1       2854.10       2572.69        13.77 o                         
   0   1   1         17.75         22.08         1.04 o                         
   1   1   1      27737.23      25770.63        54.03 o                         
   2   1   1         47.18         49.75         0.71 o                         
   3   1   1        644.52        663.69         1.87 o                         
   4   1   1        347.53        383.55         2.61 o                         
   5   1   1        224.44        231.74         1.39 o                         
   6   1   1        123.43        105.47         1.94 o                         
   7   1   1          2.24          4.26         1.53 o                         
   8   1   1         31.97         28.72         3.19 o                         
   9   1   1          0.08          3.64         4.53 o                         
  -9   2   1          0.04          0.08         3.41 o                         
  -8   2   1         14.43         16.04         2.17 o                         
  -7   2   1         13.46         14.20         1.56 o                         
  -6   2   1         21.31         20.80         1.44 o                         
  -5   2   1        552.18        566.11         5.64 o                         
  -4   2   1          6.05          7.78         0.63 o                         
  -3   2   1          8.85          4.67         0.55 o                         
  -2   2   1         46.35         58.67         0.59 o                         
  -1   2   1       1138.86       1075.14         2.79 o                         
   0   2   1      13596.17      13002.92       103.74 o                         
   1   2   1       1967.70       1787.73         9.06 o                         
   2   2   1        229.95        249.19         1.51 o                         
   3   2   1          0.62          3.17         0.57 o                         
   4   2   1          0.13          2.36         0.52 o                         
   5   2   1         82.23         78.62         1.51 o                         
   6   2   1          7.57          7.94         1.42 o                         
   7   2   1         70.56         61.41         1.90 o                         
   8   2   1         22.86         21.69         1.74 o                         
   9   2   1          0.00         -0.45         3.31 o                         
  -9   3   1          0.10          0.95         2.91 o                         
  -8   3   1         50.15         47.86         2.50 o                         
  -7   3   1        181.21        191.30         2.39 o                         
  -6   3   1        112.83        106.99         2.54 o                         
  -5   3   1          0.34         -0.54         1.27 o                         
  -4   3   1        146.97        151.76         2.03 o                         
  -3   3   1         58.10         55.66         0.93 o                         
  -2   3   1        171.42        171.67         1.01 o                         
  -1   3   1        105.16         97.07         0.90 o                         
   0   3   1        430.46        432.83         1.92 o                         
   1   3   1        819.14        774.72         6.62 o                         
   2   3   1        765.54        749.53         2.62 o                         
   3   3   1        219.93        200.34         1.20 o                         
   4   3   1         15.67         11.26         1.10 o                         
   5   3   1          0.00         -0.38         1.26 o                         
   6   3   1          3.26          1.22         1.40 o                         
   7   3   1          4.73          4.25         1.70 o                         
   8   3   1          0.01          0.83         1.66 o                         
   9   3   1          1.58          2.19         2.98 o                         
  -8   4   1          0.69          1.14         2.50 o                         
  -7   4   1          0.22          3.13         2.57 o                         
  -6   4   1        245.62        244.59         4.69 o                         
  -5   4   1        143.12        139.21         2.37 o                         
  -4   4   1         72.57         63.09         1.45 o                         
  -3   4   1        284.46        284.09         3.47 o                         
  -2   4   1         29.06         32.53         0.73 o                         
  -1   4   1          0.09         -0.12         0.44 o                         
   0   4   1        249.03        237.49         1.30 o                         
   1   4   1       2552.68       2515.39        12.23 o                         
   2   4   1        111.01        111.01         1.20 o                         
   3   4   1        302.34        279.74         1.52 o                         
   4   4   1          9.60         10.16         1.27 o                         
   5   4   1          1.20         -1.43         1.43 o                         
   6   4   1         92.58         85.84         2.32 o                         
   7   4   1          1.14          0.48         1.92 o                         
   8   4   1          6.38          8.24         2.64 o                         
  -8   5   1         11.33         14.96         2.94 o                         
  -7   5   1          0.03          0.24         2.07 o                         
  -6   5   1         26.39         21.57         1.93 o                         
  -5   5   1         89.09         82.76         3.82 o                         
  -4   5   1         92.50         85.15         2.92 o                         
  -3   5   1         52.60         53.82         1.47 o                         
  -2   5   1        131.57        132.73         2.05 o                         
  -1   5   1        360.76        374.87         2.47 o                         
   0   5   1         12.50          6.02         0.59 o                         
   1   5   1        657.66        652.52         3.35 o                         
   2   5   1         63.81         59.42         1.28 o                         
   3   5   1        237.68        252.32         3.18 o                         
   4   5   1          3.87          2.19         1.91 o                         
   5   5   1         33.48         33.62         2.07 o                         
   6   5   1        111.01        106.46         2.60 o                         
   7   5   1          4.65         10.47         3.58 o                         
   8   5   1          2.55          3.45         2.84 o                         
  -7   6   1         12.63         15.78         2.77 o                         
  -6   6   1          2.12          5.49         4.24 o                         
  -5   6   1         73.79         79.76         5.65 o                         
  -4   6   1         10.29         11.82         5.29 o                         
  -3   6   1        225.93        237.66         3.69 o                         
  -2   6   1        160.84        153.70         1.93 o                         
  -1   6   1          0.06         -0.39         0.94 o                         
   0   6   1         36.33         32.64         1.23 o                         
   1   6   1         46.24         49.31         1.13 o                         
   2   6   1         71.35         74.16         3.12 o                         
   3   6   1         76.53         66.12         2.54 o                         
   4   6   1        201.17        202.23         6.87 o                         
   5   6   1        216.20        221.88         4.94 o                         
   6   6   1         24.34         26.28         4.38 o                         
   7   6   1          0.66          5.51         2.49 o                         
  -7   7   1          6.21          9.90         3.93 o                         
  -6   7   1          8.11          9.67         3.12 o                         
  -5   7   1         25.87         26.72         2.76 o                         
  -4   7   1        115.86        113.58         3.44 o                         
  -3   7   1          0.04          0.41         2.25 o                         
  -2   7   1         23.31         22.16         1.59 o                         
  -1   7   1          7.94          7.92         1.52 o                         
   0   7   1          4.95          3.62         1.53 o                         
   1   7   1         12.54         11.41         1.29 o                         
   2   7   1         38.82         42.56         1.43 o                         
   3   7   1          5.01          1.33         3.45 o                         
   4   7   1          1.01          4.70         3.74 o                         
   5   7   1         21.61         22.46         3.14 o                         
   6   7   1          5.56          8.62         3.14 o                         
  -5   8   1          5.01          6.64         3.19 o                         
  -4   8   1          9.03          3.50         2.72 o                         
  -3   8   1         27.06         23.34         2.09 o                         
  -2   8   1          1.00          0.22         2.05 o                         
  -1   8   1          1.00         -0.70         2.01 o                         
   0   8   1          0.82         -0.42         1.58 o                         
   1   8   1         10.63          9.53         1.99 o                         
   2   8   1         74.51         84.55         2.60 o                         
   3   8   1         22.03         25.32         2.42 o                         
   4   8   1         34.28         28.54         4.78 o                         
   5   8   1          7.48          8.17         4.99 o                         
  -4   9   1         14.49         12.70         4.02 o                         
  -3   9   1         37.70         40.12         3.41 o                         
  -2   9   1         64.85         71.94         3.97 o                         
  -1   9   1          4.21          2.93         2.43 o                         
   0   9   1         11.53          7.93         1.93 o                         
   1   9   1         65.76         69.25         2.67 o                         
   2   9   1          0.10          3.02         2.42 o                         
   3   9   1          2.07          0.69         2.62 o                         
   4   9   1          2.90         -0.06         3.11 o                         
  -1  10   1         61.75         65.82         2.84 o                         
   0  10   1          0.14          1.66         3.06 o                         
   1  10   1         11.58          4.43         2.60 o                         
   2  10   1          1.54         -1.54         4.46 o                         
  -9   0   2          0.15         -1.71         4.40 o                         
  -8   0   2          0.31         -4.11         4.11 o                         
  -7   0   2         68.04         58.58         4.40 o                         
  -6   0   2          8.36          8.94         1.71 o                         
  -5   0   2        455.77        460.58         3.32 o                         
  -4   0   2        236.42        250.00         2.47 o                         
  -3   0   2       3086.12       3171.28        15.78 o                         
  -2   0   2       5276.84       5010.68         4.67 o                         
   1   0   2       1020.06       1056.83         2.97 o                         
   2   0   2         72.05         83.82         1.67 o                         
   3   0   2        318.70        354.81         3.10 o                         
   4   0   2          7.62          6.46         0.62 o                         
   5   0   2        246.91        270.07         4.32 o                         
   6   0   2         22.60         35.18         1.44 o                         
   7   0   2       1379.05       1234.28        10.91 o                         
   8   0   2        192.63        218.00         6.56 o                         
   9   0   2          5.03          1.64         4.14 o                         
  -9   1   2         12.99         12.96         3.08 o                         
  -8   1   2         19.86         15.65         3.12 o                         
  -7   1   2         63.56         58.51         1.71 o                         
  -6   1   2        161.21        163.72         2.12 o                         
  -5   1   2         65.99         66.42         1.50 o                         
  -4   1   2       4191.42       4434.45        12.87 o                         
  -3   1   2        365.18        354.87         2.08 o                         
  -2   1   2       3180.82       3052.74         9.04 o                         
  -1   1   2         22.86         34.94         0.73 o                         
   0   1   2        529.26        548.88         8.89 o                         
   1   1   2         26.88         32.70         1.64 o                         
   2   1   2         26.51         21.15         0.56 o                         
   3   1   2         49.27         49.50         0.52 o                         
   4   1   2        872.88        967.34         2.83 o                         
   5   1   2          6.31          7.60         0.78 o                         
   6   1   2          2.95          4.03         1.26 o                         
   7   1   2         47.34         39.81         1.71 o                         
   8   1   2         48.90         46.27         7.44 o                         
   9   1   2          0.07          0.94         3.03 o                         
  -9   2   2         43.92         46.90         3.22 o                         
  -8   2   2         15.87         17.21         2.10 o                         
  -7   2   2        385.48        354.79         2.77 o                         
  -6   2   2         26.51         27.86         1.46 o                         
  -5   2   2          0.24          2.53         0.89 o                         
  -4   2   2         92.36         96.32         1.58 o                         
  -3   2   2          0.53          0.38         0.62 o                         
  -2   2   2        434.63        386.69         2.06 o                         
  -1   2   2       5451.63       5531.79        15.64 o                         
   0   2   2        106.89        143.63         2.05 o                         
   1   2   2       2206.67       2188.79         4.32 o                         
   2   2   2        402.94        421.94         3.68 o                         
   3   2   2       1081.91       1141.65         5.31 o                         
   4   2   2         23.58         29.09         0.62 o                         
   5   2   2         18.79         15.74         0.92 o                         
   6   2   2         74.26         61.87         1.63 o                         
   7   2   2        118.14        104.50         3.40 o                         
   8   2   2          4.34          6.83         1.68 o                         
   9   2   2          0.21         -1.99         1.99 o                         
  -9   3   2          1.61          4.56         2.69 o                         
  -8   3   2         68.55         62.17         2.72 o                         
  -7   3   2        137.42        144.85         2.71 o                         
  -6   3   2        254.31        279.34         7.18 o                         
  -5   3   2        206.78        202.79         2.07 o                         
  -4   3   2         19.82         22.82         0.84 o                         
  -3   3   2          4.05          6.78         0.89 o                         
  -2   3   2        773.50        781.64         4.56 o                         
  -1   3   2         64.97         71.98         0.74 o                         
   0   3   2          4.62          3.22         0.36 o                         
   1   3   2        442.39        455.72         3.34 o                         
   2   3   2         18.84         17.88         0.47 o                         
   3   3   2        127.81        136.39         1.69 o                         
   4   3   2         22.39         17.28         1.17 o                         
   5   3   2          2.09          1.12         1.32 o                         
   6   3   2         16.06         16.18         1.39 o                         
   7   3   2        104.49        100.34         2.17 o                         
   8   3   2          2.53          2.20         1.80 o                         
   9   3   2          0.22          3.44         2.44 o                         
  -8   4   2         13.27         10.80         3.04 o                         
  -7   4   2          0.01          0.02         2.66 o                         
  -6   4   2        113.51        125.72         4.06 o                         
  -5   4   2        267.31        278.95         6.38 o                         
  -4   4   2          0.54          0.61         1.04 o                         
  -3   4   2         43.52         45.49         1.11 o                         
  -2   4   2        325.56        315.91         1.55 o                         
  -1   4   2        969.09        921.25         5.78 o                         
   0   4   2        472.35        493.71         2.11 o                         
   1   4   2        439.89        433.00         3.86 o                         
   2   4   2        306.09        311.45         1.40 o                         
   3   4   2         97.87         91.60         1.48 o                         
   4   4   2        200.54        194.25         1.94 o                         
   5   4   2          0.12         -1.46         1.46 o                         
   6   4   2         26.78         26.16         2.03 o                         
   7   4   2         30.80         28.38         2.26 o                         
   8   4   2          7.94          8.96         4.01 o                         
  -8   5   2         12.80         17.49         4.81 o                         
  -7   5   2         15.64         15.68         2.27 o                         
  -6   5   2         35.99         31.13         2.04 o                         
  -5   5   2         81.58         79.33         3.16 o                         
  -4   5   2         16.19         17.79         2.20 o                         
  -3   5   2        357.43        350.73         5.16 o                         
  -2   5   2        342.27        337.56         3.78 o                         
  -1   5   2        122.39        118.54         1.04 o                         
   0   5   2         24.33         19.46         0.65 o                         
   1   5   2        149.82        155.04         1.43 o                         
   2   5   2         62.02         67.01         1.03 o                         
   3   5   2        185.08        175.96         2.90 o                         
   4   5   2         17.31         13.84         2.48 o                         
   5   5   2        246.05        249.75         5.59 o                         
   6   5   2        106.95        119.89         2.66 o                         
   7   5   2         97.48         90.59         4.38 o                         
   8   5   2          0.38          3.54         4.95 o                         
  -7   6   2          0.23          1.55         6.93 o                         
  -6   6   2          2.11          3.08         4.63 o                         
  -5   6   2         46.19         41.01        10.52 o                         
  -4   6   2          1.21          7.47         3.15 o                         
  -3   6   2         16.20         16.78         2.74 o                         
  -2   6   2        171.93        171.56         2.03 o                         
  -1   6   2         15.34         14.50         0.99 o                         
   0   6   2        151.59        153.43         1.66 o                         
   1   6   2         54.10         57.26         1.13 o                         
   2   6   2          0.96          1.11         1.57 o                         
   3   6   2         10.40          8.46         2.62 o                         
   4   6   2          8.59         13.60         4.94 o                         
   5   6   2        204.98        242.57        15.30 o                         
   6   6   2         38.12         41.09         4.13 o                         
   7   6   2         17.82         20.58         8.16 o                         
  -7   7   2         41.47         38.85         5.19 o                         
  -6   7   2          0.18         -1.05         3.63 o                         
  -5   7   2         89.94         87.41         3.45 o                         
  -4   7   2         20.23         18.45         2.97 o                         
  -3   7   2         34.52         40.19         4.06 o                         
  -2   7   2         13.54          9.96         1.64 o                         
  -1   7   2         69.84         71.44         1.81 o                         
   0   7   2         13.49         13.06         1.35 o                         
   1   7   2          4.85          2.63         1.27 o                         
   2   7   2         95.49         93.52         1.65 o                         
   3   7   2          5.16          4.95         2.44 o                         
   4   7   2        162.63        150.52         3.69 o                         
   5   7   2          3.65          3.16         5.26 o                         
   6   7   2          0.50         -0.26         2.85 o                         
  -5   8   2         53.76         56.20         3.45 o                         
  -4   8   2          0.68          2.35         2.44 o                         
  -3   8   2         15.56         19.04         2.33 o                         
  -2   8   2         13.96         14.11         2.26 o                         
  -1   8   2          0.87         -0.47         1.96 o                         
   0   8   2          4.20         -0.04         1.64 o                         
   1   8   2         70.44         66.32         2.32 o                         
   2   8   2         17.52         22.36         3.36 o                         
   3   8   2          2.17          1.76         2.45 o                         
   4   8   2          6.52          6.65         4.43 o                         
   5   8   2          2.09          0.58         3.08 o                         
  -4   9   2         13.31         11.83         2.92 o                         
  -3   9   2          9.40         10.19         3.00 o                         
  -2   9   2         29.56         30.65         2.53 o                         
  -1   9   2         31.00         23.14         2.74 o                         
   0   9   2          4.26          1.78         2.49 o                         
   1   9   2         12.34         12.99         3.00 o                         
   2   9   2          3.92          3.93         2.29 o                         
   3   9   2          9.75          5.75         6.84 o                         
   4   9   2          0.18          1.73         2.34 o                         
  -1  10   2         10.94          9.50         3.18 o                         
   0  10   2          4.56          3.17         2.99 o                         
   1  10   2          0.43         -0.26         2.95 o                         
   2  10   2         18.16         14.35         5.08 o                         
  -9   1   3          2.52          1.10         3.42 o                         
  -8   1   3          0.64         -3.00         3.00 o                         
  -7   1   3         41.83         38.28         2.45 o                         
  -6   1   3          6.01          1.73         1.22 o                         
  -5   1   3          6.00          5.54         0.73 o                         
  -4   1   3        292.30        332.50         2.46 o                         
  -3   1   3          0.47          0.26         0.27 o                         
  -2   1   3        131.30        105.41         1.59 o                         
  -1   1   3        448.91        432.53         5.37 o                         
   0   1   3       2793.67       2794.08        17.61 o                         
   1   1   3         83.61         91.95         3.94 o                         
   2   1   3         17.58         25.29         0.95 o                         
   3   1   3       1101.65       1192.69         7.60 o                         
   4   1   3        358.49        375.65         1.47 o                         
   5   1   3         30.62         28.02         0.87 o                         
   6   1   3          5.73          3.72         1.27 o                         
   7   1   3          4.10          6.93         1.51 o                         
   8   1   3        336.89        321.77         4.92 o                         
   9   1   3         28.91         32.07         3.43 o                         
  -9   2   3          2.80          2.90         3.55 o                         
  -8   2   3          6.06          3.91         2.01 o                         
  -7   2   3         74.90         75.22         2.00 o                         
  -6   2   3        109.98        118.51         2.75 o                         
  -5   2   3        129.41        124.70         1.10 o                         
  -4   2   3          8.70          6.84         0.72 o                         
  -3   2   3         38.47         39.94         1.00 o                         
  -2   2   3          2.35          8.10         0.56 o                         
  -1   2   3        599.70        528.18         2.65 o                         
   0   2   3       8435.71       8759.33        26.24 o                         
   1   2   3       1604.32       1528.94         6.05 o                         
   2   2   3        687.63        671.87         5.60 o                         
   3   2   3         85.54         90.81         0.56 o                         
   4   2   3        323.81        355.81         3.01 o                         
   5   2   3          7.19          6.96         0.84 o                         
   6   2   3          1.92          2.69         1.39 o                         
   7   2   3         55.50         54.83         1.88 o                         
   8   2   3         30.68         33.68         1.97 o                         
   9   2   3          1.81          5.14         2.17 o                         
  -9   3   3          0.81          3.15         2.23 o                         
  -8   3   3          2.82          1.77         2.23 o                         
  -7   3   3        103.66        104.99         2.55 o                         
  -6   3   3        349.07        311.15         5.54 o                         
  -5   3   3         72.04         66.04         1.56 o                         
  -4   3   3        381.69        421.07         1.78 o                         
  -3   3   3       2723.30       2721.76        15.52 o                         
  -2   3   3        269.76        258.72         1.51 o                         
  -1   3   3       1587.70       1629.28         9.10 o                         
   0   3   3          1.21          1.94         0.32 o                         
   1   3   3         29.07         29.30         1.52 o                         
   2   3   3        362.66        350.98         4.67 o                         
   3   3   3        911.45        948.86         7.18 o                         
   4   3   3        101.39        107.20         1.54 o                         
   5   3   3        122.66        112.22         1.78 o                         
   6   3   3          0.00         -0.50         1.35 o                         
   7   3   3          2.03          2.60         1.71 o                         
   8   3   3          0.00         -0.84         1.69 o                         
   9   3   3          3.37          0.62         3.96 o                         
  -8   4   3          0.00          0.76         2.97 o                         
  -7   4   3          2.98          3.13         2.67 o                         
  -6   4   3        210.62        199.24         3.52 o                         
  -5   4   3        695.66        701.61         7.35 o                         
  -4   4   3        344.33        341.55         4.58 o                         
  -3   4   3         26.67         21.46         1.10 o                         
  -2   4   3       2193.54       2107.08         9.41 o                         
  -1   4   3       1287.83       1246.45         5.74 o                         
   0   4   3          0.35          0.38         0.38 o                         
   1   4   3          5.99          7.01         0.56 o                         
   2   4   3        226.10        210.16         1.65 o                         
   3   4   3          0.33         -0.59         1.22 o                         
   4   4   3         29.43         29.68         1.37 o                         
   5   4   3         43.88         34.58         1.66 o                         
   6   4   3         26.56         29.18         1.73 o                         
   7   4   3         21.31         20.24         2.10 o                         
   8   4   3          0.40         -0.10         2.14 o                         
  -8   5   3          3.12          2.57         2.70 o                         
  -7   5   3         10.67         12.11         2.14 o                         
  -6   5   3          1.08         -0.85         1.94 o                         
  -5   5   3          0.03         -1.03         2.08 o                         
  -4   5   3       1048.24       1053.67        10.21 o                         
  -3   5   3        153.49        146.76         1.62 o                         
  -2   5   3        335.21        314.36         1.48 o                         
  -1   5   3        234.12        245.11         1.33 o                         
   0   5   3        223.04        216.62         1.35 o                         
   1   5   3         15.47         21.16         0.84 o                         
   2   5   3         18.46         15.85         0.83 o                         
   3   5   3         16.19         15.70         1.93 o                         
   4   5   3        233.83        245.76         4.70 o                         
   5   5   3        148.24        149.10         2.63 o                         
   6   5   3        154.72        146.00         2.74 o                         
   7   5   3          3.51          4.66         2.27 o                         
   8   5   3          0.46          3.01         4.22 o                         
  -7   6   3          0.52          2.13         2.49 o                         
  -6   6   3         19.11         17.30         2.63 o                         
  -5   6   3         76.27         76.36        10.95 o                         
  -4   6   3        708.31        734.49         5.62 o                         
  -3   6   3        192.74        191.33         3.42 o                         
  -2   6   3          0.01         -0.11         1.36 o                         
  -1   6   3        124.17        106.29         1.49 o                         
   0   6   3         20.57         25.15         1.08 o                         
   1   6   3         70.81         68.67         1.18 o                         
   2   6   3         97.42         94.92         2.13 o                         
   3   6   3          1.23         -0.66         2.88 o                         
   4   6   3        204.82        205.06        10.38 o                         
   5   6   3         78.70        104.13         6.98 o                         
   6   6   3          2.49          3.88         2.45 o                         
   7   6   3          4.62          9.12         2.65 o                         
  -7   7   3         38.31         36.56         4.89 o                         
  -6   7   3         52.33         43.80         4.04 o                         
  -5   7   3         44.47         41.30         3.30 o                         
  -4   7   3         20.77         15.62         2.75 o                         
  -3   7   3          6.08         13.89         2.35 o                         
  -2   7   3          0.57          0.31         1.57 o                         
  -1   7   3         92.31         89.59         1.91 o                         
   0   7   3        117.37        112.26         2.06 o                         
   1   7   3         30.02         30.68         1.45 o                         
   2   7   3          2.27          3.79         1.42 o                         
   3   7   3        235.63        231.59         3.73 o                         
   4   7   3         30.75         30.23         5.10 o                         
   5   7   3          0.97          2.93         4.01 o                         
   6   7   3          0.59          6.23         3.43 o                         
  -5   8   3          0.87          4.61         2.48 o                         
  -4   8   3          3.79          4.98         2.38 o                         
  -3   8   3         53.29         54.85         2.48 o                         
  -2   8   3         13.18         13.80         2.18 o                         
  -1   8   3          0.63          1.10         1.86 o                         
   0   8   3          0.00         -0.95         1.60 o                         
   1   8   3          9.64         11.72         3.40 o                         
   2   8   3          6.53          8.58         2.11 o                         
   3   8   3          3.95          2.75         2.45 o                         
   4   8   3          0.04         -2.57         2.57 o                         
   5   8   3          3.13         -1.32         2.82 o                         
  -4   9   3          4.21          4.32         3.89 o                         
  -3   9   3          0.02          1.13         3.17 o                         
  -2   9   3          0.29         -0.71         3.03 o                         
  -1   9   3          6.42          2.32         2.24 o                         
   0   9   3          6.82          9.10         2.41 o                         
   1   9   3         18.90         17.29         2.33 o                         
   2   9   3          0.51         -0.76         2.36 o                         
   3   9   3          2.88          3.05         2.98 o                         
   4   9   3          4.44          5.28         3.29 o                         
  -1  10   3          3.14          5.37         5.15 o                         
   0  10   3         12.29          8.90         3.06 o                         
   1  10   3          4.86          4.27         2.53 o                         
   2  10   3          0.02         -0.55         4.87 o                         
  -9   0   4          6.93          7.30         3.86 o                         
  -8   0   4          0.70         -1.64         4.18 o                         
  -7   0   4          0.56          0.64         3.50 o                         
  -6   0   4         66.13         66.96         2.18 o                         
  -5   0   4        232.34        192.61         3.46 o                         
  -4   0   4       1025.50        914.87         7.11 o                         
  -3   0   4       1530.90       1531.53         7.94 o                         
  -2   0   4       1543.47       1481.15         7.95 o                         
  -1   0   4       1598.37       1750.12        44.70 o                         
   0   0   4         32.25         21.36         1.48 o                         
   1   0   4       3027.44       2913.23        13.74 o                         
   2   0   4        365.70        362.67         1.45 o                         
   3   0   4         87.65         81.97         2.06 o                         
   4   0   4       3363.95       3683.90        13.25 o                         
   5   0   4        162.79        184.48         1.94 o                         
   6   0   4         21.21         14.47         1.35 o                         
   7   0   4         26.63         30.75         4.55 o                         
   8   0   4          0.71          7.04         4.81 o                         
   9   0   4          4.02          2.59         4.47 o                         
  -9   1   4          0.43         -0.79         3.34 o                         
  -8   1   4          0.10         -2.59         2.80 o                         
  -7   1   4          0.12         -1.94         1.94 o                         
  -6   1   4          1.69          0.30         1.16 o                         
  -5   1   4        237.52        219.77         1.68 o                         
  -4   1   4        123.02        122.04         1.32 o                         
  -3   1   4        107.68        102.05         1.23 o                         
  -2   1   4       1205.02       1168.81         7.89 o                         
  -1   1   4       2971.12       2848.61        22.44 o                         
   0   1   4        746.41        719.79         2.17 o                         
   1   1   4       4624.97       4691.64        29.70 o                         
   2   1   4       1432.47       1366.26         8.18 o                         
   3   1   4        754.26        808.92         3.15 o                         
   4   1   4        494.35        487.77         3.34 o                         
   5   1   4        114.74        128.30         1.44 o                         
   6   1   4         18.29         18.42         1.43 o                         
   7   1   4         45.54         45.42         1.76 o                         
   8   1   4          6.99         19.71         3.44 o                         
   9   1   4          0.87          0.52         3.53 o                         
  -9   2   4          0.09         -1.09         2.96 o                         
  -8   2   4          0.40          1.91         2.04 o                         
  -7   2   4        282.29        261.97         3.94 o                         
  -6   2   4          0.51          0.80         1.28 o                         
  -5   2   4        130.41        124.10         1.10 o                         
  -4   2   4         18.73         26.96         0.73 o                         
  -3   2   4       4714.10       4727.68        17.31 o                         
  -2   2   4       6838.56       6769.27        21.43 o                         
  -1   2   4        902.24        863.71         7.08 o                         
   0   2   4      26610.77      28224.21        85.09 o                         
   1   2   4         26.83         26.55         1.26 o                         
   2   2   4          0.61         -0.50         0.65 o                         
   3   2   4         21.76         23.97         0.48 o                         
   4   2   4         26.16         23.91         0.72 o                         
   5   2   4         18.78         20.34         0.92 o                         
   6   2   4          3.32          5.10         1.39 o                         
   7   2   4          2.19          2.00         1.61 o                         
   8   2   4         14.59         16.67         1.74 o                         
   9   2   4          0.00          0.60         2.59 o                         
  -9   3   4          8.15          9.23         2.63 o                         
  -8   3   4         20.36         19.50         2.37 o                         
  -7   3   4          2.65          1.24         2.06 o                         
  -6   3   4        105.83        119.02         2.78 o                         
  -5   3   4        191.07        190.32         1.74 o                         
  -4   3   4         63.53         59.94         1.14 o                         
  -3   3   4          2.91          4.27         0.51 o                         
  -2   3   4         10.98         11.29         0.75 o                         
  -1   3   4       3350.05       3337.33         9.05 o                         
   0   3   4        138.86        155.74         2.19 o                         
   1   3   4          1.81         -0.05         0.51 o                         
   2   3   4          0.48          1.01         0.74 o                         
   3   3   4         19.57         22.45         0.54 o                         
   4   3   4        392.08        364.98         3.55 o                         
   5   3   4          8.00          6.33         1.39 o                         
   6   3   4         28.38         27.14         1.50 o                         
   7   3   4          2.09          3.36         1.72 o                         
   8   3   4          0.01         -1.24         1.78 o                         
   9   3   4         21.33         20.19         2.15 o                         
  -8   4   4          2.12          1.14         2.56 o                         
  -7   4   4         25.32         16.45         2.65 o                         
  -6   4   4        242.38        238.73         2.98 o                         
  -5   4   4         70.44         66.35         2.63 o                         
  -4   4   4        435.89        423.54         8.20 o                         
  -3   4   4        643.93        650.05         2.94 o                         
  -2   4   4       1980.75       1988.74         8.87 o                         
  -1   4   4        408.31        381.28         3.12 o                         
   0   4   4          1.35          3.52         0.42 o                         
   1   4   4         20.34         20.90         0.57 o                         
   2   4   4          1.22         -0.48         0.62 o                         
   3   4   4          0.82          4.74         1.32 o                         
   4   4   4        118.21        115.51         2.12 o                         
   5   4   4         93.54         91.08         1.91 o                         
   6   4   4         27.70         24.12         1.72 o                         
   7   4   4         61.29         61.30         3.30 o                         
   8   4   4          0.74          0.54         2.05 o                         
  -8   5   4          4.87          5.86         3.22 o                         
  -7   5   4          2.14         -0.35         2.57 o                         
  -6   5   4          7.24          5.29         2.11 o                         
  -5   5   4         73.13         76.72         4.53 o                         
  -4   5   4         35.91         42.15         2.39 o                         
  -3   5   4          9.93          9.50         1.10 o                         
  -2   5   4        109.11        101.94         1.20 o                         
  -1   5   4          4.79          6.55         0.82 o                         
   0   5   4         14.01         13.47         0.74 o                         
   1   5   4         66.56         64.25         1.31 o                         
   2   5   4         37.71         36.69         0.96 o                         
   3   5   4          0.12         -1.15         2.00 o                         
   4   5   4        489.96        466.66        18.58 o                         
   5   5   4         29.84         33.46         2.59 o                         
   6   5   4        146.36        156.83         4.51 o                         
   7   5   4         85.19         88.95         2.77 o                         
   8   5   4          3.52         -1.12         4.67 o                         
  -7   6   4          0.50         -2.78         2.78 o                         
  -6   6   4          0.06          0.01         2.56 o                         
  -5   6   4         16.30         16.61         6.96 o                         
  -4   6   4         25.96         25.54         2.71 o                         
  -3   6   4         70.14         80.09         1.92 o                         
  -2   6   4        165.20        149.15         1.97 o                         
  -1   6   4          9.28          8.94         1.17 o                         
   0   6   4        401.24        396.53         2.63 o                         
   1   6   4         42.98         41.90         1.12 o                         
   2   6   4        192.83        188.31         2.74 o                         
   3   6   4         12.93         12.24         2.28 o                         
   4   6   4         33.14         29.90         2.77 o                         
   5   6   4        301.06        305.16         5.55 o                         
   6   6   4         80.67         87.40         6.72 o                         
   7   6   4          1.45          5.17         3.01 o                         
  -7   7   4          2.24          4.85         4.59 o                         
  -6   7   4          0.29          0.66         3.04 o                         
  -5   7   4          4.46          0.94         2.97 o                         
  -4   7   4        133.64        142.31         6.87 o                         
  -3   7   4        136.18        134.93         2.63 o                         
  -2   7   4         38.56         37.76         1.73 o                         
  -1   7   4         33.94         32.76         1.44 o                         
   0   7   4          0.00          0.05         1.32 o                         
   1   7   4         10.92          9.34         1.29 o                         
   2   7   4         24.24         28.27         1.39 o                         
   3   7   4          0.22          0.32         2.41 o                         
   4   7   4          2.12         -0.25         2.42 o                         
   5   7   4          0.72          0.86         2.63 o                         
   6   7   4          0.20          0.42         3.04 o                         
  -5   8   4         21.17         28.00         3.78 o                         
  -4   8   4         32.21         31.39         2.39 o                         
  -3   8   4         87.24         99.01         2.73 o                         
  -2   8   4         18.66         18.74         2.33 o                         
  -1   8   4          3.89          1.52         1.96 o                         
   0   8   4          2.70          1.99         1.63 o                         
   1   8   4         46.47         47.39         2.64 o                         
   2   8   4          3.62          2.50         1.67 o                         
   3   8   4          5.67          4.32         1.94 o                         
   4   8   4         18.78         16.54         5.44 o                         
   5   8   4          0.60          2.76         2.77 o                         
  -4   9   4         18.43         17.33         4.71 o                         
  -3   9   4          4.45          5.45         3.77 o                         
  -2   9   4          1.36         -1.06         2.88 o                         
  -1   9   4          3.25         -0.77         2.06 o                         
   0   9   4         45.69         45.62         3.09 o                         
   1   9   4         48.28         53.34         2.60 o                         
   2   9   4          0.27         -0.20         2.83 o                         
   3   9   4          3.00          3.14         2.74 o                         
   4   9   4          7.49         15.16         2.70 o                         
  -1  10   4          3.55          0.52         4.11 o                         
   0  10   4          4.17          2.96         2.78 o                         
   1  10   4          2.97         -0.49         2.66 o                         
  -9   1   5          1.80          0.21         2.91 o                         
  -8   1   5          1.10         -1.87         2.69 o                         
  -7   1   5         10.00          9.28         3.30 o                         
  -6   1   5         61.48         65.92         1.63 o                         
  -5   1   5        325.14        327.35         3.25 o                         
  -4   1   5         38.84         49.94         0.94 o                         
  -3   1   5         34.11         24.52         0.60 o                         
  -2   1   5        688.51        657.02         3.52 o                         
  -1   1   5        253.65        198.57         1.79 o                         
   0   1   5       1255.27       1429.91         7.08 o                         
   1   1   5      13268.70      14542.88       161.42 o                         
   2   1   5        244.04        219.82         2.13 o                         
   3   1   5         79.02         71.93         0.88 o                         
   4   1   5        354.87        382.11         2.15 o                         
   5   1   5         86.18         86.16         1.21 o                         
   6   1   5         41.20         44.10         1.52 o                         
   7   1   5         74.42         68.46         2.80 o                         
   8   1   5          2.59          5.44         1.98 o                         
   9   1   5          1.05          0.88         3.34 o                         
  -9   2   5          0.17          2.94         3.75 o                         
  -8   2   5         30.49         23.29         2.16 o                         
  -7   2   5         26.69         29.80         2.17 o                         
  -6   2   5          7.85         12.26         1.53 o                         
  -5   2   5          2.23          3.59         0.71 o                         
  -4   2   5        148.29        146.26         1.46 o                         
  -3   2   5         59.67         77.24         1.17 o                         
  -2   2   5       1486.01       1481.32         8.64 o                         
  -1   2   5      15544.81      15964.32        34.60 o                         
   0   2   5       9952.39      10252.79       109.27 o                         
   1   2   5        691.34        677.61         6.97 o                         
   2   2   5        235.16        273.68         2.04 o                         
   3   2   5        848.04        828.88         6.43 o                         
   4   2   5        220.19        242.12         1.31 o                         
   5   2   5          0.72          1.40         0.87 o                         
   6   2   5          4.84          5.17         1.45 o                         
   7   2   5         21.27         18.59         1.70 o                         
   8   2   5          8.53          9.52         1.76 o                         
   9   2   5          0.05         -1.25         2.64 o                         
  -9   3   5         75.06         92.13         3.92 o                         
  -8   3   5          0.35         -2.19         2.19 o                         
  -7   3   5          1.01         -0.03         2.16 o                         
  -6   3   5        348.46        312.78         7.01 o                         
  -5   3   5         22.51         23.51         1.07 o                         
  -4   3   5          8.96         12.57         1.12 o                         
  -3   3   5         30.42         19.03         0.58 o                         
  -2   3   5       2840.66       2928.40         7.94 o                         
  -1   3   5        207.84        227.58         2.13 o                         
   0   3   5          0.71          1.23         0.45 o                         
   1   3   5       1128.29       1137.58        11.99 o                         
   2   3   5       2031.57       2087.08         5.59 o                         
   3   3   5         32.75         29.92         0.84 o                         
   4   3   5        196.77        187.39         2.53 o                         
   5   3   5         68.99         65.80         2.91 o                         
   6   3   5         23.79         16.08         1.44 o                         
   7   3   5          5.02          3.05         1.67 o                         
   8   3   5          3.68          2.93         1.85 o                         
   9   3   5          4.97          5.72         2.24 o                         
  -8   4   5         16.61         19.82         3.19 o                         
  -7   4   5          0.03         -0.68         2.42 o                         
  -6   4   5          8.75          7.98         1.91 o                         
  -5   4   5         10.50          9.92         1.99 o                         
  -4   4   5         19.06         19.57         1.23 o                         
  -3   4   5         28.03         27.72         1.25 o                         
  -2   4   5       1339.81       1282.77         8.49 o                         
  -1   4   5          4.65          5.26         0.67 o                         
   0   4   5        427.07        405.92         2.12 o                         
   1   4   5       1441.92       1480.86         7.77 o                         
   2   4   5        104.35        106.83         1.28 o                         
   3   4   5       1450.72       1439.64         4.69 o                         
   4   4   5         27.30         26.44         1.39 o                         
   5   4   5        553.78        515.49         5.13 o                         
   6   4   5         63.58         52.40         1.89 o                         
   7   4   5          2.07         -1.35         2.20 o                         
   8   4   5          1.39          0.71         2.13 o                         
  -8   5   5          0.00         -0.38         2.58 o                         
  -7   5   5          3.44          3.57         2.07 o                         
  -6   5   5          1.03         -1.82         2.02 o                         
  -5   5   5        136.92        136.49         4.97 o                         
  -4   5   5        229.29        241.89         3.69 o                         
  -3   5   5         83.84         94.01         1.45 o                         
  -2   5   5         23.06         22.22         0.83 o                         
  -1   5   5        243.75        235.51         1.31 o                         
   0   5   5         53.88         45.79         0.86 o                         
   1   5   5        126.75        145.54         2.05 o                         
   2   5   5        327.86        320.00         3.79 o                         
   3   5   5        177.41        170.74         2.83 o                         
   4   5   5        159.99        175.46         3.67 o                         
   5   5   5        102.15        110.24         3.09 o                         
   6   5   5         59.15         55.31         3.82 o                         
   7   5   5         16.42         17.11         2.23 o                         
   8   5   5          4.84          8.31         2.75 o                         
  -7   6   5          9.08          5.35         2.95 o                         
  -6   6   5          0.43         -2.54         2.54 o                         
  -5   6   5         45.03         34.88         3.13 o                         
  -4   6   5         38.75         39.71         2.69 o                         
  -3   6   5        189.17        200.29         2.80 o                         
  -2   6   5         40.13         42.11         1.60 o                         
  -1   6   5        118.12        131.81         2.60 o                         
   0   6   5         67.78         70.24         1.26 o                         
   1   6   5          8.79         13.64         1.02 o                         
   2   6   5          2.33          3.66         1.80 o                         
   3   6   5        325.18        321.00         3.82 o                         
   4   6   5        101.85        105.86         3.58 o                         
   5   6   5         45.22         46.05         3.84 o                         
   6   6   5          7.52          7.78         2.71 o                         
   7   6   5         55.10         60.26         3.18 o                         
  -7   7   5          7.22          2.62         4.78 o                         
  -6   7   5         10.21         11.26         3.00 o                         
  -5   7   5          0.27         -1.69         2.65 o                         
  -4   7   5         19.94         17.67         2.94 o                         
  -3   7   5         48.15         59.92         2.32 o                         
  -2   7   5         27.68         34.28         1.72 o                         
  -1   7   5        185.49        185.63         3.68 o                         
   0   7   5          5.16          2.61         1.29 o                         
   1   7   5         26.84         24.93         1.42 o                         
   2   7   5          1.14          3.09         1.25 o                         
   3   7   5         26.94         24.76         2.89 o                         
   4   7   5         13.10          9.67         4.11 o                         
   5   7   5          0.31          2.39         2.56 o                         
   6   7   5         20.56         25.09         3.28 o                         
  -5   8   5         16.50         19.33         4.04 o                         
  -4   8   5          2.53          5.10         2.17 o                         
  -3   8   5         33.17         33.09         2.77 o                         
  -2   8   5          4.04          4.26         2.74 o                         
  -1   8   5         77.60         87.55         3.91 o                         
   0   8   5         62.77         52.00         1.87 o                         
   1   8   5          2.59          4.11         1.70 o                         
   2   8   5         16.55         12.64         1.69 o                         
   3   8   5          1.98          2.65         1.54 o                         
   4   8   5         34.66         38.65         2.94 o                         
   5   8   5         22.03         25.86         3.08 o                         
  -4   9   5          0.14         -3.92         3.92 o                         
  -3   9   5          7.04          2.66         3.02 o                         
  -2   9   5          0.11         -0.37         3.10 o                         
  -1   9   5         18.73         18.15         5.62 o                         
   0   9   5         10.49          7.80         2.52 o                         
   1   9   5         23.99         28.27         2.40 o                         
   2   9   5         29.61         24.10         2.39 o                         
   3   9   5          0.42          1.46         2.72 o                         
   4   9   5          3.47          8.82         3.86 o                         
  -1  10   5          0.98         -4.28         4.56 o                         
   0  10   5          0.41          2.77         4.51 o                         
   1  10   5         19.21         12.94         2.39 o                         
  -9   0   6          4.15          5.64         4.85 o                         
  -8   0   6          6.64          4.81         4.46 o                         
  -7   0   6        168.23        144.08         5.02 o                         
  -6   0   6        118.33        118.81         4.36 o                         
  -5   0   6        119.51        119.37         4.78 o                         
  -4   0   6        160.40        123.82         1.90 o                         
  -3   0   6       1422.44       1294.01         4.27 o                         
  -2   0   6       1072.01       1051.89         3.37 o                         
  -1   0   6       4215.45       3928.45        20.85 o                         
   0   0   6       5177.09       4852.04        80.55 o                         
   1   0   6       1239.52       1323.53         5.39 o                         
   2   0   6       1397.54       1570.00        15.18 o                         
   3   0   6        171.79        171.73         1.34 o                         
   4   0   6         89.65         81.41         1.16 o                         
   5   0   6        167.87        183.06         1.96 o                         
   6   0   6          5.88          6.56         1.37 o                         
   7   0   6          0.02         -1.60         4.00 o                         
   8   0   6         52.49         46.67         5.18 o                         
   9   0   6          3.20          3.21         5.19 o                         
  -9   1   6         24.02         22.70         3.60 o                         
  -8   1   6          1.12         -0.77         2.88 o                         
  -7   1   6        412.01        402.81         5.91 o                         
  -6   1   6        351.93        344.78         6.43 o                         
  -5   1   6         56.88         58.80         1.47 o                         
  -4   1   6          3.27          1.40         0.44 o                         
  -3   1   6        248.57        242.83         1.06 o                         
  -2   1   6       1732.87       1658.02         8.78 o                         
  -1   1   6       1488.15       1395.52         6.11 o                         
   0   1   6       5493.38       5602.90        27.38 o                         
   1   1   6       7905.07       8184.16        36.20 o                         
   2   1   6        320.46        311.69         2.12 o                         
   3   1   6        355.73        354.62         4.14 o                         
   4   1   6        303.91        312.48         1.35 o                         
   5   1   6         15.62         16.77         0.91 o                         
   6   1   6         47.85         39.35         1.55 o                         
   7   1   6         51.96         43.77         1.77 o                         
   8   1   6         45.76         35.81         2.38 o                         
   9   1   6          0.51          1.02         5.18 o                         
  -9   2   6          4.34          0.91         3.15 o                         
  -8   2   6          1.11          1.28         2.14 o                         
  -7   2   6         33.95         31.57         2.28 o                         
  -6   2   6         55.32         66.95         2.55 o                         
  -5   2   6         88.37         81.83         1.23 o                         
  -4   2   6         71.71         73.06         1.39 o                         
  -3   2   6          0.12          1.32         0.57 o                         
  -2   2   6       2048.78       2031.08         7.61 o                         
  -1   2   6       1803.68       1730.86         8.80 o                         
   0   2   6      14751.75      15355.74       107.74 o                         
   1   2   6        319.04        327.64         2.75 o                         
   2   2   6        220.16        217.97         1.20 o                         
   3   2   6       1799.31       1871.38         7.00 o                         
   4   2   6        299.84        312.67         3.60 o                         
   5   2   6        224.51        217.83         2.67 o                         
   6   2   6        150.92        139.88         2.46 o                         
   7   2   6        144.44        138.02         2.55 o                         
   8   2   6         28.59         26.44         1.86 o                         
   9   2   6          6.88          9.79         2.43 o                         
  -9   3   6         11.57         18.06         4.36 o                         
  -8   3   6         13.54         10.10         2.20 o                         
  -7   3   6         52.31         46.30         2.33 o                         
  -6   3   6        179.01        161.87         5.15 o                         
  -5   3   6        160.76        167.55         2.18 o                         
  -4   3   6         40.28         63.67         1.60 o                         
  -3   3   6       1247.19       1219.52         8.87 o                         
  -2   3   6       3921.13       3989.16        13.68 o                         
  -1   3   6         58.54         53.24         0.65 o                         
   0   3   6        102.59         98.97         0.83 o                         
   1   3   6          2.24          2.67         0.65 o                         
   2   3   6       1360.18       1413.27        12.66 o                         
   3   3   6         37.40         26.85         0.82 o                         
   4   3   6        228.17        224.18         2.29 o                         
   5   3   6        135.80        139.57         2.60 o                         
   6   3   6         21.72         20.57         1.46 o                         
   7   3   6         25.84         16.48         1.82 o                         
   8   3   6         11.61         12.30         1.82 o                         
   9   3   6          1.85          1.35         3.97 o                         
  -8   4   6          0.53         -1.58         2.94 o                         
  -7   4   6         23.58         19.81         2.57 o                         
  -6   4   6         13.16          9.71         2.57 o                         
  -5   4   6         22.72         25.26         1.45 o                         
  -4   4   6        132.33        122.58         1.69 o                         
  -3   4   6        424.95        424.13         5.10 o                         
  -2   4   6         20.03         22.10         2.13 o                         
  -1   4   6       1013.50        986.30         5.30 o                         
   0   4   6        116.14        136.19         1.10 o                         
   1   4   6        129.32        137.27         1.95 o                         
   2   4   6        220.45        245.48         1.91 o                         
   3   4   6         82.10         82.14         2.82 o                         
   4   4   6         22.18         16.30         1.63 o                         
   5   4   6        343.89        319.71         2.68 o                         
   6   4   6          9.24          6.84         1.72 o                         
   7   4   6          1.66          0.90         1.67 o                         
   8   4   6         10.94         16.15         2.40 o                         
  -8   5   6          2.53          1.91         3.27 o                         
  -7   5   6          1.26         -0.26         2.11 o                         
  -6   5   6         22.15         22.51         2.17 o                         
  -5   5   6         14.24         13.31         1.93 o                         
  -4   5   6        316.57        330.08         2.44 o                         
  -3   5   6          6.93         10.92         1.25 o                         
  -2   5   6        343.85        331.72         1.79 o                         
  -1   5   6         27.81         30.57         0.87 o                         
   0   5   6         61.87         57.74         0.90 o                         
   1   5   6          1.53          1.16         0.68 o                         
   2   5   6        290.19        295.24         3.35 o                         
   3   5   6         23.18         21.33         2.00 o                         
   4   5   6        523.99        522.42         4.54 o                         
   5   5   6          1.41          1.93         2.56 o                         
   6   5   6          1.97         -0.53         2.50 o                         
   7   5   6         25.41         23.86         2.71 o                         
   8   5   6          1.64          5.78         3.96 o                         
  -7   6   6         18.12         19.42         2.79 o                         
  -6   6   6          0.65         -1.95         2.64 o                         
  -5   6   6          5.07         -2.79         2.79 o                         
  -4   6   6          0.15          0.80         3.30 o                         
  -3   6   6          0.26          3.01         1.64 o                         
  -2   6   6         44.66         42.21         1.60 o                         
  -1   6   6         66.36         69.71         1.42 o                         
   0   6   6          3.72          4.37         1.12 o                         
   1   6   6        165.10        162.10         1.65 o                         
   2   6   6          2.11          0.92         1.61 o                         
   3   6   6        188.07        180.86         3.21 o                         
   4   6   6         60.46         62.22         5.54 o                         
   5   6   6         25.90         26.29         2.86 o                         
   6   6   6          8.18          8.68         3.02 o                         
   7   6   6         76.26         87.83         3.46 o                         
  -7   7   6          5.96         -0.38         4.12 o                         
  -6   7   6         33.42         31.79         3.15 o                         
  -5   7   6          4.34          0.30         2.79 o                         
  -4   7   6         79.01         76.60         3.31 o                         
  -3   7   6        139.75        142.09         2.76 o                         
  -2   7   6         51.51         56.36         2.10 o                         
  -1   7   6          3.86          7.55         1.82 o                         
   0   7   6          4.85          3.52         1.35 o                         
   1   7   6         26.72         21.22         1.37 o                         
   2   7   6         89.69         81.74         1.78 o                         
   3   7   6         25.61         24.76         2.46 o                         
   4   7   6         12.20         10.36         2.70 o                         
   5   7   6         65.57         68.80         3.31 o                         
   6   7   6          9.75          8.95         3.13 o                         
  -5   8   6          7.68          7.51         2.56 o                         
  -4   8   6        160.23        162.11         4.41 o                         
  -3   8   6         45.79         44.73         2.42 o                         
  -2   8   6        158.72        150.27         4.82 o                         
  -1   8   6        110.86        112.54         4.40 o                         
   0   8   6         44.93         39.43         1.68 o                         
   1   8   6          0.10          0.08         1.69 o                         
   2   8   6          0.34          0.05         1.66 o                         
   3   8   6          2.03          3.18         1.83 o                         
   4   8   6         51.37         61.82         8.78 o                         
   5   8   6         30.80         33.61         3.14 o                         
  -4   9   6          3.65          2.43         3.96 o                         
  -3   9   6         18.52         18.44         3.37 o                         
  -2   9   6         16.99         12.21         3.08 o                         
  -1   9   6         23.75         26.48         4.08 o                         
   0   9   6          1.31         -1.37         1.98 o                         
   1   9   6         10.86          8.81         2.24 o                         
   2   9   6          1.34          4.12         2.28 o                         
   3   9   6          1.72          0.68         2.78 o                         
   4   9   6          9.37         11.42         3.47 o                         
  -1  10   6          1.53          1.30         4.49 o                         
   1  10   6          3.27          2.57         3.14 o                         
  -9   1   7          7.64          4.29         3.07 o                         
  -8   1   7         14.14          7.67         3.05 o                         
  -7   1   7        271.09        274.66         3.95 o                         
  -6   1   7         69.54         63.00         4.05 o                         
  -5   1   7         13.32         10.79         0.89 o                         
  -4   1   7         48.36         51.72         0.64 o                         
  -3   1   7       1662.55       1639.19        14.31 o                         
  -2   1   7        192.55        189.86         1.50 o                         
  -1   1   7        909.85        895.95         6.42 o                         
   0   1   7       2749.40       2779.62         8.58 o                         
   1   1   7       2138.96       2037.43        12.75 o                         
   2   1   7        207.73        192.97         1.94 o                         
   3   1   7        264.04        277.02         2.74 o                         
   4   1   7         52.28         60.20         0.93 o                         
   5   1   7         10.64          8.94         0.89 o                         
   6   1   7          2.79          2.90         1.37 o                         
   7   1   7          3.62          1.67         1.65 o                         
   8   1   7        101.07        105.64         4.09 o                         
  -9   2   7          0.29          2.89         3.36 o                         
  -8   2   7          8.13          4.43         2.31 o                         
  -7   2   7         68.14         56.50         2.71 o                         
  -6   2   7       1010.32        994.62         4.23 o                         
  -5   2   7        205.86        173.35         2.74 o                         
  -4   2   7         77.84         72.22         1.17 o                         
  -3   2   7       1884.28       1953.46         7.20 o                         
  -2   2   7       2297.91       2340.50        10.17 o                         
  -1   2   7          4.36          5.65         0.44 o                         
   0   2   7       3461.74       3519.62        25.01 o                         
   1   2   7       1699.50       1691.53         6.08 o                         
   2   2   7        130.58        128.69         2.07 o                         
   3   2   7         40.08         44.40         0.93 o                         
   4   2   7         15.42         19.54         0.82 o                         
   5   2   7         21.83         23.44         1.23 o                         
   6   2   7        122.79        110.53         2.11 o                         
   7   2   7          3.40          5.14         1.82 o                         
   8   2   7          1.18          3.02         1.74 o                         
  -8   3   7          0.44         -2.15         2.15 o                         
  -7   3   7         20.65         18.59         2.25 o                         
  -6   3   7        133.54        137.00         3.42 o                         
  -5   3   7         98.74         96.71         2.58 o                         
  -4   3   7       2241.56       2275.01         7.00 o                         
  -3   3   7        705.67        770.34         6.06 o                         
  -2   3   7        149.50        143.16         1.35 o                         
  -1   3   7       2163.44       2175.42         6.98 o                         
   0   3   7        383.14        421.48         3.24 o                         
   1   3   7        858.66        863.53         9.33 o                         
   2   3   7         53.84         53.13         1.31 o                         
   3   3   7        450.02        491.26         4.15 o                         
   4   3   7         43.79         46.83         1.65 o                         
   5   3   7        285.88        261.95         4.59 o                         
   6   3   7         40.37         35.56         1.51 o                         
   7   3   7         24.96         21.05         1.78 o                         
   8   3   7         22.75         24.08         1.94 o                         
  -8   4   7         23.85         24.99         3.20 o                         
  -7   4   7         64.03         54.53         3.00 o                         
  -6   4   7         53.69         45.86         2.27 o                         
  -5   4   7        345.86        347.88         3.66 o                         
  -4   4   7         61.74         55.73         1.43 o                         
  -3   4   7         55.52         71.13         1.64 o                         
  -2   4   7        923.67        862.79         4.11 o                         
  -1   4   7        594.05        615.28         4.13 o                         
   0   4   7          1.74          1.07         0.54 o                         
   1   4   7        211.25        233.60         3.25 o                         
   2   4   7         10.82         15.13         1.12 o                         
   3   4   7         12.47         14.99         1.34 o                         
   4   4   7         35.36         36.75         1.70 o                         
   5   4   7         24.60         28.65         2.52 o                         
   6   4   7          1.65         -0.16         1.74 o                         
   7   4   7          0.80          1.15         1.91 o                         
   8   4   7          7.74          7.91         2.26 o                         
  -8   5   7          1.62         -1.04         3.39 o                         
  -7   5   7          0.05         -0.49         2.04 o                         
  -6   5   7          0.17         -2.06         2.06 o                         
  -5   5   7         55.36         55.90         2.17 o                         
  -4   5   7          6.84          5.58         1.31 o                         
  -3   5   7        834.04        829.80         5.56 o                         
  -2   5   7        125.49        127.60         1.04 o                         
  -1   5   7        386.75        368.22         2.91 o                         
   0   5   7         89.58         85.98         0.99 o                         
   1   5   7         29.75         42.88         0.85 o                         
   2   5   7          6.83          7.99         0.95 o                         
   3   5   7        182.81        177.37         3.41 o                         
   4   5   7          0.58          5.82         2.27 o                         
   5   5   7          2.61          2.12         2.41 o                         
   6   5   7         25.78         20.34         2.84 o                         
   7   5   7          0.00         -0.13         2.65 o                         
   8   5   7          4.74          5.66         4.24 o                         
  -7   6   7          4.77         -1.66         3.44 o                         
  -6   6   7          3.24          2.94         2.79 o                         
  -5   6   7         19.82         12.87         2.80 o                         
  -4   6   7         48.14         49.23         1.96 o                         
  -3   6   7         67.84         62.55         1.65 o                         
  -2   6   7        169.95        164.30         4.17 o                         
  -1   6   7        121.60        114.70         1.56 o                         
   0   6   7        140.43        136.87         1.48 o                         
   1   6   7         29.74         31.55         1.16 o                         
   2   6   7          9.68          7.03         1.91 o                         
   3   6   7          3.01          4.67         2.16 o                         
   4   6   7         80.07         80.74         3.89 o                         
   5   6   7          0.61          1.94         2.42 o                         
   6   6   7         14.63         12.12         2.79 o                         
   7   6   7          0.41          4.37         4.60 o                         
  -7   7   7         23.80         31.05         5.10 o                         
  -6   7   7          9.07          5.52         3.27 o                         
  -5   7   7         53.57         63.11         3.74 o                         
  -4   7   7         29.92         36.16         2.05 o                         
  -3   7   7         55.94         63.85         2.62 o                         
  -2   7   7        356.58        339.98         5.44 o                         
  -1   7   7        218.96        200.21         2.66 o                         
   0   7   7         16.21         17.90         1.45 o                         
   1   7   7         62.57         68.70         1.59 o                         
   2   7   7          7.32          9.22         1.50 o                         
   3   7   7          0.21         -2.28         2.28 o                         
   4   7   7         11.97          8.83         2.43 o                         
   5   7   7          0.06          0.02         2.77 o                         
   6   7   7         66.30         66.46         3.39 o                         
  -5   8   7         47.21         54.55         3.71 o                         
  -4   8   7          3.08          4.34         3.06 o                         
  -3   8   7         23.54         29.65         2.37 o                         
  -2   8   7         20.07         19.39         3.70 o                         
  -1   8   7         50.21         54.15         5.62 o                         
   0   8   7          3.72          1.71         1.53 o                         
   1   8   7          6.48          5.17         1.73 o                         
   2   8   7          0.68          1.41         1.63 o                         
   3   8   7          2.99          3.68         1.89 o                         
   4   8   7          4.60          3.93         2.70 o                         
   5   8   7         29.21         31.09         3.12 o                         
  -4   9   7         19.47         20.77         4.56 o                         
  -3   9   7         25.64         17.73         3.04 o                         
  -2   9   7         34.15         33.13         3.28 o                         
  -1   9   7         54.75         57.59         2.93 o                         
   0   9   7          0.19         -1.84         2.58 o                         
   1   9   7          0.33          0.38         2.45 o                         
   2   9   7         29.29         33.81         4.33 o                         
   3   9   7          2.67          4.75         4.05 o                         
  -1  10   7          0.78          0.36         4.29 o                         
   1  10   7          6.34         13.03         5.13 o                         
  -9   0   8         26.70         26.06         5.11 o                         
  -8   0   8         73.73         74.16         4.87 o                         
  -7   0   8          2.28          0.11         4.41 o                         
  -6   0   8        279.76        281.65         8.96 o                         
  -5   0   8        652.84        645.17         8.94 o                         
  -4   0   8         32.80         38.71         1.52 o                         
  -3   0   8        221.55        232.91         2.20 o                         
  -2   0   8        128.18        137.07         0.97 o                         
  -1   0   8       1920.18       1960.17         9.94 o                         
   0   0   8       6686.70       6353.65        29.91 o                         
   1   0   8        513.22        537.31         1.66 o                         
   2   0   8        197.79        220.96         1.82 o                         
   3   0   8          3.30          6.20         1.07 o                         
   4   0   8         25.06         39.50         1.46 o                         
   5   0   8        391.40        392.68         3.22 o                         
   6   0   8        194.89        194.43         2.34 o                         
   7   0   8         82.86         82.10         2.65 o                         
   8   0   8         12.75          6.66         4.27 o                         
  -9   1   8          1.14          3.89         3.11 o                         
  -8   1   8          2.51          0.02         3.05 o                         
  -7   1   8         42.74         41.07         4.09 o                         
  -6   1   8         18.32         14.77         1.98 o                         
  -5   1   8          0.88         -0.86         0.86 o                         
  -4   1   8        189.33        171.24         1.54 o                         
  -3   1   8       2004.89       2063.93        12.12 o                         
  -2   1   8        330.90        365.80         1.18 o                         
  -1   1   8       4724.79       4603.64        17.60 o                         
   0   1   8       4634.99       4477.98        14.25 o                         
   1   1   8         29.39         26.68         1.72 o                         
   2   1   8        749.17        751.96         2.98 o                         
   3   1   8        110.31        113.64         1.39 o                         
   4   1   8         39.88         41.55         0.80 o                         
   5   1   8          0.25         -0.47         0.93 o                         
   6   1   8         70.15         73.09         1.78 o                         
   7   1   8         43.99         38.98         1.83 o                         
   8   1   8         18.75         24.11         2.29 o                         
  -9   2   8          1.37         -1.35         3.22 o                         
  -8   2   8          2.92         -0.04         2.32 o                         
  -7   2   8         41.29         35.68         2.39 o                         
  -6   2   8       1513.26       1518.77         5.24 o                         
  -5   2   8          0.04         -0.29         0.89 o                         
  -4   2   8          8.35          8.48         0.70 o                         
  -3   2   8        555.56        602.20         6.56 o                         
  -2   2   8       1828.89       1948.02        13.14 o                         
  -1   2   8          2.97          3.99         0.71 o                         
   0   2   8        885.83        888.63        11.48 o                         
   1   2   8        271.71        262.67         4.84 o                         
   2   2   8         18.02         12.63         0.75 o                         
   3   2   8         11.86         16.01         1.10 o                         
   4   2   8        147.32        158.53         1.99 o                         
   5   2   8         36.04         30.90         1.35 o                         
   6   2   8         10.73         10.16         1.58 o                         
   7   2   8         80.61         69.16         1.96 o                         
   8   2   8         22.65         25.85         1.94 o                         
  -9   3   8          1.03         -4.22         4.22 o                         
  -8   3   8          0.50         -2.24         2.24 o                         
  -7   3   8          1.03         -2.18         2.18 o                         
  -6   3   8         14.86         10.67         1.49 o                         
  -5   3   8       1005.21        983.76         5.79 o                         
  -4   3   8         93.25        117.74         1.43 o                         
  -3   3   8         80.61         92.44         1.86 o                         
  -2   3   8        390.41        374.30         2.14 o                         
  -1   3   8        574.37        567.64         4.10 o                         
   0   3   8        562.36        513.01         2.20 o                         
   1   3   8       1176.90       1227.70        11.30 o                         
   2   3   8         97.00         94.06         1.57 o                         
   3   3   8        120.31        131.91         1.42 o                         
   4   3   8        209.73        193.73         2.29 o                         
   5   3   8        152.74        165.64         2.14 o                         
   6   3   8         14.66         17.64         1.57 o                         
   7   3   8         25.14         26.37         1.85 o                         
   8   3   8         41.29         42.73         2.13 o                         
  -8   4   8          2.10          2.58         3.52 o                         
  -7   4   8         57.54         48.26         4.81 o                         
  -6   4   8         31.20         24.06         2.15 o                         
  -5   4   8         83.14         83.67         2.69 o                         
  -4   4   8          2.23          2.95         1.26 o                         
  -3   4   8        721.99        723.07         7.33 o                         
  -2   4   8       2415.24       2533.14         9.61 o                         
  -1   4   8        377.74        400.78         2.61 o                         
   0   4   8       1056.87       1027.47         8.07 o                         
   1   4   8        524.10        511.78         3.79 o                         
   2   4   8         52.98         48.69         1.33 o                         
   3   4   8        244.02        249.06         6.65 o                         
   4   4   8        118.26        118.23         2.15 o                         
   5   4   8        153.45        155.18         2.26 o                         
   6   4   8        118.31        116.41         2.25 o                         
   7   4   8          1.02          4.27         1.81 o                         
   8   4   8         21.33         22.47         2.40 o                         
  -8   5   8         14.57         13.86         2.95 o                         
  -7   5   8         14.17         15.73         2.09 o                         
  -6   5   8         10.14          9.50         2.09 o                         
  -5   5   8         14.81         16.81         1.51 o                         
  -4   5   8         78.09         78.68         1.64 o                         
  -3   5   8          7.35         10.09         1.09 o                         
  -2   5   8        422.80        399.74         2.49 o                         
  -1   5   8         55.66         59.85         1.13 o                         
   0   5   8         83.53         85.29         1.00 o                         
   1   5   8         75.77         84.84         1.24 o                         
   2   5   8         16.31         16.60         1.20 o                         
   3   5   8         45.30         51.65         2.30 o                         
   4   5   8         38.91         31.06         2.67 o                         
   5   5   8         78.80         82.62         3.08 o                         
   6   5   8         11.76         10.35         2.60 o                         
   7   5   8          1.93          8.37         2.63 o                         
  -7   6   8          1.22         -2.17         3.03 o                         
  -6   6   8          5.38          5.46         2.62 o                         
  -5   6   8         19.52         12.56         4.11 o                         
  -4   6   8         70.97         71.75         1.80 o                         
  -3   6   8        125.35        132.62         1.98 o                         
  -2   6   8        281.24        278.03         4.61 o                         
  -1   6   8          0.69         -0.77         1.16 o                         
   0   6   8         40.18         41.25         1.20 o                         
   1   6   8          1.72          2.73         1.08 o                         
   2   6   8          1.40          0.60         1.91 o                         
   3   6   8          0.85         -0.52         2.15 o                         
   4   6   8         17.58         16.54         2.56 o                         
   5   6   8          5.30          1.51         2.68 o                         
   6   6   8         37.16         39.22         3.11 o                         
   7   6   8          0.20         -4.42         4.56 o                         
  -6   7   8          9.27          6.99         3.72 o                         
  -5   7   8          8.85         12.94         3.78 o                         
  -4   7   8          0.43          2.13         1.92 o                         
  -3   7   8         39.28         38.45         1.75 o                         
  -2   7   8         44.40         50.34         2.31 o                         
  -1   7   8          4.65          6.98         1.41 o                         
   0   7   8         70.38         72.09         1.67 o                         
   1   7   8         17.94         19.96         1.41 o                         
   2   7   8          0.70          0.86         1.72 o                         
   3   7   8          1.02          0.00         2.21 o                         
   4   7   8         13.23         12.35         2.73 o                         
   5   7   8          5.33          3.61         2.84 o                         
   6   7   8         25.01         25.96         3.32 o                         
  -5   8   8         27.95         27.28         2.47 o                         
  -4   8   8         28.00         33.87         3.62 o                         
  -3   8   8          1.41          1.41         2.01 o                         
  -2   8   8         24.71         26.05         3.79 o                         
  -1   8   8         96.61        106.36         3.28 o                         
   0   8   8         27.65         25.65         1.61 o                         
   1   8   8         35.51         36.33         1.85 o                         
   2   8   8          6.20         12.99         2.94 o                         
   3   8   8         23.38         20.92         1.97 o                         
   4   8   8          0.01          2.15         2.60 o                         
   5   8   8         46.80         46.05         4.03 o                         
  -4   9   8         14.82         15.55         4.41 o                         
  -3   9   8          5.65          0.29         3.33 o                         
  -2   9   8          2.24         -1.36         3.13 o                         
  -1   9   8         61.03         60.13         3.15 o                         
   0   9   8          3.07          2.08         2.57 o                         
   1   9   8         28.00         28.36         2.31 o                         
   2   9   8          1.50          3.03         2.19 o                         
   3   9   8          4.15          5.83         3.53 o                         
   1  10   8         14.54         16.07         4.95 o                         
  -9   1   9          7.46          6.88         3.12 o                         
  -8   1   9          5.40          6.46         3.06 o                         
  -7   1   9         25.07         25.59         2.16 o                         
  -6   1   9        220.96        221.40         5.11 o                         
  -5   1   9         83.14         75.75         1.38 o                         
  -4   1   9         90.39         83.57         1.27 o                         
  -3   1   9        453.10        464.59         3.01 o                         
  -2   1   9        220.09        235.61         2.89 o                         
  -1   1   9         99.21         84.78         1.56 o                         
   0   1   9        673.76        612.49         3.56 o                         
   1   1   9         11.41          7.20         0.60 o                         
   2   1   9          0.38          3.22         0.82 o                         
   3   1   9        157.38        169.70         1.16 o                         
   4   1   9        563.01        555.01         2.33 o                         
   5   1   9          1.88          0.25         1.05 o                         
   6   1   9         10.77          7.73         1.58 o                         
   7   1   9         19.64         19.21         1.67 o                         
   8   1   9          7.71          7.06         2.33 o                         
  -9   2   9          4.09          2.15         2.83 o                         
  -8   2   9          7.92          7.40         2.24 o                         
  -7   2   9        141.58        136.16         2.84 o                         
  -6   2   9         19.63         32.81         2.09 o                         
  -5   2   9        367.27        361.89         2.19 o                         
  -4   2   9          0.02         -0.14         0.91 o                         
  -3   2   9         19.76         23.68         0.71 o                         
  -2   2   9       5171.61       5374.11         9.12 o                         
  -1   2   9        185.55        199.35         0.78 o                         
   0   2   9        536.92        483.12         3.00 o                         
   1   2   9       5695.89       5854.21        15.72 o                         
   2   2   9         44.44         53.49         1.00 o                         
   3   2   9          0.30          0.85         0.89 o                         
   4   2   9         36.68         53.83         3.46 o                         
   5   2   9          8.83          9.82         2.02 o                         
   6   2   9         17.13         18.78         2.06 o                         
   7   2   9         22.24         23.66         1.85 o                         
   8   2   9          0.42          1.94         1.80 o                         
  -9   3   9          0.80         -2.98         4.57 o                         
  -8   3   9          4.05          3.16         2.75 o                         
  -7   3   9         45.76         46.96         2.30 o                         
  -6   3   9        290.39        295.00         2.35 o                         
  -5   3   9         48.88         47.16         1.50 o                         
  -4   3   9         93.96        104.76         1.42 o                         
  -3   3   9        192.44        180.77         2.64 o                         
  -2   3   9         84.07         95.14         1.43 o                         
  -1   3   9       1289.19       1288.40         9.59 o                         
   0   3   9         35.23         36.49         1.14 o                         
   1   3   9         66.73         60.17         1.29 o                         
   2   3   9          9.64         14.10         1.46 o                         
   3   3   9         19.99         23.38         0.91 o                         
   4   3   9       1705.09       1665.27         9.83 o                         
   5   3   9          2.31          6.82         2.71 o                         
   6   3   9         12.98          7.18         1.51 o                         
   7   3   9          7.83          9.34         1.78 o                         
   8   3   9          1.29          2.07         1.93 o                         
  -8   4   9         22.15         16.77         3.03 o                         
  -7   4   9          9.98         15.81         2.79 o                         
  -6   4   9         35.93         32.29         2.08 o                         
  -5   4   9          8.44          6.08         1.44 o                         
  -4   4   9         25.95         27.90         1.37 o                         
  -3   4   9         37.66         40.21         1.32 o                         
  -2   4   9        362.50        355.20         2.70 o                         
  -1   4   9         79.35         70.76         1.30 o                         
   0   4   9        543.44        585.23         1.81 o                         
   1   4   9         27.68         23.48         1.12 o                         
   2   4   9        593.84        626.60         5.01 o                         
   3   4   9         60.00         61.25         2.90 o                         
   4   4   9          1.53          3.22         1.62 o                         
   5   4   9        208.02        239.96         3.07 o                         
   6   4   9        123.75        123.14         2.33 o                         
   7   4   9        111.86        116.45         3.06 o                         
   8   4   9          6.73          7.87         2.25 o                         
  -8   5   9          1.19          2.83         3.25 o                         
  -7   5   9         11.00         16.19         2.25 o                         
  -6   5   9        102.96        105.37         3.05 o                         
  -5   5   9        115.62        120.52         3.04 o                         
  -4   5   9          0.75          1.93         1.44 o                         
  -3   5   9         74.77         69.99         1.67 o                         
  -2   5   9         45.30         47.34         0.84 o                         
  -1   5   9          0.83          0.41         0.83 o                         
   0   5   9        134.45        136.16         1.18 o                         
   1   5   9        211.74        219.52         2.00 o                         
   2   5   9        202.89        197.64         5.48 o                         
   3   5   9         93.16         98.68         2.56 o                         
   4   5   9        110.51        106.53         2.88 o                         
   5   5   9         84.80         80.24         6.33 o                         
   6   5   9         27.56         29.18         2.80 o                         
   7   5   9         58.06         50.68         3.08 o                         
  -7   6   9          1.54          1.67         2.60 o                         
  -6   6   9          0.21          0.65         2.43 o                         
  -5   6   9         94.37        102.86         5.74 o                         
  -4   6   9         82.80         87.64         3.26 o                         
  -3   6   9          5.11          5.23         1.48 o                         
  -2   6   9         97.48         95.08         1.81 o                         
  -1   6   9          6.79          5.84         1.22 o                         
   0   6   9         32.36         31.09         1.19 o                         
   1   6   9        224.41        237.25         2.16 o                         
   2   6   9         69.15         66.45         2.39 o                         
   3   6   9          2.54          1.86         2.22 o                         
   4   6   9         12.48         13.42         2.37 o                         
   5   6   9          5.74          5.19         2.46 o                         
   6   6   9         71.74         68.68         5.80 o                         
   7   6   9         24.60         27.14         4.54 o                         
  -6   7   9          5.41          0.73         3.18 o                         
  -5   7   9         31.46         28.19         3.04 o                         
  -4   7   9         20.03         23.88         2.03 o                         
  -3   7   9          0.23          1.74         1.64 o                         
  -2   7   9          3.58         -1.71         2.15 o                         
  -1   7   9         40.90         37.34         1.84 o                         
   0   7   9          2.42          1.54         1.39 o                         
   1   7   9         45.66         48.99         1.56 o                         
   2   7   9         11.47          9.74         1.72 o                         
   3   7   9          0.25         -0.90         2.09 o                         
   4   7   9         28.84         28.46         2.59 o                         
   5   7   9         57.61         65.58         3.30 o                         
   6   7   9         27.87         30.80         5.41 o                         
  -5   8   9          0.03          0.72         2.25 o                         
  -4   8   9         32.85         34.71         2.51 o                         
  -3   8   9         32.57         35.45         2.36 o                         
  -2   8   9          0.05          0.58         2.34 o                         
  -1   8   9         45.52         42.48         2.84 o                         
   0   8   9         30.68         25.16         1.95 o                         
   1   8   9         69.84         74.33         2.17 o                         
   2   8   9        136.44        134.95         2.50 o                         
   3   8   9         23.73         19.18         2.14 o                         
   4   8   9          3.11         -1.15         2.68 o                         
   5   8   9          2.48          7.37         3.74 o                         
  -4   9   9         20.57         23.36         4.15 o                         
  -3   9   9          1.79          1.92         3.79 o                         
  -2   9   9          2.13         -2.82         3.00 o                         
  -1   9   9          0.81          3.91         2.66 o                         
   0   9   9         12.07         10.40         2.52 o                         
   1   9   9          2.86          0.77         3.62 o                         
   2   9   9          7.77          3.70         2.14 o                         
   3   9   9          8.05         14.35         3.65 o                         
   4   9   9          2.32          3.62         3.55 o                         
  -1  10   9          2.79          3.69         4.46 o                         
   1  10   9         14.05         13.70         4.19 o                         
  -9   0  10          6.97          8.45         3.81 o                         
  -8   0  10          0.93         -1.40         3.70 o                         
  -7   0  10       1655.54       1679.72        12.48 o                         
  -6   0  10         96.37         95.84         3.17 o                         
  -5   0  10        437.21        421.79         3.58 o                         
  -4   0  10        470.44        414.20         2.47 o                         
  -3   0  10       4101.76       4163.63        17.63 o                         
  -2   0  10       2951.93       2679.82         9.99 o                         
  -1   0  10       4194.89       4173.50        37.81 o                         
   0   0  10         14.08         10.44         0.76 o                         
   1   0  10       2978.04       2958.80         9.07 o                         
   2   0  10        319.32        304.83         1.82 o                         
   3   0  10        357.49        346.95         7.63 o                         
   4   0  10        278.14        272.25         2.14 o                         
   5   0  10          0.01          1.79         1.41 o                         
   6   0  10          5.48          4.51         1.56 o                         
   7   0  10        107.84        109.53         2.99 o                         
   8   0  10        115.00         99.00         5.77 o                         
  -9   1  10          7.62          5.07         2.96 o                         
  -8   1  10         30.87         28.07         3.14 o                         
  -7   1  10          3.00          5.44         2.22 o                         
  -6   1  10       1562.47       1581.38         9.57 o                         
  -5   1  10         97.33         92.64         1.75 o                         
  -4   1  10        117.88        105.40         1.14 o                         
  -3   1  10        790.49        784.33         4.29 o                         
  -2   1  10       4147.43       4300.28        13.04 o                         
  -1   1  10        191.18        184.65         1.45 o                         
   0   1  10         94.39         91.86         1.77 o                         
   1   1  10       2086.88       2206.48         7.48 o                         
   2   1  10        465.64        502.06         5.57 o                         
   3   1  10          6.93         11.48         1.09 o                         
   4   1  10          9.39         12.66         0.87 o                         
   5   1  10        142.02        146.12         2.27 o                         
   6   1  10         11.76          6.41         1.62 o                         
   7   1  10         98.32         97.46         2.07 o                         
   8   1  10          0.12          1.33         2.17 o                         
  -9   2  10         11.58         17.36         4.75 o                         
  -8   2  10         35.88         33.04         4.13 o                         
  -7   2  10         33.12         40.05         2.41 o                         
  -6   2  10          0.71          0.32         1.69 o                         
  -5   2  10        266.21        243.43         4.81 o                         
  -4   2  10         15.22         14.14         0.97 o                         
  -3   2  10         46.51         58.36         0.57 o                         
  -2   2  10          2.87          4.86         0.62 o                         
  -1   2  10       1204.43       1182.99         6.15 o                         
   0   2  10        453.14        460.99         3.50 o                         
   1   2  10       1772.72       1849.25        15.68 o                         
   2   2  10       1680.86       1702.63        11.93 o                         
   3   2  10        127.94        120.49         1.44 o                         
   4   2  10        409.62        419.73         6.17 o                         
   5   2  10        755.09        776.30         7.77 o                         
   6   2  10         24.35         27.62         1.78 o                         
   7   2  10          0.00         -0.25         1.59 o                         
   8   2  10         37.74         44.92         2.01 o                         
  -9   3  10          3.12         -3.69         4.52 o                         
  -8   3  10          2.60          1.54         2.73 o                         
  -7   3  10        176.53        176.89         3.00 o                         
  -6   3  10         30.33         31.08         1.50 o                         
  -5   3  10         56.18         49.22         1.43 o                         
  -4   3  10        154.81        154.44         1.96 o                         
  -3   3  10          6.02          8.20         0.80 o                         
  -2   3  10       1257.95       1247.19         7.16 o                         
  -1   3  10        132.15        149.44         2.10 o                         
   0   3  10        555.45        596.45         5.59 o                         
   1   3  10        351.19        360.66         3.39 o                         
   2   3  10       1207.28       1309.08         7.31 o                         
   3   3  10          5.97          8.40         0.95 o                         
   4   3  10         94.12        104.93         4.98 o                         
   5   3  10         25.87         24.63         2.03 o                         
   6   3  10         17.52         22.46         1.65 o                         
   7   3  10         10.08          9.68         1.90 o                         
   8   3  10          3.68          3.80         1.93 o                         
  -8   4  10          7.93          7.34         3.48 o                         
  -7   4  10         49.84         48.46         4.51 o                         
  -6   4  10         19.81         17.93         1.58 o                         
  -5   4  10        102.01        104.48         1.97 o                         
  -4   4  10         23.65         18.78         1.36 o                         
  -3   4  10          0.01          2.30         1.37 o                         
  -2   4  10         25.54         33.66         1.19 o                         
  -1   4  10         86.20         87.81         1.44 o                         
   0   4  10       1163.89       1164.99         7.30 o                         
   1   4  10          2.72          2.14         1.05 o                         
   2   4  10          8.46          9.86         1.27 o                         
   3   4  10         85.74         87.86         1.79 o                         
   4   4  10        212.05        208.73         5.50 o                         
   5   4  10        703.52        658.15        10.51 o                         
   6   4  10        173.85        182.74         2.85 o                         
   7   4  10         44.71         48.35         2.18 o                         
   8   4  10          1.96          0.13         2.74 o                         
  -8   5  10          0.19         -2.50         3.03 o                         
  -7   5  10         31.34         29.94         2.49 o                         
  -6   5  10          2.26          3.05         2.00 o                         
  -5   5  10          0.31          1.16         1.41 o                         
  -4   5  10         32.68         31.35         1.84 o                         
  -3   5  10          0.43         -0.42         1.06 o                         
  -2   5  10        213.94        208.05         1.50 o                         
  -1   5  10          0.01          0.04         0.74 o                         
   0   5  10          0.40          1.50         0.70 o                         
   1   5  10          1.48          1.11         0.98 o                         
   2   5  10        138.58        143.69         6.22 o                         
   3   5  10         91.89        100.03         7.61 o                         
   4   5  10          3.16          3.23         2.26 o                         
   5   5  10         17.88         16.41         2.55 o                         
   6   5  10          0.37          3.76         2.72 o                         
   7   5  10          9.77          7.88         2.91 o                         
  -7   6  10          0.01         -1.05         4.99 o                         
  -6   6  10          6.69          8.59         2.83 o                         
  -5   6  10          0.00          0.16         2.40 o                         
  -4   6  10         12.87         11.50         1.43 o                         
  -3   6  10          8.57          8.85         1.57 o                         
  -2   6  10          0.45          0.85         1.47 o                         
  -1   6  10         15.42         14.38         1.56 o                         
   0   6  10         75.58         71.43         1.32 o                         
   1   6  10          4.60          6.99         1.16 o                         
   2   6  10         28.85         35.02         3.10 o                         
   3   6  10         20.30         19.97         2.29 o                         
   4   6  10          4.16          1.20         2.46 o                         
   5   6  10         30.64         34.74         2.85 o                         
   6   6  10         13.97         13.75         2.73 o                         
   7   6  10         16.97         17.25         4.29 o                         
  -6   7  10          0.17         -1.77         3.46 o                         
  -5   7  10          6.25          4.90         2.05 o                         
  -4   7  10          0.71          0.67         1.45 o                         
  -3   7  10         74.64         70.87         2.28 o                         
  -2   7  10         11.70         11.43         2.03 o                         
  -1   7  10         81.45         80.91         2.44 o                         
   0   7  10         36.18         35.86         1.53 o                         
   1   7  10        153.84        157.26         3.20 o                         
   2   7  10         11.21         10.37         1.65 o                         
   3   7  10          8.69          3.82         2.33 o                         
   4   7  10          2.38          0.65         2.67 o                         
   5   7  10          0.01          2.44         2.52 o                         
  -5   8  10         13.60         14.47         2.43 o                         
  -4   8  10         74.66         72.38         2.60 o                         
  -3   8  10          5.50          5.11         2.27 o                         
  -2   8  10         18.41          9.63         2.24 o                         
  -1   8  10         22.82         26.17         2.94 o                         
   0   8  10         67.43         65.82         2.16 o                         
   1   8  10         23.62         24.33         1.94 o                         
   2   8  10          3.57          8.08         2.61 o                         
   3   8  10          2.12          2.74         1.83 o                         
   4   8  10          2.34          2.03         2.93 o                         
   5   8  10          4.87          5.39         4.12 o                         
  -4   9  10          0.99          1.51         4.65 o                         
  -3   9  10          0.07         -1.35         3.11 o                         
  -2   9  10          9.65          5.91         3.08 o                         
  -1   9  10          8.66          6.12         2.71 o                         
   0   9  10          1.10          0.69         2.70 o                         
   1   9  10          6.48          4.22         2.50 o                         
   2   9  10          0.13         -1.59         2.13 o                         
   3   9  10         28.09         30.74         2.64 o                         
   4   9  10          3.42          6.25         3.59 o                         
  -1  10  10          0.79          3.22         3.94 o                         
  -9   1  11          0.11         -3.17         3.29 o                         
  -8   1  11         10.32          8.18         2.82 o                         
  -7   1  11        310.12        314.13         5.82 o                         
  -6   1  11       1632.69       1656.08        19.45 o                         
  -5   1  11        439.95        427.74         3.03 o                         
  -4   1  11         19.17         19.16         0.86 o                         
  -3   1  11       1158.94       1263.17         4.59 o                         
  -2   1  11         13.00         23.31         2.05 o                         
  -1   1  11        177.90        144.70         1.51 o                         
   0   1  11          1.13          2.18         0.44 o                         
   1   1  11        347.49        320.78         5.52 o                         
   2   1  11        158.62        186.99         1.76 o                         
   3   1  11        238.55        233.95         4.08 o                         
   4   1  11         26.43         29.78         1.08 o                         
   5   1  11        149.66        147.40         2.28 o                         
   6   1  11          0.06          0.46         1.54 o                         
   7   1  11         16.87         19.24         1.72 o                         
   8   1  11          0.06         -0.32         1.91 o                         
  -9   2  11          0.00          0.61         3.13 o                         
  -8   2  11          1.60          3.76         2.27 o                         
  -7   2  11         57.68         63.95         2.08 o                         
  -6   2  11          3.31          2.58         1.69 o                         
  -5   2  11        202.91        182.88         2.27 o                         
  -4   2  11        386.04        367.67         5.25 o                         
  -3   2  11        216.10        219.17         1.31 o                         
  -2   2  11       1667.72       1692.31         4.05 o                         
  -1   2  11         54.33         62.13         2.21 o                         
   0   2  11          0.71          0.76         0.67 o                         
   1   2  11         30.25         25.36         0.94 o                         
   2   2  11          6.07          4.65         1.24 o                         
   3   2  11         49.60         51.02         1.22 o                         
   4   2  11         13.01         28.66         2.09 o                         
   5   2  11        411.89        394.83         7.18 o                         
   6   2  11        270.12        257.77         5.30 o                         
   7   2  11          8.82          8.55         1.67 o                         
   8   2  11         12.74         11.59         1.95 o                         
  -8   3  11         13.27         11.05         3.13 o                         
  -7   3  11         17.14         18.89         2.04 o                         
  -6   3  11          5.74          5.93         1.41 o                         
  -5   3  11         46.98         45.98         1.38 o                         
  -4   3  11        271.74        267.43         3.79 o                         
  -3   3  11        422.14        410.25         2.24 o                         
  -2   3  11        133.89        164.17         0.96 o                         
  -1   3  11          0.33          0.11         0.47 o                         
   0   3  11       2335.94       2353.40        16.08 o                         
   1   3  11       3095.95       3262.04        11.41 o                         
   2   3  11        203.44        232.66         1.94 o                         
   3   3  11        314.91        311.88         2.14 o                         
   4   3  11        384.70        385.57         3.07 o                         
   5   3  11        169.65        162.91         2.65 o                         
   6   3  11        214.85        205.15         2.30 o                         
   7   3  11          8.33          7.16         1.78 o                         
   8   3  11         30.94         33.03         2.42 o                         
  -8   4  11          0.60         -1.84         3.19 o                         
  -7   4  11          9.33          8.79         2.54 o                         
  -6   4  11          1.06          0.23         1.53 o                         
  -5   4  11         49.96         50.61         1.66 o                         
  -4   4  11         14.92         15.20         1.37 o                         
  -3   4  11         81.52         71.72         2.25 o                         
  -2   4  11        235.22        237.69         2.27 o                         
  -1   4  11        747.70        758.45         7.12 o                         
   0   4  11       1126.93       1091.31         8.69 o                         
   1   4  11        358.32        344.00         5.90 o                         
   2   4  11        404.76        427.71         5.06 o                         
   3   4  11        141.56        141.57         2.07 o                         
   4   4  11         12.48         13.09         1.73 o                         
   5   4  11         66.79         67.01         2.32 o                         
   6   4  11         40.33         45.17         2.24 o                         
   7   4  11          8.36          9.21         2.00 o                         
   8   4  11          1.15          2.36         2.88 o                         
  -8   5  11          8.95          7.96         3.04 o                         
  -7   5  11          0.58          1.86         2.10 o                         
  -6   5  11         21.89         27.20         2.22 o                         
  -5   5  11          2.91          0.92         1.48 o                         
  -4   5  11         30.18         32.99         1.30 o                         
  -3   5  11         67.10         67.23         1.33 o                         
  -2   5  11         51.71         65.04         1.93 o                         
  -1   5  11        139.21        132.72         1.71 o                         
   0   5  11          0.01          0.12         0.76 o                         
   1   5  11         22.16         19.87         1.27 o                         
   2   5  11        363.96        359.96         4.03 o                         
   3   5  11         81.24         78.55         3.28 o                         
   4   5  11          5.12          1.38         2.12 o                         
   5   5  11         47.31         45.29         2.54 o                         
   6   5  11          7.43          4.67         2.61 o                         
   7   5  11          2.85          4.44         2.89 o                         
  -7   6  11          1.56         -2.86         2.95 o                         
  -6   6  11          3.61          1.59         2.70 o                         
  -5   6  11          0.02          0.86         1.52 o                         
  -4   6  11         16.91         18.07         1.54 o                         
  -3   6  11        198.97        204.61         4.48 o                         
  -2   6  11          7.52         10.80         1.54 o                         
  -1   6  11        364.88        386.99         2.43 o                         
   0   6  11          2.99          2.89         1.09 o                         
   1   6  11         58.04         55.77         1.36 o                         
   2   6  11          3.35          3.04         1.99 o                         
   3   6  11         66.38         61.72         2.51 o                         
   4   6  11          0.02         -1.54         2.19 o                         
   5   6  11          8.97          6.68         2.74 o                         
   6   6  11          1.72          0.76         2.43 o                         
   7   6  11         10.17          2.78         4.87 o                         
  -6   7  11          4.15          7.32         2.24 o                         
  -5   7  11          1.82          2.02         2.09 o                         
  -4   7  11          5.70          4.70         1.85 o                         
  -3   7  11         16.43         18.34         1.69 o                         
  -2   7  11         31.57         38.50         2.25 o                         
  -1   7  11         26.34         25.76         1.82 o                         
   0   7  11         56.75         62.09         1.99 o                         
   1   7  11          2.19          4.14         1.39 o                         
   2   7  11         60.59         58.96         1.99 o                         
   3   7  11          0.59          0.77         2.21 o                         
   4   7  11         15.74         14.15         2.48 o                         
   5   7  11          6.50          6.09         2.58 o                         
  -5   8  11          4.52         11.15         3.85 o                         
  -4   8  11          3.18          8.27         1.81 o                         
  -3   8  11         10.71          4.75         2.32 o                         
  -2   8  11          0.01         -0.34         2.49 o                         
  -1   8  11         41.41         42.73         2.78 o                         
   0   8  11         54.59         59.80         2.36 o                         
   1   8  11          9.85          9.35         2.47 o                         
   2   8  11         29.45         25.12         2.01 o                         
   3   8  11         96.99         87.02         2.91 o                         
   4   8  11          5.86          1.80         2.54 o                         
  -4   9  11          9.11          8.73         4.62 o                         
  -3   9  11          9.45          4.52         3.07 o                         
  -2   9  11          8.06          8.27         3.02 o                         
  -1   9  11         12.87         12.88         2.80 o                         
   0   9  11         11.11         12.14         2.65 o                         
   1   9  11         62.78         58.67         4.51 o                         
   2   9  11          0.72          2.08         3.02 o                         
   3   9  11          1.81          7.47         2.63 o                         
  -9   0  12          6.69         13.56         4.97 o                         
  -8   0  12          2.57          6.70         3.69 o                         
  -7   0  12        253.71        254.68         5.85 o                         
  -6   0  12       2549.68       2522.61         9.46 o                         
  -5   0  12        152.60        154.89         3.40 o                         
  -4   0  12        264.25        295.53         6.94 o                         
  -3   0  12        188.77        173.70         4.01 o                         
  -2   0  12       8594.56       8820.23        30.26 o                         
  -1   0  12       1318.89       1303.75         9.07 o                         
   0   0  12        201.00        186.96         1.34 o                         
   1   0  12       2966.33       3031.65        13.88 o                         
   2   0  12        756.48        724.73         3.54 o                         
   3   0  12        453.32        514.50         5.97 o                         
   4   0  12        324.82        318.38         3.02 o                         
   5   0  12        916.17        911.47         4.67 o                         
   6   0  12         98.70        100.42         2.11 o                         
   7   0  12          0.48          1.38         2.19 o                         
   8   0  12         11.06         12.09         4.55 o                         
  -9   1  12          0.21          3.11         3.06 o                         
  -8   1  12          0.47          1.18         2.89 o                         
  -7   1  12        137.92        145.63         3.47 o                         
  -6   1  12         24.94         39.25         2.40 o                         
  -5   1  12         28.48         27.66         1.23 o                         
  -4   1  12        184.45        167.67         2.40 o                         
  -3   1  12          4.98          2.53         0.83 o                         
  -2   1  12        787.49        692.34         5.13 o                         
  -1   1  12        411.37        430.06         2.50 o                         
   0   1  12        626.05        695.58         6.76 o                         
   1   1  12       1571.84       1679.78        12.83 o                         
   2   1  12         48.25         58.15         1.71 o                         
   3   1  12        177.43        157.68         1.91 o                         
   4   1  12        297.70        264.12         2.13 o                         
   5   1  12         61.67         65.42         2.48 o                         
   6   1  12        140.76        139.06         3.62 o                         
   7   1  12          6.29          5.48         1.72 o                         
   8   1  12          3.59          5.09         1.99 o                         
  -9   2  12          3.77          6.01         4.72 o                         
  -8   2  12        122.87        134.06         2.95 o                         
  -7   2  12          0.58          1.93         1.80 o                         
  -6   2  12         50.10         52.64         1.92 o                         
  -5   2  12        401.78        378.66         5.56 o                         
  -4   2  12         77.70         83.71         1.53 o                         
  -3   2  12        891.56        807.78         5.98 o                         
  -2   2  12       2260.97       2398.90        10.11 o                         
  -1   2  12        374.67        378.26         1.79 o                         
   0   2  12        395.60        447.65         4.19 o                         
   1   2  12       1457.13       1434.88        20.50 o                         
   2   2  12        756.45        881.18        11.33 o                         
   3   2  12         55.84         60.50         1.35 o                         
   4   2  12         37.18         40.23         2.02 o                         
   5   2  12         26.20         43.45         2.16 o                         
   6   2  12         72.85         69.02         3.04 o                         
   7   2  12          3.57          4.33         1.69 o                         
   8   2  12          1.17          5.32         1.91 o                         
  -8   3  12          3.66          7.15         3.06 o                         
  -7   3  12         11.19         11.63         2.64 o                         
  -6   3  12        138.87        132.29         2.78 o                         
  -5   3  12        105.73         97.11         1.61 o                         
  -4   3  12          8.54         10.69         1.05 o                         
  -3   3  12        113.61        108.21         1.52 o                         
  -2   3  12         17.17         21.46         0.81 o                         
  -1   3  12          8.01          9.47         1.20 o                         
   0   3  12       3685.35       3618.59        17.02 o                         
   1   3  12         14.22         33.43         1.32 o                         
   2   3  12        309.94        297.73         5.05 o                         
   3   3  12         71.08         69.16         2.21 o                         
   4   3  12          1.67          2.84         1.60 o                         
   5   3  12        157.52        148.21         2.62 o                         
   6   3  12          1.90         10.51         1.75 o                         
   7   3  12          1.67          3.84         1.71 o                         
   8   3  12         15.00         14.11         2.08 o                         
  -8   4  12         14.84         21.33         3.10 o                         
  -7   4  12          3.88          2.52         2.70 o                         
  -6   4  12         29.59         28.67         1.65 o                         
  -5   4  12         15.68         12.18         1.51 o                         
  -4   4  12        138.05        149.15         1.97 o                         
  -3   4  12        361.02        367.88         5.78 o                         
  -2   4  12          2.86          1.84         0.93 o                         
  -1   4  12         19.15         21.06         0.79 o                         
   0   4  12        725.86        729.48         4.67 o                         
   1   4  12         78.80         84.04         3.11 o                         
   2   4  12         34.48         35.92         1.94 o                         
   3   4  12        114.67        114.77         2.05 o                         
   4   4  12         21.30         19.04         1.84 o                         
   5   4  12          9.24          8.71         2.01 o                         
   6   4  12          9.87         10.56         1.75 o                         
   7   4  12          0.15          0.56         1.94 o                         
   8   4  12          0.05         -1.11         3.09 o                         
  -8   5  12          0.89          6.06         3.18 o                         
  -7   5  12          0.24          4.28         2.11 o                         
  -6   5  12          0.33         -1.61         2.01 o                         
  -5   5  12          3.86          1.32         1.53 o                         
  -4   5  12         42.87         46.71         1.40 o                         
  -3   5  12          2.23          2.44         1.09 o                         
  -2   5  12        952.94        945.27         4.68 o                         
  -1   5  12        447.12        460.94         5.17 o                         
   0   5  12        114.78        113.26         1.15 o                         
   1   5  12         35.86         39.64         1.26 o                         
   2   5  12          7.08          5.02         1.79 o                         
   3   5  12          1.93         -1.72         2.21 o                         
   4   5  12          1.95         -0.64         2.64 o                         
   5   5  12          3.45          4.16         2.39 o                         
   6   5  12         20.65         20.63         2.53 o                         
   7   5  12          1.91          0.16         2.65 o                         
  -7   6  12          0.00          1.90         2.86 o                         
  -6   6  12          2.65          5.81         2.78 o                         
  -5   6  12         12.37         15.49         1.56 o                         
  -4   6  12         66.25         65.36         1.80 o                         
  -3   6  12         17.16         22.37         2.04 o                         
  -2   6  12        468.61        460.15         6.23 o                         
  -1   6  12        135.63        158.72         2.36 o                         
   0   6  12          5.29          4.20         1.32 o                         
   1   6  12         59.57         58.60         1.64 o                         
   2   6  12          0.69         -0.47         2.43 o                         
   3   6  12          0.44          1.03         2.21 o                         
   4   6  12          5.76          5.09         2.38 o                         
   5   6  12         16.91         12.92         2.62 o                         
   6   6  12          0.44          3.80         3.42 o                         
  -6   7  12          0.97          4.45         2.34 o                         
  -5   7  12          0.54          0.69         1.47 o                         
  -4   7  12         11.29         11.00         1.58 o                         
  -3   7  12         39.44         40.22         2.08 o                         
  -2   7  12        286.50        274.52         4.85 o                         
  -1   7  12         89.11         92.54         3.21 o                         
   0   7  12          0.27         -0.58         1.64 o                         
   1   7  12          9.14          8.25         1.36 o                         
   2   7  12         76.25         77.45         2.21 o                         
   3   7  12          2.90          2.81         2.34 o                         
   4   7  12         45.08         44.73         2.81 o                         
   5   7  12          1.48          4.03         3.03 o                         
  -5   8  12         22.47         26.32         3.61 o                         
  -4   8  12         36.22         42.05         2.33 o                         
  -3   8  12          4.06          5.32         2.34 o                         
  -2   8  12          0.11          0.20         2.63 o                         
  -1   8  12         14.37         11.60         2.67 o                         
   0   8  12        104.85        100.26         2.95 o                         
   1   8  12         13.88         16.80         2.56 o                         
   2   8  12          0.44          1.31         1.79 o                         
   3   8  12          2.39          6.92         2.29 o                         
   4   8  12          1.40          0.11         2.48 o                         
  -4   9  12          5.93          8.46         4.01 o                         
  -3   9  12          0.74          3.18         3.90 o                         
  -2   9  12          0.04         -0.81         2.58 o                         
  -1   9  12         10.67          8.08         3.02 o                         
   0   9  12         67.33         72.36         3.30 o                         
   1   9  12         23.59         21.54         2.66 o                         
   2   9  12          7.04          0.63         3.19 o                         
   3   9  12          6.89          7.00         2.46 o                         
  -9   1  13          5.15          1.34         2.64 o                         
  -8   1  13         21.04         29.43         3.26 o                         
  -7   1  13          2.49          4.78         1.99 o                         
  -6   1  13        826.01        836.64         4.84 o                         
  -5   1  13        107.49        101.64         3.06 o                         
  -4   1  13        180.97        183.56         1.73 o                         
  -3   1  13        184.05        187.83         1.88 o                         
  -2   1  13        138.66        126.09         1.58 o                         
  -1   1  13        495.18        516.30         3.43 o                         
   0   1  13       1174.27       1167.76        10.25 o                         
   1   1  13       4814.60       5145.13        20.37 o                         
   2   1  13       3685.00       3814.15        14.33 o                         
   3   1  13         77.12         82.11         2.32 o                         
   4   1  13        315.44        312.21         2.64 o                         
   5   1  13         15.31         15.70         1.29 o                         
   6   1  13          0.30          2.35         1.70 o                         
   7   1  13          5.03          4.86         1.76 o                         
   8   1  13          0.35         -0.65         2.10 o                         
  -9   2  13         21.75         17.95         4.57 o                         
  -8   2  13          3.03          3.96         2.65 o                         
  -7   2  13         62.73         65.29         2.84 o                         
  -6   2  13         19.33         17.76         1.76 o                         
  -5   2  13        139.08        129.63         1.69 o                         
  -4   2  13         10.23          9.28         1.25 o                         
  -3   2  13        464.27        475.58         2.08 o                         
  -2   2  13          2.48          3.85         0.55 o                         
  -1   2  13         20.31         21.95         0.71 o                         
   0   2  13         32.32         31.14         1.39 o                         
   1   2  13          1.08          3.22         0.92 o                         
   2   2  13        756.83        852.16         4.50 o                         
   3   2  13          6.34          8.40         1.12 o                         
   4   2  13        227.47        222.77         7.90 o                         
   5   2  13        643.17        668.42        10.04 o                         
   6   2  13          0.14          6.04         1.87 o                         
   7   2  13         13.14         14.49         1.73 o                         
   8   2  13         14.01         13.25         1.96 o                         
  -8   3  13          3.16          5.49         2.99 o                         
  -7   3  13          2.07          2.82         2.06 o                         
  -6   3  13          1.59          1.41         1.37 o                         
  -5   3  13          0.02         -1.00         1.22 o                         
  -4   3  13        150.05        148.95         1.82 o                         
  -3   3  13         76.23         78.78         0.97 o                         
  -2   3  13          7.63          9.49         0.79 o                         
  -1   3  13         13.71         15.92         0.52 o                         
   0   3  13          3.30          9.53         1.12 o                         
   1   3  13        477.70        516.01         4.00 o                         
   2   3  13        395.41        387.77         4.72 o                         
   3   3  13          0.70          0.49         1.15 o                         
   4   3  13          7.26          5.35         1.74 o                         
   5   3  13        207.10        206.47         3.23 o                         
   6   3  13         51.91         54.07         1.84 o                         
   7   3  13         32.63         31.26         1.94 o                         
   8   3  13          4.12          5.54         2.44 o                         
  -8   4  13         48.51         59.67         9.61 o                         
  -7   4  13         16.98         18.37         2.84 o                         
  -6   4  13          1.66          0.00         1.55 o                         
  -5   4  13          1.13         -1.15         1.47 o                         
  -4   4  13         20.99         21.63         1.17 o                         
  -3   4  13        112.13        116.67         1.69 o                         
  -2   4  13          1.23          0.70         0.92 o                         
  -1   4  13        148.25        147.95         1.40 o                         
   0   4  13        459.37        441.62         1.94 o                         
   1   4  13       1269.12       1290.46        22.47 o                         
   2   4  13          0.20          0.64         1.67 o                         
   3   4  13         19.54         19.45         1.61 o                         
   4   4  13        150.22        140.78         2.38 o                         
   5   4  13         19.57         14.85         1.87 o                         
   6   4  13        129.35        123.50         2.29 o                         
   7   4  13          1.47          2.80         1.86 o                         
   8   4  13          0.34          2.65         4.18 o                         
  -8   5  13          2.57         12.89         4.34 o                         
  -7   5  13         86.31         85.13         2.61 o                         
  -6   5  13          0.19         -1.56         1.56 o                         
  -5   5  13         33.85         27.65         1.42 o                         
  -4   5  13         15.14         13.36         1.31 o                         
  -3   5  13         38.38         39.57         1.29 o                         
  -2   5  13          0.13          6.25         1.42 o                         
  -1   5  13        316.87        314.51         2.89 o                         
   0   5  13         16.71         14.16         0.89 o                         
   1   5  13          0.34          1.42         1.20 o                         
   2   5  13         28.48         27.17         2.01 o                         
   3   5  13          4.50          3.64         2.06 o                         
   4   5  13          0.39         -1.65         2.27 o                         
   5   5  13         13.59         14.13         2.48 o                         
   6   5  13          1.29          0.44         2.49 o                         
   7   5  13          0.37          1.49         3.68 o                         
  -7   6  13          5.25          5.21         2.26 o                         
  -6   6  13         10.14         11.33         1.96 o                         
  -5   6  13          2.98          4.05         1.49 o                         
  -4   6  13          5.30          5.86         1.58 o                         
  -3   6  13        196.29        200.22         2.35 o                         
  -2   6  13         40.84         49.06         2.62 o                         
  -1   6  13       1003.88       1014.34         7.27 o                         
   0   6  13          0.39         -0.91         1.68 o                         
   1   6  13          0.06          0.16         1.43 o                         
   2   6  13         42.55         40.80         3.14 o                         
   3   6  13          2.05          3.19         1.99 o                         
   4   6  13          0.01          0.54         2.36 o                         
   5   6  13          5.36          2.92         2.42 o                         
   6   6  13         53.79         56.58         3.33 o                         
  -6   7  13          0.57          0.81         2.26 o                         
  -5   7  13          0.17          1.12         1.69 o                         
  -4   7  13          8.62         11.37         1.77 o                         
  -3   7  13          3.22          4.55         1.66 o                         
  -2   7  13          1.24          5.81         1.78 o                         
  -1   7  13        245.41        254.69         4.09 o                         
   0   7  13          1.94          1.28         1.76 o                         
   1   7  13          6.40          6.37         1.67 o                         
   2   7  13         12.50         13.10         1.94 o                         
   3   7  13          0.09         -1.02         2.09 o                         
   4   7  13         17.57         22.06         3.37 o                         
   5   7  13          0.16          1.00         3.02 o                         
  -5   8  13          1.38          1.39         2.85 o                         
  -4   8  13         35.46         39.53         1.96 o                         
  -3   8  13          3.25          3.65         2.45 o                         
  -2   8  13         33.82         33.70         2.33 o                         
  -1   8  13          5.43          4.17         2.54 o                         
   0   8  13          0.07          0.99         1.91 o                         
   1   8  13         87.62         96.00         4.50 o                         
   2   8  13          2.43          3.04         2.52 o                         
   3   8  13         19.41         17.63         2.55 o                         
   4   8  13          0.00          2.25         2.74 o                         
  -2   9  13          1.88          3.61         2.69 o                         
  -1   9  13         11.25          8.77         2.83 o                         
   0   9  13          0.69          2.32         2.52 o                         
   1   9  13          5.33          3.57         2.44 o                         
   2   9  13         11.67         10.43         5.16 o                         
   3   9  13          4.37          3.44         4.04 o                         
  -9   0  14          9.15          8.27         3.96 o                         
  -8   0  14          0.01          2.87         4.04 o                         
  -7   0  14          2.57          3.88         3.95 o                         
  -6   0  14        265.57        273.26         5.68 o                         
  -5   0  14       1307.71       1272.13         6.25 o                         
  -4   0  14          5.63          2.85         1.17 o                         
  -3   0  14       4334.95       4426.07        22.18 o                         
  -2   0  14       1531.65       1493.66         5.40 o                         
  -1   0  14         64.05         65.84         1.03 o                         
   0   0  14        642.56        659.72         2.84 o                         
   1   0  14       3460.32       3559.44        11.57 o                         
   2   0  14       1632.90       1702.80        15.12 o                         
   3   0  14        249.59        221.50         2.98 o                         
   4   0  14         22.46         21.94         1.76 o                         
   5   0  14       1777.16       1770.18        35.86 o                         
   6   0  14         48.01         47.41         2.37 o                         
   7   0  14         22.81         16.52         2.49 o                         
   8   0  14          7.30          9.03         4.48 o                         
  -9   1  14          3.45          7.86         3.28 o                         
  -8   1  14        111.11        116.69         3.08 o                         
  -7   1  14          0.23          1.98         3.82 o                         
  -6   1  14        174.90        198.04         3.27 o                         
  -5   1  14         68.52         64.23         1.98 o                         
  -4   1  14        257.49        269.78         3.00 o                         
  -3   1  14         48.00         39.50         0.86 o                         
  -2   1  14       2009.35       2032.47         6.09 o                         
  -1   1  14         86.73         87.76         0.81 o                         
   0   1  14        471.74        500.97         7.33 o                         
   1   1  14        503.06        635.97        18.31 o                         
   2   1  14         10.39         28.97         5.95 o                         
   3   1  14         25.87         21.44         1.02 o                         
   4   1  14         17.39         24.18         1.15 o                         
   5   1  14          7.62         12.00         1.32 o                         
   6   1  14          7.06         10.12         2.15 o                         
   7   1  14          3.28          5.09         1.75 o                         
   8   1  14          4.13          5.69         2.20 o                         
  -9   2  14         21.13         25.94         4.19 o                         
  -8   2  14         10.25         14.21         2.84 o                         
  -7   2  14        145.55        144.96         4.10 o                         
  -6   2  14         31.26         28.73         1.96 o                         
  -5   2  14         51.62         46.57         1.50 o                         
  -4   2  14          0.02         -0.33         1.30 o                         
  -3   2  14        268.42        265.42         1.30 o                         
  -2   2  14          0.45          0.05         0.60 o                         
  -1   2  14        332.53        340.35         2.86 o                         
   0   2  14         46.72         32.77         1.05 o                         
   1   2  14        109.38        118.30         1.74 o                         
   2   2  14        138.84        148.27         1.78 o                         
   3   2  14          2.75          3.45         1.16 o                         
   4   2  14        342.41        313.70         3.43 o                         
   5   2  14        914.41        868.85         5.43 o                         
   6   2  14        202.00        201.37         3.43 o                         
   7   2  14          3.09          5.23         1.74 o                         
   8   2  14          1.70          7.86         2.31 o                         
  -8   3  14         28.92         33.09         3.34 o                         
  -7   3  14          0.09          0.77         2.14 o                         
  -6   3  14          6.29          6.55         1.34 o                         
  -5   3  14         14.66         10.92         1.27 o                         
  -4   3  14          2.45          1.21         1.01 o                         
  -3   3  14         30.35         29.65         0.79 o                         
  -2   3  14         61.24         51.98         0.95 o                         
  -1   3  14         53.20         48.73         1.13 o                         
   0   3  14         90.89         89.73         1.33 o                         
   1   3  14         85.08         72.98         1.57 o                         
   2   3  14         62.00         57.93         1.25 o                         
   3   3  14          2.69          3.23         1.25 o                         
   4   3  14          4.98          6.60         1.90 o                         
   5   3  14          5.73          7.75         2.10 o                         
   6   3  14         79.33         78.79         1.91 o                         
   7   3  14         29.74         31.33         2.00 o                         
   8   3  14         25.93         26.20         5.02 o                         
  -8   4  14          6.98         18.49         6.45 o                         
  -7   4  14         32.14         35.19         3.07 o                         
  -6   4  14         20.77         13.82         1.71 o                         
  -5   4  14         25.09         21.54         1.54 o                         
  -4   4  14          9.82          7.76         1.16 o                         
  -3   4  14         58.30         63.07         2.06 o                         
  -2   4  14         33.45         33.31         1.61 o                         
  -1   4  14          2.31          1.89         0.93 o                         
   0   4  14         62.68         67.73         1.87 o                         
   1   4  14         49.52         56.73         1.60 o                         
   2   4  14          0.92          1.83         1.79 o                         
   3   4  14          9.49         15.33         1.72 o                         
   4   4  14         19.52         21.68         1.99 o                         
   5   4  14          9.20          4.89         1.99 o                         
   6   4  14          2.93          6.18         1.83 o                         
   7   4  14         26.47         25.72         1.95 o                         
  -8   5  14          1.54         -4.61         4.61 o                         
  -7   5  14          7.82          8.08         2.20 o                         
  -6   5  14          0.43          2.16         1.56 o                         
  -5   5  14         11.12          6.34         1.35 o                         
  -4   5  14         31.57         31.99         1.36 o                         
  -3   5  14         45.40         46.88         1.35 o                         
  -2   5  14        131.79        128.61         2.69 o                         
  -1   5  14        154.07        152.60         2.02 o                         
   0   5  14         24.90         20.88         0.97 o                         
   1   5  14         51.26         47.13         1.45 o                         
   2   5  14         20.61         23.07         2.10 o                         
   3   5  14         52.66         50.21         4.08 o                         
   4   5  14         16.46         15.74         5.08 o                         
   5   5  14         17.94         21.70         2.49 o                         
   6   5  14         41.05         38.32         2.79 o                         
   7   5  14          7.35         11.57         4.53 o                         
  -7   6  14         41.69         54.95         2.38 o                         
  -6   6  14          3.29          1.35         1.60 o                         
  -5   6  14         69.05         79.30         2.00 o                         
  -4   6  14          3.02          0.04         1.47 o                         
  -3   6  14         28.40         28.33         1.63 o                         
  -2   6  14        378.49        381.09         7.97 o                         
  -1   6  14          8.53         17.48         1.80 o                         
   0   6  14         22.61         21.24         1.80 o                         
   1   6  14         44.03         38.61         1.89 o                         
   2   6  14         29.20         25.59         1.84 o                         
   3   6  14          3.10          4.82         2.21 o                         
   4   6  14          1.61          1.80         2.19 o                         
   5   6  14          0.06          0.93         2.56 o                         
   6   6  14          7.24         18.06         3.15 o                         
  -6   7  14          3.25          4.56         2.35 o                         
  -5   7  14          1.93          0.21         1.65 o                         
  -4   7  14         13.64         13.41         1.69 o                         
  -3   7  14          0.79          1.04         1.62 o                         
  -2   7  14         39.03         44.62         1.94 o                         
  -1   7  14         38.54         46.22         1.96 o                         
   0   7  14        102.55        108.27         3.13 o                         
   1   7  14          9.74         12.60         1.80 o                         
   2   7  14         36.25         38.40         2.50 o                         
   3   7  14         12.34         13.09         2.44 o                         
   4   7  14          1.36          1.31         2.59 o                         
   5   7  14         12.28         15.07         3.08 o                         
  -5   8  14          0.11          5.80         4.16 o                         
  -4   8  14          0.02         -0.52         1.75 o                         
  -3   8  14         18.71         24.54         1.95 o                         
  -2   8  14          5.31          2.04         2.22 o                         
  -1   8  14          0.44          1.27         2.78 o                         
   0   8  14         29.34         24.92         1.91 o                         
   1   8  14          3.22          2.44         2.60 o                         
   2   8  14          8.97          9.49         2.88 o                         
   3   8  14         14.40         13.13         2.53 o                         
   4   8  14          0.45         -0.06         3.46 o                         
  -2   9  14          4.63          5.54         3.07 o                         
  -1   9  14         42.90         45.86         3.39 o                         
   0   9  14          0.82          0.52         2.85 o                         
   1   9  14          0.19         -1.08         3.13 o                         
   2   9  14         12.10          8.84         3.23 o                         
  -9   1  15          0.00         -0.85         4.60 o                         
  -8   1  15         53.44         66.22         2.89 o                         
  -7   1  15         33.60         42.65         3.00 o                         
  -6   1  15       1231.89       1205.56         7.04 o                         
  -5   1  15          0.81          0.44         2.49 o                         
  -4   1  15         52.03         56.06         0.98 o                         
  -3   1  15         99.67         97.86         1.53 o                         
  -2   1  15        287.67        323.75         1.97 o                         
  -1   1  15        321.38        306.51         3.49 o                         
   0   1  15        196.32        224.22         2.45 o                         
   1   1  15       1139.85       1260.65         5.57 o                         
   2   1  15         82.25         88.10         1.09 o                         
   3   1  15         57.75         61.98         1.24 o                         
   4   1  15         63.66         73.34         2.53 o                         
   5   1  15          3.98         17.97         2.01 o                         
   6   1  15        261.89        239.72         3.65 o                         
   7   1  15         29.32         28.35         1.86 o                         
   8   1  15          0.46          1.67         2.86 o                         
  -9   2  15          8.97          9.44         3.68 o                         
  -8   2  15         46.73         50.68         4.03 o                         
  -7   2  15          4.04          3.89         1.76 o                         
  -6   2  15         19.02         19.68         1.75 o                         
  -5   2  15         12.64         11.86         1.57 o                         
  -4   2  15         48.59         49.78         1.19 o                         
  -3   2  15          9.01          8.98         0.82 o                         
  -2   2  15        165.32        152.51         1.85 o                         
  -1   2  15         51.36         50.17         1.02 o                         
   0   2  15         46.62         48.18         1.53 o                         
   1   2  15        114.82        117.17         1.35 o                         
   2   2  15         20.74         26.76         2.60 o                         
   3   2  15         42.02         40.09         2.19 o                         
   4   2  15        139.68        129.40         2.74 o                         
   5   2  15         11.03         38.19         2.29 o                         
   6   2  15         39.76         44.16         2.20 o                         
   7   2  15          0.01         -0.30         1.79 o                         
   8   2  15         57.69         64.17         3.71 o                         
  -8   3  15         39.30         54.59         7.21 o                         
  -7   3  15         48.89         47.35         2.46 o                         
  -6   3  15         67.72         65.95         1.86 o                         
  -5   3  15        143.73        148.39         1.79 o                         
  -4   3  15         63.12         60.31         1.28 o                         
  -3   3  15          0.19          0.98         0.72 o                         
  -2   3  15        131.82        137.78         2.08 o                         
  -1   3  15          0.08          0.43         0.70 o                         
   0   3  15        140.19        127.06         2.24 o                         
   1   3  15        143.46        124.44         1.92 o                         
   2   3  15         34.54         42.34         1.21 o                         
   3   3  15          6.55          7.65         1.30 o                         
   4   3  15        386.77        394.38         7.01 o                         
   5   3  15          9.14          7.70         1.98 o                         
   6   3  15         28.95         32.96         1.93 o                         
   7   3  15          1.05          3.79         1.96 o                         
  -8   4  15         35.14         53.57         3.22 o                         
  -7   4  15          1.03          0.56         2.08 o                         
  -6   4  15          8.54         11.64         1.69 o                         
  -5   4  15         19.53         23.42         1.49 o                         
  -4   4  15         88.71         86.18         1.64 o                         
  -3   4  15          0.16          0.23         1.20 o                         
  -2   4  15        405.69        428.67         2.22 o                         
  -1   4  15        271.30        266.78         2.24 o                         
   0   4  15        307.14        298.98         3.10 o                         
   1   4  15         85.52         90.69         1.77 o                         
   2   4  15          1.33          2.74         1.83 o                         
   3   4  15        324.43        333.08         3.67 o                         
   4   4  15          0.78          1.17         1.82 o                         
   5   4  15         42.85         41.78         2.25 o                         
   6   4  15         31.21         32.03         2.23 o                         
   7   4  15         21.39         22.45         2.14 o                         
  -7   5  15         21.36         19.45         2.45 o                         
  -6   5  15         70.94         80.40         1.73 o                         
  -5   5  15         31.42         25.15         1.43 o                         
  -4   5  15         24.71         24.64         1.37 o                         
  -3   5  15         29.26         33.73         1.31 o                         
  -2   5  15          8.89          6.51         1.49 o                         
  -1   5  15         22.59         24.01         1.23 o                         
   0   5  15        186.46        176.97         2.39 o                         
   1   5  15         27.77         27.49         1.42 o                         
   2   5  15         11.93         11.71         1.93 o                         
   3   5  15          9.98          6.08         2.20 o                         
   4   5  15          0.44         -0.46         2.49 o                         
   5   5  15          0.09          0.52         2.26 o                         
   6   5  15          6.02          6.73         2.69 o                         
   7   5  15          0.60         -4.05         4.38 o                         
  -7   6  15          2.07          1.13         2.25 o                         
  -6   6  15         24.61         31.63         1.59 o                         
  -5   6  15         27.48         25.51         1.48 o                         
  -4   6  15          0.07          0.90         1.58 o                         
  -3   6  15         96.50         90.21         3.23 o                         
  -2   6  15         56.87         62.46         2.54 o                         
  -1   6  15         64.50         63.42         2.31 o                         
   0   6  15         19.37         20.30         1.87 o                         
   1   6  15         17.66         14.15         1.74 o                         
   2   6  15         88.03         88.01         4.24 o                         
   3   6  15          0.28          5.75         2.28 o                         
   4   6  15          4.33          1.83         2.23 o                         
   5   6  15          8.09         10.01         2.65 o                         
   6   6  15        112.63        113.00         5.35 o                         
  -6   7  15         15.73         21.18         4.17 o                         
  -5   7  15         20.19         25.98         1.82 o                         
  -4   7  15          9.40          5.79         1.66 o                         
  -3   7  15         59.87         56.93         1.95 o                         
  -2   7  15         20.35         25.91         1.83 o                         
  -1   7  15         40.32         42.84         2.34 o                         
   0   7  15         13.54         12.84         1.98 o                         
   1   7  15         27.04         30.63         2.13 o                         
   2   7  15          0.02          1.52         1.68 o                         
   3   7  15          4.86          2.67         2.42 o                         
   4   7  15          0.43         -2.13         2.50 o                         
   5   7  15          4.59          5.60         3.75 o                         
  -5   8  15          1.94          3.89         2.39 o                         
  -4   8  15          0.44          1.53         1.79 o                         
  -3   8  15          2.33          1.62         1.64 o                         
  -2   8  15         34.76         39.21         2.56 o                         
  -1   8  15         22.33         20.68         2.62 o                         
   0   8  15          7.10          5.84         1.86 o                         
   1   8  15         10.73          3.71         3.10 o                         
   2   8  15          3.56          6.34         3.12 o                         
   3   8  15          0.00          1.34         2.87 o                         
   4   8  15          0.13         -0.33         3.40 o                         
  -2   9  15          0.47          3.12         4.28 o                         
  -1   9  15          3.25          9.97         7.16 o                         
   0   9  15         12.35         10.01         2.95 o                         
   1   9  15         21.53         16.26         3.44 o                         
   2   9  15          0.94         -0.52         3.89 o                         
  -9   0  16          0.64         -0.14         4.74 o                         
  -8   0  16         11.43         14.58         4.44 o                         
  -7   0  16          5.42          6.48         4.22 o                         
  -6   0  16        172.34        165.60         4.98 o                         
  -5   0  16       2290.21       2197.61        27.51 o                         
  -4   0  16         98.04         94.46         1.79 o                         
  -3   0  16        184.12        202.41         1.63 o                         
  -2   0  16        783.48        773.26         3.76 o                         
  -1   0  16        274.30        242.31         3.30 o                         
   0   0  16        108.92        119.25         2.38 o                         
   1   0  16        720.06        739.21         4.73 o                         
   2   0  16        211.88        212.31         4.21 o                         
   3   0  16         93.73         86.72         1.99 o                         
   4   0  16       1695.79       1584.11         6.10 o                         
   5   0  16        165.14        183.62         8.31 o                         
   6   0  16         49.16         47.91         1.97 o                         
   7   0  16          1.24          3.06         2.49 o                         
  -9   1  16          1.15          2.79         4.59 o                         
  -8   1  16          6.04          9.85         2.44 o                         
  -7   1  16        121.92        133.87         3.61 o                         
  -6   1  16        139.19        149.82         4.56 o                         
  -5   1  16          3.60          3.27         1.72 o                         
  -4   1  16        230.47        231.89         1.47 o                         
  -3   1  16        224.98        201.74         2.32 o                         
  -2   1  16         93.65        102.20         1.19 o                         
  -1   1  16        129.57        125.89         1.68 o                         
   0   1  16        239.66        233.56         2.95 o                         
   1   1  16         70.71        112.35         2.75 o                         
   2   1  16         11.87         13.68         0.77 o                         
   3   1  16          7.27          8.22         1.22 o                         
   4   1  16       1003.01        994.67         5.49 o                         
   5   1  16        678.51        642.69        14.95 o                         
   6   1  16          2.95          4.65         1.84 o                         
   7   1  16          0.54          0.06         1.72 o                         
  -9   2  16          0.87          4.44         4.15 o                         
  -8   2  16          0.44          6.83         2.52 o                         
  -7   2  16          0.27          1.81         1.87 o                         
  -6   2  16        194.88        188.14         2.55 o                         
  -5   2  16        278.42        266.76         3.33 o                         
  -4   2  16       1356.95       1344.23         6.85 o                         
  -3   2  16         12.69         18.89         0.84 o                         
  -2   2  16         27.01         28.83         0.77 o                         
  -1   2  16        135.46        143.21         1.07 o                         
   0   2  16          2.39          4.43         0.84 o                         
   1   2  16          2.37          1.23         1.05 o                         
   2   2  16        269.86        280.30         2.16 o                         
   3   2  16        103.30         93.60         5.99 o                         
   4   2  16         33.03         32.30         2.30 o                         
   5   2  16        309.58        316.13         8.00 o                         
   6   2  16         52.62         48.80         2.29 o                         
   7   2  16          0.02         -0.61         1.87 o                         
   8   2  16          2.59          2.37         3.13 o                         
  -8   3  16         51.98         61.66         3.86 o                         
  -7   3  16          2.87          6.52         2.31 o                         
  -6   3  16          0.89          0.70         1.54 o                         
  -5   3  16        105.17        104.12         2.67 o                         
  -4   3  16         36.76         38.36         1.25 o                         
  -3   3  16         69.26         74.56         1.54 o                         
  -2   3  16        373.71        342.93         3.78 o                         
  -1   3  16        280.83        268.13         2.49 o                         
   0   3  16        781.22        717.69         6.04 o                         
   1   3  16        213.83        201.10         1.94 o                         
   2   3  16        131.96        134.83         1.85 o                         
   3   3  16         72.49         73.89         1.79 o                         
   4   3  16        145.94        145.58         7.64 o                         
   5   3  16          2.68          3.03         1.86 o                         
   6   3  16          0.16          0.79         1.70 o                         
   7   3  16         30.65         34.50         2.19 o                         
  -8   4  16        164.18        213.61         4.92 o                         
  -7   4  16          0.64          0.71         2.08 o                         
  -6   4  16          4.65          3.26         1.66 o                         
  -5   4  16         99.25         93.97         1.92 o                         
  -4   4  16         45.80         43.80         1.49 o                         
  -3   4  16         27.24         22.95         1.39 o                         
  -2   4  16         16.11         14.15         1.27 o                         
  -1   4  16        195.95        196.20         1.62 o                         
   0   4  16         10.23         13.31         1.20 o                         
   1   4  16        134.47        145.15         2.91 o                         
   2   4  16         17.10         18.64         2.13 o                         
   3   4  16          7.53         11.57         2.12 o                         
   4   4  16          0.62         -0.15         1.93 o                         
   5   4  16         13.53         16.25         2.09 o                         
   6   4  16          0.49         -0.02         2.11 o                         
   7   4  16         10.07          9.71         2.20 o                         
  -7   5  16          3.35          4.40         2.83 o                         
  -6   5  16          2.45          1.55         1.71 o                         
  -5   5  16         40.67         32.24         1.49 o                         
  -4   5  16         33.87         33.46         1.46 o                         
  -3   5  16        199.25        187.16         3.68 o                         
  -2   5  16        395.35        379.62         5.46 o                         
  -1   5  16         79.93         85.65         1.47 o                         
   0   5  16        253.69        246.15         3.07 o                         
   1   5  16        346.29        320.18         5.83 o                         
   2   5  16        161.59        140.70         2.89 o                         
   3   5  16          0.22          1.57         2.09 o                         
   4   5  16         39.51         34.13         2.74 o                         
   5   5  16          2.88          3.42         2.32 o                         
   6   5  16          3.91          2.90         2.78 o                         
   7   5  16         14.05         -0.48         3.88 o                         
  -7   6  16          0.28          3.26         2.78 o                         
  -6   6  16          4.45          5.47         1.52 o                         
  -5   6  16         18.95         20.57         1.46 o                         
  -4   6  16          3.92          4.35         1.40 o                         
  -3   6  16         16.30         16.99         1.54 o                         
  -2   6  16         31.31         28.01         1.69 o                         
  -1   6  16         64.29         60.81         2.16 o                         
   0   6  16        464.77        424.36         3.50 o                         
   1   6  16          6.17         10.61         1.77 o                         
   2   6  16         14.78         15.54         1.81 o                         
   3   6  16        241.99        214.00         3.48 o                         
   4   6  16          7.73          7.44         3.53 o                         
   5   6  16         39.36         41.16         2.98 o                         
  -6   7  16          8.41         15.31         4.22 o                         
  -5   7  16          1.33          5.11         1.68 o                         
  -4   7  16          0.01         -1.54         1.77 o                         
  -3   7  16          1.36          3.29         1.70 o                         
  -2   7  16        225.24        230.24         3.11 o                         
  -1   7  16        131.15        124.25         2.94 o                         
   0   7  16         25.17         21.47         1.90 o                         
   1   7  16        164.44        168.29         3.82 o                         
   2   7  16          0.71          5.00         1.90 o                         
   3   7  16         26.61         20.17         2.29 o                         
   4   7  16          1.14          5.59         2.80 o                         
  -5   8  16          3.06          1.89         2.89 o                         
  -4   8  16         18.27         23.33         1.89 o                         
  -3   8  16         14.59         15.02         1.92 o                         
  -2   8  16          0.05          2.79         2.29 o                         
  -1   8  16          0.27          1.81         2.58 o                         
   0   8  16          3.39          3.45         1.91 o                         
   1   8  16         43.86         49.06         3.64 o                         
   2   8  16         65.66         65.70         3.58 o                         
   3   8  16          2.48          4.84         3.08 o                         
   4   8  16          0.80          3.69         3.41 o                         
  -2   9  16          0.11         -1.01         3.71 o                         
  -1   9  16          0.80          0.47         4.10 o                         
   0   9  16          1.75          1.40         3.32 o                         
   1   9  16          1.08         -1.70         4.53 o                         
  -9   1  17         17.79         19.77         4.14 o                         
  -8   1  17         20.55         25.44         2.51 o                         
  -7   1  17         12.95         17.99         2.20 o                         
  -6   1  17          6.11          6.83         2.03 o                         
  -5   1  17          0.57          0.14         1.72 o                         
  -4   1  17          0.71          1.27         0.91 o                         
  -3   1  17         51.88         53.67         1.21 o                         
  -2   1  17        951.74        944.47         4.17 o                         
  -1   1  17         16.04         14.42         0.77 o                         
   0   1  17        105.60        130.54         1.31 o                         
   1   1  17        584.68        619.84         5.78 o                         
   2   1  17         66.30         73.28         1.98 o                         
   3   1  17        225.64        218.93         2.08 o                         
   4   1  17         27.56         36.15         1.83 o                         
   5   1  17        313.86        310.13         2.51 o                         
   6   1  17          1.63          0.93         1.46 o                         
   7   1  17          1.26          1.38         1.70 o                         
  -9   2  17          0.59          8.13         4.32 o                         
  -8   2  17          6.53          9.34         2.21 o                         
  -7   2  17         18.55         17.87         1.96 o                         
  -6   2  17         25.48         29.75         2.02 o                         
  -5   2  17          3.59          3.03         1.60 o                         
  -4   2  17          0.02          4.82         1.45 o                         
  -3   2  17        880.21        863.25         6.70 o                         
  -2   2  17         20.93         21.82         0.81 o                         
  -1   2  17         73.53         73.32         1.52 o                         
   0   2  17        184.83        203.62         2.55 o                         
   1   2  17         29.03         36.98         1.44 o                         
   2   2  17          0.39          9.55         1.47 o                         
   3   2  17          0.51          2.79         1.70 o                         
   4   2  17         45.63         40.62         2.39 o                         
   5   2  17        127.86        142.75         5.30 o                         
   6   2  17         79.52         77.49         2.48 o                         
   7   2  17          1.53          1.56         1.86 o                         
  -8   3  17         32.72         44.20         6.01 o                         
  -7   3  17          9.96         11.96         2.39 o                         
  -6   3  17          8.87          8.27         1.60 o                         
  -5   3  17         17.39         13.48         2.06 o                         
  -4   3  17        272.13        254.94         6.20 o                         
  -3   3  17        210.32        202.93         1.69 o                         
  -2   3  17        164.73        156.71         1.32 o                         
  -1   3  17        643.26        643.94         3.21 o                         
   0   3  17          0.00          2.30         1.23 o                         
   1   3  17        382.26        403.05         2.72 o                         
   2   3  17        113.34        102.58         2.93 o                         
   3   3  17         26.87         27.06         1.63 o                         
   4   3  17          5.00          7.71         2.28 o                         
   5   3  17          0.36          0.32         1.86 o                         
   6   3  17          0.39         -0.65         1.70 o                         
   7   3  17          0.37         -0.68         1.94 o                         
  -8   4  17          5.38         12.46         3.78 o                         
  -7   4  17          4.15          2.78         2.24 o                         
  -6   4  17          1.79         -0.29         1.66 o                         
  -5   4  17        147.31        141.41         2.20 o                         
  -4   4  17        104.16        100.56         2.49 o                         
  -3   4  17        222.27        207.43         3.54 o                         
  -2   4  17         44.82         42.65         1.57 o                         
  -1   4  17        500.51        496.17         2.39 o                         
   0   4  17        369.11        385.41         2.34 o                         
   1   4  17        450.77        440.77         3.59 o                         
   2   4  17         24.04         24.59         2.17 o                         
   3   4  17         18.39         14.59         2.24 o                         
   4   4  17         85.19         81.30         2.31 o                         
   5   4  17          8.16          5.83         2.10 o                         
   6   4  17         69.40         61.64         2.46 o                         
   7   4  17          0.74          3.24         3.15 o                         
  -7   5  17         63.17         88.25         5.23 o                         
  -6   5  17          1.58          0.41         1.56 o                         
  -5   5  17          1.45          3.46         1.38 o                         
  -4   5  17         51.79         50.55         1.73 o                         
  -3   5  17          0.20          0.10         1.73 o                         
  -2   5  17        241.87        242.49         4.18 o                         
  -1   5  17        365.42        347.56         2.67 o                         
   0   5  17        223.37        208.09         2.16 o                         
   1   5  17        308.09        294.70         4.58 o                         
   2   5  17         64.40         66.70         2.62 o                         
   3   5  17         70.99         72.53         2.66 o                         
   4   5  17          1.18         -0.85         2.59 o                         
   5   5  17          3.48          2.75         2.44 o                         
   6   5  17          1.50         -1.26         3.27 o                         
  -7   6  17          1.32          2.92         2.54 o                         
  -6   6  17          2.58          3.80         1.79 o                         
  -5   6  17          0.11          0.61         1.39 o                         
  -4   6  17         23.43         19.96         1.41 o                         
  -3   6  17          0.01          1.75         1.64 o                         
  -2   6  17         12.17         10.22         1.85 o                         
  -1   6  17         94.41         95.69         3.62 o                         
   0   6  17         39.83         45.69         2.42 o                         
   1   6  17        522.26        503.00         7.31 o                         
   2   6  17         79.46         94.23         2.32 o                         
   3   6  17         77.38         72.41         2.68 o                         
   4   6  17          0.28          0.89         2.54 o                         
   5   6  17          8.11          6.30         2.89 o                         
  -6   7  17          0.02         -2.30         3.60 o                         
  -5   7  17          3.79          3.94         1.80 o                         
  -4   7  17          0.01          0.43         1.67 o                         
  -3   7  17         19.23         20.81         1.83 o                         
  -2   7  17         31.96         37.90         2.51 o                         
  -1   7  17         69.19         70.24         3.78 o                         
   0   7  17          0.09         -0.97         2.27 o                         
   1   7  17         87.78         85.17         4.78 o                         
   2   7  17        130.24        128.76         2.54 o                         
   3   7  17         10.07         14.20         1.95 o                         
   4   7  17          9.01          5.76         2.34 o                         
  -5   8  17          0.00         -1.46         2.96 o                         
  -4   8  17         10.80         12.52         2.03 o                         
  -3   8  17          4.51          4.30         1.80 o                         
  -2   8  17         24.38         21.59         3.17 o                         
  -1   8  17         64.45         71.20         3.38 o                         
   0   8  17          5.81          4.30         1.87 o                         
   1   8  17          0.10         -0.72         2.99 o                         
   2   8  17         10.20         10.09         2.76 o                         
   3   8  17          0.95          1.47         2.52 o                         
  -1   9  17         12.32         15.26         3.90 o                         
   0   9  17          7.89          9.78         3.45 o                         
   1   9  17          0.61         -2.60         4.39 o                         
  -8   0  18          2.68          5.27         3.89 o                         
  -7   0  18         63.41         72.52         4.45 o                         
  -6   0  18         13.11         10.34         3.27 o                         
  -5   0  18         58.49         67.97         5.51 o                         
  -4   0  18        184.10        166.08         2.74 o                         
  -3   0  18         23.05         18.62         1.01 o                         
  -2   0  18       1836.56       1768.82         4.83 o                         
  -1   0  18        112.36        113.64         3.33 o                         
   0   0  18        461.86        510.92         7.58 o                         
   1   0  18        203.88        216.72         1.74 o                         
   2   0  18       3479.72       3646.95        19.31 o                         
   3   0  18        998.43        984.94        13.00 o                         
   4   0  18         41.50         41.92         2.22 o                         
   5   0  18        136.62        145.31         4.76 o                         
   6   0  18         32.88         30.66         3.08 o                         
   7   0  18          4.53          3.21         2.62 o                         
  -9   1  18          0.24          6.45         3.84 o                         
  -8   1  18         45.89         53.77         3.55 o                         
  -7   1  18         19.56         15.51         2.28 o                         
  -6   1  18         32.96         31.67         2.00 o                         
  -5   1  18          0.18         -0.76         1.64 o                         
  -4   1  18         29.25         27.94         1.03 o                         
  -3   1  18         52.09         49.55         1.38 o                         
  -2   1  18        504.26        490.84         5.06 o                         
  -1   1  18        160.70        141.01         1.92 o                         
   0   1  18        524.49        544.67         6.64 o                         
   1   1  18        510.92        584.27         3.81 o                         
   2   1  18        290.68        313.27         6.40 o                         
   3   1  18          6.66         11.27         1.66 o                         
   4   1  18          0.67          5.37         2.87 o                         
   5   1  18         76.89         81.86         1.85 o                         
   6   1  18          6.49          7.61         1.55 o                         
   7   1  18          0.60          0.01         1.72 o                         
  -9   2  18          0.82          7.57         4.22 o                         
  -8   2  18         15.34         19.76         2.19 o                         
  -7   2  18         32.61         39.18         2.21 o                         
  -6   2  18         71.05         63.25         2.04 o                         
  -5   2  18         96.22         94.40         2.05 o                         
  -4   2  18         15.75         14.00         1.44 o                         
  -3   2  18        140.12        143.80         2.78 o                         
  -2   2  18          8.00          9.46         0.83 o                         
  -1   2  18         16.06         14.50         1.22 o                         
   0   2  18        200.91        203.02         1.65 o                         
   1   2  18        687.63        740.53         7.90 o                         
   2   2  18        681.99        713.44         6.04 o                         
   3   2  18        653.43        617.06        11.76 o                         
   4   2  18        124.79        120.99         2.88 o                         
   5   2  18          4.13          2.68         2.09 o                         
   6   2  18         11.01          9.52         2.06 o                         
   7   2  18          0.00         -0.29         1.79 o                         
  -8   3  18         60.87         80.57         3.12 o                         
  -7   3  18         22.26         23.59         2.38 o                         
  -6   3  18         43.47         42.54         1.86 o                         
  -5   3  18         10.75          3.47         2.03 o                         
  -4   3  18         53.43         50.50         1.58 o                         
  -3   3  18          2.00          1.89         1.06 o                         
  -2   3  18        218.40        218.75         2.17 o                         
  -1   3  18         19.26         19.18         0.89 o                         
   0   3  18        183.54        168.91         1.82 o                         
   1   3  18          7.13          9.05         1.34 o                         
   2   3  18          0.45          0.26         1.82 o                         
   3   3  18        280.88        283.86         6.96 o                         
   4   3  18          9.84         12.22         3.22 o                         
   5   3  18          5.32          7.85         1.94 o                         
   6   3  18         22.67         19.65         1.84 o                         
   7   3  18          1.85         -0.48         1.74 o                         
  -8   4  18         11.90         17.96         5.62 o                         
  -7   4  18          7.53          5.92         3.49 o                         
  -6   4  18          0.95          0.08         1.57 o                         
  -5   4  18         12.98         15.08         1.66 o                         
  -4   4  18          0.15          1.80         1.36 o                         
  -3   4  18         56.64         56.30         3.28 o                         
  -2   4  18        561.97        537.65         5.23 o                         
  -1   4  18        900.91        888.18         2.98 o                         
   0   4  18         12.67         14.78         1.49 o                         
   1   4  18          9.46         16.13         1.34 o                         
   2   4  18        185.74        184.62         7.68 o                         
   3   4  18         44.35         42.45         4.33 o                         
   4   4  18         98.09        106.10         3.12 o                         
   5   4  18         16.42         19.98         2.22 o                         
   6   4  18         10.75         14.45         2.08 o                         
   7   4  18          0.16          5.05         3.40 o                         
  -7   5  18          3.11          7.44         2.15 o                         
  -6   5  18          1.76          4.99         1.66 o                         
  -5   5  18          0.00          0.25         1.55 o                         
  -4   5  18         27.53         28.73         1.39 o                         
  -3   5  18         27.34         24.50         1.84 o                         
  -2   5  18         26.08         24.21         2.14 o                         
  -1   5  18        423.94        400.58         4.85 o                         
   0   5  18          3.07         13.04         1.51 o                         
   1   5  18         40.74         36.62         1.62 o                         
   2   5  18        224.13        210.19         9.40 o                         
   3   5  18        142.59        148.38         3.19 o                         
   4   5  18         16.48         14.33         2.72 o                         
   5   5  18         55.24         57.15         3.00 o                         
   6   5  18         12.86          9.81         2.64 o                         
  -7   6  18          1.17         -2.80         2.80 o                         
  -6   6  18          1.54          1.26         1.66 o                         
  -5   6  18         16.02         12.26         1.54 o                         
  -4   6  18         12.20         13.16         1.40 o                         
  -3   6  18        143.83        137.31         4.59 o                         
  -2   6  18          3.81          2.05         1.77 o                         
  -1   6  18         30.25         26.86         1.76 o                         
   0   6  18        178.63        158.24         3.15 o                         
   1   6  18         20.81         20.42         1.92 o                         
   2   6  18          0.81          3.25         1.72 o                         
   3   6  18         23.77         23.97         2.86 o                         
   4   6  18          2.06          0.63         2.54 o                         
   5   6  18          0.93         -0.58         2.73 o                         
  -6   7  18          0.57          2.52         2.75 o                         
  -5   7  18          0.77         -0.03         1.84 o                         
  -4   7  18         24.29         21.85         1.91 o                         
  -3   7  18         25.30         30.72         2.02 o                         
  -2   7  18          0.01          0.61         1.63 o                         
  -1   7  18         87.08         76.94         2.04 o                         
   0   7  18          7.33          6.06         2.39 o                         
   1   7  18         21.76         26.34         4.02 o                         
   2   7  18         31.71         32.75         3.00 o                         
   3   7  18          1.01          2.09         1.84 o                         
   4   7  18         14.71         15.32         2.32 o                         
  -4   8  18          5.72          3.71         3.64 o                         
  -3   8  18          0.32          1.44         1.95 o                         
  -2   8  18         17.68         16.47         2.41 o                         
  -1   8  18         11.52         10.10         4.49 o                         
   0   8  18          3.65          4.73         1.98 o                         
   1   8  18          0.42          0.10         2.82 o                         
   2   8  18          2.00          0.29         2.88 o                         
   3   8  18          0.06          5.25         3.99 o                         
  -1   9  18          1.28         -1.30         3.59 o                         
   0   9  18         10.49         14.47         3.82 o                         
   1   9  18          3.13          3.93         3.88 o                         
  -8   1  19         13.97         11.94         2.57 o                         
  -7   1  19          4.33          1.67         2.17 o                         
  -6   1  19        298.81        302.89         3.45 o                         
  -5   1  19          1.35          0.79         1.67 o                         
  -4   1  19         19.50         19.91         1.06 o                         
  -3   1  19         31.20         32.19         0.95 o                         
  -2   1  19        295.34        302.07         3.19 o                         
  -1   1  19       1162.17       1088.82         7.32 o                         
   0   1  19        512.14        524.22         4.82 o                         
   1   1  19        224.27        257.58         4.92 o                         
   2   1  19         73.37         67.60         3.02 o                         
   3   1  19         70.85         71.94         2.53 o                         
   4   1  19         20.83         23.34         1.94 o                         
   5   1  19         10.37         17.83         1.57 o                         
   6   1  19         89.04         88.79         1.99 o                         
   7   1  19         26.75         31.80         1.97 o                         
  -8   2  19         38.85         47.11         2.59 o                         
  -7   2  19         59.09         61.48         2.29 o                         
  -6   2  19          0.94          0.32         1.78 o                         
  -5   2  19        270.97        284.68         3.19 o                         
  -4   2  19        106.46        110.45         1.85 o                         
  -3   2  19        135.00        127.14         2.20 o                         
  -2   2  19        162.09        147.69         1.95 o                         
  -1   2  19          2.63          2.75         0.83 o                         
   0   2  19        111.16        106.75         1.46 o                         
   1   2  19         46.89         48.26         4.53 o                         
   2   2  19         30.25         38.62         1.38 o                         
   3   2  19        159.19        165.02         5.09 o                         
   4   2  19        527.90        528.72        15.89 o                         
   5   2  19          1.03         -0.43         1.86 o                         
   6   2  19          0.00          0.93         2.06 o                         
   7   2  19          7.08          7.02         1.88 o                         
  -8   3  19         92.13        110.81         3.35 o                         
  -7   3  19         65.37         69.70         2.60 o                         
  -6   3  19        131.78        133.07         3.46 o                         
  -5   3  19         19.14          6.80         2.03 o                         
  -4   3  19          4.48          3.08         1.87 o                         
  -3   3  19         45.30         40.85         1.45 o                         
  -2   3  19         18.11         16.52         0.97 o                         
  -1   3  19          0.48          0.85         0.87 o                         
   0   3  19         76.23         87.60         2.00 o                         
   1   3  19         11.22          7.83         1.30 o                         
   2   3  19         29.66         27.16         1.95 o                         
   3   3  19        145.07        134.72         2.94 o                         
   4   3  19        171.80        172.03         3.57 o                         
   5   3  19          3.40          4.01         1.90 o                         
   6   3  19          0.85          0.32         1.87 o                         
   7   3  19          6.09          4.88         2.39 o                         
  -8   4  19          1.57         -3.58         4.76 o                         
  -7   4  19          0.47         -2.37         2.37 o                         
  -6   4  19          0.71          2.27         1.65 o                         
  -5   4  19          5.24          1.97         1.71 o                         
  -4   4  19         59.42         49.67         2.06 o                         
  -3   4  19          2.29          3.33         1.72 o                         
  -2   4  19        432.31        414.47         5.67 o                         
  -1   4  19        295.97        298.83         3.63 o                         
   0   4  19        162.09        149.70         2.06 o                         
   1   4  19         86.12         95.62         2.05 o                         
   2   4  19         94.82        103.20         2.79 o                         
   3   4  19        310.52        317.87         3.93 o                         
   4   4  19         17.30         21.62         2.66 o                         
   5   4  19          4.29          3.69         2.41 o                         
   6   4  19        100.52        110.59         2.79 o                         
   7   4  19          1.21         -2.75         4.90 o                         
  -7   5  19          5.87          4.57         2.09 o                         
  -6   5  19         11.23         16.58         1.87 o                         
  -5   5  19         16.11         18.04         2.19 o                         
  -4   5  19         10.95         12.35         1.56 o                         
  -3   5  19          2.94          1.21         1.78 o                         
  -2   5  19         65.26         59.53         1.83 o                         
  -1   5  19        604.63        618.97         9.13 o                         
   0   5  19        980.60        960.33         7.37 o                         
   1   5  19          8.93         10.98         1.60 o                         
   2   5  19         28.65         31.19         2.49 o                         
   3   5  19         22.76         24.38         3.10 o                         
   4   5  19          4.49          3.22         2.62 o                         
   5   5  19          0.65          1.67         2.62 o                         
   6   5  19          0.59          4.01         4.74 o                         
  -6   6  19          1.50         -0.38         1.62 o                         
  -5   6  19          3.99          2.70         1.57 o                         
  -4   6  19          1.19          2.04         1.67 o                         
  -3   6  19         17.72         21.08         1.77 o                         
  -2   6  19         70.41         65.47         2.30 o                         
  -1   6  19         59.32         52.61         1.97 o                         
   0   6  19          0.51          6.05         1.61 o                         
   1   6  19         27.42         28.91         1.96 o                         
   2   6  19         24.18         22.45         1.87 o                         
   3   6  19         45.70         44.65         5.60 o                         
   4   6  19          3.51          3.66         2.45 o                         
   5   6  19          7.29          1.34         2.35 o                         
  -6   7  19          0.10          1.07         3.42 o                         
  -5   7  19          3.18          2.94         1.67 o                         
  -4   7  19          2.44          3.40         1.66 o                         
  -3   7  19         71.29         73.24         2.06 o                         
  -2   7  19          0.07          2.13         1.82 o                         
  -1   7  19          0.22          1.44         2.02 o                         
   0   7  19         17.63         12.15         2.41 o                         
   1   7  19         34.34         29.42         3.32 o                         
   2   7  19          1.11          5.61         3.02 o                         
   3   7  19          1.30          4.95         2.03 o                         
   4   7  19          1.43          5.14         2.95 o                         
  -4   8  19          0.10         -1.04         3.09 o                         
  -3   8  19          9.65          8.41         1.91 o                         
  -2   8  19          4.78          6.74         2.46 o                         
  -1   8  19         18.31         20.48         3.12 o                         
   0   8  19          2.32          2.13         1.98 o                         
   1   8  19          3.26          6.21         3.76 o                         
   2   8  19          7.62          8.24         3.15 o                         
   0   9  19          0.18         -3.82         3.82 o                         
  -8   0  20          0.01         -0.20         3.68 o                         
  -7   0  20         40.34         44.10         4.14 o                         
  -6   0  20         55.42         59.42         4.02 o                         
  -5   0  20        495.04        466.05         4.39 o                         
  -4   0  20         19.29         17.73         1.97 o                         
  -3   0  20          0.08         -0.57         1.05 o                         
  -2   0  20          0.01          1.48         1.26 o                         
  -1   0  20          0.05          0.43         1.66 o                         
   0   0  20         24.76         29.55         1.15 o                         
   1   0  20        602.68        613.23         9.54 o                         
   2   0  20         41.93         52.23         1.83 o                         
   3   0  20        170.21        168.34         2.56 o                         
   4   0  20        240.09        202.79         2.96 o                         
   5   0  20        680.63        691.33        11.73 o                         
   6   0  20         16.95         15.46         2.26 o                         
   7   0  20          0.64          1.80         1.88 o                         
  -8   1  20          4.72          3.82         2.41 o                         
  -7   1  20          2.43          0.68         2.17 o                         
  -6   1  20        347.91        346.54         4.27 o                         
  -5   1  20          4.37          1.76         1.65 o                         
  -4   1  20         78.71         81.85         1.49 o                         
  -3   1  20         20.06         20.31         0.93 o                         
  -2   1  20        199.17        195.08         2.54 o                         
  -1   1  20        111.45        128.02         3.74 o                         
   0   1  20        344.02        338.01         2.18 o                         
   1   1  20         10.30         24.47         1.47 o                         
   2   1  20         22.49         27.93         1.35 o                         
   3   1  20        134.18        125.12         2.71 o                         
   4   1  20        170.37        163.46         5.80 o                         
   5   1  20        155.46        146.29         2.05 o                         
   6   1  20          2.13          6.94         1.82 o                         
   7   1  20          0.12          2.40         2.01 o                         
  -8   2  20         72.45         96.05         2.97 o                         
  -7   2  20          7.64          7.60         1.85 o                         
  -6   2  20        163.02        154.91         2.42 o                         
  -5   2  20        101.08        115.26         2.21 o                         
  -4   2  20          0.85          0.38         1.42 o                         
  -3   2  20        105.41        101.79         2.40 o                         
  -2   2  20         83.71         83.26         1.33 o                         
  -1   2  20         80.82         84.88         2.87 o                         
   0   2  20          9.64         17.87         1.21 o                         
   1   2  20        113.69        117.21         1.76 o                         
   2   2  20        210.93        213.96         2.90 o                         
   3   2  20         49.21         49.93         2.28 o                         
   4   2  20         68.12         84.62         2.93 o                         
   5   2  20          7.20          3.62         1.93 o                         
   6   2  20          0.54         -0.25         2.01 o                         
   7   2  20          0.00         -1.04         2.47 o                         
  -8   3  20         15.43         24.18         3.22 o                         
  -7   3  20          8.57          8.00         2.45 o                         
  -6   3  20         85.65         85.26         2.12 o                         
  -5   3  20        142.41        107.88         2.54 o                         
  -4   3  20         50.48         42.03         2.07 o                         
  -3   3  20          6.41         10.66         1.65 o                         
  -2   3  20          7.85          8.73         0.99 o                         
  -1   3  20          7.68         11.61         1.17 o                         
   0   3  20        595.22        600.67         5.90 o                         
   1   3  20          1.68          0.85         1.34 o                         
   2   3  20         35.84         25.75         1.96 o                         
   3   3  20          1.28          3.06         1.60 o                         
   4   3  20         40.98         45.64         4.22 o                         
   5   3  20          4.42          1.82         2.05 o                         
   6   3  20          7.00          8.10         1.87 o                         
   7   3  20         18.66         24.38         5.19 o                         
  -7   4  20         14.07         13.89         2.37 o                         
  -6   4  20          1.40         -0.13         1.76 o                         
  -5   4  20         86.98         91.02         3.88 o                         
  -4   4  20          1.10          9.50         1.94 o                         
  -3   4  20        127.08        117.49         2.33 o                         
  -2   4  20        509.51        472.37         3.56 o                         
  -1   4  20        252.38        255.34         2.61 o                         
   0   4  20          3.73          1.67         1.60 o                         
   1   4  20         43.59         41.09         1.76 o                         
   2   4  20          1.53          2.95         2.33 o                         
   3   4  20         21.21         29.16         2.47 o                         
   4   4  20         18.00         18.00         3.45 o                         
   5   4  20         29.66         30.18         2.54 o                         
   6   4  20          0.86          6.18         2.44 o                         
  -7   5  20          1.75          2.45         2.43 o                         
  -6   5  20          0.57          0.27         1.81 o                         
  -5   5  20         29.28         21.59         1.73 o                         
  -4   5  20         36.69         37.19         2.52 o                         
  -3   5  20          0.10         -1.10         1.86 o                         
  -2   5  20          0.11          1.03         1.58 o                         
  -1   5  20        423.32        439.82         4.53 o                         
   0   5  20          0.38          8.08         1.51 o                         
   1   5  20        140.97        121.15         3.58 o                         
   2   5  20          0.03          2.42         2.36 o                         
   3   5  20         55.61         55.96         2.72 o                         
   4   5  20         11.20         11.39         2.66 o                         
   5   5  20          1.90          3.95         2.83 o                         
   6   5  20          0.32         -0.68         4.67 o                         
  -6   6  20         15.85         13.31         1.96 o                         
  -5   6  20         10.23         10.47         1.67 o                         
  -4   6  20          0.22          0.01         1.68 o                         
  -3   6  20          0.01          0.76         1.94 o                         
  -2   6  20          2.29          2.50         1.95 o                         
  -1   6  20          0.13         -1.48         1.48 o                         
   0   6  20         89.22         88.29         3.03 o                         
   1   6  20         67.53         72.49         2.27 o                         
   2   6  20          0.00          3.13         1.78 o                         
   3   6  20          2.93          2.78         2.31 o                         
   4   6  20         16.90         13.28         3.89 o                         
  -5   7  20          8.12          9.28         2.12 o                         
  -4   7  20         14.51         14.47         1.99 o                         
  -3   7  20          1.91          1.38         1.82 o                         
  -2   7  20          0.19          1.03         1.85 o                         
  -1   7  20          1.20          0.81         2.15 o                         
   0   7  20         19.24         24.23         3.21 o                         
   1   7  20          3.45          1.74         3.00 o                         
   2   7  20         65.84         62.73         4.41 o                         
   3   7  20          6.33          6.10         2.60 o                         
   4   7  20          0.03         -0.41         3.22 o                         
  -4   8  20          4.74         12.83         3.81 o                         
  -3   8  20          0.18          0.76         2.69 o                         
  -2   8  20          1.64          3.32         1.92 o                         
  -1   8  20          0.46          0.79         2.99 o                         
   0   8  20         39.06         36.12         2.57 o                         
   1   8  20         91.91         98.02         4.09 o                         
   2   8  20          4.87          2.44         2.88 o                         
  -8   1  21          0.21          1.06         2.49 o                         
  -7   1  21         12.18         12.10         2.56 o                         
  -6   1  21          0.78          2.87         1.81 o                         
  -5   1  21        173.88        170.64         2.38 o                         
  -4   1  21          1.24          1.50         1.02 o                         
  -3   1  21          0.31         -0.97         0.97 o                         
  -2   1  21         33.45         40.87         1.10 o                         
  -1   1  21          5.11         19.41         2.24 o                         
   0   1  21         64.19         81.04         1.76 o                         
   1   1  21        505.32        499.23         4.57 o                         
   2   1  21         61.90         59.23         1.49 o                         
   3   1  21         19.35         20.48         1.54 o                         
   4   1  21        215.61        220.72         5.00 o                         
   5   1  21        173.92        176.35         4.55 o                         
   6   1  21         24.87         24.19         1.86 o                         
   7   1  21          7.10          7.29         2.45 o                         
  -8   2  21         53.63         66.52         2.74 o                         
  -7   2  21          0.01          1.95         1.77 o                         
  -6   2  21        125.58        134.89         2.43 o                         
  -5   2  21        504.29        497.92         4.26 o                         
  -4   2  21          3.45          1.99         1.44 o                         
  -3   2  21         14.28         13.64         1.41 o                         
  -2   2  21         16.87         23.07         1.39 o                         
  -1   2  21       1003.30        988.16         6.91 o                         
   0   2  21        167.12        175.07         1.81 o                         
   1   2  21          3.39          5.33         1.34 o                         
   2   2  21        241.92        249.19        10.62 o                         
   3   2  21        542.16        524.51        14.90 o                         
   4   2  21         27.84         26.48         1.72 o                         
   5   2  21          1.85         -0.80         2.00 o                         
   6   2  21          1.63          1.36         1.94 o                         
  -8   3  21         26.88         34.04         3.22 o                         
  -7   3  21         48.87         55.35         2.85 o                         
  -6   3  21        164.10        161.63         2.91 o                         
  -5   3  21         64.78         60.31         2.27 o                         
  -4   3  21         33.96         30.32         2.08 o                         
  -3   3  21         38.07         33.57         2.40 o                         
  -2   3  21        114.05        107.24         2.38 o                         
  -1   3  21        422.14        423.58         3.82 o                         
   0   3  21        274.88        284.86         4.96 o                         
   1   3  21          3.95          6.46         1.25 o                         
   2   3  21        120.95        102.03         2.87 o                         
   3   3  21        156.15        137.14         3.05 o                         
   4   3  21         23.54         22.36         2.46 o                         
   5   3  21          1.00          2.16         2.39 o                         
   6   3  21          2.56          3.53         1.81 o                         
  -8   4  21          2.56          0.62         3.55 o                         
  -7   4  21          3.38          1.17         2.36 o                         
  -6   4  21          0.14         -1.59         1.76 o                         
  -5   4  21         91.70         83.12         3.54 o                         
  -4   4  21        235.54        211.32         3.66 o                         
  -3   4  21         14.88         10.65         2.62 o                         
  -2   4  21         88.26         90.22         1.70 o                         
  -1   4  21         60.06         62.28         1.53 o                         
   0   4  21         55.76         56.68         1.80 o                         
   1   4  21         49.56         46.81         1.92 o                         
   2   4  21        160.48        154.92         4.55 o                         
   3   4  21          1.57          5.66         4.05 o                         
   4   4  21          2.31          5.33         2.50 o                         
   5   4  21          1.02          2.63         2.72 o                         
   6   4  21          0.01          0.59         2.67 o                         
  -7   5  21          0.60          1.51         2.75 o                         
  -6   5  21         14.07         17.16         1.79 o                         
  -5   5  21         15.06         15.51         1.68 o                         
  -4   5  21        113.48        105.43         5.42 o                         
  -3   5  21          0.26         -1.42         1.88 o                         
  -2   5  21        156.87        158.33         2.20 o                         
  -1   5  21        387.77        379.73         5.05 o                         
   0   5  21        161.72        163.27         1.88 o                         
   1   5  21          8.04          8.85         1.50 o                         
   2   5  21        204.59        198.15         3.51 o                         
   3   5  21          0.22          2.60         2.46 o                         
   4   5  21         95.75         96.60         3.19 o                         
   5   5  21          0.41         -1.72         2.79 o                         
  -6   6  21         16.26         18.28         2.04 o                         
  -5   6  21         20.94         22.56         1.72 o                         
  -4   6  21          1.99          2.66         1.73 o                         
  -3   6  21          4.03          3.37         1.85 o                         
  -2   6  21         22.07         21.23         1.62 o                         
  -1   6  21         22.08         29.20         2.05 o                         
   0   6  21         42.08         45.77         1.92 o                         
   1   6  21          5.60         10.95         1.90 o                         
   2   6  21          0.96          1.90         1.87 o                         
   3   6  21          3.22          6.35         2.35 o                         
   4   6  21         16.03         16.63         2.71 o                         
  -5   7  21          2.12          3.02         3.37 o                         
  -4   7  21          0.09          2.77         1.84 o                         
  -3   7  21          0.21          2.32         1.85 o                         
  -2   7  21          5.68          5.82         1.84 o                         
  -1   7  21         13.11         13.61         1.98 o                         
   0   7  21         45.32         38.09        10.24 o                         
   1   7  21         62.76         56.21         3.44 o                         
   2   7  21          1.86          3.68         3.00 o                         
   3   7  21         26.25         26.35         2.13 o                         
  -3   8  21          0.27          4.30         5.49 o                         
  -2   8  21          0.12          1.21         2.30 o                         
  -1   8  21          0.15          0.72         2.81 o                         
   0   8  21         20.06         21.24         2.53 o                         
   1   8  21          0.05         -1.13         3.46 o                         
  -8   0  22          0.02          0.22         3.99 o                         
  -7   0  22         32.79         33.14         4.14 o                         
  -6   0  22         56.50         51.15         3.93 o                         
  -5   0  22          0.13          0.89         2.21 o                         
  -4   0  22         66.18         73.54         2.21 o                         
  -3   0  22         53.17         48.45         2.42 o                         
  -2   0  22        750.35        738.65         4.80 o                         
  -1   0  22        491.64        476.60         5.24 o                         
   0   0  22        140.26        123.51         3.02 o                         
   1   0  22         23.27         26.07         1.61 o                         
   2   0  22         19.31         28.95         1.69 o                         
   3   0  22          3.62          5.91         1.78 o                         
   4   0  22        109.95         97.46         2.43 o                         
   5   0  22        205.93        206.45        13.80 o                         
   6   0  22        211.74        198.39         3.24 o                         
   7   0  22          1.66          4.59         3.41 o                         
  -8   1  22          1.06          4.87         2.28 o                         
  -7   1  22          3.73          3.75         2.02 o                         
  -6   1  22          1.87         -0.16         1.69 o                         
  -5   1  22         51.61         50.55         1.95 o                         
  -4   1  22         38.11         35.45         1.20 o                         
  -3   1  22          0.85         -0.15         1.16 o                         
  -2   1  22         53.53         51.59         1.21 o                         
  -1   1  22        765.04        729.67         6.75 o                         
   0   1  22        295.87        286.37         3.06 o                         
   1   1  22        109.06        126.31         1.92 o                         
   2   1  22         14.15         15.64         1.57 o                         
   3   1  22        164.53        153.41         3.44 o                         
   4   1  22        150.02        160.64         3.06 o                         
   5   1  22         46.32         56.39         2.08 o                         
   6   1  22          0.54          1.66         1.86 o                         
   7   1  22          0.05          0.01         3.58 o                         
  -8   2  22          4.34          5.30         2.71 o                         
  -7   2  22          5.51          5.97         1.83 o                         
  -6   2  22         20.57         22.32         1.89 o                         
  -5   2  22        130.46        120.98         2.20 o                         
  -4   2  22         33.19         36.32         1.64 o                         
  -3   2  22          1.01         -0.08         1.58 o                         
  -2   2  22        555.41        525.19         5.72 o                         
  -1   2  22        806.47        787.49         9.70 o                         
   0   2  22        345.56        336.09         2.31 o                         
   1   2  22        159.24        162.25         3.01 o                         
   2   2  22        278.28        290.14         3.49 o                         
   3   2  22          2.46          8.73         2.20 o                         
   4   2  22         26.49         28.21         2.25 o                         
   5   2  22          7.33          9.56         1.83 o                         
   6   2  22          3.96          7.12         2.23 o                         
  -8   3  22         71.35         97.49         4.17 o                         
  -7   3  22          0.27         -1.32         2.26 o                         
  -6   3  22          0.08          2.23         2.13 o                         
  -5   3  22         31.85         28.99         2.17 o                         
  -4   3  22         13.56         10.81         1.92 o                         
  -3   3  22         33.61         27.34         2.64 o                         
  -2   3  22          4.06          2.86         1.24 o                         
  -1   3  22          9.85         22.93         1.88 o                         
   0   3  22        314.86        308.44         2.20 o                         
   1   3  22        226.72        224.64         3.24 o                         
   2   3  22         37.16         28.47         2.22 o                         
   3   3  22         13.90         17.01         1.69 o                         
   4   3  22         26.97         24.87         2.49 o                         
   5   3  22          0.43          2.77         3.87 o                         
   6   3  22         18.83         23.74         2.16 o                         
  -7   4  22         14.20          9.67         2.29 o                         
  -6   4  22         11.38         10.88         1.70 o                         
  -5   4  22         26.98         21.76         2.07 o                         
  -4   4  22         33.94         32.15         4.27 o                         
  -3   4  22         66.95         59.91         2.97 o                         
  -2   4  22         18.83         15.49         1.35 o                         
  -1   4  22         13.96         18.51         1.49 o                         
   0   4  22        230.49        229.45         2.55 o                         
   1   4  22          8.76          5.47         1.70 o                         
   2   4  22          0.29          1.20         2.19 o                         
   3   4  22        504.64        479.00         4.84 o                         
   4   4  22         44.33         42.66         2.77 o                         
   5   4  22         33.35         37.24         2.97 o                         
   6   4  22          6.76         -0.67         4.53 o                         
  -7   5  22          5.62          4.72         3.72 o                         
  -6   5  22          0.03          1.28         1.81 o                         
  -5   5  22          1.87          3.32         1.68 o                         
  -4   5  22          7.78          8.61         2.64 o                         
  -3   5  22          0.14         -0.91         2.49 o                         
  -2   5  22         50.12         51.02         2.48 o                         
  -1   5  22          3.77          2.55         1.53 o                         
   0   5  22          4.60          4.30         1.25 o                         
   1   5  22         29.43         29.89         1.83 o                         
   2   5  22          2.34         -1.30         2.36 o                         
   3   5  22         56.72         53.23         2.98 o                         
   4   5  22          0.29          8.49         2.80 o                         
   5   5  22          3.57          2.84         2.52 o                         
  -6   6  22          4.31          4.17         2.09 o                         
  -5   6  22          5.99          8.76         2.08 o                         
  -4   6  22         29.88         31.28         2.16 o                         
  -3   6  22          3.06          5.39         1.84 o                         
  -2   6  22         13.70         10.71         1.85 o                         
  -1   6  22         34.84         33.40         2.03 o                         
   0   6  22         75.39         79.63         2.07 o                         
   1   6  22         88.14         79.13         3.85 o                         
   2   6  22         85.22         89.24         3.97 o                         
   3   6  22         71.31         75.21         5.19 o                         
   4   6  22          1.32          2.55         2.78 o                         
  -4   7  22          5.06          8.17         1.83 o                         
  -3   7  22         20.27         17.67         1.99 o                         
  -2   7  22          2.60          3.03         2.05 o                         
  -1   7  22          0.00         -0.07         2.10 o                         
   0   7  22         59.69         45.40         4.80 o                         
   1   7  22         24.41         20.62         3.24 o                         
   2   7  22         25.80         22.42         2.93 o                         
   3   7  22          0.41          1.83         2.38 o                         
  -3   8  22          1.07         -2.42         3.03 o                         
  -2   8  22          3.48          2.41         5.90 o                         
  -1   8  22          0.30         -1.32         3.33 o                         
   0   8  22         70.47         67.11         2.67 o                         
   1   8  22          0.86          0.72         4.14 o                         
  -8   1  23         62.10         73.90         2.81 o                         
  -7   1  23          2.47          3.17         2.14 o                         
  -6   1  23          6.67          3.14         1.74 o                         
  -5   1  23         79.96         66.14         2.03 o                         
  -4   1  23         34.07         33.05         1.25 o                         
  -3   1  23         35.99         35.66         1.81 o                         
  -2   1  23        358.25        340.90         3.03 o                         
  -1   1  23        182.01        184.49         1.56 o                         
   0   1  23         46.64         51.23         1.27 o                         
   1   1  23          6.85         11.98         2.36 o                         
   2   1  23         29.98         33.90         1.46 o                         
   3   1  23         43.02         43.85         1.81 o                         
   4   1  23         32.51         34.10         2.85 o                         
   5   1  23         79.32         74.12         1.83 o                         
   6   1  23          0.08          3.37         1.84 o                         
  -8   2  23          1.37          2.09         4.19 o                         
  -7   2  23          5.03          4.17         1.94 o                         
  -6   2  23          5.83          4.04         1.85 o                         
  -5   2  23         43.67         40.84         1.86 o                         
  -4   2  23        238.29        218.81         4.88 o                         
  -3   2  23         14.68         11.42         1.76 o                         
  -2   2  23        347.67        355.21         2.84 o                         
  -1   2  23         30.31         51.02         1.53 o                         
   0   2  23         91.16         93.20         2.66 o                         
   1   2  23        232.49        242.42         4.02 o                         
   2   2  23         70.03         75.04         3.24 o                         
   3   2  23         25.68         31.93         2.30 o                         
   4   2  23          0.47          0.26         1.65 o                         
   5   2  23          3.43          6.86         2.76 o                         
   6   2  23         25.09         37.64         2.31 o                         
  -8   3  23         31.36         36.06         6.30 o                         
  -7   3  23          9.42          4.46         3.10 o                         
  -6   3  23         19.68         23.76         2.42 o                         
  -5   3  23         11.90         18.12         2.14 o                         
  -4   3  23         20.78         15.22         2.00 o                         
  -3   3  23          2.85          1.80         1.83 o                         
  -2   3  23         80.38         68.76         1.57 o                         
  -1   3  23       1297.88       1306.62        14.28 o                         
   0   3  23        190.30        195.87         5.16 o                         
   1   3  23         57.48         61.46         1.57 o                         
   2   3  23         96.45         89.86         2.66 o                         
   3   3  23          2.09         -0.76         1.67 o                         
   4   3  23          0.74         -0.19         2.47 o                         
   5   3  23         26.56         26.44         2.26 o                         
   6   3  23          7.46         10.92         1.91 o                         
  -7   4  23          0.15         -3.12         3.25 o                         
  -6   4  23          0.60          3.32         1.68 o                         
  -5   4  23         34.20         32.26         2.23 o                         
  -4   4  23         16.81         12.02         2.89 o                         
  -3   4  23          6.47          4.40         2.67 o                         
  -2   4  23         11.18         10.64         1.63 o                         
  -1   4  23         21.08         23.17         1.80 o                         
   0   4  23        468.19        446.70        10.16 o                         
   1   4  23          0.55          0.98         1.57 o                         
   2   4  23          1.10         -1.44         2.34 o                         
   3   4  23         73.27         69.64         2.86 o                         
   4   4  23          8.57         11.04         2.73 o                         
   5   4  23          1.48          2.27         2.44 o                         
   6   4  23         13.11         16.59         3.95 o                         
  -6   5  23          6.48          9.72         1.81 o                         
  -5   5  23          4.28          7.80         1.63 o                         
  -4   5  23          2.71          0.25         2.54 o                         
  -3   5  23         28.63         26.46         2.68 o                         
  -2   5  23          5.19          3.65         1.56 o                         
  -1   5  23         15.38         17.45         1.52 o                         
   0   5  23         32.87         32.72         1.28 o                         
   1   5  23          0.06          0.24         1.43 o                         
   2   5  23         21.50         23.45         1.96 o                         
   3   5  23          0.27          3.15         2.44 o                         
   4   5  23        136.24        128.56        10.21 o                         
   5   5  23          0.89         -0.11         4.52 o                         
  -6   6  23          9.31          8.94         3.22 o                         
  -5   6  23          4.46          3.32         2.08 o                         
  -4   6  23          0.85          3.57         2.11 o                         
  -3   6  23          3.84          2.20         1.90 o                         
  -2   6  23         11.50         10.10         1.68 o                         
  -1   6  23         10.43          9.90         1.76 o                         
   0   6  23          1.15          2.45         1.88 o                         
   1   6  23        204.11        209.11        11.82 o                         
   2   6  23         18.82         17.15         2.14 o                         
   3   6  23         84.42        103.02         2.84 o                         
   4   6  23          0.31          6.24         3.37 o                         
  -4   7  23         23.30         45.50         3.05 o                         
  -3   7  23          1.99          0.72         1.82 o                         
  -2   7  23         45.84         41.79         2.49 o                         
  -1   7  23         26.79         32.38         3.64 o                         
   0   7  23        137.09        121.34         7.56 o                         
   1   7  23         61.95         46.30         7.98 o                         
   2   7  23          2.05          7.49         3.36 o                         
   3   7  23          0.84         -1.01         3.42 o                         
  -3   8  23         40.11         39.88         4.73 o                         
  -2   8  23          8.90          7.41         3.12 o                         
  -1   8  23          5.14          1.08         3.72 o                         
   0   8  23          3.85          5.55         2.77 o                         
  -8   0  24         46.88         57.03         4.93 o                         
  -7   0  24         17.85         20.12         3.90 o                         
  -6   0  24         53.99         47.96         3.84 o                         
  -5   0  24        148.56        139.81         3.11 o                         
  -4   0  24        533.50        519.90         6.62 o                         
  -3   0  24         17.74         16.56         1.48 o                         
  -2   0  24         95.82         84.39         1.92 o                         
  -1   0  24         32.88         35.79         2.33 o                         
   0   0  24        188.10        189.88         2.75 o                         
   1   0  24         34.56         38.16         3.27 o                         
   2   0  24        160.82        145.95         2.42 o                         
   3   0  24         43.51         33.60         1.98 o                         
   4   0  24          0.01         -0.65         1.86 o                         
   5   0  24         52.69         44.04         3.57 o                         
   6   0  24          1.87          6.18         2.35 o                         
   7   0  24          4.39         10.99         3.69 o                         
  -8   1  24          0.47          1.75         3.30 o                         
  -7   1  24          1.67          1.63         2.31 o                         
  -6   1  24         36.14         34.16         1.92 o                         
  -5   1  24         26.92         17.07         1.82 o                         
  -4   1  24          0.00         -0.55         1.27 o                         
  -3   1  24         57.21         54.62         1.85 o                         
  -2   1  24        288.90        279.19         4.67 o                         
  -1   1  24         23.47         43.86         1.51 o                         
   0   1  24          1.60          9.91         1.34 o                         
   1   1  24         12.39         11.93         2.25 o                         
   2   1  24          1.94          2.33         2.09 o                         
   3   1  24         57.35         55.84         1.49 o                         
   4   1  24         19.58         20.39         1.43 o                         
   5   1  24          3.51          3.40         1.52 o                         
   6   1  24         24.03         22.01         2.13 o                         
  -7   2  24         27.56         25.06         2.07 o                         
  -6   2  24          6.76          8.10         1.79 o                         
  -5   2  24         51.52         56.10         1.88 o                         
  -4   2  24         15.42          7.79         2.64 o                         
  -3   2  24          1.00         -0.53         1.22 o                         
  -2   2  24       1004.08        951.91         4.61 o                         
  -1   2  24         94.66         91.13         1.84 o                         
   0   2  24         85.01         78.08         2.70 o                         
   1   2  24         52.91         55.08         1.47 o                         
   2   2  24         77.72         75.62         2.60 o                         
   3   2  24         30.29         27.10         2.36 o                         
   4   2  24          0.53          0.15         1.85 o                         
   5   2  24         42.35         46.83         2.10 o                         
   6   2  24         30.39         40.29         2.51 o                         
  -7   3  24         13.23         10.35         2.89 o                         
  -6   3  24         55.65         56.10         2.58 o                         
  -5   3  24          1.56          2.20         2.15 o                         
  -4   3  24         79.56         75.34         3.32 o                         
  -3   3  24         29.39         20.75         2.16 o                         
  -2   3  24        120.69        107.93         3.27 o                         
  -1   3  24       1726.43       1802.82        15.75 o                         
   0   3  24         45.12         50.71         2.37 o                         
   1   3  24          6.35          4.78         1.32 o                         
   2   3  24          5.69          8.69         2.80 o                         
   3   3  24          1.67          6.71         6.58 o                         
   4   3  24         27.80         27.60         2.53 o                         
   5   3  24          8.30          9.94         2.16 o                         
   6   3  24          3.44          9.90         3.24 o                         
  -7   4  24          3.97          2.24         3.33 o                         
  -6   4  24         45.46         44.95         2.98 o                         
  -5   4  24        111.56        112.34         2.71 o                         
  -4   4  24         43.08         39.27         3.12 o                         
  -3   4  24         35.02         31.55         2.13 o                         
  -2   4  24         46.56         41.86         1.74 o                         
  -1   4  24          7.68          6.57         1.43 o                         
   0   4  24        323.48        336.82         3.09 o                         
   1   4  24          0.00          1.32         1.57 o                         
   2   4  24         38.11         30.81         2.42 o                         
   3   4  24          0.60          3.86         2.54 o                         
   4   4  24         26.61         30.77         2.65 o                         
   5   4  24         12.74         14.15         4.29 o                         
  -6   5  24          8.41          4.76         1.85 o                         
  -5   5  24          4.93          3.40         2.52 o                         
  -4   5  24          2.04          0.04         2.77 o                         
  -3   5  24          4.09          5.37         2.72 o                         
  -2   5  24          5.41          3.69         1.88 o                         
  -1   5  24          0.15         -0.66         1.44 o                         
   0   5  24          0.53          2.24         1.22 o                         
   1   5  24          7.52          7.89         1.54 o                         
   2   5  24         10.47         13.34         2.09 o                         
   3   5  24          5.51          3.02         2.50 o                         
   4   5  24         24.07         25.98         3.46 o                         
  -5   6  24         10.51         10.56         2.31 o                         
  -4   6  24          2.20          4.28         2.72 o                         
  -3   6  24         16.25         13.42         3.66 o                         
  -2   6  24         12.79         13.17         1.71 o                         
  -1   6  24          0.00          1.53         1.52 o                         
   0   6  24          1.64          3.02         1.81 o                         
   1   6  24         40.44         52.36         3.48 o                         
   2   6  24          6.85          6.74         1.94 o                         
   3   6  24          6.53         11.69         2.14 o                         
  -3   7  24         16.23         16.24         1.89 o                         
  -2   7  24          5.24          3.37         2.17 o                         
  -1   7  24         10.81         11.41         2.12 o                         
   0   7  24          3.91          1.01         4.76 o                         
   1   7  24          6.04          4.53         3.48 o                         
   2   7  24         28.86         21.64         3.36 o                         
   3   7  24          5.42          7.51         3.46 o                         
  -2   8  24          1.34          5.18         4.71 o                         
   0   8  24         12.36         13.50         5.01 o                         
  -8   1  25          3.47         -0.66         4.33 o                         
  -7   1  25         10.30         10.86         2.32 o                         
  -6   1  25         12.44          9.74         1.78 o                         
  -5   1  25        107.99        106.36         3.06 o                         
  -4   1  25         86.79         81.40         3.38 o                         
  -3   1  25         55.04         50.72         1.34 o                         
  -2   1  25         67.26         77.92         2.49 o                         
  -1   1  25       1044.34        999.28         8.45 o                         
   0   1  25        540.27        508.89         8.14 o                         
   1   1  25         33.69         31.35         2.10 o                         
   2   1  25         83.09         72.27         1.92 o                         
   3   1  25         10.50         18.47         2.20 o                         
   4   1  25         18.31         18.99         1.44 o                         
   5   1  25          0.77          1.40         1.50 o                         
   6   1  25          0.51          3.26         1.84 o                         
  -7   2  25          1.41          0.15         1.86 o                         
  -6   2  25         19.05         19.09         1.79 o                         
  -5   2  25         13.61         10.46         1.64 o                         
  -4   2  25          0.91          0.54         2.74 o                         
  -3   2  25          2.04          1.68         1.60 o                         
  -2   2  25         14.14         33.09         2.01 o                         
  -1   2  25          4.86         11.23         1.25 o                         
   0   2  25         35.80         41.05         1.60 o                         
   1   2  25         54.93         48.09         1.78 o                         
   2   2  25         39.19         38.39         2.45 o                         
   3   2  25         26.01         19.47         2.61 o                         
   4   2  25          3.92          3.74         1.47 o                         
   5   2  25          7.97          8.35         2.27 o                         
  -7   3  25          0.42          0.81         2.34 o                         
  -6   3  25         24.57         29.21         2.47 o                         
  -5   3  25         56.88         61.10         2.38 o                         
  -4   3  25         51.35         45.23         2.96 o                         
  -3   3  25        118.61        121.81         2.54 o                         
  -2   3  25         23.08         22.48         1.72 o                         
  -1   3  25        987.98       1014.27        10.30 o                         
   0   3  25         17.02         17.49         1.59 o                         
   1   3  25          9.69          9.15         1.35 o                         
   2   3  25         48.26         50.24         3.19 o                         
   3   3  25         40.44         35.40         2.40 o                         
   4   3  25         50.20         49.38         3.00 o                         
   5   3  25         54.94         57.87         2.59 o                         
   6   3  25         50.94         54.55         3.33 o                         
  -6   4  25         40.66         43.57         2.06 o                         
  -5   4  25         92.43         88.85         3.22 o                         
  -4   4  25         47.03         48.76         3.00 o                         
  -3   4  25          1.54          0.72         1.80 o                         
  -2   4  25          3.80          3.08         1.46 o                         
  -1   4  25         37.34         31.26         1.53 o                         
   0   4  25         46.48         55.38         3.73 o                         
   1   4  25        134.03        140.27         2.82 o                         
   2   4  25          0.77          1.50         1.88 o                         
   3   4  25         15.23         19.33         3.72 o                         
   4   4  25         32.37         35.88         3.14 o                         
   5   4  25          1.11          3.73         3.63 o                         
  -6   5  25          0.29          2.44         2.02 o                         
  -5   5  25          3.31          2.72         2.93 o                         
  -4   5  25          0.38         -0.82         2.98 o                         
  -3   5  25          3.79          3.20         2.81 o                         
  -2   5  25          1.97          1.72         1.82 o                         
  -1   5  25          3.91          4.91         1.64 o                         
   0   5  25          7.17          9.46         1.50 o                         
   1   5  25          0.03          1.26         1.59 o                         
   2   5  25          1.11          2.33         1.85 o                         
   3   5  25          1.25          1.69         2.73 o                         
   4   5  25          7.30          5.34         2.97 o                         
  -5   6  25         24.33         35.10         4.25 o                         
  -4   6  25          3.94          2.34         3.54 o                         
  -3   6  25         11.94         17.08         3.52 o                         
  -2   6  25          4.11          5.80         1.81 o                         
  -1   6  25         25.31         26.74         1.71 o                         
   0   6  25        176.92        174.39         2.82 o                         
   1   6  25          0.00         -0.35         2.62 o                         
   2   6  25         11.69         11.77         3.85 o                         
   3   6  25          0.37          4.49         2.10 o                         
  -3   7  25          0.06         10.36         5.50 o                         
  -2   7  25          1.56          1.30         1.89 o                         
  -1   7  25          1.84         -0.26         2.39 o                         
   0   7  25         13.72          9.40         3.37 o                         
   1   7  25         11.93          9.56         2.99 o                         
   0   8  25          0.49         -0.30         4.05 o                         
  -7   0  26         19.10         12.31         2.64 o                         
  -6   0  26         35.64         37.05         3.28 o                         
  -5   0  26         17.58         14.00         2.11 o                         
  -4   0  26          9.27          7.76         1.85 o                         
  -3   0  26        340.23        331.41         3.04 o                         
  -2   0  26       1501.31       1427.47        12.64 o                         
  -1   0  26        453.45        442.67         4.21 o                         
   0   0  26        141.39        130.63         3.90 o                         
   1   0  26         32.26         31.84         3.40 o                         
   2   0  26        191.88        155.02         4.21 o                         
   3   0  26          8.86          7.29         1.81 o                         
   4   0  26         56.61         67.12         2.48 o                         
   5   0  26          0.08          0.81         2.58 o                         
   6   0  26          1.22          4.98         2.48 o                         
  -7   1  26          0.63          1.26         2.05 o                         
  -6   1  26          0.06          1.55         1.68 o                         
  -5   1  26          4.48          4.72         1.71 o                         
  -4   1  26          1.67          0.43         2.68 o                         
  -3   1  26        316.65        294.15         4.05 o                         
  -2   1  26        239.67        238.96         3.17 o                         
  -1   1  26        235.07        280.12         2.11 o                         
   0   1  26         12.79         27.16         1.77 o                         
   1   1  26         53.27         47.57         2.54 o                         
   2   1  26          3.91          5.82         1.60 o                         
   3   1  26         45.84         43.27         1.91 o                         
   4   1  26         23.05         26.22         1.45 o                         
   5   1  26          8.33          4.90         1.98 o                         
   6   1  26         14.02         22.81         5.25 o                         
  -7   2  26          6.67          5.06         2.46 o                         
  -6   2  26          5.95          4.70         1.84 o                         
  -5   2  26        158.10        153.07         3.01 o                         
  -4   2  26         95.16         87.43         3.33 o                         
  -3   2  26         19.28         19.93         1.42 o                         
  -2   2  26        444.26        436.41         7.05 o                         
  -1   2  26         70.22         70.10         2.37 o                         
   0   2  26        234.41        221.28         2.47 o                         
   1   2  26          1.01          1.49         1.68 o                         
   2   2  26         10.81         10.57         2.22 o                         
   3   2  26        112.00         92.72         5.30 o                         
   4   2  26          3.86          2.48         1.97 o                         
   5   2  26         76.01         75.92         3.69 o                         
  -7   3  26         23.73         25.49         5.17 o                         
  -6   3  26         70.48         73.52         2.60 o                         
  -5   3  26          7.48         11.38         2.25 o                         
  -4   3  26          6.43          4.72         3.13 o                         
  -3   3  26        195.47        187.39         2.90 o                         
  -2   3  26          0.51          0.11         1.70 o                         
  -1   3  26          0.20         16.63         1.87 o                         
   0   3  26         39.84         38.55         1.68 o                         
   1   3  26         39.89         36.90         1.51 o                         
   2   3  26          8.74         10.06         2.14 o                         
   3   3  26        127.41        127.69         3.04 o                         
   4   3  26         42.34         65.87         5.14 o                         
   5   3  26         41.23         45.00         4.17 o                         
  -6   4  26         93.90        103.47         3.20 o                         
  -5   4  26         16.90         15.10         3.91 o                         
  -4   4  26         12.62         11.61         4.42 o                         
  -3   4  26          2.67          1.46         1.98 o                         
  -2   4  26          0.62         -0.56         1.57 o                         
  -1   4  26          9.88         11.42         1.52 o                         
   0   4  26          5.75          8.35         1.59 o                         
   1   4  26         33.07         35.18         2.63 o                         
   2   4  26         76.16         69.35         1.92 o                         
   3   4  26         15.68         16.42         2.76 o                         
   4   4  26          1.55         -0.03         2.41 o                         
  -6   5  26         66.23         76.40         4.32 o                         
  -5   5  26         10.13          9.03         3.24 o                         
  -4   5  26          8.02          5.43         3.04 o                         
  -3   5  26          9.05          7.89         2.72 o                         
  -2   5  26         34.13         35.67         2.10 o                         
  -1   5  26         25.68         24.16         2.16 o                         
   0   5  26         65.57         65.55         1.70 o                         
   1   5  26         59.23         56.81         1.83 o                         
   2   5  26         10.67         10.73         1.97 o                         
   3   5  26         10.94         14.12         2.53 o                         
   4   5  26          0.36         -0.34         2.88 o                         
  -4   6  26         44.07         58.08         3.33 o                         
  -3   6  26          4.19          4.56         2.78 o                         
  -2   6  26          0.34         -0.43         2.15 o                         
  -1   6  26         14.78         21.01         1.73 o                         
   0   6  26         17.76         19.62         2.10 o                         
   1   6  26         21.00         23.88         3.23 o                         
   2   6  26         15.37         18.36         2.21 o                         
   3   6  26          0.02          1.77         3.18 o                         
  -2   7  26          0.45          0.77         5.05 o                         
  -1   7  26          0.01          1.03         2.30 o                         
   0   7  26          0.38         -3.62         3.85 o                         
   1   7  26         34.56         32.29         4.84 o                         
  -7   1  27          2.58          0.19         2.26 o                         
  -6   1  27          5.35          6.29         1.86 o                         
  -5   1  27          0.23          1.84         1.98 o                         
  -4   1  27         61.88         60.34         3.24 o                         
  -3   1  27         24.45         28.52         1.41 o                         
  -2   1  27         99.16        105.19         1.73 o                         
  -1   1  27        328.43        358.32         3.37 o                         
   0   1  27         56.44         54.90         2.57 o                         
   1   1  27         52.14         52.97         2.61 o                         
   2   1  27          0.16          2.03         2.21 o                         
   3   1  27          0.72          2.22         1.66 o                         
   4   1  27         13.94         14.56         1.50 o                         
   5   1  27          6.67          6.38         2.08 o                         
   6   1  27         66.93         75.17         4.42 o                         
  -7   2  27         14.11         16.33         2.53 o                         
  -6   2  27          0.55          0.32         1.77 o                         
  -5   2  27          5.18          7.37         2.83 o                         
  -4   2  27          9.28          7.87         2.75 o                         
  -3   2  27        160.01        157.25         1.93 o                         
  -2   2  27         75.38         78.92         2.09 o                         
  -1   2  27         47.20         54.60         1.87 o                         
   0   2  27          6.68         13.48         2.26 o                         
   1   2  27          8.27          5.03         1.71 o                         
   2   2  27        156.95        137.21         4.13 o                         
   3   2  27          1.35          0.56         2.25 o                         
   4   2  27          5.60          5.32         2.48 o                         
   5   2  27         36.09         39.93         2.26 o                         
  -7   3  27          3.84          1.81         5.33 o                         
  -6   3  27          2.98          2.56         2.49 o                         
  -5   3  27         49.06         54.69         3.88 o                         
  -4   3  27         18.50         14.99         2.90 o                         
  -3   3  27         15.74         15.91         2.17 o                         
  -2   3  27         57.13         62.36         2.81 o                         
  -1   3  27         58.95         50.67         2.11 o                         
   0   3  27         50.49         44.83         1.66 o                         
   1   3  27          1.63          0.43         1.85 o                         
   2   3  27          4.19          4.64         2.10 o                         
   3   3  27          4.03         11.22         3.69 o                         
   4   3  27        190.66        184.41         7.67 o                         
   5   3  27         12.95         15.13         6.97 o                         
  -6   4  27          1.70          0.91         2.27 o                         
  -5   4  27         34.97         39.61         3.44 o                         
  -4   4  27         42.48         43.80         5.22 o                         
  -3   4  27          0.26          1.11         2.17 o                         
  -2   4  27          0.01         -0.95         1.63 o                         
  -1   4  27         80.14         89.66         1.90 o                         
   0   4  27          1.33          0.54         1.57 o                         
   1   4  27         14.80         13.30         1.87 o                         
   2   4  27        105.79        107.38         2.35 o                         
   3   4  27         59.43         68.31         3.19 o                         
   4   4  27         14.01         15.35         2.95 o                         
  -5   5  27          3.53         -3.19         3.19 o                         
  -4   5  27          0.40          6.87         3.49 o                         
  -3   5  27         18.64         21.10         2.80 o                         
  -2   5  27          1.43          1.20         2.02 o                         
  -1   5  27          0.84          0.08         1.64 o                         
   0   5  27         92.59         95.86         2.06 o                         
   1   5  27         40.48         40.66         1.83 o                         
   2   5  27          1.42          2.70         1.83 o                         
   3   5  27          4.67          4.41         2.71 o                         
  -3   6  27          0.02         -2.17         4.30 o                         
  -2   6  27          5.12          3.18         1.90 o                         
  -1   6  27          0.32         -0.03         1.59 o                         
   0   6  27         12.88         12.26         1.55 o                         
   1   6  27          0.32         -0.07         3.56 o                         
   2   6  27          0.86          1.74         1.97 o                         
   3   6  27          0.32          1.91         3.42 o                         
  -2   7  27          8.27         11.44         3.93 o                         
  -1   7  27          5.97          8.18         4.23 o                         
   0   7  27          5.52          9.68         4.87 o                         
  -7   0  28         82.53         95.55         6.65 o                         
  -6   0  28          0.47         -0.16         2.78 o                         
  -5   0  28          3.98          2.74         2.83 o                         
  -4   0  28        320.25        306.44         3.32 o                         
  -3   0  28        245.77        225.91         5.60 o                         
  -2   0  28         72.75         72.93         2.24 o                         
  -1   0  28          5.21          6.41         1.77 o                         
   0   0  28          0.55          1.95         3.10 o                         
   1   0  28         43.89         46.37         3.33 o                         
   2   0  28         19.90         13.65         3.27 o                         
   3   0  28         26.12         28.61         3.66 o                         
   4   0  28          5.95          6.19         2.07 o                         
   5   0  28         42.23         52.77         3.27 o                         
  -7   1  28          0.47         -1.27         2.52 o                         
  -6   1  28         68.56         73.11         2.28 o                         
  -5   1  28         22.27         17.31         3.12 o                         
  -4   1  28         49.83         51.32         5.12 o                         
  -3   1  28          7.12         12.10         1.33 o                         
  -2   1  28        167.31        165.41         2.70 o                         
  -1   1  28        260.86        275.32         4.38 o                         
   0   1  28          3.01          2.60         2.12 o                         
   1   1  28          0.08          2.24         2.21 o                         
   2   1  28        107.44        113.64         3.06 o                         
   3   1  28          0.16         -1.34         1.65 o                         
   4   1  28          0.62          0.99         1.91 o                         
   5   1  28         22.30         21.52         1.98 o                         
  -7   2  28          0.04          4.97         4.97 o                         
  -6   2  28          3.23          2.78         2.15 o                         
  -5   2  28         28.17         23.51         5.40 o                         
  -4   2  28         65.31         62.31         3.36 o                         
  -3   2  28        152.21        148.90         3.86 o                         
  -2   2  28          4.62          8.01         1.28 o                         
  -1   2  28         90.95         93.08         1.75 o                         
   0   2  28         62.83         62.87         1.68 o                         
   1   2  28         24.10         22.09         1.72 o                         
   2   2  28         18.98         17.81         2.29 o                         
   3   2  28         11.25         15.03         1.94 o                         
   4   2  28         29.60         34.82         2.83 o                         
   5   2  28         50.35         50.36         3.27 o                         
  -6   3  28         12.11         16.30         2.24 o                         
  -5   3  28         40.55         43.03         3.25 o                         
  -4   3  28         31.64         34.31         3.24 o                         
  -3   3  28         52.30         59.62         2.54 o                         
  -2   3  28          4.13          4.13         1.75 o                         
  -1   3  28         36.04         41.22         1.80 o                         
   0   3  28          1.15          2.35         1.41 o                         
   1   3  28         19.33         17.52         1.87 o                         
   2   3  28         25.44         25.70         2.50 o                         
   3   3  28         82.39         65.77         4.82 o                         
   4   3  28         27.21         34.88         2.96 o                         
  -5   4  28         47.44         43.67         3.49 o                         
  -4   4  28          0.08         -2.03         2.81 o                         
  -3   4  28         29.46         30.58         2.18 o                         
  -2   4  28         19.04         19.26         1.73 o                         
  -1   4  28          2.44          4.14         1.51 o                         
   0   4  28          0.15         -0.86         1.57 o                         
   1   4  28         20.29         20.01         4.59 o                         
   2   4  28         27.78         31.43         1.96 o                         
   3   4  28         13.42         12.77         2.56 o                         
   4   4  28          2.36          5.06         3.75 o                         
  -4   5  28        174.81        184.87        13.36 o                         
  -3   5  28         67.24         68.17         3.15 o                         
  -2   5  28          3.94          0.50         1.93 o                         
  -1   5  28          1.37         -0.36         1.65 o                         
   0   5  28         34.21         37.60         2.31 o                         
   1   5  28          5.68          6.15         1.64 o                         
   2   5  28          5.88          5.40         2.01 o                         
   3   5  28          0.82          1.54         2.09 o                         
  -3   6  28         42.09         42.00         8.49 o                         
  -2   6  28          0.03         -2.00         2.00 o                         
  -1   6  28          4.15          4.99         1.64 o                         
   0   6  28          0.70          0.85         1.69 o                         
   1   6  28          0.54          0.63         2.67 o                         
   2   6  28          0.02          0.29         3.05 o                         
  -1   7  28          0.00         -3.52         4.56 o                         
   0   7  28          8.22          6.33         4.47 o                         
  -7   1  29          0.31          1.33         3.02 o                         
  -6   1  29          2.54          1.24         2.32 o                         
  -5   1  29         71.74         75.07         3.71 o                         
  -4   1  29         79.21         73.70         3.47 o                         
  -3   1  29        302.60        281.76         3.25 o                         
  -2   1  29        344.44        330.68         3.59 o                         
  -1   1  29        375.05        395.83         5.34 o                         
   0   1  29         35.06         29.93         2.49 o                         
   1   1  29         40.53         32.26         3.44 o                         
   2   1  29         18.58         21.92         2.63 o                         
   3   1  29          4.21          3.96         2.25 o                         
   4   1  29          0.28         -0.45         1.78 o                         
   5   1  29         17.34         14.01         1.92 o                         
  -7   2  29          2.55          0.08         5.10 o                         
  -6   2  29          4.95          5.77         2.37 o                         
  -5   2  29         14.24         13.59         3.25 o                         
  -4   2  29         15.92         16.65         2.96 o                         
  -3   2  29         54.63         55.84         1.69 o                         
  -2   2  29        149.64        151.98         1.89 o                         
  -1   2  29          1.72          3.30         1.35 o                         
   0   2  29         71.29         75.96         4.39 o                         
   1   2  29         10.60          9.14         3.07 o                         
   2   2  29          0.59          0.10         2.40 o                         
   3   2  29         27.14         23.79         1.84 o                         
   4   2  29          1.38          2.91         3.97 o                         
   5   2  29          0.51          0.81         2.66 o                         
  -6   3  29          0.01          6.72         7.33 o                         
  -5   3  29          1.74          3.50         3.15 o                         
  -4   3  29         84.51         81.69         5.73 o                         
  -3   3  29         84.99         84.90         2.54 o                         
  -2   3  29         28.45         29.46         1.82 o                         
  -1   3  29        132.22        127.13         3.08 o                         
   0   3  29          0.36         -0.16         1.50 o                         
   1   3  29         23.56         30.43         2.06 o                         
   2   3  29         28.51         26.74         2.03 o                         
   3   3  29          0.28          0.73         2.49 o                         
   4   3  29          7.08          7.89         2.23 o                         
  -5   4  29          3.03          2.00         2.96 o                         
  -4   4  29          3.82          1.97         3.64 o                         
  -3   4  29         53.63         54.36         2.37 o                         
  -2   4  29         82.62         79.84         2.06 o                         
  -1   4  29          0.22         -0.50         1.83 o                         
   0   4  29          0.02          0.07         1.50 o                         
   1   4  29          1.92          0.04         2.51 o                         
   2   4  29         63.34         64.81         2.19 o                         
   3   4  29          1.32          4.83         3.95 o                         
  -4   5  29         29.67         47.82         3.66 o                         
  -3   5  29         43.76         44.40         3.06 o                         
  -2   5  29         13.04         21.57         2.11 o                         
  -1   5  29          4.24          4.87         1.80 o                         
   0   5  29         11.33         15.59         1.77 o                         
   1   5  29          5.27          4.80         1.65 o                         
   2   5  29          0.37          0.14         2.20 o                         
   3   5  29          0.03          3.71         3.26 o                         
  -2   6  29          0.25         -0.13         2.70 o                         
  -1   6  29          6.00          3.30         1.65 o                         
   0   6  29          3.92          4.30         2.10 o                         
   1   6  29          4.20          1.73         3.42 o                         
   2   6  29          7.50         11.05         3.58 o                         
  -6   0  30          4.05          7.90         5.48 o                         
  -5   0  30         24.44         25.12         3.06 o                         
  -4   0  30        105.75         93.78         2.98 o                         
  -3   0  30         43.64         42.70         2.10 o                         
  -2   0  30        459.97        439.16         3.51 o                         
  -1   0  30         62.95         65.65         2.68 o                         
   0   0  30        225.16        215.00         4.95 o                         
   1   0  30        487.55        459.33         6.41 o                         
   2   0  30        140.39        115.32         4.41 o                         
   3   0  30          0.19          1.32         3.45 o                         
   4   0  30         41.24         43.08         3.79 o                         
  -7   1  30          2.33          3.54         3.84 o                         
  -6   1  30          0.09         -1.01         3.29 o                         
  -5   1  30          0.58          3.66         2.82 o                         
  -4   1  30          3.92          4.27         2.99 o                         
  -3   1  30         12.26         14.74         1.42 o                         
  -2   1  30         77.09         78.31         1.63 o                         
  -1   1  30        399.25        438.05         4.46 o                         
   0   1  30         77.09         77.23         6.67 o                         
   1   1  30         40.24         35.27         3.46 o                         
   2   1  30         87.55         84.14         2.80 o                         
   3   1  30          7.52         10.15         2.61 o                         
   4   1  30          1.75          1.62         2.19 o                         
   5   1  30         22.30         26.09         5.14 o                         
  -7   2  30         14.89         15.71         4.32 o                         
  -6   2  30          1.89          5.43         2.99 o                         
  -5   2  30          5.75          3.76         3.09 o                         
  -4   2  30          0.08          0.57         2.89 o                         
  -3   2  30         77.69         78.36         2.44 o                         
  -2   2  30         46.24         50.83         1.61 o                         
  -1   2  30          7.31          5.52         1.33 o                         
   0   2  30        341.67        345.24         4.12 o                         
   1   2  30          1.71          2.52         2.31 o                         
   2   2  30         14.95          9.18         2.42 o                         
   3   2  30         28.98         23.82         2.74 o                         
   4   2  30          1.10          2.07         2.31 o                         
  -6   3  30          5.62          2.04         4.54 o                         
  -5   3  30          2.34          4.67         3.26 o                         
  -4   3  30         11.56         10.64         3.31 o                         
  -3   3  30        138.57        139.64         2.95 o                         
  -2   3  30         80.47         82.44         2.36 o                         
  -1   3  30          0.99          0.46         1.64 o                         
   0   3  30         26.44         26.19         1.69 o                         
   1   3  30         18.77         20.68         2.03 o                         
   2   3  30          4.94          5.61         1.78 o                         
   3   3  30          6.54          4.95         2.48 o                         
   4   3  30          4.71         -3.38         3.68 o                         
  -5   4  30          7.96         11.60         5.84 o                         
  -4   4  30          2.64          4.82         3.23 o                         
  -3   4  30         35.36         38.43         2.38 o                         
  -2   4  30         16.37         15.65         1.88 o                         
  -1   4  30          1.91          2.29         1.85 o                         
   0   4  30         10.76          8.58         1.86 o                         
   1   4  30          1.72         -0.41         2.46 o                         
   2   4  30          0.25          1.88         1.77 o                         
   3   4  30          0.61          2.74         3.79 o                         
  -3   5  30          2.23          3.34         3.23 o                         
  -2   5  30         21.27         19.30         2.16 o                         
  -1   5  30         31.14         30.16         1.86 o                         
   0   5  30         31.55         34.64         1.87 o                         
   1   5  30          5.94          5.80         2.91 o                         
   2   5  30          0.19          1.04         2.68 o                         
  -2   6  30          2.28         -1.19         3.24 o                         
  -1   6  30          0.00          1.98         1.74 o                         
   0   6  30          0.04          2.38         2.26 o                         
  -6   1  31          0.27          2.46         2.79 o                         
  -5   1  31          4.56          6.06         2.97 o                         
  -4   1  31         66.41         66.66         2.74 o                         
  -3   1  31         81.35         89.34         2.35 o                         
  -2   1  31          5.22          5.19         1.42 o                         
  -1   1  31        115.18        131.69         2.64 o                         
   0   1  31          0.06          7.36         2.50 o                         
   1   1  31         28.19         31.58         2.52 o                         
   2   1  31         30.06         28.05         2.53 o                         
   3   1  31         35.79         34.08         2.82 o                         
   4   1  31         63.26         63.30         2.80 o                         
  -6   2  31          1.20         -1.13         5.08 o                         
  -5   2  31          0.28          0.81         2.70 o                         
  -4   2  31         29.52         31.44         2.97 o                         
  -3   2  31         52.54         53.18         1.68 o                         
  -2   2  31         18.53         18.03         1.51 o                         
  -1   2  31         31.42         33.01         1.50 o                         
   0   2  31         15.64         29.79         2.49 o                         
   1   2  31         20.22         17.70         2.55 o                         
   2   2  31          5.02          3.61         2.49 o                         
   3   2  31          8.95          5.77         2.40 o                         
   4   2  31          7.19         10.44         4.22 o                         
  -5   3  31          3.29          3.17         2.75 o                         
  -4   3  31         56.43         54.80         3.24 o                         
  -3   3  31          7.30         11.40         2.03 o                         
  -2   3  31         41.08         40.33         1.89 o                         
  -1   3  31          3.42          2.45         1.79 o                         
   0   3  31          0.08         -0.78         1.92 o                         
   1   3  31          7.70          8.03         2.36 o                         
   2   3  31          5.77          3.68         1.76 o                         
   3   3  31          7.00         11.31         2.38 o                         
   4   3  31         11.73          0.61         3.75 o                         
  -4   4  31         24.50         30.97         2.94 o                         
  -3   4  31         31.08         27.73         2.85 o                         
  -2   4  31         36.93         36.81         2.63 o                         
  -1   4  31          7.12          6.71         1.85 o                         
   0   4  31         88.03         97.83         2.27 o                         
   1   4  31          2.01          1.37         2.52 o                         
   2   4  31          1.17         -0.03         3.35 o                         
   3   4  31          0.01          3.39         3.10 o                         
  -3   5  31         36.99         45.59         3.23 o                         
  -2   5  31         20.06         16.42         2.38 o                         
  -1   5  31         14.24         12.03         2.74 o                         
   0   5  31         14.96         17.61         1.93 o                         
   1   5  31          2.60         -1.26         2.09 o                         
   2   5  31         14.37         12.98         2.36 o                         
  -2   6  31          1.51         -0.01         3.53 o                         
  -1   6  31         13.27         11.88         2.66 o                         
   0   6  31          0.03          1.07         2.06 o                         
  -5   0  32         28.33         17.64         4.97 o                         
  -4   0  32          2.11          4.32         2.31 o                         
  -3   0  32         33.13         35.79         2.05 o                         
  -2   0  32        119.69        106.47         4.05 o                         
  -1   0  32         59.56         63.26         2.62 o                         
   0   0  32          1.38          1.04         3.35 o                         
   1   0  32          5.53         12.87         3.82 o                         
   2   0  32         28.07         28.03         3.95 o                         
   3   0  32          1.19          1.46         3.53 o                         
   4   0  32          9.63         11.56         3.69 o                         
  -5   1  32          2.91         -0.34         2.48 o                         
  -4   1  32         28.08         34.21         2.73 o                         
  -3   1  32         83.25         88.46         1.82 o                         
  -2   1  32         69.43         61.95         2.01 o                         
  -1   1  32         82.29         90.05         1.99 o                         
   0   1  32         90.21         81.10         2.88 o                         
   1   1  32         20.76         23.02         2.57 o                         
   2   1  32          0.49          3.05         2.44 o                         
   3   1  32          3.39          3.22         2.57 o                         
   4   1  32         11.29         13.76         3.76 o                         
  -6   2  32          3.82          1.39         4.10 o                         
  -5   2  32          3.46          0.66         3.31 o                         
  -4   2  32          0.59          5.00         3.15 o                         
  -3   2  32          7.49          7.54         1.57 o                         
  -2   2  32         17.77         19.08         1.56 o                         
  -1   2  32          1.96          3.34         1.37 o                         
   0   2  32          5.64          9.44         2.59 o                         
   1   2  32         16.64         16.09         2.50 o                         
   2   2  32          1.29          0.81         2.21 o                         
   3   2  32          0.10         -0.29         2.49 o                         
  -5   3  32          3.08          0.46         5.28 o                         
  -4   3  32          0.07          1.57         3.36 o                         
  -3   3  32         53.58         51.49         3.40 o                         
  -2   3  32          9.61         18.22         2.13 o                         
  -1   3  32         12.57         10.42         2.04 o                         
   0   3  32         13.26         14.44         2.00 o                         
   1   3  32         13.82          9.49         2.60 o                         
   2   3  32          0.35         -0.36         2.73 o                         
   3   3  32          3.20          2.84         3.21 o                         
  -4   4  32         53.99         65.63         5.19 o                         
  -3   4  32         27.64         30.51         2.51 o                         
  -2   4  32         17.26         20.44         1.95 o                         
  -1   4  32          4.89          6.36         1.96 o                         
   0   4  32          0.32          0.97         2.10 o                         
   1   4  32          9.22          5.66         2.81 o                         
   2   4  32          2.84          1.12         3.07 o                         
   3   4  32          1.00          6.23         3.47 o                         
  -2   5  32          0.84         -0.69         2.19 o                         
  -1   5  32          1.24         -0.20         1.99 o                         
   0   5  32         11.90         13.01         1.89 o                         
   1   5  32          3.06          3.41         2.10 o                         
  -1   6  32          3.60         -0.63         4.50 o                         
  -5   1  33          3.09          1.89         2.55 o                         
  -4   1  33         33.58         37.74         3.62 o                         
  -3   1  33         19.45         21.99         1.49 o                         
  -2   1  33         19.50         18.18         1.44 o                         
  -1   1  33        127.80        135.60         3.21 o                         
   0   1  33         10.69         16.52         2.66 o                         
   1   1  33          1.19          4.37         2.25 o                         
   2   1  33         54.65         49.76         2.78 o                         
   3   1  33          0.03         -2.92         2.92 o                         
   4   1  33         24.12         13.39         4.00 o                         
  -5   2  33          0.40          0.36         4.15 o                         
  -4   2  33         17.11         20.07         3.22 o                         
  -3   2  33         21.36         20.54         1.88 o                         
  -2   2  33          1.75          2.51         1.45 o                         
  -1   2  33          8.87          9.63         1.53 o                         
   0   2  33          0.35          2.17         2.50 o                         
   1   2  33         12.74         11.57         2.42 o                         
   2   2  33         12.19         11.51         2.66 o                         
   3   2  33          3.03          1.54         3.40 o                         
  -4   3  33         15.43         22.07         3.53 o                         
  -3   3  33         42.36         42.97         2.43 o                         
  -2   3  33          8.99         10.61         2.06 o                         
  -1   3  33          9.57          6.07         2.00 o                         
   0   3  33          7.09         13.28         2.06 o                         
   1   3  33         21.89         18.26         2.86 o                         
   2   3  33          4.19          4.10         2.39 o                         
   3   3  33          1.58          4.18         3.02 o                         
  -3   4  33          0.92          2.75         2.34 o                         
  -2   4  33          7.40          4.04         1.89 o                         
  -1   4  33         18.17         16.99         2.17 o                         
   0   4  33         41.31         43.84         2.51 o                         
   1   4  33         15.78         17.12         3.78 o                         
   2   4  33          0.77         -0.65         3.47 o                         
  -1   5  33          0.41          0.98         2.68 o                         
   0   5  33         20.23         23.06         2.17 o                         
   1   5  33          4.18          4.33         3.40 o                         
  -5   0  34          6.01          1.59         5.15 o                         
  -4   0  34          0.25          0.03         2.50 o                         
  -3   0  34        127.14        135.40         2.73 o                         
  -2   0  34         21.85         23.39         2.25 o                         
  -1   0  34         72.80         76.26         2.60 o                         
   0   0  34        270.63        265.19         5.84 o                         
   1   0  34          4.18          5.11         3.45 o                         
   2   0  34         31.90         27.96         3.95 o                         
   3   0  34         47.56         34.19         3.88 o                         
  -5   1  34          2.20          3.51         3.24 o                         
  -4   1  34          0.95          2.68         3.34 o                         
  -3   1  34         48.49         47.44         1.56 o                         
  -2   1  34          7.64          5.68         1.54 o                         
  -1   1  34         77.63         89.66         2.12 o                         
   0   1  34          3.50          6.89         2.64 o                         
   1   1  34          2.87          5.33         2.39 o                         
   2   1  34         16.43         15.64         2.44 o                         
   3   1  34         37.85         30.90         3.74 o                         
  -4   2  34         58.01         69.38         4.17 o                         
  -3   2  34          1.27          2.27         1.60 o                         
  -2   2  34          3.05          0.68         1.42 o                         
  -1   2  34         67.46         70.29         2.28 o                         
   0   2  34          0.70          4.23         1.96 o                         
   1   2  34          8.30          9.83         2.58 o                         
   2   2  34          0.04          3.34         2.40 o                         
   3   2  34          8.40         10.93         3.03 o                         
  -3   3  34         13.46         10.74         2.30 o                         
  -2   3  34         38.81         39.28         2.32 o                         
  -1   3  34          0.40          0.40         1.96 o                         
   0   3  34         83.04         96.73         2.52 o                         
   1   3  34         33.35         26.48         2.55 o                         
   2   3  34          6.45          3.86         3.26 o                         
  -2   4  34         67.84         69.12         2.53 o                         
  -1   4  34         31.75         30.80         2.17 o                         
   0   4  34          5.73          7.46         3.01 o                         
  -1   5  34          5.72          4.99         4.80 o                         
  -4   1  35          0.55         -0.50         3.27 o                         
  -3   1  35         14.69         14.50         1.55 o                         
  -2   1  35         36.74         32.84         1.80 o                         
  -1   1  35         91.15         82.28         3.21 o                         
   0   1  35         76.40         81.77         4.67 o                         
   1   1  35          8.31          5.18         2.59 o                         
   2   1  35          8.86         10.45         3.82 o                         
  -4   2  35         44.84         44.98         3.33 o                         
  -3   2  35          2.24          2.45         2.00 o                         
  -2   2  35         12.69          9.84         1.48 o                         
  -1   2  35         24.28         26.23         1.77 o                         
   0   2  35         19.24         23.27         2.24 o                         
   1   2  35         67.84         75.00         3.15 o                         
  -3   3  35          3.55          8.26         4.37 o                         
  -2   3  35          5.26          3.69         2.10 o                         
  -1   3  35          0.11         -1.51         2.76 o                         
   0   3  35          7.01         12.80         2.43 o                         
  -2   4  35          4.55          4.69         2.50 o                         
  -1   4  35          0.99          2.70         3.05 o                         
  -4   0  36          0.04         -2.33         2.62 o                         
  -3   0  36          6.33          7.00         2.09 o                         
  -2   0  36         54.01         49.00         2.49 o                         
  -1   0  36        159.14        149.86         3.38 o                         
   0   0  36         23.08         25.78         3.96 o                         
   1   0  36         45.47         40.90         4.13 o                         
  -4   1  36         16.53         18.04         3.42 o                         
  -3   1  36          2.89          4.86         1.62 o                         
  -2   1  36          1.90          0.06         1.65 o                         
  -1   1  36          2.28          8.04         1.88 o                         
   0   1  36          5.25         11.60         2.29 o                         
   1   1  36          0.89         -0.61         3.45 o                         
  -4   2  36          2.94          6.20         5.44 o                         
  -3   2  36         54.33         61.84         3.19 o                         
  -2   2  36          7.43          8.15         1.65 o                         
  -1   2  36          0.13          2.22         1.73 o                         
   0   2  36         11.18         18.22         1.85 o                         
  -2   3  36          0.07         -1.04         2.58 o                         
  -1   3  36          0.20          0.89         4.08 o                         
  -4   1  37         30.11         28.14         5.49 o                         
  -3   1  37          0.18          0.72         1.87 o                         
  -2   1  37          2.36          2.47         1.91 o                         
  -1   1  37         65.75         57.87         1.92 o                         
   0   1  37         10.72         12.56         3.62 o                         
  -3   2  37          3.02          1.36         2.67 o                         
  -2   2  37         76.25         84.90         4.89 o                         
  -1   2  37         23.65         24.70         2.62 o                         
   0   2  37         44.94         46.71         3.89 o                         
  -2   3  37         32.37         36.96         8.47 o                         
  -3   1  38          6.42          3.92         2.58 o                         
  -2   1  38          0.02         -0.29         3.31 o                         
  -1   1  38         20.98         25.32         3.87 o                         
  -1   2  38         12.66         18.28         3.74 o                         
   0   2  38          0.20          5.75         3.31 o                         
                                                                                
