# Supplementary material for: Fifteen 4-(2-meth­oxy­phen­yl)piperazin-1-ium salts containing organic anions: supra­molecular assembly in zero, one, two and three dimensions
Source: Acta Crystallogr E Crystallogr Commun. 2020 Oct 30;76(Pt 11):1779–93. doi: 10.1107/S2056989020014097 (PMC7643239; doi:10.1107/S2056989020014097)
Supplement: Supplementary file 12 [file e-76-01779-XIsup12.hkl]

data_XI                                                                         
_shelx_title 'hm1cg'                                                            
_shelx_refln_list_code          4                                               
_shelx_F_calc_maximum      140.19                                               
_exptl_crystal_F_000       464.00                                               
_reflns_d_resolution_high  0.7646                                               
                                                                                
loop_                                                                           
 _space_group_symop_operation_xyz                                               
 'x, y, z'                                                                      
 '-x, -y, -z'                                                                   
                                                                                
_cell_length_a     7.8448                                                       
_cell_length_b    11.4635                                                       
_cell_length_c    12.0747                                                       
_cell_angle_alpha  94.406                                                       
_cell_angle_beta  105.075                                                       
_cell_angle_gamma  93.717                                                       
                                                                                
_shelx_F_squared_multiplier     1.000                                           
                                                                                
loop_                                                                           
 _refln_index_h                                                                 
 _refln_index_k                                                                 
 _refln_index_l                                                                 
 _refln_F_squared_calc                                                          
 _refln_F_squared_meas                                                          
 _refln_F_squared_sigma                                                         
 _refln_observed_status                                                         
   1   0   0        109.92        131.31         0.85 o                         
   2   0   0        852.86        842.06         2.55 o                         
   3   0   0        761.08        787.79         5.01 o                         
   4   0   0        334.16        341.44         4.06 o                         
   5   0   0        348.05        347.90         2.49 o                         
   6   0   0         95.90         91.00         1.23 o                         
   7   0   0         27.37         25.04         0.90 o                         
   8   0   0         16.21         15.81         1.91 o                         
   9   0   0          1.41          0.00         1.79 o                         
  -9   1   0          1.75          2.43         1.57 o                         
  -8   1   0         26.86         24.20         2.05 o                         
  -7   1   0         67.89         61.41         1.52 o                         
  -6   1   0         33.92         29.93         0.91 o                         
  -5   1   0        574.80        594.17         4.38 o                         
  -4   1   0       2731.22       2845.47         4.87 o                         
  -3   1   0       1438.21       1421.63         7.81 o                         
  -2   1   0       2954.18       2761.96         8.77 o                         
  -1   1   0       2273.06       2405.00         3.20 o                         
   1   1   0         25.47         36.74         2.60 o                         
   2   1   0       6928.26       6599.84       143.79 o                         
   3   1   0        317.52        313.67         1.90 o                         
   4   1   0        177.29        181.88         1.60 o                         
   5   1   0          0.29         -0.11         0.52 o                         
   6   1   0         62.57         62.32         1.08 o                         
   7   1   0         42.37         41.57         1.04 o                         
   8   1   0          1.22          1.10         0.80 o                         
   9   1   0         17.42         15.96         1.64 o                         
  -9   2   0          1.22          0.54         1.72 o                         
  -8   2   0         18.47         14.90         2.76 o                         
  -7   2   0         14.11         16.35         1.53 o                         
  -6   2   0          3.21          3.42         0.53 o                         
  -5   2   0          0.33         -0.02         0.34 o                         
  -4   2   0        155.11        134.00         1.37 o                         
  -3   2   0          0.04          1.68         0.22 o                         
  -2   2   0          0.30          0.40         0.14 o                         
  -1   2   0        323.17        353.89         5.32 o                         
   0   2   0       1606.88       1515.23        20.41 o                         
   1   2   0         97.92         83.35         0.64 o                         
   2   2   0        252.40        295.05         1.19 o                         
   3   2   0        112.85        109.64         0.78 o                         
   4   2   0         20.85         24.12         0.65 o                         
   5   2   0          2.48          3.22         0.51 o                         
   6   2   0          1.93          1.90         0.59 o                         
   7   2   0          0.95          0.51         0.69 o                         
   8   2   0          4.93          7.03         2.65 o                         
   9   2   0         16.67         16.33         1.68 o                         
  -9   3   0          4.10          4.25         1.52 o                         
  -8   3   0          4.64          4.42         1.48 o                         
  -7   3   0          6.82          7.11         1.33 o                         
  -6   3   0          2.64          1.18         1.05 o                         
  -5   3   0         20.19         20.81         0.59 o                         
  -4   3   0         26.93         27.71         0.43 o                         
  -3   3   0          1.99          0.81         0.21 o                         
  -2   3   0        607.33        635.92         2.23 o                         
  -1   3   0        234.43        246.67         6.16 o                         
   0   3   0       3406.23       3344.17        25.41 o                         
   1   3   0        548.91        506.64         2.51 o                         
   2   3   0        122.87        134.97         1.00 o                         
   3   3   0        185.13        179.79         2.14 o                         
   4   3   0          0.16          0.23         0.48 o                         
   5   3   0          1.81          1.78         0.58 o                         
   6   3   0          7.16          6.07         1.09 o                         
   7   3   0          0.84          0.03         1.25 o                         
   8   3   0         17.85         20.35         1.93 o                         
   9   3   0          8.67          8.67         1.80 o                         
  -9   4   0          1.52          1.48         1.33 o                         
  -8   4   0         50.06         47.75         2.13 o                         
  -7   4   0          5.79          4.53         1.47 o                         
  -6   4   0         25.21         20.42         1.48 o                         
  -5   4   0          8.28          6.64         0.94 o                         
  -4   4   0         85.62        109.99         1.82 o                         
  -3   4   0        234.95        261.25         1.62 o                         
  -2   4   0         12.10          8.39         0.56 o                         
  -1   4   0         37.77         42.36         2.53 o                         
   0   4   0        253.16        234.09         4.64 o                         
   1   4   0         70.17         71.42         1.56 o                         
   2   4   0          3.85          4.50         0.34 o                         
   3   4   0          8.02          8.40         0.33 o                         
   4   4   0         10.19          9.52         0.71 o                         
   5   4   0         11.06         11.35         1.27 o                         
   6   4   0          0.08         -0.41         1.20 o                         
   7   4   0          1.22          1.93         1.32 o                         
   8   4   0          4.11          4.11         1.71 o                         
  -9   5   0          2.14          2.88         1.76 o                         
  -8   5   0         16.17         12.66         1.60 o                         
  -7   5   0        116.04        110.23         2.79 o                         
  -6   5   0         26.03         24.29         1.47 o                         
  -5   5   0          6.06          8.35         1.11 o                         
  -4   5   0         36.14         35.18         1.09 o                         
  -3   5   0        162.85        176.80         1.83 o                         
  -2   5   0        310.01        317.37         3.72 o                         
  -1   5   0        456.53        479.15         1.63 o                         
   0   5   0        591.58        587.80         2.55 o                         
   1   5   0        338.85        342.46         3.18 o                         
   2   5   0          5.48          6.54         0.29 o                         
   3   5   0        266.68        275.93         5.13 o                         
   4   5   0        413.75        396.47         4.07 o                         
   5   5   0        122.26        120.43         2.65 o                         
   6   5   0          1.19          1.93         1.44 o                         
   7   5   0          0.54          0.94         1.42 o                         
   8   5   0         29.52         29.28         2.10 o                         
  -9   6   0          0.31         -0.86         1.62 o                         
  -8   6   0          0.44         -1.58         1.63 o                         
  -7   6   0          4.94          4.56         1.39 o                         
  -6   6   0         51.07         40.84         1.90 o                         
  -5   6   0        103.45        104.96         2.38 o                         
  -4   6   0        406.19        385.46         2.51 o                         
  -3   6   0        101.75        103.72         1.93 o                         
  -2   6   0         16.44         14.23         0.52 o                         
  -1   6   0        305.87        272.12         1.90 o                         
   0   6   0         15.86         16.39         0.41 o                         
   1   6   0         74.57         80.11         0.88 o                         
   2   6   0         83.06         84.87         1.38 o                         
   3   6   0          6.80          5.44         0.60 o                         
   4   6   0         81.25         77.25         2.12 o                         
   5   6   0         15.69         15.04         1.59 o                         
   6   6   0          4.06          2.15         1.40 o                         
   7   6   0          0.28          0.44         1.50 o                         
   8   6   0         30.70         32.88         2.42 o                         
  -8   7   0         15.20         14.36         1.92 o                         
  -7   7   0          9.36          8.00         1.47 o                         
  -6   7   0         12.90          9.79         1.42 o                         
  -5   7   0         52.22         48.58         1.91 o                         
  -4   7   0         51.25         51.02         1.18 o                         
  -3   7   0        455.92        433.51         8.43 o                         
  -2   7   0        233.07        221.31         5.62 o                         
  -1   7   0         56.02         55.00         0.88 o                         
   0   7   0         66.18         81.79         0.83 o                         
   1   7   0         29.26         27.56         0.66 o                         
   2   7   0         56.55         57.59         1.12 o                         
   3   7   0         72.66         73.50         1.27 o                         
   4   7   0        125.54        120.50         2.63 o                         
   5   7   0         15.76         14.77         1.61 o                         
   6   7   0         12.11          9.35         1.73 o                         
   7   7   0         46.27         54.17         2.49 o                         
  -8   8   0          9.68         13.78         1.73 o                         
  -7   8   0          0.41          0.31         1.25 o                         
  -6   8   0        148.00        151.35         3.27 o                         
  -5   8   0         34.34         37.30         1.95 o                         
  -4   8   0        500.42        470.96         3.27 o                         
  -3   8   0         88.11         80.60         2.02 o                         
  -2   8   0          0.34          0.11         0.98 o                         
  -1   8   0         13.96         14.97         1.19 o                         
   0   8   0        850.49        871.60         3.65 o                         
   1   8   0        209.87        219.18         1.66 o                         
   2   8   0        103.16         98.51         1.21 o                         
   3   8   0         22.31         23.06         0.86 o                         
   4   8   0         18.57         15.02         1.42 o                         
   5   8   0         54.66         53.15         2.28 o                         
   6   8   0          3.52          3.98         1.66 o                         
   7   8   0          1.13          0.83         1.49 o                         
  -7   9   0          0.94          0.90         1.21 o                         
  -6   9   0          0.10          0.21         1.47 o                         
  -5   9   0        114.64        117.19         2.87 o                         
  -4   9   0        338.77        356.82         3.10 o                         
  -3   9   0        457.78        483.29         4.78 o                         
  -2   9   0        393.07        395.99         4.32 o                         
  -1   9   0          0.39          0.22         1.06 o                         
   0   9   0         14.51         20.05         1.45 o                         
   1   9   0        260.48        271.46         1.97 o                         
   2   9   0         64.38         65.25         1.12 o                         
   3   9   0          2.04          1.71         0.57 o                         
   4   9   0          1.31          1.22         0.77 o                         
   5   9   0          5.04          5.05         1.51 o                         
   6   9   0         22.47         23.49         2.22 o                         
  -7  10   0         24.03         27.40         2.18 o                         
  -6  10   0          1.27          2.40         1.23 o                         
  -5  10   0          1.84          1.59         1.56 o                         
  -4  10   0        196.27        198.21         2.51 o                         
  -3  10   0         44.11         43.94         2.06 o                         
  -2  10   0        486.02        500.22         5.13 o                         
  -1  10   0         99.06         99.96         2.54 o                         
   0  10   0          6.36          5.88         1.26 o                         
   1  10   0         96.48         87.08         4.45 o                         
   2  10   0          3.29          3.18         0.69 o                         
   3  10   0          6.70          8.88         0.78 o                         
   4  10   0          8.07          6.49         1.04 o                         
   5  10   0         15.38         14.12         1.16 o                         
   6  10   0          0.14         -0.73         1.75 o                         
  -6  11   0         10.41         10.40         1.64 o                         
  -5  11   0          1.00         -1.00         1.66 o                         
  -4  11   0          7.80          7.35         1.11 o                         
  -3  11   0         56.86         63.42         2.34 o                         
  -2  11   0         44.06         41.47         2.07 o                         
  -1  11   0          0.19         -0.42         1.28 o                         
   0  11   0          1.15          0.79         1.33 o                         
   1  11   0          0.85          1.42         1.41 o                         
   2  11   0         28.71         31.27         1.32 o                         
   3  11   0          3.93          1.95         0.73 o                         
   4  11   0          8.46          6.77         1.03 o                         
   5  11   0          9.59          9.22         2.11 o                         
  -5  12   0          0.53         -0.92         1.41 o                         
  -4  12   0         12.54         13.91         1.30 o                         
  -3  12   0          7.27          8.60         1.58 o                         
  -2  12   0          6.88          5.54         1.57 o                         
  -1  12   0         19.37         21.14         1.79 o                         
   0  12   0          1.09         -0.14         1.54 o                         
   1  12   0          0.71          0.12         1.27 o                         
   2  12   0          8.41          6.06         1.06 o                         
   3  12   0          1.25          0.31         0.93 o                         
   4  12   0          9.48          7.37         1.89 o                         
   5  12   0          8.33          7.41         1.84 o                         
  -4  13   0          4.87          5.71         2.18 o                         
  -3  13   0          6.74          5.70         1.54 o                         
  -2  13   0         39.25         42.07         2.34 o                         
  -1  13   0          1.54          2.35         1.56 o                         
   0  13   0          0.01         -0.40         1.77 o                         
   1  13   0          2.47          1.66         1.38 o                         
   2  13   0          8.53          6.41         1.46 o                         
   3  13   0          1.87          1.81         1.08 o                         
  -3  14   0          1.42          3.63         1.42 o                         
  -2  14   0          7.00          5.42         1.79 o                         
  -1  14   0          1.55         -0.26         1.68 o                         
   0  14   0          3.37          1.34         1.96 o                         
   1  14   0          6.97          7.26         1.77 o                         
   2  14   0         34.35         35.36         2.45 o                         
  -2 -14   1         19.40         21.91         2.08 o                         
  -1 -14   1          2.62          0.77         1.54 o                         
   0 -14   1         24.16         21.84         2.00 o                         
   1 -14   1          9.75          9.87         2.08 o                         
   2 -14   1          5.97          3.50         1.62 o                         
   3 -14   1         10.42         11.63         1.78 o                         
  -4 -13   1          0.02         -0.65         1.26 o                         
  -3 -13   1         43.57         43.96         1.69 o                         
  -2 -13   1          6.15          8.18         1.74 o                         
  -1 -13   1          8.72          7.13         1.82 o                         
   0 -13   1          6.08          5.95         1.86 o                         
   1 -13   1          0.20         -1.60         1.60 o                         
   2 -13   1          0.04          0.99         1.58 o                         
   3 -13   1         27.13         28.95         1.96 o                         
   4 -13   1          1.70          0.33         1.14 o                         
  -5 -12   1         29.95         27.37         3.04 o                         
  -4 -12   1          0.00          0.80         1.47 o                         
  -3 -12   1          7.00          5.17         1.11 o                         
  -2 -12   1         12.67         12.39         1.13 o                         
  -1 -12   1          0.37          1.36         1.26 o                         
   0 -12   1          0.58          1.61         1.53 o                         
   1 -12   1         50.34         54.22         2.43 o                         
   2 -12   1         26.96         26.71         2.19 o                         
   3 -12   1          0.15         -1.53         1.53 o                         
   4 -12   1         16.21         18.11         1.87 o                         
   5 -12   1          4.54          2.90         1.49 o                         
  -5 -11   1         10.24         10.60         1.23 o                         
  -4 -11   1          0.00          0.15         1.02 o                         
  -3 -11   1          2.90          1.08         0.97 o                         
  -2 -11   1          0.64          1.32         0.89 o                         
  -1 -11   1          9.25          9.58         1.56 o                         
   0 -11   1        108.44        118.06         2.90 o                         
   1 -11   1         44.41         40.28         2.15 o                         
   2 -11   1        232.11        250.01         4.03 o                         
   3 -11   1          0.50          0.67         1.47 o                         
   4 -11   1          0.96          0.29         1.01 o                         
   5 -11   1          1.61          0.54         1.46 o                         
   6 -11   1         12.58         12.14         1.82 o                         
  -6 -10   1          5.68          5.15         1.71 o                         
  -5 -10   1          3.37          3.52         1.05 o                         
  -4 -10   1         27.53         28.13         1.29 o                         
  -3 -10   1         42.78         48.07         1.11 o                         
  -2 -10   1        213.07        216.96         2.45 o                         
  -1 -10   1          0.01         -0.41         0.91 o                         
   0 -10   1        213.81        229.00         3.58 o                         
   1 -10   1        233.68        238.68         3.63 o                         
   2 -10   1          8.05         10.75         1.54 o                         
   3 -10   1        439.48        439.24         4.85 o                         
   4 -10   1         80.84         78.82         1.71 o                         
   5 -10   1         37.21         47.36         2.32 o                         
   6 -10   1         16.25         19.54         1.89 o                         
   7 -10   1          1.90          2.60         1.54 o                         
  -6  -9   1          4.79          5.42         1.45 o                         
  -5  -9   1          4.19          3.83         1.56 o                         
  -4  -9   1         65.87         71.49         1.58 o                         
  -3  -9   1         94.68         91.52         1.33 o                         
  -2  -9   1        227.70        210.75         2.18 o                         
  -1  -9   1         19.90         22.38         1.46 o                         
   0  -9   1        234.99        218.10         3.26 o                         
   1  -9   1         94.56         92.21         2.27 o                         
   2  -9   1        261.74        267.50         3.59 o                         
   3  -9   1        372.19        392.43         4.31 o                         
   4  -9   1        256.48        268.78         2.72 o                         
   5  -9   1          0.48          0.71         1.26 o                         
   6  -9   1         24.90         22.60         1.65 o                         
   7  -9   1          0.02          1.36         1.61 o                         
  -7  -8   1          3.04          4.04         1.80 o                         
  -6  -8   1          5.53          3.24         1.63 o                         
  -5  -8   1         54.21         49.66         2.20 o                         
  -4  -8   1         74.69         81.86         1.52 o                         
  -3  -8   1         67.92         63.43         1.06 o                         
  -2  -8   1          2.91          3.42         0.54 o                         
  -1  -8   1         17.77         15.54         0.66 o                         
   0  -8   1       1268.47       1317.51        10.16 o                         
   1  -8   1        172.86        183.27         1.68 o                         
   2  -8   1         79.17         74.49         1.21 o                         
   3  -8   1         41.19         43.90         1.05 o                         
   4  -8   1         32.36         38.09         1.67 o                         
   5  -8   1         91.97         97.55         2.59 o                         
   6  -8   1         31.45         30.45         1.81 o                         
   7  -8   1          3.60          6.47         1.47 o                         
   8  -8   1          6.00          7.48         1.42 o                         
  -7  -7   1         19.81         22.52         2.03 o                         
  -6  -7   1          0.74          0.34         1.42 o                         
  -5  -7   1          0.03         -0.41         1.35 o                         
  -4  -7   1         65.64         67.71         1.31 o                         
  -3  -7   1         22.32         17.48         0.81 o                         
  -2  -7   1         80.17         83.22         1.03 o                         
  -1  -7   1        203.44        216.04         1.50 o                         
   0  -7   1         75.48         77.87         1.12 o                         
   1  -7   1         71.49         62.03         0.99 o                         
   2  -7   1        207.90        207.14         4.65 o                         
   3  -7   1         22.10         20.91         0.79 o                         
   4  -7   1        147.89        145.84         1.78 o                         
   5  -7   1        721.05        719.89         5.94 o                         
   6  -7   1         65.25         68.68         2.38 o                         
   7  -7   1          3.85          2.99         1.41 o                         
   8  -7   1          4.67          5.79         1.72 o                         
  -8  -6   1         76.15         75.41         2.87 o                         
  -7  -6   1          2.32          5.23         1.76 o                         
  -6  -6   1          0.13          0.18         1.42 o                         
  -5  -6   1         89.04         91.63         2.50 o                         
  -4  -6   1         45.85         43.08         1.05 o                         
  -3  -6   1          5.97          6.90         0.64 o                         
  -2  -6   1        112.01        118.76         1.35 o                         
  -1  -6   1         15.97         18.16         0.53 o                         
   0  -6   1        797.48        811.13         2.73 o                         
   1  -6   1        631.80        627.99         2.65 o                         
   2  -6   1         10.31         10.52         0.51 o                         
   3  -6   1        454.60        455.90        12.68 o                         
   4  -6   1        222.10        220.70         2.81 o                         
   5  -6   1        231.32        234.06         3.39 o                         
   6  -6   1          5.00          7.17         1.37 o                         
   7  -6   1         11.86         13.47         1.56 o                         
   8  -6   1          0.15          0.33         1.67 o                         
   9  -6   1         19.35         26.72         2.21 o                         
  -8  -5   1          1.07          0.66         1.66 o                         
  -7  -5   1         51.09         49.46         2.19 o                         
  -6  -5   1          0.33          0.38         1.26 o                         
  -5  -5   1          0.71          0.85         1.23 o                         
  -4  -5   1          3.74          2.39         0.59 o                         
  -3  -5   1          3.91          3.93         0.52 o                         
  -2  -5   1        175.53        171.96         1.94 o                         
  -1  -5   1        365.77        352.49         3.17 o                         
   0  -5   1        216.40        213.02         1.59 o                         
   1  -5   1        421.84        448.30         6.63 o                         
   2  -5   1         63.11         53.18         0.82 o                         
   3  -5   1        159.24        189.24         1.33 o                         
   4  -5   1         17.41         17.33         0.68 o                         
   5  -5   1        123.57        111.50         2.85 o                         
   6  -5   1         54.76         45.75         1.89 o                         
   7  -5   1         15.04         13.24         1.53 o                         
   8  -5   1          0.11          0.05         1.30 o                         
   9  -5   1          1.86          1.92         1.81 o                         
  -9  -4   1          9.01          7.19         1.99 o                         
  -8  -4   1          9.66         13.21         1.70 o                         
  -7  -4   1         15.65          9.43         1.57 o                         
  -6  -4   1         18.54         15.63         1.51 o                         
  -5  -4   1        103.29        105.91         2.36 o                         
  -4  -4   1        474.37        469.73         3.67 o                         
  -3  -4   1         14.05         12.26         0.33 o                         
  -2  -4   1         15.69         13.60         0.49 o                         
  -1  -4   1        264.39        270.52         1.24 o                         
   0  -4   1        295.52        297.47         5.63 o                         
   1  -4   1        312.12        309.92         1.55 o                         
   2  -4   1        800.27        796.72         5.27 o                         
   3  -4   1         49.99         48.65         0.79 o                         
   4  -4   1          0.11          0.02         0.34 o                         
   5  -4   1          2.30          0.66         0.65 o                         
   6  -4   1          2.10          1.86         1.58 o                         
   7  -4   1         16.96         16.76         1.60 o                         
   8  -4   1          4.11          2.97         1.34 o                         
   9  -4   1          0.25         -0.53         1.10 o                         
  -9  -3   1          0.85         -0.19         1.49 o                         
  -8  -3   1        217.25        237.87         4.09 o                         
  -7  -3   1         69.63         66.67         2.34 o                         
  -6  -3   1         42.00         41.92         1.53 o                         
  -5  -3   1         22.65         21.98         0.80 o                         
  -4  -3   1        526.23        522.04         2.54 o                         
  -3  -3   1        105.76        112.07         0.73 o                         
  -2  -3   1        284.38        268.99         1.14 o                         
  -1  -3   1       1002.83        985.75         5.32 o                         
   0  -3   1          3.41          7.10         0.36 o                         
   1  -3   1         31.29         21.76         0.75 o                         
   2  -3   1         31.08         28.21         0.56 o                         
   3  -3   1        571.65        605.78         2.24 o                         
   4  -3   1        546.08        516.72         3.37 o                         
   5  -3   1          0.01          0.36         0.60 o                         
   6  -3   1          6.72          5.60         0.87 o                         
   7  -3   1         39.29         37.61         2.81 o                         
   8  -3   1          0.00         -0.99         1.15 o                         
   9  -3   1          1.10          0.80         1.07 o                         
  -9  -2   1         17.44         16.91         1.76 o                         
  -8  -2   1          0.18          0.87         1.47 o                         
  -7  -2   1        113.13        114.57         3.99 o                         
  -6  -2   1         37.44         37.35         1.46 o                         
  -5  -2   1          0.65          0.30         0.56 o                         
  -4  -2   1        583.90        648.76         3.08 o                         
  -3  -2   1          5.08          6.86         0.37 o                         
  -2  -2   1       6711.57       6503.34       106.58 o                         
  -1  -2   1       3686.80       3729.57        44.57 o                         
   0  -2   1        429.95        377.08         2.73 o                         
   1  -2   1       3337.03       3299.05        17.92 o                         
   2  -2   1         44.31         52.93         0.82 o                         
   3  -2   1        813.28        864.26         4.12 o                         
   4  -2   1        226.74        253.60         1.63 o                         
   5  -2   1        259.74        267.20         1.69 o                         
   6  -2   1        124.57        124.02         1.79 o                         
   7  -2   1          1.82          0.19         0.78 o                         
   8  -2   1         36.71         33.62         1.08 o                         
   9  -2   1         24.32         21.53         1.82 o                         
  -9  -1   1          5.96          6.00         1.05 o                         
  -8  -1   1         34.83         34.79         2.23 o                         
  -7  -1   1         61.45         71.53         5.72 o                         
  -6  -1   1         88.55         81.34         2.05 o                         
  -5  -1   1         45.89         39.27         1.04 o                         
  -4  -1   1        288.43        275.92         2.28 o                         
  -3  -1   1       1416.24       1399.32        11.75 o                         
  -2  -1   1       3526.20       3274.37         3.74 o                         
  -1  -1   1         89.13         76.75         0.80 o                         
   1  -1   1         76.06         96.27         0.72 o                         
   2  -1   1        347.91        340.98         3.04 o                         
   3  -1   1         53.69         49.24         0.81 o                         
   4  -1   1          8.68         12.02         0.55 o                         
   5  -1   1          0.82          0.22         0.47 o                         
   6  -1   1          4.91          5.83         0.53 o                         
   7  -1   1          0.99          0.53         0.65 o                         
   8  -1   1         16.94         15.64         1.24 o                         
   9  -1   1          7.08          7.77         1.87 o                         
  -9   0   1          6.14          8.03         2.03 o                         
  -8   0   1        190.43        190.10         4.70 o                         
  -7   0   1          2.56          1.32         0.89 o                         
  -6   0   1         76.87         86.69         1.46 o                         
  -5   0   1          1.71          0.98         0.34 o                         
  -4   0   1        808.28        858.45        11.97 o                         
  -3   0   1        242.85        250.61         2.91 o                         
  -2   0   1       3572.20       3236.51        28.96 o                         
   1   0   1       1962.78       1805.79         4.99 o                         
   2   0   1       1049.87        996.59         2.68 o                         
   3   0   1        213.34        225.88         1.21 o                         
   4   0   1        579.06        599.60         3.23 o                         
   5   0   1         24.88         24.92         0.73 o                         
   6   0   1         27.98         29.30         0.88 o                         
   7   0   1          0.03          0.51         0.65 o                         
   8   0   1          6.73          7.78         1.08 o                         
   9   0   1          0.19         -0.96         1.03 o                         
  -9   1   1          6.42          3.99         1.69 o                         
  -8   1   1         37.57         26.80         2.15 o                         
  -7   1   1          0.09          0.36         0.70 o                         
  -6   1   1          6.63          8.65         1.06 o                         
  -5   1   1        453.72        522.63         2.19 o                         
  -4   1   1        935.96        969.53        10.25 o                         
  -3   1   1          0.60          3.74         2.55 o                         
  -2   1   1       2329.52       2156.05         6.77 o                         
  -1   1   1       2320.85       2467.47         4.43 o                         
   0   1   1          6.64         38.89         7.84 o                         
   1   1   1       1071.96       1073.77         5.05 o                         
   2   1   1       1718.54       1731.77         3.41 o                         
   3   1   1        233.58        229.33         3.01 o                         
   4   1   1         94.61         86.92         0.83 o                         
   5   1   1        588.06        620.26         8.14 o                         
   6   1   1         73.63         78.60         2.07 o                         
   7   1   1         13.07         12.09         0.79 o                         
   8   1   1         10.84         11.21         0.88 o                         
   9   1   1         14.48         10.87         1.26 o                         
  -9   2   1          0.13         -0.88         1.68 o                         
  -8   2   1         51.86         45.94         3.25 o                         
  -7   2   1          2.90          2.06         1.27 o                         
  -6   2   1          0.53          0.34         0.54 o                         
  -5   2   1         21.90         27.94         0.88 o                         
  -4   2   1        959.55       1002.99         3.38 o                         
  -3   2   1        594.53        537.79         4.90 o                         
  -2   2   1        433.19        453.46         2.34 o                         
  -1   2   1        373.48        400.08         2.81 o                         
   0   2   1        584.53        588.15         1.61 o                         
   1   2   1      12244.20      12928.34        83.57 o                         
   2   2   1         29.62         40.34         0.44 o                         
   3   2   1        247.37        236.20         2.41 o                         
   4   2   1        178.92        202.98         1.99 o                         
   5   2   1        106.12        117.71         1.26 o                         
   6   2   1          0.81          1.59         0.61 o                         
   7   2   1         16.12         20.47         1.45 o                         
   8   2   1        121.81        134.66         3.94 o                         
   9   2   1          0.24         -0.38         1.12 o                         
  -9   3   1          0.28          1.53         1.70 o                         
  -8   3   1         63.35         62.67         2.43 o                         
  -7   3   1         19.09         19.54         1.64 o                         
  -6   3   1         17.26         15.73         1.33 o                         
  -5   3   1         21.60         20.04         0.69 o                         
  -4   3   1        514.92        537.68         1.82 o                         
  -3   3   1       1169.15       1226.97         3.85 o                         
  -2   3   1          5.52          5.45         0.23 o                         
  -1   3   1       2708.82       2530.23        15.49 o                         
   0   3   1        236.97        269.10         4.63 o                         
   1   3   1      13487.72      14134.81       201.78 o                         
   2   3   1          3.02          2.64         0.28 o                         
   3   3   1         48.33         51.19         0.60 o                         
   4   3   1        148.41        138.80         1.49 o                         
   5   3   1         38.82         45.69         1.06 o                         
   6   3   1          1.02          0.66         0.74 o                         
   7   3   1          1.12          0.84         1.20 o                         
   8   3   1          0.02         -1.49         1.60 o                         
   9   3   1         18.05         21.73         2.05 o                         
  -9   4   1          0.39          1.10         1.31 o                         
  -8   4   1          4.08          3.16         1.47 o                         
  -7   4   1        171.36        144.43         2.94 o                         
  -6   4   1         12.70         10.02         1.31 o                         
  -5   4   1          0.20          0.40         0.83 o                         
  -4   4   1          0.23          0.23         0.28 o                         
  -3   4   1        809.49        894.50         2.71 o                         
  -2   4   1        793.10        771.72         6.87 o                         
  -1   4   1        253.67        261.67         1.15 o                         
   0   4   1        788.53        828.18         3.54 o                         
   1   4   1        347.24        380.47         2.67 o                         
   2   4   1         67.46         62.46         0.68 o                         
   3   4   1        178.37        171.86         1.11 o                         
   4   4   1          4.25          5.29         0.61 o                         
   5   4   1         33.45         29.69         0.95 o                         
   6   4   1         58.25         59.34         2.16 o                         
   7   4   1         12.84         12.51         1.66 o                         
   8   4   1         31.66         36.31         2.22 o                         
  -9   5   1          0.18         -0.07         1.83 o                         
  -8   5   1          4.01          4.48         1.65 o                         
  -7   5   1        114.39        109.06         2.69 o                         
  -6   5   1          0.19         -0.33         1.07 o                         
  -5   5   1        150.37        148.11         2.60 o                         
  -4   5   1         61.53         65.42         3.17 o                         
  -3   5   1        421.38        456.25         3.70 o                         
  -2   5   1          3.08          2.90         0.23 o                         
  -1   5   1         98.68        100.62         0.98 o                         
   0   5   1        436.49        470.28         3.29 o                         
   1   5   1          2.98          4.95         0.69 o                         
   2   5   1        721.40        714.38         2.19 o                         
   3   5   1          7.43          8.89         0.44 o                         
   4   5   1         62.99         62.02         1.93 o                         
   5   5   1        285.97        282.44         3.89 o                         
   6   5   1          1.02          2.41         1.41 o                         
   7   5   1         38.30         41.52         2.30 o                         
   8   5   1         41.05         51.15         2.45 o                         
  -9   6   1          0.01         -1.69         1.84 o                         
  -8   6   1          0.91         -0.20         1.36 o                         
  -7   6   1          2.16          1.33         1.44 o                         
  -6   6   1         11.09         11.80         1.45 o                         
  -5   6   1        188.02        170.42         2.90 o                         
  -4   6   1         59.45         62.90         1.15 o                         
  -3   6   1         55.00         57.93         1.06 o                         
  -2   6   1        147.58        142.71         2.19 o                         
  -1   6   1        100.54         92.68         0.90 o                         
   0   6   1        151.60        138.68         0.89 o                         
   1   6   1         56.13         54.10         1.02 o                         
   2   6   1        735.85        752.58         2.99 o                         
   3   6   1         88.65         84.65         1.26 o                         
   4   6   1        206.93        196.59         3.15 o                         
   5   6   1        109.32        107.13         2.69 o                         
   6   6   1          8.64          6.78         1.60 o                         
   7   6   1          0.15          0.73         1.72 o                         
  -8   7   1         28.69         37.25         2.20 o                         
  -7   7   1          9.42          4.34         1.45 o                         
  -6   7   1          1.53          0.15         1.20 o                         
  -5   7   1         17.56         14.73         0.87 o                         
  -4   7   1          5.54          9.28         1.73 o                         
  -3   7   1        130.33        135.70         3.72 o                         
  -2   7   1          0.48          1.47         0.88 o                         
  -1   7   1        316.02        318.49         7.24 o                         
   0   7   1          3.80          5.62         0.57 o                         
   1   7   1         53.36         46.90         1.30 o                         
   2   7   1         23.26         26.03         0.91 o                         
   3   7   1         43.68         44.67         0.84 o                         
   4   7   1         41.48         39.66         1.89 o                         
   5   7   1         29.71         44.37         2.06 o                         
   6   7   1         17.96         15.43         1.83 o                         
   7   7   1         26.07         32.61         2.34 o                         
  -8   8   1          0.07          0.11         1.65 o                         
  -7   8   1          7.16          9.11         1.52 o                         
  -6   8   1          0.85          0.27         1.47 o                         
  -5   8   1         25.18         25.27         1.08 o                         
  -4   8   1        334.41        344.18         6.81 o                         
  -3   8   1         33.02         31.83         1.43 o                         
  -2   8   1          0.02          0.17         0.97 o                         
  -1   8   1         11.63          9.52         1.11 o                         
   0   8   1          5.47          7.53         0.79 o                         
   1   8   1          3.62          2.78         0.50 o                         
   2   8   1         84.54         88.03         1.16 o                         
   3   8   1          3.71          2.50         0.55 o                         
   4   8   1         13.19         13.30         1.57 o                         
   5   8   1         23.93         23.57         1.95 o                         
   6   8   1         20.93         17.05         1.93 o                         
   7   8   1          3.80          3.48         1.69 o                         
  -7   9   1          0.11         -0.23         1.48 o                         
  -6   9   1         16.82         13.47         1.78 o                         
  -5   9   1          5.08          4.76         0.89 o                         
  -4   9   1        247.60        251.87         4.53 o                         
  -3   9   1         49.44         46.79         1.78 o                         
  -2   9   1          3.46          3.04         1.21 o                         
  -1   9   1         12.84         13.51         1.40 o                         
   0   9   1        199.78        216.74         3.27 o                         
   1   9   1        109.88        107.40         1.32 o                         
   2   9   1          0.00         -0.03         0.74 o                         
   3   9   1          3.83          2.36         0.60 o                         
   4   9   1          3.05          2.23         0.80 o                         
   5   9   1         13.04          9.57         1.83 o                         
   6   9   1          0.01          0.28         1.56 o                         
  -7  10   1         23.39         24.81         1.84 o                         
  -6  10   1          1.77          0.94         1.31 o                         
  -5  10   1          0.87          1.44         1.00 o                         
  -4  10   1        118.99        122.96         2.47 o                         
  -3  10   1        217.88        229.69         3.67 o                         
  -2  10   1        196.46        200.68         3.45 o                         
  -1  10   1          3.03          3.77         1.33 o                         
   0  10   1         63.69         62.90         2.16 o                         
   1  10   1        101.17         96.16         2.50 o                         
   2  10   1         30.56         30.60         0.94 o                         
   3  10   1         97.43         91.17         1.72 o                         
   4  10   1         22.86         26.23         2.09 o                         
   5  10   1         36.50         38.01         2.32 o                         
  -6  11   1          8.60         12.04         1.81 o                         
  -5  11   1         24.34         28.67         1.81 o                         
  -4  11   1         14.36         13.24         1.33 o                         
  -3  11   1         12.44         13.82         1.72 o                         
  -2  11   1         45.82         51.41         2.34 o                         
  -1  11   1        120.05        118.82         2.95 o                         
   0  11   1         12.56         11.60         1.63 o                         
   1  11   1         52.57         51.43         2.16 o                         
   2  11   1         84.79         81.72         1.83 o                         
   3  11   1          0.08          0.13         0.69 o                         
   4  11   1         16.63         13.56         1.78 o                         
   5  11   1          7.02          4.98         1.85 o                         
  -5  12   1          5.41          3.55         1.26 o                         
  -4  12   1          1.21          1.12         1.04 o                         
  -3  12   1         38.29         38.33         2.23 o                         
  -2  12   1        228.39        245.09         4.19 o                         
  -1  12   1         24.68         23.67         1.84 o                         
   0  12   1          0.95          2.01         1.33 o                         
   1  12   1          5.07          3.73         1.59 o                         
   2  12   1          0.09          0.37         1.35 o                         
   3  12   1          8.43          7.77         1.33 o                         
   4  12   1          0.03          0.00         1.36 o                         
  -5  13   1         13.73         15.32         1.77 o                         
  -4  13   1          0.20          0.31         1.11 o                         
  -3  13   1          3.73          2.72         1.42 o                         
  -2  13   1         19.30         23.73         2.24 o                         
  -1  13   1         98.98        126.78         3.50 o                         
   0  13   1         77.49         95.20         3.02 o                         
   1  13   1          4.94          7.71         1.83 o                         
   2  13   1         23.83         21.86         1.95 o                         
  -2  14   1          0.80         -0.28         1.81 o                         
  -1  14   1         26.74         28.72         2.42 o                         
   0  14   1         28.79         37.47         2.61 o                         
   1  14   1          1.05          1.36         1.73 o                         
  -2 -14   2         22.20         24.89         1.87 o                         
  -1 -14   2          9.72         12.75         1.98 o                         
   0 -14   2          6.91          8.68         2.08 o                         
   1 -14   2         29.76         22.84         2.35 o                         
   2 -14   2          3.89          4.45         1.73 o                         
   3 -14   2          2.89          1.16         1.50 o                         
  -4 -13   2         38.02         36.62         2.32 o                         
  -3 -13   2         57.68         56.91         1.77 o                         
  -2 -13   2          2.46          1.57         1.55 o                         
  -1 -13   2         13.87         14.77         1.76 o                         
   0 -13   2         44.03         48.59         2.51 o                         
   1 -13   2          1.98         -0.21         1.54 o                         
   2 -13   2          0.27         -0.44         1.72 o                         
   3 -13   2          2.29          3.44         1.65 o                         
   4 -13   2          2.58          2.38         1.31 o                         
  -5 -12   2         37.47         38.15         1.67 o                         
  -4 -12   2         20.39         22.50         1.87 o                         
  -3 -12   2         21.65         17.16         1.28 o                         
  -2 -12   2          7.95          6.62         1.15 o                         
  -1 -12   2         59.02         56.44         2.28 o                         
   0 -12   2          4.27          3.36         1.40 o                         
   1 -12   2          4.13          3.16         1.76 o                         
   2 -12   2          1.02          0.93         1.41 o                         
   3 -12   2          4.08          3.59         1.34 o                         
   4 -12   2         18.38         19.25         1.18 o                         
   5 -12   2          0.01         -0.64         1.62 o                         
  -6 -11   2         15.88         15.66         1.42 o                         
  -5 -11   2          7.12          7.37         1.26 o                         
  -4 -11   2         36.09         31.71         1.10 o                         
  -3 -11   2         10.17         10.21         1.12 o                         
  -2 -11   2         11.13         14.36         4.47 o                         
  -1 -11   2         68.96         69.43         2.32 o                         
   0 -11   2          4.65          3.57         1.42 o                         
   1 -11   2        104.83        102.08         2.83 o                         
   2 -11   2          7.33          7.59         1.57 o                         
   3 -11   2         19.26         18.97         1.61 o                         
   4 -11   2          0.01         -0.30         0.89 o                         
   5 -11   2          0.39         -0.43         1.40 o                         
   6 -11   2         11.10          7.39         1.51 o                         
  -6 -10   2          0.34          0.51         1.73 o                         
  -5 -10   2         80.55         90.71         4.19 o                         
  -4 -10   2        102.74        101.15         1.50 o                         
  -3 -10   2          5.61          6.20         0.77 o                         
  -2 -10   2        234.71        232.87         5.51 o                         
  -1 -10   2         53.21         48.64         1.40 o                         
   0 -10   2          3.36          1.76         1.21 o                         
   1 -10   2         37.95         43.25         2.02 o                         
   2 -10   2         26.76         25.63         1.83 o                         
   3 -10   2          3.09          0.95         1.33 o                         
   4 -10   2         56.14         48.95         1.46 o                         
   5 -10   2          4.49          3.79         1.38 o                         
   6 -10   2         34.76         38.10         2.09 o                         
   7 -10   2          0.72          1.00         1.73 o                         
  -7  -9   2          0.29          2.24         1.76 o                         
  -6  -9   2          4.92          5.66         1.55 o                         
  -5  -9   2         36.71         36.64         2.03 o                         
  -4  -9   2          0.19          0.26         0.65 o                         
  -3  -9   2         19.17         19.80         0.84 o                         
  -2  -9   2         11.68          9.32         0.67 o                         
  -1  -9   2         25.23         24.45         1.10 o                         
   0  -9   2         67.53         69.52         2.03 o                         
   1  -9   2         65.83         58.15         1.99 o                         
   2  -9   2        680.74        660.57         3.64 o                         
   3  -9   2        640.93        641.39        25.37 o                         
   4  -9   2         25.79         28.54         0.95 o                         
   5  -9   2          0.20          1.12         1.53 o                         
   6  -9   2          0.65          0.65         1.44 o                         
   7  -9   2         26.32         29.42         2.21 o                         
  -7  -8   2          3.84          2.56         1.36 o                         
  -6  -8   2          1.78          2.28         1.55 o                         
  -5  -8   2         10.22          9.00         1.47 o                         
  -4  -8   2         50.32         56.75         1.86 o                         
  -3  -8   2         10.32          9.28         0.64 o                         
  -2  -8   2        135.57        141.70         2.29 o                         
  -1  -8   2        465.06        497.15         3.95 o                         
   0  -8   2         44.48         48.41         1.45 o                         
   1  -8   2          3.39          5.72         0.60 o                         
   2  -8   2        228.94        223.73         3.14 o                         
   3  -8   2         43.11         43.53         1.13 o                         
   4  -8   2        852.08        835.92         4.35 o                         
   5  -8   2         41.06         40.33         1.98 o                         
   6  -8   2         14.47         11.37         1.52 o                         
   7  -8   2          1.57          0.25         1.49 o                         
   8  -8   2          8.36          9.19         1.52 o                         
  -8  -7   2         29.50         28.36         2.24 o                         
  -7  -7   2          0.00          0.96         1.38 o                         
  -6  -7   2          3.50          4.81         1.46 o                         
  -5  -7   2          2.88          2.86         1.22 o                         
  -4  -7   2          2.77          2.33         0.67 o                         
  -3  -7   2        159.10        162.58         1.78 o                         
  -2  -7   2         18.48         17.16         0.61 o                         
  -1  -7   2        309.69        315.56         2.53 o                         
   0  -7   2        138.81        155.89         1.01 o                         
   1  -7   2        283.48        297.57         2.10 o                         
   2  -7   2         57.76         65.16         2.43 o                         
   3  -7   2        217.88        225.76         6.85 o                         
   4  -7   2        274.38        260.23         2.42 o                         
   5  -7   2        225.55        215.52         3.43 o                         
   6  -7   2         11.20          8.99         1.60 o                         
   7  -7   2          3.34          5.29         1.43 o                         
   8  -7   2         18.28         18.67         1.98 o                         
  -8  -6   2          1.88          3.15         1.58 o                         
  -7  -6   2        144.42        154.41         3.48 o                         
  -6  -6   2          1.14          1.43         1.28 o                         
  -5  -6   2        248.22        240.89         3.51 o                         
  -4  -6   2        210.32        200.34         3.28 o                         
  -3  -6   2        116.59        128.97         1.51 o                         
  -2  -6   2        149.08        161.28         3.40 o                         
  -1  -6   2        845.86        880.20         3.80 o                         
   0  -6   2        294.63        289.02         1.57 o                         
   1  -6   2        989.83       1055.17         5.80 o                         
   2  -6   2          0.30         -0.13         0.33 o                         
   3  -6   2        275.32        255.64         4.15 o                         
   4  -6   2         19.25         16.22         0.59 o                         
   5  -6   2        201.24        211.21         4.43 o                         
   6  -6   2          0.06         -0.73         0.98 o                         
   7  -6   2         11.39         10.78         1.47 o                         
   8  -6   2         13.15         15.87         1.76 o                         
  -8  -5   2          4.60          4.54         1.62 o                         
  -7  -5   2         74.72         72.93         2.50 o                         
  -6  -5   2         73.03         77.87         2.38 o                         
  -5  -5   2         21.42         21.15         1.41 o                         
  -4  -5   2          4.61          5.03         0.62 o                         
  -3  -5   2        702.33        744.12        13.22 o                         
  -2  -5   2          3.33          5.25         0.50 o                         
  -1  -5   2        244.84        245.83         2.07 o                         
   0  -5   2        157.41        154.21         1.16 o                         
   1  -5   2       1429.33       1558.45         7.16 o                         
   2  -5   2        381.40        408.23         2.22 o                         
   3  -5   2        101.15        107.15         0.91 o                         
   4  -5   2         66.21         72.94         1.34 o                         
   5  -5   2          5.49          4.68         1.01 o                         
   6  -5   2          1.83          1.92         1.51 o                         
   7  -5   2          1.07          0.52         0.98 o                         
   8  -5   2          3.19          1.58         1.53 o                         
   9  -5   2          1.02          1.34         1.33 o                         
  -9  -4   2          2.44          1.80         1.65 o                         
  -8  -4   2          0.44          0.77         1.48 o                         
  -7  -4   2        237.45        239.13         3.88 o                         
  -6  -4   2         34.91         30.20         1.73 o                         
  -5  -4   2         21.01         21.50         1.43 o                         
  -4  -4   2        418.11        431.61         3.90 o                         
  -3  -4   2        541.94        556.85        10.28 o                         
  -2  -4   2        169.67        154.30         6.22 o                         
  -1  -4   2        192.20        190.63         1.28 o                         
   0  -4   2         40.37         46.16         0.74 o                         
   1  -4   2        156.56        157.53         1.21 o                         
   2  -4   2        714.92        765.24         2.73 o                         
   3  -4   2        131.25        125.33         1.34 o                         
   4  -4   2         15.39         17.06         0.75 o                         
   5  -4   2          5.27          3.98         0.78 o                         
   6  -4   2        405.88        415.98        10.41 o                         
   7  -4   2         55.67         58.23         4.64 o                         
   8  -4   2         89.52         93.06         3.04 o                         
   9  -4   2          0.18         -1.34         2.07 o                         
  -9  -3   2          4.45          2.32         1.51 o                         
  -8  -3   2         74.49         73.82         2.58 o                         
  -7  -3   2         23.01         17.95         1.79 o                         
  -6  -3   2          2.47          1.05         1.21 o                         
  -5  -3   2        331.13        323.96         3.62 o                         
  -4  -3   2        365.65        374.16        15.32 o                         
  -3  -3   2          0.29          0.49         0.74 o                         
  -2  -3   2        135.01        158.70         3.52 o                         
  -1  -3   2         22.65         26.09         0.47 o                         
   0  -3   2         48.52         46.13         0.63 o                         
   1  -3   2       2750.27       2817.44        20.05 o                         
   2  -3   2       3747.19       3699.52        10.58 o                         
   3  -3   2         46.38         52.56         0.46 o                         
   4  -3   2        159.83        145.03         1.57 o                         
   5  -3   2        143.92        125.69         3.65 o                         
   6  -3   2         21.67         22.31         1.94 o                         
   7  -3   2         50.63         51.65         2.54 o                         
   8  -3   2         42.64         43.22         1.28 o                         
   9  -3   2          1.25          0.28         1.85 o                         
  -9  -2   2         54.15         53.98         2.84 o                         
  -8  -2   2          7.08          7.80         1.91 o                         
  -7  -2   2          0.97          0.71         1.07 o                         
  -6  -2   2        132.36        142.08         2.36 o                         
  -5  -2   2         20.66         19.87         0.84 o                         
  -4  -2   2         71.35         65.31         1.00 o                         
  -3  -2   2        873.69        872.47        20.74 o                         
  -2  -2   2        173.72        182.70         1.74 o                         
  -1  -2   2        148.15        143.60         6.39 o                         
   0  -2   2       1851.21       1887.12         3.15 o                         
   1  -2   2        467.95        477.63         1.39 o                         
   2  -2   2       2054.77       1948.61         8.17 o                         
   3  -2   2        833.00        825.25         7.71 o                         
   4  -2   2        106.08        109.55         1.52 o                         
   5  -2   2          2.58          2.94         0.49 o                         
   6  -2   2          2.02          2.40         0.81 o                         
   7  -2   2         12.72         14.53         0.87 o                         
   8  -2   2          0.01          0.96         0.89 o                         
   9  -2   2          0.56         -0.54         1.11 o                         
  -9  -1   2         10.08         10.87         1.18 o                         
  -8  -1   2         63.45         64.85         3.70 o                         
  -7  -1   2        143.14        152.64         2.14 o                         
  -6  -1   2        128.67        117.84         1.70 o                         
  -5  -1   2          1.52          2.79         0.64 o                         
  -4  -1   2        259.60        225.19         2.40 o                         
  -3  -1   2        152.72        153.94         2.58 o                         
  -2  -1   2         66.42         76.05         0.77 o                         
  -1  -1   2         85.70         82.60         0.88 o                         
   0  -1   2        931.97        941.76         6.51 o                         
   1  -1   2        617.67        660.48         1.96 o                         
   2  -1   2       1856.11       1806.74         3.96 o                         
   3  -1   2        270.57        270.93         1.65 o                         
   4  -1   2        229.76        223.82         1.86 o                         
   5  -1   2        375.72        367.84         2.71 o                         
   6  -1   2          1.58          1.86         0.51 o                         
   7  -1   2          2.43          2.42         0.71 o                         
   8  -1   2          2.94          2.55         1.03 o                         
   9  -1   2         11.43         12.52         1.30 o                         
  -9   0   2          1.90          2.94         1.71 o                         
  -8   0   2         12.28         12.78         1.12 o                         
  -7   0   2        115.70        112.77         4.92 o                         
  -6   0   2        107.61        108.34         1.77 o                         
  -5   0   2         89.42         82.05         1.88 o                         
  -4   0   2         13.30          8.31         0.48 o                         
  -3   0   2        452.83        470.96         5.43 o                         
  -2   0   2        136.90        165.24         8.24 o                         
  -1   0   2        650.78        622.62         2.42 o                         
   0   0   2        316.29        300.97         1.63 o                         
   1   0   2        868.93        871.27         3.29 o                         
   2   0   2        518.44        501.97         3.01 o                         
   3   0   2         19.67         16.17         0.38 o                         
   4   0   2         22.44         24.82         0.82 o                         
   5   0   2         62.41         61.79         0.82 o                         
   6   0   2         23.50         23.18         1.12 o                         
   7   0   2          0.23          0.23         0.70 o                         
   8   0   2          8.57          6.74         1.15 o                         
   9   0   2          6.15          5.54         1.23 o                         
  -9   1   2          0.02         -0.25         1.87 o                         
  -8   1   2         21.91         14.62         1.75 o                         
  -7   1   2         67.10         74.07         2.11 o                         
  -6   1   2         48.22         42.64         1.05 o                         
  -5   1   2        270.04        265.76         1.87 o                         
  -4   1   2         17.79         16.67         0.62 o                         
  -3   1   2         47.12         41.83         1.24 o                         
  -2   1   2         26.87         24.21         2.67 o                         
  -1   1   2        192.52        175.10         2.95 o                         
   0   1   2       1610.42       1656.36         4.32 o                         
   1   1   2      12924.32      12414.41        54.46 o                         
   2   1   2       1840.04       1847.99         6.16 o                         
   3   1   2         61.49         73.86         1.79 o                         
   4   1   2        218.99        235.28         1.91 o                         
   5   1   2        338.08        354.37         2.90 o                         
   6   1   2         86.21         86.51         1.38 o                         
   7   1   2          8.92         10.44         0.76 o                         
   8   1   2         17.13         17.60         1.27 o                         
   9   1   2          4.43          4.94         1.33 o                         
  -9   2   2         22.50         17.63         2.04 o                         
  -8   2   2          6.68          9.43         2.49 o                         
  -7   2   2          0.99          2.68         0.79 o                         
  -6   2   2         11.65         10.82         0.73 o                         
  -5   2   2         23.45         25.10         0.61 o                         
  -4   2   2         30.98         30.93         0.44 o                         
  -3   2   2       3434.42       3125.54        60.03 o                         
  -2   2   2          1.18          0.68         0.22 o                         
  -1   2   2        947.91        927.59        11.58 o                         
   0   2   2      19653.50      20386.14       255.49 o                         
   1   2   2       9120.94      10056.97       382.19 o                         
   2   2   2         25.95         25.56         0.48 o                         
   3   2   2        242.67        259.59         1.78 o                         
   4   2   2        486.09        473.37         9.06 o                         
   5   2   2         18.02         16.79         0.69 o                         
   6   2   2          0.55          1.42         0.65 o                         
   7   2   2         13.52         13.93         1.29 o                         
   8   2   2          1.28          1.67         1.06 o                         
  -9   3   2         76.92         81.64         1.97 o                         
  -8   3   2         13.57         13.19         1.65 o                         
  -7   3   2         34.58         24.36         1.71 o                         
  -6   3   2        116.04        104.06         1.44 o                         
  -5   3   2        541.10        540.88         2.65 o                         
  -4   3   2        982.42       1077.05         5.35 o                         
  -3   3   2        162.88        185.26         1.69 o                         
  -2   3   2        542.94        557.11         1.77 o                         
  -1   3   2         21.88         24.42         0.59 o                         
   0   3   2       7264.10       7068.97        57.50 o                         
   1   3   2          1.57          1.27         0.24 o                         
   2   3   2       1295.92       1349.12        13.91 o                         
   3   3   2        554.05        518.54         4.93 o                         
   4   3   2          7.87         11.01         1.01 o                         
   5   3   2         15.01         16.33         1.10 o                         
   6   3   2         11.84         14.27         1.09 o                         
   7   3   2          3.25          2.38         0.91 o                         
   8   3   2          4.24          5.50         1.55 o                         
  -9   4   2         26.46         32.22         2.26 o                         
  -8   4   2         44.00         41.65         2.22 o                         
  -7   4   2         23.28         19.43         1.57 o                         
  -6   4   2          0.52         -0.78         1.24 o                         
  -5   4   2         74.50         70.94         2.25 o                         
  -4   4   2         18.72         24.89         0.67 o                         
  -3   4   2        378.06        373.69         2.52 o                         
  -2   4   2        577.82        656.12         3.25 o                         
  -1   4   2          0.00          0.54         0.42 o                         
   0   4   2        918.39        945.58        24.43 o                         
   1   4   2        431.06        442.32         3.23 o                         
   2   4   2        431.13        384.38         1.99 o                         
   3   4   2        301.00        310.12         2.98 o                         
   4   4   2         73.38         70.93         1.20 o                         
   5   4   2         63.30         62.22         1.30 o                         
   6   4   2        206.66        211.63         3.62 o                         
   7   4   2          2.35          3.30         1.38 o                         
   8   4   2         13.43         14.14         1.99 o                         
  -9   5   2         30.39         31.94         2.13 o                         
  -8   5   2          7.07          5.70         1.44 o                         
  -7   5   2          0.62          0.35         1.37 o                         
  -6   5   2         56.83         52.43         1.85 o                         
  -5   5   2          8.75         10.59         1.91 o                         
  -4   5   2        114.50        110.23         2.02 o                         
  -3   5   2        209.90        245.60         3.48 o                         
  -2   5   2        284.24        314.76         2.27 o                         
  -1   5   2        167.50        178.74         2.21 o                         
   0   5   2       1969.97       2166.41         7.41 o                         
   1   5   2        137.88        148.05         1.10 o                         
   2   5   2       1514.30       1505.12        11.51 o                         
   3   5   2        138.37        140.11         1.89 o                         
   4   5   2         79.50         77.66         1.28 o                         
   5   5   2          0.00          0.92         1.21 o                         
   6   5   2          5.93          4.97         1.41 o                         
   7   5   2          2.35          2.70         1.72 o                         
   8   5   2          4.85          7.62         1.64 o                         
  -9   6   2         10.67          9.51         1.84 o                         
  -8   6   2          7.08          6.27         1.60 o                         
  -7   6   2        104.48         87.99         2.65 o                         
  -6   6   2         60.72         51.38         2.01 o                         
  -5   6   2         38.07         38.28         1.01 o                         
  -4   6   2         76.30         69.41         2.81 o                         
  -3   6   2         57.00         55.10         1.06 o                         
  -2   6   2        373.26        389.12         3.49 o                         
  -1   6   2         92.86         94.32         1.86 o                         
   0   6   2        512.69        568.64        11.68 o                         
   1   6   2        101.70        103.11         1.13 o                         
   2   6   2         42.58         41.63         0.90 o                         
   3   6   2         17.77         15.01         0.76 o                         
   4   6   2        117.45        116.95         2.65 o                         
   5   6   2         16.50         18.64         1.68 o                         
   6   6   2        128.99        122.72         3.09 o                         
   7   6   2         27.10         27.46         2.23 o                         
  -8   7   2          1.99         -0.39         1.47 o                         
  -7   7   2          0.55          0.43         1.26 o                         
  -6   7   2         47.31         41.44         2.01 o                         
  -5   7   2         77.46         67.37         1.74 o                         
  -4   7   2         15.90         13.68         0.81 o                         
  -3   7   2         24.93         26.00         0.92 o                         
  -2   7   2         87.16         85.28         1.93 o                         
  -1   7   2          3.56          3.95         0.99 o                         
   0   7   2        227.60        251.55         2.01 o                         
   1   7   2          5.03          3.74         0.49 o                         
   2   7   2          7.89          7.87         0.52 o                         
   3   7   2        148.65        146.95         2.05 o                         
   4   7   2         15.38         13.85         1.59 o                         
   5   7   2         32.79         28.64         1.82 o                         
   6   7   2         43.67         38.40         2.25 o                         
   7   7   2          0.17          0.32         1.59 o                         
  -7   8   2          0.69          1.40         1.44 o                         
  -6   8   2         52.65         46.41         2.14 o                         
  -5   8   2          4.09          3.76         0.86 o                         
  -4   8   2         53.75         53.49         1.27 o                         
  -3   8   2         56.30         61.67         1.81 o                         
  -2   8   2         13.90         15.70         1.24 o                         
  -1   8   2         92.78         91.72         1.32 o                         
   0   8   2         10.30         10.38         0.71 o                         
   1   8   2          1.06          0.53         0.50 o                         
   2   8   2         46.30         41.40         0.88 o                         
   3   8   2          5.04          6.55         0.58 o                         
   4   8   2          0.03          0.41         1.39 o                         
   5   8   2          0.75          0.10         1.29 o                         
   6   8   2          0.07         -1.13         1.67 o                         
  -7   9   2          6.74          7.74         1.70 o                         
  -6   9   2          0.67          0.96         1.51 o                         
  -5   9   2          9.76          9.93         1.04 o                         
  -4   9   2          7.05          6.32         0.97 o                         
  -3   9   2          1.50          1.17         1.15 o                         
  -2   9   2          0.31          0.34         1.16 o                         
  -1   9   2          3.90          3.18         1.20 o                         
   0   9   2          0.98          1.41         0.68 o                         
   1   9   2          6.80          5.97         1.08 o                         
   2   9   2          0.05          0.26         0.76 o                         
   3   9   2          0.12         -0.13         0.72 o                         
   4   9   2         42.81         42.24         2.13 o                         
   5   9   2          0.55          1.81         1.57 o                         
   6   9   2          6.26          5.96         1.80 o                         
  -7  10   2         26.25         32.22         2.04 o                         
  -6  10   2          5.59          3.91         1.49 o                         
  -5  10   2          3.76          4.20         0.98 o                         
  -4  10   2         11.48         10.06         1.13 o                         
  -3  10   2         25.62         31.57         1.71 o                         
  -2  10   2        135.72        133.28         2.89 o                         
  -1  10   2          6.60          7.71         1.40 o                         
   0  10   2         96.54         99.72         2.54 o                         
   1  10   2         65.44         69.39         1.51 o                         
   2  10   2         64.81         55.07         1.15 o                         
   3  10   2          6.79          4.81         1.40 o                         
   4  10   2         29.69         30.87         2.01 o                         
   5  10   2          0.46         -0.29         1.85 o                         
  -6  11   2          0.10         -0.11         1.39 o                         
  -5  11   2          3.38          4.07         0.99 o                         
  -4  11   2        127.05        130.24         2.56 o                         
  -3  11   2        423.66        431.23         5.13 o                         
  -2  11   2         24.99         31.86         2.03 o                         
  -1  11   2         11.10         12.05         1.68 o                         
   0  11   2         33.92         32.69         1.93 o                         
   1  11   2         38.89         42.24         2.09 o                         
   2  11   2          2.28          3.09         0.97 o                         
   3  11   2          0.58          1.12         1.60 o                         
   4  11   2          5.85          4.80         1.81 o                         
   5  11   2          0.00         -0.31         1.62 o                         
  -5  12   2          0.14         -0.10         1.01 o                         
  -4  12   2          2.36          2.04         1.05 o                         
  -3  12   2         81.56         87.12         2.84 o                         
  -2  12   2         19.41         17.02         1.91 o                         
  -1  12   2         17.20         22.07         1.97 o                         
   0  12   2          0.09         -0.02         1.48 o                         
   1  12   2         10.67         11.57         1.52 o                         
   2  12   2         23.70         23.32         1.88 o                         
   3  12   2          0.89          1.75         1.72 o                         
   4  12   2          7.88          5.54         1.86 o                         
  -5  13   2          5.83          7.67         1.71 o                         
  -4  13   2          0.84          0.08         1.18 o                         
  -3  13   2         14.91         18.12         2.11 o                         
  -2  13   2         69.32         77.83         2.84 o                         
  -1  13   2         42.70         47.82         2.40 o                         
   0  13   2         13.04         11.03         1.67 o                         
   1  13   2          7.05          9.63         1.85 o                         
   2  13   2          4.31          3.17         1.51 o                         
  -3  14   2          1.29          1.57         1.57 o                         
  -1 -14   3         17.04         21.26         1.83 o                         
   0 -14   3          5.49          4.90         1.73 o                         
   1 -14   3          1.24          1.43         1.61 o                         
   2 -14   3         28.59         35.17         2.31 o                         
   3 -14   3          2.80          1.77         1.48 o                         
  -4 -13   3         19.82         20.66         1.90 o                         
  -3 -13   3         13.76         13.00         1.31 o                         
  -2 -13   3          8.12          9.37         2.39 o                         
  -1 -13   3          1.45          1.26         1.29 o                         
   0 -13   3          3.75          3.58         1.58 o                         
   1 -13   3          1.27          2.65         1.56 o                         
   2 -13   3          0.10          1.11         1.69 o                         
   3 -13   3          5.57          4.64         1.40 o                         
   4 -13   3         13.32         12.51         1.19 o                         
  -5 -12   3         20.05         21.14         1.81 o                         
  -4 -12   3         31.54         30.00         1.46 o                         
  -3 -12   3         20.62         26.09         1.43 o                         
  -2 -12   3         27.90         24.69         3.51 o                         
  -1 -12   3         22.61         25.04         1.80 o                         
   0 -12   3         18.77         18.43         1.83 o                         
   1 -12   3         18.95         20.53         1.83 o                         
   2 -12   3         25.19         30.66         2.08 o                         
   3 -12   3          9.34         12.76         1.53 o                         
   4 -12   3          4.65          8.47         2.89 o                         
   5 -12   3          6.80          7.06         1.86 o                         
  -6 -11   3         20.84         22.97         1.70 o                         
  -5 -11   3          2.61          3.35         1.06 o                         
  -4 -11   3         20.67         24.04         1.85 o                         
  -3 -11   3         23.43         26.23         2.51 o                         
  -2 -11   3         62.11         56.94         1.65 o                         
  -1 -11   3          0.20         -1.14         1.14 o                         
   0 -11   3         66.97         66.83         2.46 o                         
   1 -11   3         15.50         13.13         1.76 o                         
   2 -11   3         41.16         37.92         2.00 o                         
   3 -11   3         13.06         16.33         1.68 o                         
   4 -11   3         21.31         20.99         2.44 o                         
   5 -11   3          4.26          6.33         1.38 o                         
   6 -11   3          5.76          8.34         1.61 o                         
  -6 -10   3         11.55         12.08         1.92 o                         
  -5 -10   3        136.09        140.41         6.78 o                         
  -4 -10   3          5.14          6.93         0.81 o                         
  -3 -10   3          6.25          6.76         0.82 o                         
  -2 -10   3          1.28          1.24         0.87 o                         
  -1 -10   3         18.34         16.38         1.10 o                         
   0 -10   3        199.72        195.18         3.43 o                         
   1 -10   3          1.02         -0.57         1.39 o                         
   2 -10   3          8.28          4.23         1.55 o                         
   3 -10   3         41.34         47.80         2.06 o                         
   4 -10   3          2.68          0.73         1.51 o                         
   5 -10   3          7.08          7.46         1.37 o                         
   6 -10   3         17.41         20.18         1.74 o                         
  -7  -9   3          1.67          2.41         1.44 o                         
  -6  -9   3          0.11          0.59         1.28 o                         
  -5  -9   3          1.15          2.98         1.56 o                         
  -4  -9   3         71.15         76.32         1.92 o                         
  -3  -9   3         69.70         70.90         1.21 o                         
  -2  -9   3         29.14         24.24         1.24 o                         
  -1  -9   3         35.64         37.58         0.87 o                         
   0  -9   3        146.47        148.60         4.39 o                         
   1  -9   3        129.48        119.92         1.81 o                         
   2  -9   3          0.17         -0.69         0.81 o                         
   3  -9   3         57.86         50.69         1.53 o                         
   4  -9   3         54.81         57.94         3.17 o                         
   5  -9   3          6.17          6.94         1.50 o                         
   6  -9   3         22.89         22.00         1.82 o                         
   7  -9   3          8.36          7.78         1.80 o                         
  -7  -8   3          0.03         -0.98         1.45 o                         
  -6  -8   3         30.05         32.07         1.91 o                         
  -5  -8   3          0.38          1.41         1.38 o                         
  -4  -8   3          4.91          4.44         0.77 o                         
  -3  -8   3          7.24          8.99         0.66 o                         
  -2  -8   3         98.24         93.97         1.18 o                         
  -1  -8   3         70.91         66.33         1.32 o                         
   0  -8   3         55.61         59.95         4.12 o                         
   1  -8   3        128.14        127.65         1.61 o                         
   2  -8   3         79.53         80.70         4.54 o                         
   3  -8   3        318.34        311.08        10.40 o                         
   4  -8   3         62.26         67.94         2.70 o                         
   5  -8   3        110.41        107.14         2.68 o                         
   6  -8   3          1.25          0.01         1.24 o                         
   7  -8   3          4.43          3.84         1.47 o                         
   8  -8   3          0.29          0.51         1.65 o                         
  -8  -7   3          2.83          4.61         1.76 o                         
  -7  -7   3          8.62          5.75         1.40 o                         
  -6  -7   3         16.84         13.56         1.48 o                         
  -5  -7   3          6.80          6.17         1.39 o                         
  -4  -7   3         44.08         43.52         1.57 o                         
  -3  -7   3        121.25        126.30         1.63 o                         
  -2  -7   3          7.58          8.73         0.53 o                         
  -1  -7   3          0.23          1.13         0.44 o                         
   0  -7   3        125.77        124.98         1.21 o                         
   1  -7   3         61.96         51.65         1.05 o                         
   2  -7   3         54.08         50.50         1.01 o                         
   3  -7   3        280.95        276.46         2.64 o                         
   4  -7   3          4.19          4.96         1.09 o                         
   5  -7   3         10.70         11.46         1.56 o                         
   6  -7   3          6.28          5.16         1.05 o                         
   7  -7   3         19.44         24.38         1.86 o                         
   8  -7   3         17.31         17.67         1.85 o                         
  -8  -6   3         99.15        102.25         3.14 o                         
  -7  -6   3         18.17         18.64         1.90 o                         
  -6  -6   3         42.43         41.39         2.01 o                         
  -5  -6   3         13.13         13.41         1.29 o                         
  -4  -6   3         46.59         48.30         1.30 o                         
  -3  -6   3         18.06         14.02         0.79 o                         
  -2  -6   3         15.68         14.14         0.64 o                         
  -1  -6   3        137.09        148.17         1.78 o                         
   0  -6   3         83.63         88.04         1.07 o                         
   1  -6   3         87.20        102.12         1.27 o                         
   2  -6   3         24.26         20.73         0.58 o                         
   3  -6   3        258.69        255.81         2.28 o                         
   4  -6   3       1360.03       1383.42         7.04 o                         
   5  -6   3         57.90         57.84         2.41 o                         
   6  -6   3          7.51          6.15         1.19 o                         
   7  -6   3         11.10         12.33         1.42 o                         
   8  -6   3          8.35          7.97         1.67 o                         
  -8  -5   3         15.67         14.55         1.93 o                         
  -7  -5   3         80.15         82.43         2.64 o                         
  -6  -5   3         44.57         47.57         2.02 o                         
  -5  -5   3         10.16         10.14         1.20 o                         
  -4  -5   3        242.00        271.11         3.26 o                         
  -3  -5   3         42.02         37.96         0.90 o                         
  -2  -5   3        456.11        438.48        12.08 o                         
  -1  -5   3        122.10        133.86         1.20 o                         
   0  -5   3       3279.67       3586.72        15.41 o                         
   1  -5   3        188.88        233.64         1.31 o                         
   2  -5   3         45.51         36.75         0.65 o                         
   3  -5   3        301.69        309.33         1.96 o                         
   4  -5   3        230.18        237.50         1.77 o                         
   5  -5   3       1415.69       1445.44        40.33 o                         
   6  -5   3          0.84          1.20         0.92 o                         
   7  -5   3         18.03         18.84         1.29 o                         
   8  -5   3          0.04          0.41         1.69 o                         
  -9  -4   3          3.07          0.13         1.62 o                         
  -8  -4   3        178.56        169.68         3.59 o                         
  -7  -4   3        130.36        140.08         3.21 o                         
  -6  -4   3         19.57         18.89         1.44 o                         
  -5  -4   3          5.88          3.77         1.12 o                         
  -4  -4   3          7.24          5.65         0.98 o                         
  -3  -4   3        545.31        565.44         4.00 o                         
  -2  -4   3         63.40         81.08         1.00 o                         
  -1  -4   3        137.60        154.62         4.47 o                         
   0  -4   3       6361.76       6718.89        65.06 o                         
   1  -4   3         60.04         46.73         0.78 o                         
   2  -4   3         61.76         67.71         1.46 o                         
   3  -4   3        478.94        496.24         2.66 o                         
   4  -4   3         11.85         11.13         0.69 o                         
   5  -4   3        309.13        303.65         2.57 o                         
   6  -4   3        551.42        565.76         3.77 o                         
   7  -4   3          0.17         -0.12         0.89 o                         
   8  -4   3         26.34         27.86         2.07 o                         
  -9  -3   3         21.13         21.09         1.95 o                         
  -8  -3   3          0.25         -0.12         1.59 o                         
  -7  -3   3         12.36         13.16         1.80 o                         
  -6  -3   3        141.79        141.77         2.74 o                         
  -5  -3   3          3.00          2.11         0.98 o                         
  -4  -3   3         32.92         41.16         1.36 o                         
  -3  -3   3        209.56        224.98         2.45 o                         
  -2  -3   3         73.36         81.86         1.29 o                         
  -1  -3   3         45.57         42.72         1.36 o                         
   0  -3   3          5.98          7.42         0.41 o                         
   1  -3   3       1106.04       1137.34         4.29 o                         
   2  -3   3        430.37        496.64         1.97 o                         
   3  -3   3        290.50        274.15         1.83 o                         
   4  -3   3          6.32          3.89         0.59 o                         
   5  -3   3         21.22         22.79         0.93 o                         
   6  -3   3         26.43         24.44         2.62 o                         
   7  -3   3         33.36         33.92         2.23 o                         
   8  -3   3          9.04          9.18         1.30 o                         
  -9  -2   3         15.82         21.84         3.64 o                         
  -8  -2   3         24.50         24.70         1.88 o                         
  -7  -2   3        109.18        118.67         1.95 o                         
  -6  -2   3         30.46         31.91         1.15 o                         
  -5  -2   3          1.00          1.01         0.42 o                         
  -4  -2   3        114.03        122.52         1.08 o                         
  -3  -2   3        797.11        755.18        23.63 o                         
  -2  -2   3         37.99         38.37         0.89 o                         
  -1  -2   3         42.82         35.69         0.71 o                         
   0  -2   3        105.39        111.90         1.11 o                         
   1  -2   3         83.66         91.82         1.19 o                         
   2  -2   3        213.63        216.38         2.20 o                         
   3  -2   3         18.97         23.35         0.43 o                         
   4  -2   3         64.21         52.94         0.76 o                         
   5  -2   3        150.35        155.64         1.75 o                         
   6  -2   3          3.79          4.01         0.85 o                         
   7  -2   3         90.72         85.50         1.78 o                         
   8  -2   3          6.72          5.28         1.24 o                         
  -9  -1   3          0.91          1.69         0.92 o                         
  -8  -1   3        205.51        204.05         4.55 o                         
  -7  -1   3         47.98         51.24         2.39 o                         
  -6  -1   3         29.32         29.79         1.11 o                         
  -5  -1   3         31.38         24.84         0.93 o                         
  -4  -1   3          7.20          7.17         0.39 o                         
  -3  -1   3        657.53        694.94        15.01 o                         
  -2  -1   3        498.63        477.88        15.27 o                         
  -1  -1   3       1724.35       1572.21         4.56 o                         
   0  -1   3       1124.21       1100.35         3.31 o                         
   1  -1   3       1263.65       1174.95         5.59 o                         
   2  -1   3        388.92        367.96         1.67 o                         
   3  -1   3         56.58         54.55         1.26 o                         
   4  -1   3         34.07         30.46         0.64 o                         
   5  -1   3         33.08         34.86         0.74 o                         
   6  -1   3          1.77          1.45         0.62 o                         
   7  -1   3          0.03          0.00         0.97 o                         
   8  -1   3          0.42          0.83         1.03 o                         
  -9   0   3          5.30          6.57         1.08 o                         
  -8   0   3          0.85          0.59         0.97 o                         
  -7   0   3        156.04        153.34         4.19 o                         
  -6   0   3         12.85         15.37         2.24 o                         
  -5   0   3          4.99          8.05         1.52 o                         
  -4   0   3         42.94         48.57         0.81 o                         
  -3   0   3        152.73        186.93         5.19 o                         
  -2   0   3        314.24        287.62         2.06 o                         
  -1   0   3       4015.32       3351.04         7.32 o                         
   0   0   3       1846.00       1781.47        19.32 o                         
   1   0   3        985.52        951.05         7.55 o                         
   2   0   3        127.89        126.73         0.64 o                         
   3   0   3         78.20         68.68         0.64 o                         
   4   0   3        285.64        278.54         1.58 o                         
   5   0   3        154.03        148.52         1.48 o                         
   6   0   3         46.37         48.68         1.01 o                         
   7   0   3          0.04          0.46         0.90 o                         
   8   0   3         16.43         16.81         1.24 o                         
  -9   1   3          0.08         -0.54         1.63 o                         
  -8   1   3         44.92         43.50         3.63 o                         
  -7   1   3         99.94        102.58         3.10 o                         
  -6   1   3        266.45        270.94         2.41 o                         
  -5   1   3         65.28         71.42         1.98 o                         
  -4   1   3         21.24         20.81         0.67 o                         
  -3   1   3        221.86        205.79        10.82 o                         
  -2   1   3         36.62         32.65         0.53 o                         
  -1   1   3        818.87        816.25         7.20 o                         
   0   1   3        960.24        981.07         4.23 o                         
   1   1   3      10610.44      10151.40        37.25 o                         
   2   1   3         65.75         73.59         1.82 o                         
   3   1   3        441.58        428.01         2.68 o                         
   4   1   3        399.13        427.08         2.07 o                         
   5   1   3        133.67        139.06         1.39 o                         
   6   1   3          9.12         10.61         0.71 o                         
   7   1   3          0.04          0.04         0.69 o                         
   8   1   3         10.38         11.80         1.19 o                         
   9   1   3          2.10          3.47         1.58 o                         
  -9   2   3          1.04          0.27         1.59 o                         
  -8   2   3         49.11         42.39         3.70 o                         
  -7   2   3         44.50         41.99         1.20 o                         
  -6   2   3         70.93         67.67         1.26 o                         
  -5   2   3         11.38          9.20         0.55 o                         
  -4   2   3          1.63          3.96         2.90 o                         
  -3   2   3        246.49        240.17         4.61 o                         
  -2   2   3        227.02        220.66         1.30 o                         
  -1   2   3        859.69        824.04         4.92 o                         
   0   2   3        777.30        831.10         2.46 o                         
   1   2   3       1388.09       1353.10         3.20 o                         
   2   2   3        263.21        272.69         1.91 o                         
   3   2   3        479.48        492.00         2.61 o                         
   4   2   3          9.80          8.26         0.69 o                         
   5   2   3          4.61          7.31         0.82 o                         
   6   2   3          6.24          6.26         0.86 o                         
   7   2   3         12.31         14.50         1.13 o                         
   8   2   3          0.34         -0.20         1.06 o                         
  -9   3   3         10.44         11.02         2.07 o                         
  -8   3   3          1.64          2.24         1.59 o                         
  -7   3   3         27.90         22.18         1.73 o                         
  -6   3   3          4.66          3.43         0.63 o                         
  -5   3   3         66.83         66.83         0.87 o                         
  -4   3   3        273.03        293.68         1.89 o                         
  -3   3   3        348.88        368.35         1.64 o                         
  -2   3   3        264.77        255.19         1.48 o                         
  -1   3   3          2.99          4.19         0.27 o                         
   0   3   3        268.57        237.89         2.24 o                         
   1   3   3         23.87         23.55         0.50 o                         
   2   3   3         78.71         78.96         0.71 o                         
   3   3   3          6.94         83.17        46.19 o                         
   4   3   3          1.65          2.35         0.63 o                         
   5   3   3         20.89         22.08         1.51 o                         
   6   3   3        130.76        134.01         3.75 o                         
   7   3   3          2.65          1.43         1.00 o                         
   8   3   3          1.70          0.77         1.55 o                         
  -9   4   3          0.65          2.48         1.40 o                         
  -8   4   3         60.28         56.30         2.40 o                         
  -7   4   3         13.50          9.32         1.38 o                         
  -6   4   3        320.75        316.06         3.83 o                         
  -5   4   3         13.93         11.59         0.50 o                         
  -4   4   3         49.26         56.38         0.78 o                         
  -3   4   3        398.79        427.67         2.01 o                         
  -2   4   3        111.77         93.78         6.34 o                         
  -1   4   3          0.80          1.23         0.23 o                         
   0   4   3        373.06        327.50        12.32 o                         
   1   4   3        649.13        691.50         2.12 o                         
   2   4   3       5619.06       5912.86         7.99 o                         
   3   4   3         29.76         30.64         0.91 o                         
   4   4   3          6.24          9.00         0.75 o                         
   5   4   3         50.41         52.48         1.27 o                         
   6   4   3         44.89         48.18         2.17 o                         
   7   4   3          1.82          0.51         1.34 o                         
   8   4   3          0.78         -0.35         1.45 o                         
  -9   5   3          2.29          4.44         1.89 o                         
  -8   5   3          4.56          1.49         1.36 o                         
  -7   5   3          0.09         -0.36         1.31 o                         
  -6   5   3         79.59         62.90         2.05 o                         
  -5   5   3         20.57         16.05         1.57 o                         
  -4   5   3         11.36          9.55         0.47 o                         
  -3   5   3        217.58        236.17         1.76 o                         
  -2   5   3        906.51        956.33         2.80 o                         
  -1   5   3          7.26          8.32         0.44 o                         
   0   5   3         29.05         52.66        17.13 o                         
   1   5   3       2909.37       3066.60         8.28 o                         
   2   5   3        145.01        141.41         0.97 o                         
   3   5   3          1.18          1.01         0.66 o                         
   4   5   3        224.73        231.80         2.19 o                         
   5   5   3          2.56          3.90         1.39 o                         
   6   5   3         21.57         26.21         1.90 o                         
   7   5   3          2.96          3.92         1.64 o                         
  -9   6   3          3.25          2.93         1.88 o                         
  -8   6   3          0.52         -0.87         1.52 o                         
  -7   6   3         39.99         35.87         2.11 o                         
  -6   6   3          3.62          4.54         1.15 o                         
  -5   6   3         16.05         12.44         0.78 o                         
  -4   6   3         19.09         15.39         1.18 o                         
  -3   6   3        226.29        248.10         2.55 o                         
  -2   6   3        181.15        178.01         2.52 o                         
  -1   6   3         58.52         76.80         1.76 o                         
   0   6   3        174.59        181.06         5.84 o                         
   1   6   3          1.32          0.55         0.36 o                         
   2   6   3        202.94        205.59         1.21 o                         
   3   6   3          5.97          5.51         1.27 o                         
   4   6   3         63.27         57.25         2.25 o                         
   5   6   3         75.72         74.85         2.44 o                         
   6   6   3          8.59          7.59         1.56 o                         
   7   6   3         48.00         49.50         2.47 o                         
  -8   7   3          5.94          5.78         1.59 o                         
  -7   7   3          0.48          1.46         1.51 o                         
  -6   7   3         15.10         11.72         1.48 o                         
  -5   7   3          0.06         -0.39         0.71 o                         
  -4   7   3         39.69         39.79         1.67 o                         
  -3   7   3         44.05         39.67         1.03 o                         
  -2   7   3         16.32         14.61         1.23 o                         
  -1   7   3          5.97          7.47         1.05 o                         
   0   7   3         15.44         18.98         1.26 o                         
   1   7   3        131.72        134.51         2.33 o                         
   2   7   3         97.73         95.93         1.56 o                         
   3   7   3          8.92          4.44         1.49 o                         
   4   7   3         50.01         51.54         2.09 o                         
   5   7   3        104.41         95.60         2.75 o                         
   6   7   3          0.15         -0.02         1.60 o                         
  -8   8   3          7.89          4.63         1.87 o                         
  -7   8   3         43.96         35.09         1.84 o                         
  -6   8   3         64.97         59.16         2.30 o                         
  -5   8   3         22.17         19.57         1.03 o                         
  -4   8   3          8.29          8.24         0.89 o                         
  -3   8   3         10.67          8.44         0.84 o                         
  -2   8   3         13.24         10.98         1.26 o                         
  -1   8   3        111.69        113.49         2.46 o                         
   0   8   3         24.06         25.03         1.27 o                         
   1   8   3         16.78         16.27         0.86 o                         
   2   8   3          6.43          6.02         0.80 o                         
   3   8   3         14.89         12.22         1.61 o                         
   4   8   3         12.30         12.25         1.70 o                         
   5   8   3          1.12          2.19         1.38 o                         
   6   8   3          7.72          7.46         1.98 o                         
  -7   9   3         34.73         32.63         1.95 o                         
  -6   9   3          0.04          0.10         1.43 o                         
  -5   9   3        252.61        239.74         2.61 o                         
  -4   9   3         97.11        100.22         8.67 o                         
  -3   9   3         86.80         82.18         1.60 o                         
  -2   9   3          1.36          2.12         1.22 o                         
  -1   9   3         72.86         67.69         2.13 o                         
   0   9   3         36.05         39.83         1.15 o                         
   1   9   3          3.17          2.49         0.73 o                         
   2   9   3         11.51         13.74         0.96 o                         
   3   9   3         13.61         13.22         1.67 o                         
   4   9   3          4.81          4.02         1.44 o                         
   5   9   3          8.06          9.12         1.86 o                         
  -7  10   3         18.85         20.67         1.96 o                         
  -6  10   3         17.02         16.25         1.88 o                         
  -5  10   3         16.27         13.74         1.13 o                         
  -4  10   3          4.67          3.55         1.03 o                         
  -3  10   3         11.64          9.60         1.68 o                         
  -2  10   3         10.56         14.69         1.63 o                         
  -1  10   3         69.04         67.23         2.24 o                         
   0  10   3          0.08         -0.46         1.12 o                         
   1  10   3         12.56         10.79         0.96 o                         
   2  10   3          4.22          3.61         0.93 o                         
   3  10   3          1.23         -0.35         1.59 o                         
   4  10   3          8.08          9.15         1.73 o                         
   5  10   3         14.84         16.92         1.93 o                         
  -6  11   3          8.66          6.72         1.76 o                         
  -5  11   3          0.15         -0.71         0.95 o                         
  -4  11   3         86.17         81.83         3.92 o                         
  -3  11   3          7.60         10.50         1.09 o                         
  -2  11   3         57.79         62.09         2.42 o                         
  -1  11   3         62.66         63.26         2.29 o                         
   0  11   3          4.17          2.06         1.31 o                         
   1  11   3          0.14          1.08         1.29 o                         
   2  11   3         22.39         24.59         1.19 o                         
   3  11   3         16.36         16.65         1.76 o                         
   4  11   3          0.25          3.48         1.73 o                         
  -5  12   3          6.54          6.47         1.00 o                         
  -4  12   3          2.61          3.26         1.06 o                         
  -3  12   3          1.34          1.18         1.02 o                         
  -2  12   3          0.06          2.24         1.72 o                         
  -1  12   3          1.19          0.64         1.36 o                         
   0  12   3          2.95          3.49         1.39 o                         
   1  12   3          4.59          2.65         1.39 o                         
   2  12   3          1.91          1.50         1.41 o                         
   3  12   3          8.50          6.50         1.87 o                         
  -5  13   3          2.48          3.66         1.57 o                         
  -4  13   3          0.69          2.14         1.01 o                         
  -3  13   3         23.10         24.65         2.24 o                         
  -2  13   3         22.46         26.57         2.30 o                         
  -1  13   3         87.10         91.48         2.99 o                         
   0  13   3          3.48          5.99         1.58 o                         
   1  13   3          8.44          7.08         1.81 o                         
   2  13   3         12.96         12.64         1.55 o                         
  -3  14   3         12.92         12.35         1.65 o                         
   1 -14   4         43.20         48.90         2.60 o                         
  -4 -13   4          0.90          1.01         1.63 o                         
  -3 -13   4         15.72         17.09         1.38 o                         
  -2 -13   4         26.46         25.45         4.69 o                         
  -1 -13   4          5.09          5.25         1.57 o                         
   0 -13   4          6.60          7.27         1.62 o                         
   1 -13   4          8.70          8.27         1.85 o                         
   2 -13   4          0.31          0.42         1.48 o                         
   3 -13   4         12.43         15.32         1.97 o                         
  -4 -12   4         20.14         21.89         1.36 o                         
  -3 -12   4         98.83         98.06         4.92 o                         
  -2 -12   4         53.33         55.17         4.28 o                         
  -1 -12   4          5.37          3.47         1.56 o                         
   0 -12   4          2.25          0.50         1.48 o                         
   1 -12   4        114.80        113.11         3.07 o                         
   2 -12   4          7.37          6.36         1.63 o                         
   3 -12   4          3.07          3.71         1.34 o                         
   4 -12   4          2.57          0.85         1.64 o                         
   5 -12   4         23.26         29.37         2.29 o                         
  -6 -11   4         12.30         13.34         1.96 o                         
  -5 -11   4         12.15         10.89         1.34 o                         
  -4 -11   4        126.10        124.44         2.22 o                         
  -3 -11   4        211.99        222.37        10.45 o                         
  -2 -11   4        104.15        106.68         2.16 o                         
  -1 -11   4         12.56         11.41         1.47 o                         
   0 -11   4         31.44         33.90         1.98 o                         
   1 -11   4         22.59         16.69         1.71 o                         
   2 -11   4          8.66          7.76         1.47 o                         
   3 -11   4          0.32          1.40         1.27 o                         
   4 -11   4         17.64         14.86         1.62 o                         
   5 -11   4         41.20         38.51         2.13 o                         
   6 -11   4          0.02         -0.68         1.49 o                         
  -6 -10   4          6.52          4.28         1.75 o                         
  -5 -10   4         73.73         82.42         3.48 o                         
  -4 -10   4         52.95         53.35         1.25 o                         
  -3 -10   4         68.95         71.36         1.65 o                         
  -2 -10   4          0.12          1.42         1.06 o                         
  -1 -10   4         68.98         65.37         1.72 o                         
   0 -10   4          4.55          5.39         0.82 o                         
   1 -10   4         23.21         19.87         0.98 o                         
   2 -10   4          0.50          0.78         0.82 o                         
   3 -10   4         77.71         74.55         2.11 o                         
   4 -10   4          0.00         -0.11         1.20 o                         
   5 -10   4         19.92         22.29         2.34 o                         
   6 -10   4         29.50         36.60         2.25 o                         
  -7  -9   4          1.14          1.58         1.45 o                         
  -6  -9   4          0.11         -0.26         1.66 o                         
  -5  -9   4         23.02         24.64         1.92 o                         
  -4  -9   4        109.61        108.21         1.83 o                         
  -3  -9   4         60.62         69.12         1.76 o                         
  -2  -9   4          4.61          6.24         0.95 o                         
  -1  -9   4          7.95          7.72         0.65 o                         
   0  -9   4         17.48         15.22         0.89 o                         
   1  -9   4        216.06        200.94         2.53 o                         
   2  -9   4         40.93         42.26         1.21 o                         
   3  -9   4          0.79          0.64         0.72 o                         
   4  -9   4          0.03         -0.67         0.92 o                         
   5  -9   4          1.68          1.18         0.93 o                         
   6  -9   4          2.28          3.82         1.33 o                         
   7  -9   4          0.00          0.34         1.29 o                         
  -7  -8   4         12.77         13.81         1.67 o                         
  -6  -8   4          1.40          1.72         1.51 o                         
  -5  -8   4         60.69         63.51         2.28 o                         
  -4  -8   4         17.01         13.57         0.98 o                         
  -3  -8   4        345.17        345.57         4.01 o                         
  -2  -8   4          0.65          1.03         0.54 o                         
  -1  -8   4         18.89         18.24         0.69 o                         
   0  -8   4         39.06         38.22         1.70 o                         
   1  -8   4          7.20         10.76         0.75 o                         
   2  -8   4         14.45         14.88         0.84 o                         
   3  -8   4        202.14        211.98         3.28 o                         
   4  -8   4         30.20         35.45         1.22 o                         
   5  -8   4         16.42         17.09         1.76 o                         
   6  -8   4          1.78          2.80         0.97 o                         
   7  -8   4         18.31         20.59         1.85 o                         
  -8  -7   4         37.80         37.54         2.10 o                         
  -7  -7   4          5.78          4.85         1.49 o                         
  -6  -7   4          4.09          4.98         1.37 o                         
  -5  -7   4         15.46         12.33         1.31 o                         
  -4  -7   4        172.12        161.51         2.78 o                         
  -3  -7   4          8.90          9.03         0.73 o                         
  -2  -7   4          3.10          2.15         0.46 o                         
  -1  -7   4         22.62         25.97         0.99 o                         
   0  -7   4          0.88          0.50         0.44 o                         
   1  -7   4        458.49        482.91         5.73 o                         
   2  -7   4          0.30          0.53         0.41 o                         
   3  -7   4         62.59         58.63         1.40 o                         
   4  -7   4        602.77        606.46         5.80 o                         
   5  -7   4        138.91        137.64         3.20 o                         
   6  -7   4         18.70         21.74         1.19 o                         
   7  -7   4          0.32          0.50         0.94 o                         
  -8  -6   4         18.01         16.21         2.04 o                         
  -7  -6   4          0.31         -1.38         1.38 o                         
  -6  -6   4          4.17          2.75         1.39 o                         
  -5  -6   4         91.37         93.82         2.33 o                         
  -4  -6   4        203.35        194.36         2.92 o                         
  -3  -6   4        133.12        124.95         1.54 o                         
  -2  -6   4         10.79         11.28         0.61 o                         
  -1  -6   4         27.98         30.24         0.89 o                         
   0  -6   4         24.69         27.09         0.39 o                         
   1  -6   4         13.95         18.56         0.53 o                         
   2  -6   4        151.95        154.48         2.26 o                         
   3  -6   4          2.73          4.53         0.61 o                         
   4  -6   4         22.85         22.82         1.13 o                         
   5  -6   4         73.06         71.46         1.57 o                         
   6  -6   4         70.89         80.58         1.77 o                         
   7  -6   4          2.14          2.26         1.55 o                         
  -8  -5   4         37.23         40.67         2.34 o                         
  -7  -5   4         27.52         28.96         1.84 o                         
  -6  -5   4         21.92         19.86         1.59 o                         
  -5  -5   4          2.58          4.29         1.07 o                         
  -4  -5   4          0.27          0.15         0.95 o                         
  -3  -5   4        443.54        434.74         3.67 o                         
  -2  -5   4         15.49         12.48         0.60 o                         
  -1  -5   4         40.78         58.44         0.90 o                         
   0  -5   4        318.35        339.92         2.04 o                         
   1  -5   4        400.65        431.68         1.88 o                         
   2  -5   4        320.02        314.28         2.68 o                         
   3  -5   4         98.52         94.29         0.92 o                         
   4  -5   4        329.44        312.50         2.77 o                         
   5  -5   4          0.58          0.33         0.94 o                         
   6  -5   4         21.91         20.78         1.13 o                         
   7  -5   4          4.23          2.69         1.69 o                         
   8  -5   4          2.55          1.57         1.71 o                         
  -9  -4   4          4.47          2.47         1.57 o                         
  -8  -4   4          0.06         -0.59         1.42 o                         
  -7  -4   4        138.58        145.47         3.21 o                         
  -6  -4   4          0.42          0.94         1.23 o                         
  -5  -4   4        165.17        158.70         2.72 o                         
  -4  -4   4        293.25        287.93         3.21 o                         
  -3  -4   4        809.28        791.27         4.71 o                         
  -2  -4   4        655.04        664.43         3.83 o                         
  -1  -4   4         67.47         69.65         0.58 o                         
   0  -4   4        203.18        213.17         1.15 o                         
   1  -4   4        457.88        440.72         1.37 o                         
   2  -4   4        937.38       1033.15         3.49 o                         
   3  -4   4          0.71          0.91         0.51 o                         
   4  -4   4        203.28        213.61         1.68 o                         
   5  -4   4        649.75        641.06         3.71 o                         
   6  -4   4          0.56          0.99         0.92 o                         
   7  -4   4          1.63          5.20         1.51 o                         
   8  -4   4         34.94         33.50         2.42 o                         
  -9  -3   4         11.92         11.98         1.88 o                         
  -8  -3   4          8.55         10.07         1.75 o                         
  -7  -3   4        178.97        205.87         3.57 o                         
  -6  -3   4         68.49         68.43         2.11 o                         
  -5  -3   4        104.95        103.75         2.22 o                         
  -4  -3   4        459.10        460.31         3.86 o                         
  -3  -3   4       1069.07       1105.57         5.36 o                         
  -2  -3   4        528.28        537.75         3.30 o                         
  -1  -3   4        449.03        436.90         2.18 o                         
   0  -3   4          7.63          8.85         0.24 o                         
   1  -3   4       2920.15       3036.50         4.99 o                         
   2  -3   4         28.21         26.06         0.70 o                         
   3  -3   4       1254.08       1214.87         3.06 o                         
   4  -3   4        304.88        310.04         4.79 o                         
   5  -3   4          0.01          0.24         0.76 o                         
   6  -3   4         20.17         20.35         1.88 o                         
   7  -3   4          0.54         -0.05         1.66 o                         
   8  -3   4         38.57         40.65         2.52 o                         
  -9  -2   4         11.76         15.45         1.37 o                         
  -8  -2   4          1.39          1.92         1.11 o                         
  -7  -2   4        402.56        401.36         8.37 o                         
  -6  -2   4        145.91        145.26         2.90 o                         
  -5  -2   4        128.64        137.40         1.58 o                         
  -4  -2   4          0.00          0.18         0.54 o                         
  -3  -2   4       4133.57       3927.63        78.31 o                         
  -2  -2   4          3.52          1.37         0.47 o                         
  -1  -2   4          1.22          1.24         0.39 o                         
   0  -2   4        218.58        200.03         1.94 o                         
   1  -2   4        379.42        403.13         2.27 o                         
   2  -2   4         17.03         18.22         0.46 o                         
   3  -2   4         91.17         92.45         1.21 o                         
   4  -2   4        185.71        184.68         2.63 o                         
   5  -2   4          3.38          3.44         0.67 o                         
   6  -2   4        244.71        244.22         2.51 o                         
   7  -2   4        142.04        151.22         3.49 o                         
   8  -2   4         37.26         40.98         2.40 o                         
 -10  -1   4          5.50          6.27         1.61 o                         
  -9  -1   4          7.04          6.83         1.04 o                         
  -8  -1   4         69.15         70.40         2.75 o                         
  -7  -1   4        462.89        466.81         3.48 o                         
  -6  -1   4        146.42        140.74         2.60 o                         
  -5  -1   4         23.52         19.76         0.58 o                         
  -4  -1   4        145.57        165.91         1.55 o                         
  -3  -1   4         97.34        115.97         1.38 o                         
  -2  -1   4        180.28        153.03         7.40 o                         
  -1  -1   4       3066.94       2938.19         7.40 o                         
   0  -1   4        683.77        718.24         2.00 o                         
   1  -1   4        533.95        524.61         3.75 o                         
   2  -1   4       1991.52       1943.51        13.08 o                         
   3  -1   4         18.84         16.87         0.61 o                         
   4  -1   4          0.89          0.43         0.35 o                         
   5  -1   4          5.30          6.06         0.87 o                         
   6  -1   4         67.12         67.75         3.45 o                         
   7  -1   4         23.18         24.06         1.95 o                         
   8  -1   4          0.24         -1.56         1.56 o                         
  -9   0   4          2.65          2.38         1.06 o                         
  -8   0   4         11.40         12.20         1.17 o                         
  -7   0   4        187.16        169.84         5.20 o                         
  -6   0   4         62.83         59.65         3.21 o                         
  -5   0   4         67.19         71.33         1.38 o                         
  -4   0   4        131.57        114.89         2.06 o                         
  -3   0   4        661.41        599.58         7.24 o                         
  -2   0   4       1944.23       2034.82        11.24 o                         
  -1   0   4       1680.87       1545.82         5.33 o                         
   0   0   4        528.59        514.57         2.02 o                         
   1   0   4        279.00        274.48         1.89 o                         
   2   0   4         45.83         43.23         0.78 o                         
   3   0   4         51.03         45.16         0.68 o                         
   4   0   4          4.79          5.62         0.39 o                         
   5   0   4          8.88          9.59         0.63 o                         
   6   0   4          0.00          0.38         0.63 o                         
   7   0   4          9.36          9.21         1.42 o                         
   8   0   4          2.71          2.98         1.51 o                         
  -9   1   4          0.10         -1.46         1.55 o                         
  -8   1   4          3.39          3.56         1.42 o                         
  -7   1   4        156.95        148.15         9.05 o                         
  -6   1   4         43.48         41.54         1.12 o                         
  -5   1   4        254.55        223.56         2.35 o                         
  -4   1   4        429.39        442.94        28.87 o                         
  -3   1   4        169.45        151.11         2.72 o                         
  -2   1   4        892.87        904.04         9.34 o                         
  -1   1   4        290.26        323.92         6.50 o                         
   0   1   4        236.65        218.76         1.29 o                         
   1   1   4       1243.16       1243.53         9.71 o                         
   2   1   4        178.80        173.92         2.01 o                         
   3   1   4          9.17          7.68         0.44 o                         
   4   1   4          0.01          0.16         0.49 o                         
   5   1   4          2.26          3.94         0.77 o                         
   6   1   4         34.31         35.98         1.24 o                         
   7   1   4          0.00         -0.79         0.91 o                         
   8   1   4         27.69         29.90         2.09 o                         
  -9   2   4          3.75          2.29         1.65 o                         
  -8   2   4          0.62         -0.37         1.09 o                         
  -7   2   4        202.90        188.63         5.22 o                         
  -6   2   4          3.50          2.05         0.67 o                         
  -5   2   4          4.21          5.72         0.87 o                         
  -4   2   4        113.29        120.82         3.06 o                         
  -3   2   4       1389.09       1453.51         4.00 o                         
  -2   2   4         13.73         15.11         0.47 o                         
  -1   2   4        158.83        172.41         2.62 o                         
   0   2   4       2542.60       2654.10        22.43 o                         
   1   2   4        411.15        420.98         2.05 o                         
   2   2   4        151.87        144.08         2.83 o                         
   3   2   4         55.76         52.18         6.07 o                         
   4   2   4         24.96         23.01         0.91 o                         
   5   2   4          6.40          6.71         0.80 o                         
   6   2   4         32.15         31.73         1.27 o                         
   7   2   4          6.83          5.09         1.03 o                         
   8   2   4         23.17         23.66         1.80 o                         
  -9   3   4          6.77         10.29         3.45 o                         
  -8   3   4        108.50        106.98         2.83 o                         
  -7   3   4         46.04         45.99         1.95 o                         
  -6   3   4         66.30         76.29         1.35 o                         
  -5   3   4         11.81         11.74         0.54 o                         
  -4   3   4         33.92         44.69         0.74 o                         
  -3   3   4         36.02         32.85         0.72 o                         
  -2   3   4         14.60         13.02         0.57 o                         
  -1   3   4        372.01        381.02         1.33 o                         
   0   3   4        360.20        340.94         2.97 o                         
   1   3   4       2191.23       2258.21        12.28 o                         
   2   3   4         82.39         81.36         0.82 o                         
   3   3   4         13.09         11.90         0.73 o                         
   4   3   4         25.41         22.66         0.95 o                         
   5   3   4        131.79        146.47        18.17 o                         
   6   3   4         10.75         11.67         1.03 o                         
   7   3   4          3.20          3.45         1.15 o                         
   8   3   4          0.06         -0.35         1.44 o                         
  -9   4   4          3.21          2.65         1.56 o                         
  -8   4   4          7.71          7.85         1.67 o                         
  -7   4   4        109.96        106.90         2.77 o                         
  -6   4   4          2.12          0.79         1.20 o                         
  -5   4   4         16.63         15.48         0.73 o                         
  -4   4   4         32.47         31.04         0.67 o                         
  -3   4   4       1368.17       1528.84         5.56 o                         
  -2   4   4          9.24          5.99         0.39 o                         
  -1   4   4         77.30         77.12         0.79 o                         
   0   4   4        173.49        176.26         2.21 o                         
   1   4   4       3612.39       3731.60        11.12 o                         
   2   4   4        144.36        131.87         1.15 o                         
   3   4   4         18.52         14.98         0.81 o                         
   4   4   4         69.94         69.50         1.37 o                         
   5   4   4         94.41         88.56         8.30 o                         
   6   4   4          6.74          6.72         0.96 o                         
   7   4   4          1.85          2.04         1.61 o                         
  -9   5   4         21.15         23.58         2.24 o                         
  -8   5   4          0.01          0.25         1.53 o                         
  -7   5   4         45.42         37.82         2.00 o                         
  -6   5   4         84.37         84.19         2.33 o                         
  -5   5   4          1.37          2.59         0.71 o                         
  -4   5   4        148.75        163.94         1.79 o                         
  -3   5   4        521.81        566.32         3.77 o                         
  -2   5   4         34.01         33.67         0.48 o                         
  -1   5   4         72.18         86.94         1.33 o                         
   0   5   4        675.33        745.51         6.88 o                         
   1   5   4        220.98        212.18         1.79 o                         
   2   5   4          2.08          2.62         0.57 o                         
   3   5   4        413.41        405.56         5.43 o                         
   4   5   4          0.00         -0.22         0.76 o                         
   5   5   4          0.01          0.28         1.44 o                         
   6   5   4          7.74          7.19         1.47 o                         
   7   5   4          2.54          1.15         1.77 o                         
  -9   6   4          0.17         -0.84         1.91 o                         
  -8   6   4          0.07         -0.22         1.30 o                         
  -7   6   4         31.70         28.06         1.84 o                         
  -6   6   4         36.51         27.86         1.54 o                         
  -5   6   4          0.04         -0.23         0.64 o                         
  -4   6   4         43.61         47.34         1.45 o                         
  -3   6   4         14.77         14.56         0.59 o                         
  -2   6   4        315.01        335.51         3.61 o                         
  -1   6   4         43.79         49.36         0.90 o                         
   0   6   4         55.17         60.28         1.07 o                         
   1   6   4         61.85         60.74         1.03 o                         
   2   6   4        330.35        329.66         1.90 o                         
   3   6   4        355.83        369.18         2.71 o                         
   4   6   4          4.80          5.55         1.57 o                         
   5   6   4          8.72          6.60         1.57 o                         
   6   6   4         28.25         31.69         2.31 o                         
   7   6   4          5.88          4.89         1.93 o                         
  -8   7   4         26.13         28.76         2.05 o                         
  -7   7   4         22.85         17.70         1.70 o                         
  -6   7   4         32.92         24.60         1.68 o                         
  -5   7   4         51.55         52.90         3.78 o                         
  -4   7   4         61.77         61.17         2.95 o                         
  -3   7   4        226.09        220.31         2.10 o                         
  -2   7   4         39.64         36.21         1.00 o                         
  -1   7   4        220.51        233.60         3.13 o                         
   0   7   4         41.34         48.46         1.68 o                         
   1   7   4         57.30         54.63         1.37 o                         
   2   7   4        363.77        364.91         2.78 o                         
   3   7   4        219.76        224.52         3.70 o                         
   4   7   4          0.58          0.31         1.34 o                         
   5   7   4          5.59          5.12         1.65 o                         
   6   7   4          0.07          1.31         1.70 o                         
  -8   8   4          7.14          6.54         1.89 o                         
  -7   8   4          1.25          4.22         1.53 o                         
  -6   8   4         27.86         28.41         1.19 o                         
  -5   8   4        205.20        190.03         7.99 o                         
  -4   8   4          3.94          3.94         0.78 o                         
  -3   8   4         35.47         33.20         1.10 o                         
  -2   8   4        178.90        195.39         3.16 o                         
  -1   8   4         27.03         25.72         1.53 o                         
   0   8   4          0.51          0.56         0.68 o                         
   1   8   4          0.00          1.84         0.93 o                         
   2   8   4          7.66          6.25         0.86 o                         
   3   8   4          4.85          5.36         1.53 o                         
   4   8   4          0.01         -0.98         1.63 o                         
   5   8   4          0.08         -0.48         1.76 o                         
   6   8   4         18.39         15.91         2.10 o                         
  -7   9   4         10.01          9.07         1.70 o                         
  -6   9   4         29.32         26.27         1.19 o                         
  -5   9   4         37.86         30.43         1.28 o                         
  -4   9   4         14.71         14.47         1.00 o                         
  -3   9   4        258.83        252.30         2.57 o                         
  -2   9   4          7.40          6.12         1.39 o                         
  -1   9   4         24.51         32.86         1.82 o                         
   0   9   4          8.88         11.60         0.89 o                         
   1   9   4         16.05         19.78         1.03 o                         
   2   9   4          3.07          2.47         0.83 o                         
   3   9   4          3.10          1.50         1.53 o                         
   4   9   4         24.33         22.35         2.05 o                         
   5   9   4          0.14          0.19         1.51 o                         
  -7  10   4          2.29          2.88         1.59 o                         
  -6  10   4         54.02         53.76         2.58 o                         
  -5  10   4          5.35          6.75         1.12 o                         
  -4  10   4         11.58         12.46         1.15 o                         
  -3  10   4          0.53         -0.20         0.91 o                         
  -2  10   4         20.73         18.55         1.76 o                         
  -1  10   4          0.00         -0.35         1.29 o                         
   0  10   4          8.01          5.24         0.91 o                         
   1  10   4          8.19          6.65         0.91 o                         
   2  10   4         30.85         28.46         1.22 o                         
   3  10   4         12.40         12.60         1.68 o                         
   4  10   4          0.18         -0.85         1.65 o                         
  -6  11   4          1.81          2.71         1.04 o                         
  -5  11   4          0.73          0.04         1.02 o                         
  -4  11   4         24.13         22.85         1.35 o                         
  -3  11   4         36.43         33.12         1.43 o                         
  -2  11   4         51.81         47.24         2.24 o                         
  -1  11   4          8.20         11.49         1.67 o                         
   0  11   4          0.52          0.44         1.21 o                         
   1  11   4          4.75          3.76         0.91 o                         
   2  11   4          0.45         -0.55         0.83 o                         
   3  11   4          0.67         -0.69         1.57 o                         
   4  11   4          0.63         -0.73         1.74 o                         
  -6  12   4          0.24          1.02         1.29 o                         
  -5  12   4          2.68          2.24         1.53 o                         
  -4  12   4          8.47          9.55         1.23 o                         
  -3  12   4         22.81         24.97         1.55 o                         
  -2  12   4         54.41         59.11         2.57 o                         
  -1  12   4         15.68         17.28         1.71 o                         
   0  12   4          1.01          1.36         1.45 o                         
   1  12   4         16.58         11.76         1.53 o                         
   2  12   4          5.74          5.25         1.06 o                         
   3  12   4          0.40         -0.40         1.81 o                         
  -4  13   4          8.99          8.86         1.20 o                         
  -3  13   4         35.90         30.52         1.45 o                         
  -2  13   4         56.17         54.45         2.69 o                         
  -1  13   4         21.59         29.29         2.22 o                         
   0  13   4          4.47          2.45         1.67 o                         
   1  13   4         15.31         13.18         1.61 o                         
  -4 -13   5          5.71          4.82         1.69 o                         
  -3 -13   5          5.76          4.30         1.36 o                         
  -2 -13   5         12.12         13.69         1.28 o                         
  -1 -13   5         12.84         12.53         1.77 o                         
   0 -13   5          9.38          8.63         1.92 o                         
   1 -13   5          0.04          2.44         1.75 o                         
   2 -13   5         42.90         58.26         2.75 o                         
   3 -13   5         33.63         41.91         2.51 o                         
  -4 -12   5         48.40         47.20         1.67 o                         
  -3 -12   5         81.97         82.02         4.90 o                         
  -2 -12   5          2.20          1.02         1.43 o                         
  -1 -12   5         13.44         13.78         1.86 o                         
   0 -12   5         17.43         17.96         1.82 o                         
   1 -12   5          0.78          1.08         1.69 o                         
   2 -12   5         23.56         24.16         2.03 o                         
   3 -12   5          0.67          1.30         1.47 o                         
   4 -12   5          4.67          3.58         1.38 o                         
  -6 -11   5          1.84          0.62         1.68 o                         
  -5 -11   5         91.45         91.89         3.10 o                         
  -4 -11   5         20.63         20.18         1.26 o                         
  -3 -11   5         31.08         27.43         1.46 o                         
  -2 -11   5          0.26          0.88         1.01 o                         
  -1 -11   5         15.95         14.91         2.31 o                         
   0 -11   5        135.82        128.51         3.14 o                         
   1 -11   5          0.28          1.03         0.92 o                         
   2 -11   5         16.21         15.73         1.11 o                         
   3 -11   5         42.27         42.64         2.43 o                         
   4 -11   5         14.95         15.20         1.23 o                         
   5 -11   5         28.35         32.60         2.25 o                         
  -6 -10   5         27.32         27.38         2.14 o                         
  -5 -10   5         32.97         33.97         2.70 o                         
  -4 -10   5         71.12         83.52         3.47 o                         
  -3 -10   5         71.84         67.11         1.70 o                         
  -2 -10   5        230.70        235.65         2.67 o                         
  -1 -10   5        175.05        158.55         2.96 o                         
   0 -10   5          4.78          4.06         0.91 o                         
   1 -10   5          3.95          4.18         0.85 o                         
   2 -10   5        152.97        139.25         4.84 o                         
   3 -10   5         10.53          9.39         2.42 o                         
   4 -10   5          3.03          3.43         0.89 o                         
   5 -10   5          4.41          6.65         1.52 o                         
   6 -10   5         20.02         17.94         1.71 o                         
  -7  -9   5          1.10          0.73         1.27 o                         
  -6  -9   5         58.23         60.15         2.38 o                         
  -5  -9   5         61.03         61.89         2.29 o                         
  -4  -9   5        177.58        192.74         4.76 o                         
  -3  -9   5         78.62         79.68         1.65 o                         
  -2  -9   5        178.06        181.57         2.28 o                         
  -1  -9   5         19.13         16.91         0.81 o                         
   0  -9   5          0.37          0.79         0.77 o                         
   1  -9   5         13.15          8.85         1.31 o                         
   2  -9   5        131.19        124.32         3.94 o                         
   3  -9   5          6.09          4.63         0.80 o                         
   4  -9   5          4.33          3.48         1.36 o                         
   5  -9   5          4.17          5.30         0.81 o                         
   6  -9   5         15.66         19.00         1.25 o                         
  -7  -8   5          6.12          5.46         1.51 o                         
  -6  -8   5          4.41          5.03         1.50 o                         
  -5  -8   5         29.12         27.52         1.68 o                         
  -4  -8   5          4.76          6.22         1.24 o                         
  -3  -8   5         22.82         23.34         1.12 o                         
  -2  -8   5         48.63         50.56         0.97 o                         
  -1  -8   5         18.02         17.64         0.73 o                         
   0  -8   5          3.51          3.01         0.65 o                         
   1  -8   5         20.65         25.02         1.09 o                         
   2  -8   5          0.48          0.25         0.72 o                         
   3  -8   5         44.99         36.79         1.18 o                         
   4  -8   5         12.30         11.28         0.81 o                         
   5  -8   5          4.69          5.10         1.00 o                         
   6  -8   5         75.49         88.35         2.23 o                         
   7  -8   5          0.01          0.17         1.66 o                         
  -8  -7   5          4.82          3.87         1.50 o                         
  -7  -7   5          0.51          1.10         1.50 o                         
  -6  -7   5          0.70          1.69         1.30 o                         
  -5  -7   5          2.15          3.97         1.26 o                         
  -4  -7   5        117.38        115.14         2.45 o                         
  -3  -7   5         99.86         98.79         2.06 o                         
  -2  -7   5          0.63          0.90         0.48 o                         
  -1  -7   5        205.99        198.20         1.43 o                         
   0  -7   5          0.01          0.15         0.49 o                         
   1  -7   5          3.48          5.49         0.63 o                         
   2  -7   5        129.99        122.75         2.05 o                         
   3  -7   5         19.17         17.57         0.74 o                         
   4  -7   5         90.14         96.69         1.38 o                         
   5  -7   5         12.97         11.73         1.09 o                         
   6  -7   5          3.05          2.59         1.58 o                         
   7  -7   5          2.12          2.54         1.75 o                         
  -8  -6   5          0.96          0.33         1.69 o                         
  -7  -6   5         42.94         37.22         2.09 o                         
  -6  -6   5         44.26         39.85         1.92 o                         
  -5  -6   5         41.45         45.53         1.82 o                         
  -4  -6   5          7.84          6.73         1.03 o                         
  -3  -6   5          9.32          6.34         0.95 o                         
  -2  -6   5         63.26         67.77         1.49 o                         
  -1  -6   5        225.25        205.18         1.86 o                         
   0  -6   5        467.83        454.16         3.22 o                         
   1  -6   5          0.03          0.18         0.39 o                         
   2  -6   5         38.71         44.97         0.81 o                         
   3  -6   5         87.27         85.68         1.13 o                         
   4  -6   5          0.82         -0.47         0.85 o                         
   5  -6   5         55.73         50.63         1.36 o                         
   6  -6   5         41.38         39.93         2.12 o                         
   7  -6   5         13.61         13.64         1.99 o                         
  -8  -5   5         26.82         28.74         2.15 o                         
  -7  -5   5          2.46          0.22         1.52 o                         
  -6  -5   5         10.50          8.13         1.27 o                         
  -5  -5   5          5.16          5.30         1.13 o                         
  -4  -5   5         95.80         89.23         2.02 o                         
  -3  -5   5          2.59          1.14         0.74 o                         
  -2  -5   5        165.46        159.86         2.09 o                         
  -1  -5   5        194.15        208.80         1.24 o                         
   0  -5   5        116.47        114.23         0.91 o                         
   1  -5   5        240.12        220.40         4.82 o                         
   2  -5   5        910.39        923.72         8.17 o                         
   3  -5   5         47.54         40.69         1.29 o                         
   4  -5   5        431.15        443.10         2.54 o                         
   5  -5   5        150.60        160.53         3.46 o                         
   6  -5   5          3.38          2.41         1.44 o                         
   7  -5   5          2.46          1.22         1.46 o                         
  -9  -4   5         13.83         17.42         2.05 o                         
  -8  -4   5          6.30          5.90         1.57 o                         
  -7  -4   5         38.45         39.96         2.05 o                         
  -6  -4   5         98.91         88.89         2.37 o                         
  -5  -4   5         21.87         21.39         1.38 o                         
  -4  -4   5         16.60         19.51         1.19 o                         
  -3  -4   5         64.56         77.38         1.62 o                         
  -2  -4   5          2.10          1.32         0.56 o                         
  -1  -4   5         98.35         92.41         0.73 o                         
   0  -4   5        959.79        979.88         3.23 o                         
   1  -4   5       1217.28       1306.47         2.94 o                         
   2  -4   5         25.72         27.66         0.86 o                         
   3  -4   5         70.36         71.81         1.18 o                         
   4  -4   5        228.28        222.58         1.76 o                         
   5  -4   5        147.79        136.66         2.92 o                         
   6  -4   5        356.01        369.13         4.84 o                         
   7  -4   5          1.47          1.52         1.54 o                         
  -9  -3   5          2.75          1.92         1.52 o                         
  -8  -3   5         42.78         41.70         2.06 o                         
  -7  -3   5        261.81        254.14         3.99 o                         
  -6  -3   5         33.32         31.43         1.65 o                         
  -5  -3   5        285.04        280.67         3.46 o                         
  -4  -3   5         61.39         80.76         1.82 o                         
  -3  -3   5          7.86         15.23         0.92 o                         
  -2  -3   5          4.55          4.31         0.63 o                         
  -1  -3   5          0.01          1.28         0.54 o                         
   0  -3   5       1217.49       1335.68         9.33 o                         
   1  -3   5         77.91         69.61         1.38 o                         
   2  -3   5        509.81        543.61         5.24 o                         
   3  -3   5         92.85         90.84         1.35 o                         
   4  -3   5          2.21          2.49         0.53 o                         
   5  -3   5        349.25        354.17         4.40 o                         
   6  -3   5         10.17         10.66         1.68 o                         
   7  -3   5         24.85         19.67         1.76 o                         
  -9  -2   5         24.52         28.99         2.13 o                         
  -8  -2   5          0.75          0.07         1.01 o                         
  -7  -2   5        298.61        302.15         3.73 o                         
  -6  -2   5         20.58         18.15         1.15 o                         
  -5  -2   5        198.20        222.49         2.50 o                         
  -4  -2   5        268.77        249.68         4.74 o                         
  -3  -2   5        129.46        148.62         2.07 o                         
  -2  -2   5       1397.73       1401.87         5.64 o                         
  -1  -2   5        756.71        806.19         4.12 o                         
   0  -2   5        323.30        302.36         1.13 o                         
   1  -2   5        738.45        707.99         2.80 o                         
   2  -2   5          6.67          6.96         0.38 o                         
   3  -2   5        139.35        151.93         2.57 o                         
   4  -2   5          0.65          0.87         1.01 o                         
   5  -2   5        153.23        157.54         2.98 o                         
   6  -2   5        173.99        179.92         3.49 o                         
   7  -2   5         28.06         28.46         2.02 o                         
   8  -2   5          1.79          1.26         1.83 o                         
 -10  -1   5          1.43          1.17         1.59 o                         
  -9  -1   5         28.72         31.21         1.35 o                         
  -8  -1   5         20.20         19.41         1.18 o                         
  -7  -1   5          0.00          0.55         1.17 o                         
  -6  -1   5        520.03        520.66         3.41 o                         
  -5  -1   5        152.15        167.26         1.79 o                         
  -4  -1   5        195.23        199.09         3.11 o                         
  -3  -1   5       1284.80       1338.42        54.04 o                         
  -2  -1   5        240.58        252.31        10.33 o                         
  -1  -1   5        710.31        694.10         3.84 o                         
   0  -1   5         21.08         25.74         0.46 o                         
   1  -1   5        253.37        270.61         1.40 o                         
   2  -1   5        487.61        513.91         3.29 o                         
   3  -1   5        156.92        155.97         1.68 o                         
   4  -1   5        100.94         88.48         4.95 o                         
   5  -1   5         26.31         28.11         1.68 o                         
   6  -1   5         59.52         63.69         2.28 o                         
   7  -1   5          8.34          9.76         1.63 o                         
   8  -1   5          3.75          3.51         1.56 o                         
  -9   0   5         14.71         14.77         1.26 o                         
  -8   0   5        177.83        171.22        10.35 o                         
  -7   0   5        169.83        158.77         9.31 o                         
  -6   0   5          0.87          0.72         1.00 o                         
  -5   0   5         28.34         31.95         2.07 o                         
  -4   0   5         62.55         56.19         1.97 o                         
  -3   0   5       1946.61       1996.85         4.74 o                         
  -2   0   5       1551.29       1556.57        34.24 o                         
  -1   0   5        330.37        327.45         2.77 o                         
   0   0   5         71.89         74.84         0.72 o                         
   1   0   5          2.68          1.86         0.42 o                         
   2   0   5        502.89        496.38         4.76 o                         
   3   0   5         35.87         38.67         0.88 o                         
   4   0   5         14.03         11.74         0.77 o                         
   5   0   5         83.59         92.88         3.55 o                         
   6   0   5         37.20         31.24         1.83 o                         
   7   0   5          7.78          9.01         1.80 o                         
   8   0   5         16.07         17.58         2.07 o                         
  -9   1   5          0.71          0.70         1.31 o                         
  -8   1   5          7.15          7.90         0.98 o                         
  -7   1   5        211.94        203.20         8.32 o                         
  -6   1   5        568.78        516.24         6.39 o                         
  -5   1   5         56.09         51.44         1.06 o                         
  -4   1   5        103.17        109.63         4.61 o                         
  -3   1   5        373.94        429.17         2.69 o                         
  -2   1   5          8.46          7.78         0.46 o                         
  -1   1   5          7.11         15.15         0.46 o                         
   0   1   5        575.12        558.61         2.29 o                         
   1   1   5         24.71         27.49         0.73 o                         
   2   1   5         85.35         87.65         2.10 o                         
   3   1   5         61.24         69.39         1.55 o                         
   4   1   5         96.87         98.20         1.53 o                         
   5   1   5         11.82          9.56         0.87 o                         
   6   1   5          9.70          9.26         1.02 o                         
   7   1   5         27.99         30.96         1.99 o                         
   8   1   5          4.14          3.59         1.84 o                         
  -9   2   5          3.82          2.73         1.64 o                         
  -8   2   5          0.14         -0.99         1.29 o                         
  -7   2   5         47.09         54.16         2.67 o                         
  -6   2   5          0.98          3.38         1.14 o                         
  -5   2   5        289.66        274.87         4.76 o                         
  -4   2   5        396.48        428.55         4.92 o                         
  -3   2   5        195.94        216.35         8.47 o                         
  -2   2   5        116.71        124.07         1.13 o                         
  -1   2   5         41.97         46.68         0.84 o                         
   0   2   5         14.38         17.27         0.49 o                         
   1   2   5        283.82        270.64         2.50 o                         
   2   2   5        363.44        382.44        11.30 o                         
   3   2   5          0.03          0.41         1.15 o                         
   4   2   5          2.56          2.28         1.00 o                         
   5   2   5         17.58         20.30         1.08 o                         
   6   2   5          3.85          4.37         1.43 o                         
   7   2   5          2.53          3.13         0.97 o                         
   8   2   5          0.15          0.28         1.58 o                         
  -9   3   5          2.50          2.65         1.57 o                         
  -8   3   5         17.67         17.56         1.63 o                         
  -7   3   5          0.17         -0.18         0.82 o                         
  -6   3   5        283.86        298.01         2.57 o                         
  -5   3   5         47.65         44.10         1.04 o                         
  -4   3   5        277.29        264.72         2.04 o                         
  -3   3   5         19.61         20.29         1.38 o                         
  -2   3   5        555.95        546.76        19.37 o                         
  -1   3   5        222.59        215.05         2.06 o                         
   0   3   5         56.88         41.02         1.03 o                         
   1   3   5         69.99         61.39         0.80 o                         
   2   3   5        996.25        968.63        19.72 o                         
   3   3   5         34.96         33.14         1.02 o                         
   4   3   5          0.08          0.80         0.73 o                         
   5   3   5         30.54         30.38         1.95 o                         
   6   3   5         36.93         38.41         1.38 o                         
   7   3   5         37.55         39.16         1.59 o                         
   8   3   5         17.20         23.54         1.86 o                         
  -9   4   5         10.52         11.17         1.54 o                         
  -8   4   5          1.16          1.70         1.56 o                         
  -7   4   5          0.05         -0.63         1.46 o                         
  -6   4   5         29.10         27.09         0.83 o                         
  -5   4   5         46.34         43.87         0.88 o                         
  -4   4   5        104.86         98.29         2.36 o                         
  -3   4   5         49.16         51.22         1.32 o                         
  -2   4   5        173.74        174.96         1.95 o                         
  -1   4   5         23.79         24.14         0.53 o                         
   0   4   5          3.46          2.14         0.49 o                         
   1   4   5        105.14         98.40         3.71 o                         
   2   4   5          9.60          9.25         0.65 o                         
   3   4   5         46.80         45.52         1.17 o                         
   4   4   5         10.94         11.34         1.13 o                         
   5   4   5          2.47          3.14         0.86 o                         
   6   4   5          7.03          8.95         1.14 o                         
   7   4   5         14.01         14.68         1.78 o                         
  -9   5   5          3.20          4.20         1.79 o                         
  -8   5   5          0.10         -0.12         1.51 o                         
  -7   5   5         15.22         10.87         1.66 o                         
  -6   5   5          0.79          0.26         0.77 o                         
  -5   5   5         15.43         12.87         0.62 o                         
  -4   5   5         84.55         80.42         1.06 o                         
  -3   5   5         25.06         25.25         0.96 o                         
  -2   5   5         20.03         17.42         0.58 o                         
  -1   5   5         80.42         71.17         1.34 o                         
   0   5   5        114.32        121.73         2.15 o                         
   1   5   5        189.16        199.65         4.91 o                         
   2   5   5          0.46          0.57         0.54 o                         
   3   5   5        280.30        276.38         2.45 o                         
   4   5   5          4.64          4.78         0.88 o                         
   5   5   5          0.66          1.55         1.31 o                         
   6   5   5         31.38         33.15         2.21 o                         
   7   5   5          0.04          0.02         1.65 o                         
  -9   6   5         20.47         21.23         2.13 o                         
  -8   6   5          0.25          0.00         1.64 o                         
  -7   6   5         95.70         93.16         2.59 o                         
  -6   6   5         84.79         83.67         1.58 o                         
  -5   6   5          4.52          3.76         0.74 o                         
  -4   6   5         41.32         45.45         0.89 o                         
  -3   6   5        143.31        141.70         1.35 o                         
  -2   6   5         49.28         55.05         1.54 o                         
  -1   6   5          1.87          4.19         1.03 o                         
   0   6   5         25.73         26.80         1.35 o                         
   1   6   5         93.68         91.47         1.30 o                         
   2   6   5       1009.05        970.80        11.55 o                         
   3   6   5         60.84         56.53         1.38 o                         
   4   6   5          2.28          1.13         1.33 o                         
   5   6   5         16.86         13.45         1.72 o                         
   6   6   5         40.56         40.00         2.52 o                         
  -8   7   5          1.48          3.11         1.68 o                         
  -7   7   5         15.34         15.96         1.58 o                         
  -6   7   5        102.25         92.96         3.00 o                         
  -5   7   5          0.02         -0.51         0.81 o                         
  -4   7   5          7.32          8.80         0.82 o                         
  -3   7   5         26.03         25.46         1.15 o                         
  -2   7   5        242.05        258.76         4.15 o                         
  -1   7   5          2.70          2.38         1.07 o                         
   0   7   5          0.36          1.01         1.02 o                         
   1   7   5         45.84         43.37         1.02 o                         
   2   7   5        466.74        429.93         7.21 o                         
   3   7   5          5.44          5.39         1.54 o                         
   4   7   5         64.72         56.81         2.49 o                         
   5   7   5          3.81          3.70         1.45 o                         
   6   7   5         16.46         15.24         2.00 o                         
  -8   8   5          7.19         10.59         1.94 o                         
  -7   8   5         15.98         17.11         1.85 o                         
  -6   8   5         38.50         33.27         1.91 o                         
  -5   8   5         22.19         23.94         1.72 o                         
  -4   8   5          2.97          0.93         0.73 o                         
  -3   8   5         15.60         17.60         0.95 o                         
  -2   8   5         35.76         42.58         2.00 o                         
  -1   8   5         24.83         24.81         1.59 o                         
   0   8   5          0.97          0.44         1.14 o                         
   1   8   5         18.61         18.27         0.98 o                         
   2   8   5         28.57         24.68         1.10 o                         
   3   8   5          7.82          6.76         1.47 o                         
   4   8   5          1.28          0.30         1.65 o                         
   5   8   5          0.04          0.69         1.82 o                         
  -7   9   5         32.25         28.40         1.92 o                         
  -6   9   5         23.81         22.98         1.23 o                         
  -5   9   5          1.55          0.79         0.98 o                         
  -4   9   5         87.22         79.69         1.91 o                         
  -3   9   5         16.07         12.92         1.03 o                         
  -2   9   5          9.06          8.20         1.47 o                         
  -1   9   5          2.56          5.05         1.28 o                         
   0   9   5          0.84          0.53         0.79 o                         
   1   9   5          1.92          2.76         0.87 o                         
   2   9   5         23.50         25.09         1.14 o                         
   3   9   5          7.15          4.64         1.50 o                         
   4   9   5         34.27         26.87         2.10 o                         
  -7  10   5          0.47          2.00         1.65 o                         
  -6  10   5         12.86         12.12         1.25 o                         
  -5  10   5         65.99         62.38         1.63 o                         
  -4  10   5        171.62        177.12         6.99 o                         
  -3  10   5         15.77         15.69         1.94 o                         
  -2  10   5          0.10         -0.52         1.48 o                         
  -1  10   5         11.35          8.95         1.42 o                         
   0  10   5         34.37         31.16         1.26 o                         
   1  10   5          0.02          0.13         0.82 o                         
   2  10   5          7.98         11.28         1.68 o                         
   3  10   5         11.45         10.59         1.97 o                         
   4  10   5          0.99          0.25         1.42 o                         
  -6  11   5          4.58          7.78         1.08 o                         
  -5  11   5         18.48         13.99         1.22 o                         
  -4  11   5          1.02         -0.55         1.07 o                         
  -3  11   5          6.03          7.95         1.80 o                         
  -2  11   5          8.45          7.75         1.69 o                         
  -1  11   5         11.12          9.55         1.62 o                         
   0  11   5          0.07          0.95         1.30 o                         
   1  11   5          0.06         -0.49         0.91 o                         
   2  11   5          5.44          6.50         1.79 o                         
   3  11   5          1.25          0.13         1.61 o                         
  -6  12   5          0.10          0.60         1.54 o                         
  -5  12   5          0.44         -0.09         1.03 o                         
  -4  12   5          3.83          2.10         1.05 o                         
  -3  12   5          1.11         -0.43         1.48 o                         
  -2  12   5          7.94         11.18         1.77 o                         
  -1  12   5          8.89         10.00         1.79 o                         
   0  12   5          0.20         -0.50         1.57 o                         
   1  12   5          1.05         -0.02         1.60 o                         
   2  12   5          0.00          0.50         1.68 o                         
  -2  13   5          1.87          3.34         1.66 o                         
  -1  13   5          1.68          3.15         1.89 o                         
   0  13   5          3.69          3.68         1.56 o                         
   1  13   5          3.50          1.96         1.62 o                         
  -3 -13   6          0.02         -1.23         1.23 o                         
  -2 -13   6          0.05          0.26         1.06 o                         
  -1 -13   6          8.67          6.57         1.57 o                         
   0 -13   6          1.11          2.16         1.66 o                         
   1 -13   6         24.54         28.14         2.20 o                         
   2 -13   6          0.10          1.43         1.79 o                         
   3 -13   6         32.95         40.66         2.40 o                         
  -4 -12   6         22.17         23.06         1.95 o                         
  -3 -12   6          4.39          2.34         1.05 o                         
  -2 -12   6          8.81          6.80         1.50 o                         
  -1 -12   6          4.71          4.37         1.50 o                         
   0 -12   6          8.91          8.89         1.74 o                         
   1 -12   6         10.86         11.97         1.77 o                         
   2 -12   6          5.55          7.40         1.75 o                         
   3 -12   6         72.61         86.70         2.91 o                         
   4 -12   6          6.45          7.69         1.82 o                         
  -6 -11   6          4.36          3.28         1.58 o                         
  -5 -11   6         12.34         13.33         1.90 o                         
  -4 -11   6          1.49          1.26         1.59 o                         
  -3 -11   6         47.05         51.24         1.64 o                         
  -2 -11   6          1.33          1.75         0.78 o                         
  -1 -11   6         15.08         11.64         1.09 o                         
   0 -11   6          9.80          8.32         0.98 o                         
   1 -11   6          2.30          2.43         1.33 o                         
   2 -11   6          5.09          3.30         1.00 o                         
   3 -11   6          1.07         -0.11         0.89 o                         
   4 -11   6          0.89          2.37         1.09 o                         
   5 -11   6          6.02          8.63         1.25 o                         
  -6 -10   6          0.18          0.46         1.52 o                         
  -5 -10   6         62.62         65.76         2.83 o                         
  -4 -10   6         28.34         34.29         2.06 o                         
  -3 -10   6         37.26         36.00         2.14 o                         
  -2 -10   6        360.98        362.33         3.18 o                         
  -1 -10   6          0.31          0.80         0.93 o                         
   0 -10   6          1.10          0.67         0.92 o                         
   1 -10   6        200.21        171.67        10.41 o                         
   2 -10   6         17.02         13.46         1.13 o                         
   3 -10   6          8.45          8.79         1.00 o                         
   4 -10   6         20.54         27.77         1.62 o                         
   5 -10   6         55.60         65.62         3.64 o                         
  -7  -9   6         19.70         20.82         1.95 o                         
  -6  -9   6        106.04         99.75         2.91 o                         
  -5  -9   6         62.79         60.08         2.36 o                         
  -4  -9   6        359.90        362.24         6.42 o                         
  -3  -9   6        605.83        617.29         5.80 o                         
  -2  -9   6        358.68        342.99         6.18 o                         
  -1  -9   6        163.37        173.10         2.62 o                         
   0  -9   6        124.86        105.62         2.48 o                         
   1  -9   6          4.14          1.47         0.79 o                         
   2  -9   6          5.35          2.47         0.81 o                         
   3  -9   6         14.68         18.18         1.09 o                         
   4  -9   6          8.44         10.37         1.41 o                         
   5  -9   6          3.55          3.03         1.37 o                         
   6  -9   6          0.07          0.31         1.36 o                         
  -7  -8   6         10.16         10.70         1.84 o                         
  -6  -8   6         26.55         31.65         1.93 o                         
  -5  -8   6          9.21         10.72         1.57 o                         
  -4  -8   6        170.44        164.10         3.00 o                         
  -3  -8   6          3.57          3.32         0.85 o                         
  -2  -8   6        600.31        605.50         5.29 o                         
  -1  -8   6         11.38          9.72         0.74 o                         
   0  -8   6         58.78         61.16         1.35 o                         
   1  -8   6          1.32          0.83         0.69 o                         
   2  -8   6          1.63          2.85         0.77 o                         
   3  -8   6          0.26          0.28         1.24 o                         
   4  -8   6          0.06         -0.25         0.71 o                         
   5  -8   6         14.12         15.02         1.14 o                         
   6  -8   6         83.42        102.09         3.12 o                         
  -8  -7   6          6.37          5.02         1.54 o                         
  -7  -7   6         12.10         11.07         1.54 o                         
  -6  -7   6          0.92          0.79         1.22 o                         
  -5  -7   6          1.95          2.11         1.33 o                         
  -4  -7   6         57.50         54.58         1.89 o                         
  -3  -7   6         48.60         48.15         1.73 o                         
  -2  -7   6         18.97         17.74         0.79 o                         
  -1  -7   6         13.97         13.82         0.76 o                         
   0  -7   6          0.61          0.91         0.94 o                         
   1  -7   6         97.08        103.30         2.33 o                         
   2  -7   6        169.24        165.13         3.26 o                         
   3  -7   6          0.51          0.07         0.73 o                         
   4  -7   6         24.48         22.34         0.88 o                         
   5  -7   6         15.62         18.99         1.14 o                         
   6  -7   6          0.51          1.69         1.34 o                         
  -8  -6   6         33.73         27.01         2.13 o                         
  -7  -6   6          3.38          2.34         1.34 o                         
  -6  -6   6          1.63          1.19         1.17 o                         
  -5  -6   6         81.18         81.52         2.26 o                         
  -4  -6   6          2.92          3.79         1.08 o                         
  -3  -6   6        797.85        775.02         5.27 o                         
  -2  -6   6        229.98        209.21         1.84 o                         
  -1  -6   6          4.36          4.45         0.43 o                         
   0  -6   6          0.37          0.40         0.53 o                         
   1  -6   6         40.02         34.45         4.92 o                         
   2  -6   6          4.59          4.39         0.63 o                         
   3  -6   6         38.38         31.97         0.89 o                         
   4  -6   6         34.22         37.38         1.45 o                         
   5  -6   6         55.14         61.42         1.61 o                         
   6  -6   6          1.84          1.69         1.51 o                         
   7  -6   6         19.79         24.72         2.08 o                         
  -8  -5   6         27.69         27.82         1.98 o                         
  -7  -5   6         10.55          9.58         1.60 o                         
  -6  -5   6          5.36          6.44         1.41 o                         
  -5  -5   6          1.00          0.85         1.12 o                         
  -4  -5   6          0.55         -0.16         0.93 o                         
  -3  -5   6          3.45          3.08         0.81 o                         
  -2  -5   6         28.28         26.08         1.01 o                         
  -1  -5   6         11.17          8.48         0.32 o                         
   0  -5   6        135.39        128.08         0.97 o                         
   1  -5   6          1.59         11.80         6.74 o                         
   2  -5   6          7.62          6.86         1.15 o                         
   3  -5   6         28.72         28.02         1.05 o                         
   4  -5   6        239.11        236.75         3.93 o                         
   5  -5   6         85.89         91.27         2.63 o                         
   6  -5   6          0.35          1.53         1.51 o                         
   7  -5   6          0.24         -1.72         1.72 o                         
  -9  -4   6          0.78          2.49         1.75 o                         
  -8  -4   6         18.35         21.61         1.97 o                         
  -7  -4   6         29.22         28.50         1.77 o                         
  -6  -4   6          0.47          1.18         1.21 o                         
  -5  -4   6         53.20         49.52         1.77 o                         
  -4  -4   6         82.25         95.08         2.06 o                         
  -3  -4   6        265.97        240.46         2.80 o                         
  -2  -4   6          0.33          0.65         0.69 o                         
  -1  -4   6        188.54        180.09         1.13 o                         
   0  -4   6          6.91          7.98         0.41 o                         
   1  -4   6         69.48         77.47         0.85 o                         
   2  -4   6         70.99         64.97         1.20 o                         
   3  -4   6         28.80         23.30         0.87 o                         
   4  -4   6          8.84         10.52         0.91 o                         
   5  -4   6        177.15        175.32         3.34 o                         
   6  -4   6         83.21         93.95         2.80 o                         
   7  -4   6          0.86          1.98         1.45 o                         
  -9  -3   6          0.17          0.51         1.51 o                         
  -8  -3   6         25.41         27.97         1.98 o                         
  -7  -3   6          3.40          2.89         1.26 o                         
  -6  -3   6        145.50        138.72         2.85 o                         
  -5  -3   6         38.04         37.43         1.57 o                         
  -4  -3   6         20.25         16.69         1.17 o                         
  -3  -3   6         38.44         45.95         1.30 o                         
  -2  -3   6          0.14          0.48         0.60 o                         
  -1  -3   6          0.00          0.36         0.27 o                         
   0  -3   6          6.61          9.02         0.80 o                         
   1  -3   6        106.22         89.56         1.47 o                         
   2  -3   6          3.02          2.97         0.42 o                         
   3  -3   6          2.54          2.44         0.68 o                         
   4  -3   6         58.14         55.71         1.35 o                         
   5  -3   6          6.17         11.85         1.56 o                         
   6  -3   6          0.03         -0.09         1.47 o                         
   7  -3   6          0.06         -0.04         1.53 o                         
  -9  -2   6          0.08          0.46         1.07 o                         
  -8  -2   6         21.92         24.17         1.39 o                         
  -7  -2   6         26.46         31.57         2.10 o                         
  -6  -2   6        161.46        152.70         3.86 o                         
  -5  -2   6          8.45          7.37         0.80 o                         
  -4  -2   6          1.11          1.11         0.62 o                         
  -3  -2   6          4.31          6.60         0.87 o                         
  -2  -2   6         84.70        113.68         1.85 o                         
  -1  -2   6         25.21         28.96         0.75 o                         
   0  -2   6         96.83         96.99         0.94 o                         
   1  -2   6         39.90         39.29         0.65 o                         
   2  -2   6         92.97        111.20         1.42 o                         
   3  -2   6         50.50         46.99         1.38 o                         
   4  -2   6          2.33          2.81         1.16 o                         
   5  -2   6         77.56         73.33         2.37 o                         
   6  -2   6        136.03        133.34         3.18 o                         
   7  -2   6         15.32         16.60         1.98 o                         
  -9  -1   6          0.75          1.59         1.14 o                         
  -8  -1   6         16.95         23.13         1.80 o                         
  -7  -1   6        115.39        122.94         4.58 o                         
  -6  -1   6        260.02        264.31         7.44 o                         
  -5  -1   6          7.89         10.39         2.80 o                         
  -4  -1   6        212.66        208.40         2.12 o                         
  -3  -1   6          0.03          0.12         0.49 o                         
  -2  -1   6       1525.09       1569.95         6.74 o                         
  -1  -1   6       1374.25       1443.90         4.10 o                         
   0  -1   6         46.38         45.79         0.58 o                         
   1  -1   6        438.14        451.88         2.78 o                         
   2  -1   6        604.64        613.90         3.37 o                         
   3  -1   6        161.28        158.08         1.98 o                         
   4  -1   6         29.61         32.69         1.03 o                         
   5  -1   6         89.69         89.46         2.46 o                         
   6  -1   6         24.74         26.53         1.95 o                         
   7  -1   6         40.09         38.47         2.19 o                         
 -10   0   6         10.97         13.95         1.89 o                         
  -9   0   6          0.89          0.92         1.04 o                         
  -8   0   6         46.06         50.48         1.58 o                         
  -7   0   6         63.74         59.35         2.09 o                         
  -6   0   6       2229.12       2042.76        11.79 o                         
  -5   0   6        430.28        420.12         2.74 o                         
  -4   0   6        108.33        109.52         3.07 o                         
  -3   0   6       1052.93       1185.52        14.26 o                         
  -2   0   6        139.62        157.68         3.17 o                         
  -1   0   6        914.40        984.35        17.93 o                         
   0   0   6        717.37        702.67         5.85 o                         
   1   0   6          1.46          2.35         0.49 o                         
   2   0   6        358.31        324.03         5.71 o                         
   3   0   6          0.78          0.41         0.50 o                         
   4   0   6         20.49         21.58         0.91 o                         
   5   0   6          1.14          1.66         0.77 o                         
   6   0   6         32.44         34.01         1.98 o                         
   7   0   6         47.85         63.05         2.76 o                         
  -9   1   6          9.69          7.49         1.10 o                         
  -8   1   6         12.76         11.42         1.11 o                         
  -7   1   6        313.32        303.30        10.71 o                         
  -6   1   6         17.82         17.24         3.06 o                         
  -5   1   6         15.81         16.45         1.15 o                         
  -4   1   6        228.32        222.10         2.78 o                         
  -3   1   6        132.19        150.98         2.28 o                         
  -2   1   6        240.85        281.37         3.02 o                         
  -1   1   6        646.21        668.25         6.29 o                         
   0   1   6         53.51         48.66         0.95 o                         
   1   1   6          0.26          0.72         0.79 o                         
   2   1   6        622.09        584.30         2.91 o                         
   3   1   6         74.63         70.56         2.49 o                         
   4   1   6        184.27        188.05         2.94 o                         
   5   1   6         68.18         69.04         1.54 o                         
   6   1   6         70.24         83.03         1.83 o                         
   7   1   6         86.11        101.76         3.11 o                         
  -9   2   6          1.02         -0.56         1.84 o                         
  -8   2   6          3.75          1.80         2.24 o                         
  -7   2   6         40.44         35.53         1.22 o                         
  -6   2   6         16.68         20.99         2.85 o                         
  -5   2   6         29.33         31.22         0.99 o                         
  -4   2   6        270.14        263.54         2.74 o                         
  -3   2   6         66.22         64.03         2.67 o                         
  -2   2   6        373.98        401.56         6.13 o                         
  -1   2   6         15.72         18.43         0.35 o                         
   0   2   6         34.39         38.89         0.77 o                         
   1   2   6         13.09         15.50         0.58 o                         
   2   2   6        281.28        269.60         2.98 o                         
   3   2   6         30.73         30.51         1.13 o                         
   4   2   6          3.65          3.26         0.80 o                         
   5   2   6          0.00          0.35         1.37 o                         
   6   2   6          4.43          5.07         0.99 o                         
   7   2   6          0.07          3.51         1.69 o                         
  -9   3   6          5.70          4.02         1.91 o                         
  -8   3   6          2.86          2.48         1.46 o                         
  -7   3   6          1.30          1.44         0.83 o                         
  -6   3   6        601.73        582.53        28.18 o                         
  -5   3   6          7.05          7.46         0.79 o                         
  -4   3   6          0.12          0.52         0.59 o                         
  -3   3   6        182.00        181.34         2.17 o                         
  -2   3   6         17.09         17.38         0.58 o                         
  -1   3   6        258.32        278.81         1.64 o                         
   0   3   6        215.93        216.09         4.03 o                         
   1   3   6          4.77          4.52         1.05 o                         
   2   3   6         10.25         12.91         0.72 o                         
   3   3   6          4.84          4.11         0.82 o                         
   4   3   6         33.27         35.96         1.23 o                         
   5   3   6         45.37         46.12         2.15 o                         
   6   3   6         11.15         11.68         1.23 o                         
   7   3   6          0.04          1.46         1.15 o                         
  -9   4   6         24.35         30.56         2.25 o                         
  -8   4   6          3.83          4.24         1.38 o                         
  -7   4   6         43.51         51.24         2.20 o                         
  -6   4   6          3.66          4.19         1.16 o                         
  -5   4   6         64.28         60.04         1.90 o                         
  -4   4   6         36.90         38.34         1.25 o                         
  -3   4   6        337.47        343.37         2.55 o                         
  -2   4   6        100.11        106.18         1.83 o                         
  -1   4   6        176.37        180.85         5.40 o                         
   0   4   6         31.55         28.97         0.84 o                         
   1   4   6         85.81         85.37         3.45 o                         
   2   4   6          2.70          4.51         0.65 o                         
   3   4   6         49.48         43.04         1.23 o                         
   4   4   6         15.85         18.15         1.09 o                         
   5   4   6          9.01          8.12         1.00 o                         
   6   4   6         18.91         20.31         1.36 o                         
   7   4   6          1.73          2.85         1.77 o                         
  -9   5   6          4.52          4.00         1.76 o                         
  -8   5   6         34.29         32.42         2.16 o                         
  -7   5   6         27.44         34.36         2.01 o                         
  -6   5   6          0.08         -0.86         0.88 o                         
  -5   5   6        109.78        108.71         1.74 o                         
  -4   5   6          0.75          0.73         0.53 o                         
  -3   5   6        226.46        244.26         2.04 o                         
  -2   5   6        205.81        226.83         2.11 o                         
  -1   5   6        360.58        383.47         3.90 o                         
   0   5   6         18.95         18.52         1.23 o                         
   1   5   6          6.05          5.16         0.66 o                         
   2   5   6        298.39        284.96         4.78 o                         
   3   5   6        247.47        242.91         4.32 o                         
   4   5   6          2.21          2.22         0.97 o                         
   5   5   6          8.16          6.81         1.00 o                         
   6   5   6         10.04         11.91         1.83 o                         
  -8   6   6          0.00          0.02         1.70 o                         
  -7   6   6         13.94         14.13         1.65 o                         
  -6   6   6          0.41          1.07         0.85 o                         
  -5   6   6         11.23         14.68         0.91 o                         
  -4   6   6          1.55          1.31         0.54 o                         
  -3   6   6         26.85         26.85         0.78 o                         
  -2   6   6         27.55         30.79         1.08 o                         
  -1   6   6        163.44        169.01         2.84 o                         
   0   6   6         24.73         26.24         1.38 o                         
   1   6   6        195.79        192.10         2.14 o                         
   2   6   6          0.85          0.36         0.65 o                         
   3   6   6         20.56         20.94         1.29 o                         
   4   6   6         12.42         10.56         1.55 o                         
   5   6   6          0.12          1.22         1.40 o                         
   6   6   6          0.22         -0.94         1.92 o                         
  -8   7   6          0.22          0.08         1.77 o                         
  -7   7   6         14.35         10.76         1.58 o                         
  -6   7   6          2.82          1.90         1.24 o                         
  -5   7   6          8.84          8.31         0.89 o                         
  -4   7   6          3.98          4.73         1.32 o                         
  -3   7   6         99.93         96.32         1.28 o                         
  -2   7   6          8.01          7.00         1.35 o                         
  -1   7   6         50.03         52.92         1.92 o                         
   0   7   6         13.80         14.19         1.33 o                         
   1   7   6        127.12        125.06         1.94 o                         
   2   7   6          8.26          8.26         0.94 o                         
   3   7   6         34.32         28.07         1.97 o                         
   4   7   6          0.13          0.57         1.70 o                         
   5   7   6          1.28          1.58         1.56 o                         
  -8   8   6          1.78          1.93         1.54 o                         
  -7   8   6          0.01         -0.42         1.56 o                         
  -6   8   6        122.80        110.19         3.77 o                         
  -5   8   6         13.22         13.54         1.38 o                         
  -4   8   6          7.64          6.36         0.89 o                         
  -3   8   6          2.27          1.47         1.23 o                         
  -2   8   6         19.05         17.04         1.50 o                         
  -1   8   6         79.01         77.97         2.29 o                         
   0   8   6          0.28          1.02         1.16 o                         
   1   8   6         25.54         24.25         1.51 o                         
   2   8   6          5.43          6.19         1.45 o                         
   3   8   6          7.29          6.85         1.60 o                         
   4   8   6         80.46         66.62         2.81 o                         
   5   8   6          1.22          1.18         1.92 o                         
  -7   9   6         11.65         11.09         1.75 o                         
  -6   9   6          1.02          0.59         1.02 o                         
  -5   9   6         12.62         11.56         1.51 o                         
  -4   9   6          7.59          6.35         1.46 o                         
  -3   9   6         52.55         41.78         2.09 o                         
  -2   9   6          2.25          0.46         1.45 o                         
  -1   9   6         53.77         57.91         2.18 o                         
   0   9   6         43.07         45.11         1.99 o                         
   1   9   6          1.56          1.51         0.93 o                         
   2   9   6         15.43         12.12         1.54 o                         
   3   9   6        207.17        187.33         3.93 o                         
   4   9   6          1.01          1.24         1.74 o                         
  -7  10   6          8.26         12.25         1.71 o                         
  -6  10   6         21.60         18.82         2.38 o                         
  -5  10   6         66.18         58.46         1.61 o                         
  -4  10   6          1.25          0.27         1.66 o                         
  -3  10   6         13.86         11.76         1.73 o                         
  -2  10   6          0.04         -0.11         1.53 o                         
  -1  10   6         24.53         25.29         1.92 o                         
   0  10   6          1.91          2.69         0.93 o                         
   1  10   6          0.24          0.16         0.95 o                         
   2  10   6         15.06         13.76         1.86 o                         
   3  10   6         12.53          9.65         2.06 o                         
  -6  11   6          0.28          1.09         0.98 o                         
  -5  11   6          0.72          1.05         1.21 o                         
  -4  11   6          1.35          1.36         1.72 o                         
  -3  11   6         20.51         17.77         2.02 o                         
  -2  11   6          3.37          0.68         1.68 o                         
  -1  11   6          0.04          1.52         1.58 o                         
   0  11   6          1.30          2.04         1.48 o                         
   1  11   6          1.11          1.98         0.87 o                         
   2  11   6          6.81          8.07         1.86 o                         
  -4  12   6          0.10         -0.01         1.57 o                         
  -3  12   6          0.63          0.70         1.81 o                         
  -2  12   6          1.98          2.81         1.77 o                         
  -1  12   6          3.83          3.67         1.52 o                         
   0  12   6          0.03          1.10         1.49 o                         
   1  12   6          0.24          0.95         1.56 o                         
   2  12   6          0.25          2.41         1.71 o                         
  -1 -13   7          9.62          8.90         1.67 o                         
   0 -13   7         23.01         30.97         2.18 o                         
   1 -13   7          1.32         -1.48         1.80 o                         
   2 -13   7          0.92         -0.11         1.40 o                         
  -3 -12   7          4.01          5.52         1.76 o                         
  -2 -12   7          0.07         -0.76         0.93 o                         
  -1 -12   7          7.59          7.52         1.02 o                         
   0 -12   7          4.31          2.27         0.91 o                         
   1 -12   7          0.32         -0.26         0.98 o                         
   2 -12   7         26.47         25.70         1.43 o                         
   3 -12   7          5.93          5.19         1.47 o                         
  -5 -11   7         25.23         24.92         1.78 o                         
  -4 -11   7          2.23          1.84         1.38 o                         
  -3 -11   7         54.43         57.96         1.65 o                         
  -2 -11   7         14.76         17.93         1.16 o                         
  -1 -11   7         15.63         15.07         1.18 o                         
   0 -11   7          0.07         -0.85         0.94 o                         
   1 -11   7         15.62         12.27         1.05 o                         
   2 -11   7          0.44          1.11         0.94 o                         
   3 -11   7          0.29          0.39         1.15 o                         
   4 -11   7         52.09         56.91         2.19 o                         
  -6 -10   7         20.39         16.93         1.91 o                         
  -5 -10   7          4.32          5.35         1.09 o                         
  -4 -10   7          3.41          3.90         1.41 o                         
  -3 -10   7        149.89        155.69         3.34 o                         
  -2 -10   7          3.77          2.49         0.91 o                         
  -1 -10   7         73.45         66.28         1.63 o                         
   0 -10   7         56.06         43.87         1.46 o                         
   1 -10   7          0.14         -0.27         0.95 o                         
   2 -10   7          0.94         -0.83         1.25 o                         
   3 -10   7          0.52          2.10         1.41 o                         
   4 -10   7          5.47          5.11         1.16 o                         
   5 -10   7          2.51          3.73         1.77 o                         
  -7  -9   7         32.82         32.72         2.31 o                         
  -6  -9   7          6.60          7.90         1.63 o                         
  -5  -9   7         22.30         22.87         1.76 o                         
  -4  -9   7         92.72         88.33         1.78 o                         
  -3  -9   7         27.79         29.05         1.87 o                         
  -2  -9   7          1.50          2.78         0.93 o                         
  -1  -9   7         42.67         37.53         1.38 o                         
   0  -9   7        274.54        237.64         3.58 o                         
   1  -9   7         12.15         11.97         1.39 o                         
   2  -9   7         11.75         14.91         1.49 o                         
   3  -9   7         25.82         20.32         1.59 o                         
   4  -9   7          3.41          7.57         1.61 o                         
   5  -9   7          0.30          1.24         1.66 o                         
   6  -9   7         17.31         27.89         2.06 o                         
  -7  -8   7         11.30          9.95         1.53 o                         
  -6  -8   7         62.12         62.80         2.39 o                         
  -5  -8   7          1.34          2.09         1.35 o                         
  -4  -8   7        388.89        397.10         4.52 o                         
  -3  -8   7        155.35        156.20         2.03 o                         
  -2  -8   7        138.05        150.38         4.82 o                         
  -1  -8   7        404.64        373.01         5.79 o                         
   0  -8   7          0.21         -0.30         0.96 o                         
   1  -8   7         59.98         50.31         1.80 o                         
   2  -8   7        149.90        106.82         2.63 o                         
   3  -8   7        237.26        236.11         3.82 o                         
   4  -8   7         43.99         39.68         1.74 o                         
   5  -8   7          1.62          2.42         0.95 o                         
   6  -8   7         10.24         13.07         1.73 o                         
  -7  -7   7         10.03          9.99         1.76 o                         
  -6  -7   7          9.96          9.94         1.50 o                         
  -5  -7   7         73.53         74.09         2.32 o                         
  -4  -7   7         59.99         59.91         2.00 o                         
  -3  -7   7          3.40          6.27         1.09 o                         
  -2  -7   7        821.72        820.64        10.09 o                         
  -1  -7   7        282.49        268.49         3.63 o                         
   0  -7   7         64.43         62.63         1.85 o                         
   1  -7   7         36.96         31.90         1.56 o                         
   2  -7   7         78.25         60.60         2.00 o                         
   3  -7   7          9.92         15.08         6.63 o                         
   4  -7   7         21.70         22.14         1.16 o                         
   5  -7   7         30.53         32.26         1.43 o                         
   6  -7   7         64.38         75.79         2.78 o                         
  -8  -6   7         10.46         11.95         1.67 o                         
  -7  -6   7          8.08          6.65         1.64 o                         
  -6  -6   7         34.20         33.97         1.89 o                         
  -5  -6   7         25.03         22.42         1.58 o                         
  -4  -6   7         38.25         39.00         1.72 o                         
  -3  -6   7        681.45        641.16         4.89 o                         
  -2  -6   7        130.64        135.17         1.60 o                         
  -1  -6   7        105.27         98.18         1.45 o                         
   0  -6   7         37.16         31.88         1.04 o                         
   1  -6   7         11.63          8.80         0.90 o                         
   2  -6   7         67.62         70.19         1.34 o                         
   3  -6   7         64.17         66.24         1.46 o                         
   4  -6   7         13.90         13.40         1.12 o                         
   5  -6   7         33.87         34.82         1.45 o                         
   6  -6   7          0.63          2.35         1.62 o                         
  -8  -5   7          1.29          0.85         1.38 o                         
  -7  -5   7         22.60         17.96         1.63 o                         
  -6  -5   7         80.22         84.72         2.53 o                         
  -5  -5   7         25.77         24.28         1.57 o                         
  -4  -5   7         13.68         12.55         1.22 o                         
  -3  -5   7        112.17        112.51         2.12 o                         
  -2  -5   7         92.11         89.26         1.83 o                         
  -1  -5   7        147.16        151.56         1.61 o                         
   0  -5   7        317.11        292.78         1.45 o                         
   1  -5   7          2.49          1.53         0.54 o                         
   2  -5   7         33.87         26.81         1.68 o                         
   3  -5   7          0.62          1.07         0.76 o                         
   4  -5   7          4.56          6.08         0.96 o                         
   5  -5   7         36.21         41.71         2.13 o                         
   6  -5   7         15.06         13.36         1.83 o                         
  -8  -4   7          1.10          1.79         1.57 o                         
  -7  -4   7         20.81         18.34         1.72 o                         
  -6  -4   7          4.39          2.98         1.27 o                         
  -5  -4   7         53.78         56.81         1.91 o                         
  -4  -4   7        127.29        109.30         2.19 o                         
  -3  -4   7          2.34          2.73         0.92 o                         
  -2  -4   7         54.96         54.82         0.97 o                         
  -1  -4   7        106.88        110.24         1.38 o                         
   0  -4   7         11.37         13.28         0.41 o                         
   1  -4   7         53.33         46.84         2.61 o                         
   2  -4   7          8.44         10.11         0.76 o                         
   3  -4   7         22.37         20.22         0.97 o                         
   4  -4   7          1.29          1.20         0.84 o                         
   5  -4   7         85.08         82.35         2.51 o                         
   6  -4   7          1.94          2.68         1.50 o                         
  -9  -3   7          6.29          4.86         1.50 o                         
  -8  -3   7         13.25         14.56         1.82 o                         
  -7  -3   7          0.16          1.71         1.23 o                         
  -6  -3   7          5.14          4.64         1.19 o                         
  -5  -3   7          3.42          5.86         1.17 o                         
  -4  -3   7        217.04        222.08         2.95 o                         
  -3  -3   7         72.46         74.36         1.74 o                         
  -2  -3   7       1257.45       1235.73         6.28 o                         
  -1  -3   7        298.20        308.64         2.88 o                         
   0  -3   7        101.32        104.68         1.17 o                         
   1  -3   7        174.62        175.44         2.49 o                         
   2  -3   7        129.28        130.94         1.67 o                         
   3  -3   7         45.71         43.37         2.28 o                         
   4  -3   7         28.03         31.69         1.21 o                         
   5  -3   7         96.17        104.33         2.79 o                         
   6  -3   7          8.10          8.70         1.75 o                         
   7  -3   7         18.59         13.46         1.79 o                         
  -9  -2   7          1.79          3.57         1.20 o                         
  -8  -2   7         43.51         39.92         2.80 o                         
  -7  -2   7         22.38         18.63         1.62 o                         
  -6  -2   7          0.90          0.47         0.89 o                         
  -5  -2   7         71.09         71.38         2.24 o                         
  -4  -2   7         22.48         25.72         1.31 o                         
  -3  -2   7        894.95        922.43         5.59 o                         
  -2  -2   7          5.22          6.90         0.89 o                         
  -1  -2   7          4.41          5.85         0.40 o                         
   0  -2   7         33.84         29.65         0.47 o                         
   1  -2   7        226.48        229.63         2.61 o                         
   2  -2   7         29.22         29.67         1.28 o                         
   3  -2   7         16.27         16.79         0.88 o                         
   4  -2   7        116.94        123.85         1.91 o                         
   5  -2   7        116.62        123.77         3.05 o                         
   6  -2   7         88.67         90.89         2.78 o                         
   7  -2   7          0.66          0.46         1.57 o                         
  -9  -1   7         44.54         44.32         1.58 o                         
  -8  -1   7         58.88         52.81         2.09 o                         
  -7  -1   7        109.22         98.21         1.79 o                         
  -6  -1   7          0.27         -0.35         1.03 o                         
  -5  -1   7        264.79        270.05         2.28 o                         
  -4  -1   7         12.21         18.27         5.80 o                         
  -3  -1   7         18.17         17.46         1.61 o                         
  -2  -1   7         17.89         15.89         1.00 o                         
  -1  -1   7         55.79         58.09         1.95 o                         
   0  -1   7         35.29         41.10         0.70 o                         
   1  -1   7        131.44        129.77         1.93 o                         
   2  -1   7        348.93        350.68         7.00 o                         
   3  -1   7          0.71          0.76         0.70 o                         
   4  -1   7          1.13          1.30         1.08 o                         
   5  -1   7          1.54          0.95         1.38 o                         
   6  -1   7        126.58        138.12         3.32 o                         
   7  -1   7          0.00          1.16         1.90 o                         
  -9   0   7         17.82         16.90         2.85 o                         
  -8   0   7         23.01         27.48         1.34 o                         
  -7   0   7         21.42         19.66         1.54 o                         
  -6   0   7        154.70        142.18         1.99 o                         
  -5   0   7        157.96        166.11         4.16 o                         
  -4   0   7        108.28        106.57         1.85 o                         
  -3   0   7         66.21         70.20         1.01 o                         
  -2   0   7       1035.06       1076.72         6.02 o                         
  -1   0   7        789.53        788.80         6.49 o                         
   0   0   7         73.07         67.51         1.06 o                         
   1   0   7         32.46         33.89         0.91 o                         
   2   0   7        111.76        119.05         2.46 o                         
   3   0   7          1.32          0.33         0.70 o                         
   4   0   7         59.67         62.29         1.40 o                         
   5   0   7          3.37          4.49         1.45 o                         
   6   0   7          6.70          6.62         1.80 o                         
   7   0   7         48.71         51.86         2.50 o                         
  -9   1   7         37.28         42.40         3.32 o                         
  -8   1   7          4.85          2.86         1.06 o                         
  -7   1   7         17.12         14.30         1.09 o                         
  -6   1   7         62.64         66.53         1.61 o                         
  -5   1   7         30.07         31.61         2.27 o                         
  -4   1   7          5.27          4.76         0.99 o                         
  -3   1   7        280.05        319.12         3.43 o                         
  -2   1   7         46.48         52.50         1.66 o                         
  -1   1   7       1151.26       1183.14        16.86 o                         
   0   1   7         72.03         78.25         1.22 o                         
   1   1   7         74.21         65.48         1.07 o                         
   2   1   7         45.27         45.15         1.05 o                         
   3   1   7        152.23        158.30         2.75 o                         
   4   1   7          3.58          4.41         0.85 o                         
   5   1   7          1.86          2.07         0.92 o                         
   6   1   7        149.10        163.82         3.68 o                         
   7   1   7          5.65         10.80         1.99 o                         
  -9   2   7         28.68         33.70         2.45 o                         
  -8   2   7          1.89          1.14         1.03 o                         
  -7   2   7         10.54         11.79         1.58 o                         
  -6   2   7          1.09          7.31         3.05 o                         
  -5   2   7        364.50        360.19         5.76 o                         
  -4   2   7          0.73          0.94         0.60 o                         
  -3   2   7          8.57          6.41         0.55 o                         
  -2   2   7         43.28         55.40         1.69 o                         
  -1   2   7       1075.33       1113.06        16.37 o                         
   0   2   7          0.44         -0.41         0.44 o                         
   1   2   7         57.10         57.12         1.01 o                         
   2   2   7        479.50        472.73         4.07 o                         
   3   2   7          9.43          9.13         1.31 o                         
   4   2   7         13.04         13.67         1.02 o                         
   5   2   7          7.28          8.07         0.99 o                         
   6   2   7          3.48          3.17         1.15 o                         
   7   2   7          0.20         -0.24         1.75 o                         
  -9   3   7          8.01          6.79         2.11 o                         
  -8   3   7         18.86         16.93         1.09 o                         
  -7   3   7          6.85          6.43         0.88 o                         
  -6   3   7        204.21        216.97         7.30 o                         
  -5   3   7        518.89        542.18        29.69 o                         
  -4   3   7          0.59          0.64         0.62 o                         
  -3   3   7         66.80         75.44         1.16 o                         
  -2   3   7          5.04          9.24         1.11 o                         
  -1   3   7         26.72         25.11         1.20 o                         
   0   3   7        206.66        221.48         2.57 o                         
   1   3   7        210.23        208.05         4.82 o                         
   2   3   7         15.99         15.71         1.19 o                         
   3   3   7         35.69         35.50         1.17 o                         
   4   3   7         12.48         14.35         1.09 o                         
   5   3   7          5.29          4.95         0.99 o                         
   6   3   7          1.18          1.80         1.14 o                         
   7   3   7          7.33         10.67         1.69 o                         
  -9   4   7          5.62          7.86         1.61 o                         
  -8   4   7          1.19          1.83         1.34 o                         
  -7   4   7          2.79          3.26         0.93 o                         
  -6   4   7         95.20        103.88         1.76 o                         
  -5   4   7        479.47        521.23         3.38 o                         
  -4   4   7         12.70         13.69         1.17 o                         
  -3   4   7         69.75         72.29         1.83 o                         
  -2   4   7         81.81         87.29         2.10 o                         
  -1   4   7         39.34         37.43         1.62 o                         
   0   4   7          2.71          1.70         0.64 o                         
   1   4   7          0.21         -0.01         0.69 o                         
   2   4   7         19.65         19.57         1.32 o                         
   3   4   7          6.17          6.08         0.90 o                         
   4   4   7          0.57          0.84         0.94 o                         
   5   4   7         13.97         13.65         1.13 o                         
   6   4   7          0.54          0.67         1.13 o                         
  -9   5   7          7.21          9.17         1.64 o                         
  -8   5   7         12.33         14.39         1.94 o                         
  -7   5   7          0.86          0.23         1.22 o                         
  -6   5   7         14.34         15.25         0.87 o                         
  -5   5   7         44.42         43.38         1.23 o                         
  -4   5   7         24.58         25.35         1.27 o                         
  -3   5   7        190.47        196.79         6.28 o                         
  -2   5   7         90.04         82.95         3.75 o                         
  -1   5   7          0.93          0.24         1.19 o                         
   0   5   7         69.68         73.57         1.99 o                         
   1   5   7        220.81        238.31        11.03 o                         
   2   5   7        294.22        275.92         3.28 o                         
   3   5   7         15.30         15.00         1.02 o                         
   4   5   7          0.05          0.11         0.89 o                         
   5   5   7          1.31          2.02         1.06 o                         
   6   5   7         13.51         13.74         2.03 o                         
  -8   6   7          0.72          0.03         1.65 o                         
  -7   6   7          0.54         -0.06         1.48 o                         
  -6   6   7         32.55         36.72         1.29 o                         
  -5   6   7         93.14         90.06         1.35 o                         
  -4   6   7          0.94          1.05         0.59 o                         
  -3   6   7         21.36         20.67         1.07 o                         
  -2   6   7        322.77        324.20         4.44 o                         
  -1   6   7         25.46         19.04         1.53 o                         
   0   6   7          0.03         -0.27         1.14 o                         
   1   6   7         17.21         16.11         0.93 o                         
   2   6   7         16.87         18.75         1.08 o                         
   3   6   7         40.44         40.39         1.98 o                         
   4   6   7         66.45         66.49         2.67 o                         
   5   6   7          0.42          0.61         1.68 o                         
  -8   7   7         12.00         14.67         2.06 o                         
  -7   7   7          3.88          2.23         1.50 o                         
  -6   7   7          6.00          4.65         1.47 o                         
  -5   7   7          8.79          7.81         0.86 o                         
  -4   7   7         52.70         45.44         1.35 o                         
  -3   7   7          6.29          6.75         0.90 o                         
  -2   7   7         70.82         66.25         2.21 o                         
  -1   7   7         53.26         53.33         1.94 o                         
   0   7   7         13.99         14.20         1.33 o                         
   1   7   7         96.88         91.32         1.52 o                         
   2   7   7          0.27         -0.07         0.81 o                         
   3   7   7        178.76        170.42         3.65 o                         
   4   7   7          1.70          1.59         1.40 o                         
   5   7   7          0.77          1.44         1.80 o                         
  -8   8   7          0.03         -0.75         1.63 o                         
  -7   8   7          9.45          7.62         1.43 o                         
  -6   8   7         13.10         13.69         1.11 o                         
  -5   8   7         10.94         10.37         0.99 o                         
  -4   8   7          5.58          5.04         1.51 o                         
  -3   8   7         20.47         17.79         1.77 o                         
  -2   8   7         16.16         18.66         1.68 o                         
  -1   8   7         64.97         66.99         2.22 o                         
   0   8   7          1.37          0.15         1.06 o                         
   1   8   7          9.16         10.77         1.03 o                         
   2   8   7         24.54         19.14         1.90 o                         
   3   8   7        104.73         95.92         3.14 o                         
   4   8   7          8.79          9.14         1.85 o                         
  -7   9   7          4.09          4.00         1.45 o                         
  -6   9   7          0.49          0.54         1.01 o                         
  -5   9   7          6.65          3.90         1.55 o                         
  -4   9   7          0.33         -0.84         1.53 o                         
  -3   9   7          1.96          1.28         1.30 o                         
  -2   9   7         53.01         53.91         2.16 o                         
  -1   9   7          0.16         -0.13         1.28 o                         
   0   9   7          0.02          0.18         1.30 o                         
   1   9   7          7.90          6.74         0.94 o                         
   2   9   7         90.65         79.32         2.86 o                         
   3   9   7         19.34         17.93         2.22 o                         
  -7  10   7          0.30         -0.36         1.38 o                         
  -6  10   7         10.35          8.35         1.83 o                         
  -5  10   7         17.82         18.23         2.01 o                         
  -4  10   7          4.58          5.07         1.47 o                         
  -3  10   7          5.81          5.08         1.69 o                         
  -2  10   7         22.42         25.48         2.03 o                         
  -1  10   7         12.62         10.75         1.54 o                         
   0  10   7         14.54         12.88         1.45 o                         
   1  10   7          1.73          2.12         0.94 o                         
   2  10   7         30.62         28.46         2.04 o                         
  -6  11   7          0.05         -0.15         1.73 o                         
  -5  11   7         12.72         13.30         2.00 o                         
  -4  11   7         27.47         28.17         2.00 o                         
  -3  11   7          0.18         -0.15         1.74 o                         
  -2  11   7          8.31          8.95         1.89 o                         
  -1  11   7          0.95          1.86         1.45 o                         
   0  11   7          5.24          6.41         1.17 o                         
   1  11   7          1.26          1.01         0.98 o                         
   2  11   7          4.31          2.61         1.58 o                         
  -2  12   7          0.01          0.64         1.73 o                         
  -1  12   7          0.27         -0.52         1.52 o                         
   0  12   7          8.11          7.52         1.86 o                         
   1  12   7          2.47         -0.03         1.18 o                         
  -4 -12   8          2.37          0.95         1.32 o                         
  -3 -12   8          7.33          8.55         1.24 o                         
  -2 -12   8          0.36         -1.12         1.12 o                         
  -1 -12   8         16.58         19.12         1.70 o                         
   0 -12   8         12.49          9.95         1.38 o                         
   1 -12   8          7.53         10.00         1.47 o                         
   2 -12   8          0.74          0.16         1.29 o                         
  -4 -11   8          0.44         -0.51         1.56 o                         
  -3 -11   8          5.25          4.01         1.01 o                         
  -2 -11   8          0.01         -0.45         0.96 o                         
  -1 -11   8         13.39         12.90         1.43 o                         
   0 -11   8          3.09          1.24         1.37 o                         
   1 -11   8          0.46         -0.93         1.36 o                         
   2 -11   8          1.03          1.26         1.29 o                         
   3 -11   8          3.52          2.22         1.25 o                         
  -6 -10   8         35.99         38.47         2.31 o                         
  -5 -10   8         52.84         62.09         2.36 o                         
  -4 -10   8          0.14         -0.38         1.21 o                         
  -3 -10   8         86.92         86.65         4.77 o                         
  -2 -10   8        119.37        104.53         1.94 o                         
  -1 -10   8          6.80          7.80         2.16 o                         
   0 -10   8          5.34          5.65         1.33 o                         
   1 -10   8         20.56         14.76         1.59 o                         
   2 -10   8          1.92          1.90         1.34 o                         
   3 -10   8         29.90         22.76         2.00 o                         
   4 -10   8         35.18         46.00         2.43 o                         
  -6  -9   8         39.54         41.12         2.33 o                         
  -5  -9   8         26.40         27.65         1.81 o                         
  -4  -9   8          2.17          1.38         1.47 o                         
  -3  -9   8          3.50          4.10         1.39 o                         
  -2  -9   8         41.04         41.81         1.35 o                         
  -1  -9   8         19.77         21.87         2.22 o                         
   0  -9   8          6.93          6.31         1.43 o                         
   1  -9   8         40.51         24.12         1.69 o                         
   2  -9   8         60.01         49.95         2.21 o                         
   3  -9   8         14.72         17.87         1.69 o                         
   4  -9   8         12.84         18.39         1.92 o                         
  -7  -8   8          0.04          0.77         1.68 o                         
  -6  -8   8          6.22          6.38         1.50 o                         
  -5  -8   8         12.79          6.80         1.36 o                         
  -4  -8   8         78.18         78.05         2.30 o                         
  -3  -8   8          0.09          2.22         1.30 o                         
  -2  -8   8        319.43        321.41         7.16 o                         
  -1  -8   8         29.10         32.07         1.24 o                         
   0  -8   8          0.07          1.83         1.23 o                         
   1  -8   8         60.84         44.14         1.87 o                         
   2  -8   8         20.02         12.26         1.58 o                         
   3  -8   8          1.16          1.56         1.40 o                         
   4  -8   8          4.94          6.01         1.56 o                         
   5  -8   8         32.90         35.71         1.71 o                         
  -7  -7   8          7.03          5.47         1.58 o                         
  -6  -7   8         25.51         24.04         1.71 o                         
  -5  -7   8         43.19         41.61         1.91 o                         
  -4  -7   8         33.84         32.15         1.66 o                         
  -3  -7   8        516.28        510.24         5.14 o                         
  -2  -7   8        495.10        481.07        15.03 o                         
  -1  -7   8        439.85        433.79         3.82 o                         
   0  -7   8         86.92         79.40         2.18 o                         
   1  -7   8         36.42         34.33         1.60 o                         
   2  -7   8          3.60          2.62         1.37 o                         
   3  -7   8          3.65          4.49         0.92 o                         
   4  -7   8          0.19          0.24         0.96 o                         
   5  -7   8          0.06          0.30         1.15 o                         
   6  -7   8          0.22          0.68         1.46 o                         
  -8  -6   8          4.16          6.87         1.49 o                         
  -7  -6   8         34.51         32.09         2.07 o                         
  -6  -6   8        116.11        117.10         2.98 o                         
  -5  -6   8          0.65          0.79         1.28 o                         
  -4  -6   8        172.50        165.67         2.87 o                         
  -3  -6   8          3.49          3.96         1.17 o                         
  -2  -6   8         48.78         48.49         1.27 o                         
  -1  -6   8        109.51        109.45         1.66 o                         
   0  -6   8         48.26         42.63         1.75 o                         
   1  -6   8         27.90         22.74         1.07 o                         
   2  -6   8         15.23         12.38         1.32 o                         
   3  -6   8          1.30          2.08         0.84 o                         
   4  -6   8         22.55         24.92         1.30 o                         
   5  -6   8          0.02          0.16         1.07 o                         
   6  -6   8         16.12         16.09         1.95 o                         
  -8  -5   8         12.53          8.14         1.78 o                         
  -7  -5   8          2.68          0.56         1.36 o                         
  -6  -5   8          2.47          1.75         1.32 o                         
  -5  -5   8         13.63         11.04         1.33 o                         
  -4  -5   8         58.76         51.23         1.82 o                         
  -3  -5   8        560.48        578.53         4.88 o                         
  -2  -5   8        687.63        693.74         4.35 o                         
  -1  -5   8        201.86        186.45         2.26 o                         
   0  -5   8         30.78         27.82         0.93 o                         
   1  -5   8        286.54        275.40        18.32 o                         
   2  -5   8          7.73          7.43         0.96 o                         
   3  -5   8         13.09         10.58         0.96 o                         
   4  -5   8         57.65         59.02         1.61 o                         
   5  -5   8         15.63         15.87         1.32 o                         
   6  -5   8          0.63          0.37         1.47 o                         
  -8  -4   8         14.34         14.04         1.62 o                         
  -7  -4   8          5.50          6.31         1.56 o                         
  -6  -4   8         22.28         14.31         1.44 o                         
  -5  -4   8         85.48         78.12         2.16 o                         
  -4  -4   8          3.58          6.71         1.20 o                         
  -3  -4   8        105.02        101.26         2.17 o                         
  -2  -4   8          1.84          2.54         0.54 o                         
  -1  -4   8         10.26         10.19         0.75 o                         
   0  -4   8         56.46         53.80         1.20 o                         
   1  -4   8         30.68         26.95         0.97 o                         
   2  -4   8         66.13         62.37         1.76 o                         
   3  -4   8         86.19         93.68         1.67 o                         
   4  -4   8         67.40         66.54         1.99 o                         
   5  -4   8        173.52        182.97         3.67 o                         
   6  -4   8         13.97         11.96         1.80 o                         
  -9  -3   8          0.85          3.74         1.39 o                         
  -8  -3   8          4.86          4.28         1.35 o                         
  -7  -3   8         43.18         42.61         2.06 o                         
  -6  -3   8          2.02          3.43         1.26 o                         
  -5  -3   8         55.33         53.61         1.91 o                         
  -4  -3   8        117.93        109.59         2.34 o                         
  -3  -3   8         38.22         43.05         1.59 o                         
  -2  -3   8         11.95         13.06         1.03 o                         
  -1  -3   8         53.39         47.99         0.65 o                         
   0  -3   8         22.18         19.90         0.62 o                         
   1  -3   8        600.79        582.13         3.71 o                         
   2  -3   8        253.19        253.93         2.37 o                         
   3  -3   8          2.73          2.05         0.78 o                         
   4  -3   8         11.06         11.19         1.01 o                         
   5  -3   8          4.37          8.14         1.69 o                         
   6  -3   8         57.79         60.98         2.60 o                         
  -9  -2   8          2.71          3.07         1.54 o                         
  -8  -2   8         36.79         30.16         2.95 o                         
  -7  -2   8          8.97         11.66         1.12 o                         
  -6  -2   8          6.97          6.35         1.88 o                         
  -5  -2   8         52.96         46.88         1.83 o                         
  -4  -2   8          8.58          7.74         1.09 o                         
  -3  -2   8        183.86        195.68         2.89 o                         
  -2  -2   8         30.74         23.59         1.22 o                         
  -1  -2   8        115.57        110.72         1.91 o                         
   0  -2   8         11.62         10.46         0.52 o                         
   1  -2   8          0.41          0.44         0.47 o                         
   2  -2   8         17.44         17.65         0.90 o                         
   3  -2   8          0.40          1.08         0.74 o                         
   4  -2   8         22.49         23.97         1.15 o                         
   5  -2   8         27.67         30.27         1.91 o                         
   6  -2   8          1.36          1.62         1.78 o                         
  -9  -1   8          1.59          2.76         1.22 o                         
  -8  -1   8          4.57          3.48         1.35 o                         
  -7  -1   8         17.77         22.00         1.18 o                         
  -6  -1   8        137.88        113.76         6.44 o                         
  -5  -1   8          0.34          0.80         0.74 o                         
  -4  -1   8         72.95         65.00         1.15 o                         
  -3  -1   8         12.54         12.26         1.22 o                         
  -2  -1   8         14.27         17.38         1.21 o                         
  -1  -1   8        152.32        127.70         1.18 o                         
   0  -1   8         65.76         67.86         0.93 o                         
   1  -1   8          5.65          5.32         0.66 o                         
   2  -1   8         26.94         24.49         0.91 o                         
   3  -1   8          1.29          1.90         0.81 o                         
   4  -1   8         15.77         14.84         1.61 o                         
   5  -1   8          0.15         -1.26         1.28 o                         
   6  -1   8         11.27         15.47         1.95 o                         
  -9   0   8          1.69          2.55         1.09 o                         
  -8   0   8          0.21          0.02         0.96 o                         
  -7   0   8         46.20         46.28         1.47 o                         
  -6   0   8         49.49         43.63         1.33 o                         
  -5   0   8          1.49          1.75         0.73 o                         
  -4   0   8         50.87         51.51         1.78 o                         
  -3   0   8        113.01        107.96         2.24 o                         
  -2   0   8          2.23         -0.34         0.96 o                         
  -1   0   8         53.06         47.40         1.00 o                         
   0   0   8          0.58          2.38         0.60 o                         
   1   0   8        105.85        108.49         1.46 o                         
   2   0   8         16.07         17.50         0.85 o                         
   3   0   8          0.98          0.53         0.72 o                         
   4   0   8          2.63          3.12         0.87 o                         
   5   0   8          3.74          1.46         1.28 o                         
   6   0   8         73.95         77.47         2.83 o                         
  -9   1   8          4.75          6.80         1.16 o                         
  -8   1   8          0.13         -0.91         1.03 o                         
  -7   1   8          2.23          2.57         0.96 o                         
  -6   1   8        144.93        142.66         4.73 o                         
  -5   1   8        126.64        119.73         4.01 o                         
  -4   1   8        339.23        347.78         3.91 o                         
  -3   1   8          0.86          1.02         0.98 o                         
  -2   1   8        442.05        475.29         2.71 o                         
  -1   1   8        448.38        471.11         2.75 o                         
   0   1   8         65.67         67.60         0.96 o                         
   1   1   8         15.23         14.84         0.85 o                         
   2   1   8        187.74        172.03         4.67 o                         
   3   1   8         17.05         14.10         1.32 o                         
   4   1   8          0.51          0.61         0.88 o                         
   5   1   8          4.44          4.43         1.04 o                         
   6   1   8          3.42          5.36         1.85 o                         
  -9   2   8          0.18          1.51         1.73 o                         
  -8   2   8          3.60          4.04         1.70 o                         
  -7   2   8         33.69         34.52         3.02 o                         
  -6   2   8       1035.23       1068.78         7.50 o                         
  -5   2   8        225.44        206.33         3.32 o                         
  -4   2   8         45.43         41.52         1.68 o                         
  -3   2   8         26.59         30.88         1.54 o                         
  -2   2   8         52.65         65.82         1.99 o                         
  -1   2   8         44.62         44.42         1.81 o                         
   0   2   8         19.26         20.05         1.26 o                         
   1   2   8         78.06         67.14         1.79 o                         
   2   2   8          1.18          1.26         1.03 o                         
   3   2   8         61.09         58.79         1.42 o                         
   4   2   8          0.32          0.35         0.84 o                         
   5   2   8          6.98          5.30         1.23 o                         
   6   2   8          2.48          2.91         1.05 o                         
  -9   3   8          0.28         -0.70         1.81 o                         
  -8   3   8          0.62         -0.29         1.23 o                         
  -7   3   8          0.13          1.27         1.24 o                         
  -6   3   8         53.20         52.58         1.46 o                         
  -5   3   8         14.45         16.53         2.08 o                         
  -4   3   8          0.15          1.49         2.23 o                         
  -3   3   8         71.89         68.75         2.02 o                         
  -2   3   8         69.85         74.91         2.11 o                         
  -1   3   8         36.58         41.19         1.74 o                         
   0   3   8         46.81         44.33         1.53 o                         
   1   3   8          3.27          3.51         1.00 o                         
   2   3   8          3.84          2.42         1.08 o                         
   3   3   8        104.82        104.32         3.35 o                         
   4   3   8         37.98         39.05         1.72 o                         
   5   3   8          2.22         -0.35         0.98 o                         
   6   3   8          0.32         -0.68         1.07 o                         
  -9   4   8          1.59         -1.56         1.56 o                         
  -8   4   8          3.11          3.69         1.44 o                         
  -7   4   8          4.26          3.15         0.89 o                         
  -6   4   8         85.29         86.86         1.70 o                         
  -5   4   8         55.98         56.30         2.45 o                         
  -4   4   8          0.26          0.38         1.15 o                         
  -3   4   8          5.21          7.50         1.22 o                         
  -2   4   8          6.06          5.86         1.18 o                         
  -1   4   8        514.24        525.12         5.07 o                         
   0   4   8        422.31        436.73        13.81 o                         
   1   4   8          8.44          9.66         1.14 o                         
   2   4   8          3.88          2.68         1.10 o                         
   3   4   8         30.71         26.89         2.30 o                         
   4   4   8          9.50          7.56         1.23 o                         
   5   4   8          4.74          6.26         1.09 o                         
   6   4   8          3.92          3.82         1.15 o                         
  -8   5   8          8.23         10.71         1.67 o                         
  -7   5   8          9.21         10.23         1.30 o                         
  -6   5   8        167.59        176.37         5.24 o                         
  -5   5   8         51.17         48.83         1.40 o                         
  -4   5   8        698.49        740.03        14.37 o                         
  -3   5   8        251.13        263.11         2.67 o                         
  -2   5   8          0.53          1.70         1.38 o                         
  -1   5   8        229.51        235.98         3.52 o                         
   0   5   8          7.89          8.45         1.29 o                         
   1   5   8         95.38         98.30         1.99 o                         
   2   5   8          9.81         11.08         1.29 o                         
   3   5   8         19.64         21.87         1.15 o                         
   4   5   8          0.99          0.76         1.30 o                         
   5   5   8          4.73          5.55         1.04 o                         
  -8   6   8          3.79          3.51         1.68 o                         
  -7   6   8          0.27          0.37         0.99 o                         
  -6   6   8          4.98          5.68         0.99 o                         
  -5   6   8         88.86         95.21         2.88 o                         
  -4   6   8         96.83         97.56         1.85 o                         
  -3   6   8          2.27          0.99         0.99 o                         
  -2   6   8         21.22         19.44         1.14 o                         
  -1   6   8        123.62        121.57         2.70 o                         
   0   6   8         56.42         61.69         2.07 o                         
   1   6   8          0.38          0.16         0.73 o                         
   2   6   8         21.38         19.66         1.20 o                         
   3   6   8         59.38         55.40         2.10 o                         
   4   6   8          2.67          3.14         1.00 o                         
  -8   7   8          1.91          2.44         1.35 o                         
  -7   7   8         15.75         16.00         1.26 o                         
  -6   7   8         10.71         11.44         1.12 o                         
  -5   7   8          8.59          5.73         1.46 o                         
  -4   7   8          5.78          5.01         1.05 o                         
  -3   7   8         26.38         25.93         1.29 o                         
  -2   7   8          0.00          0.11         1.40 o                         
  -1   7   8         82.33         77.30         2.36 o                         
   0   7   8         26.77         21.72         1.50 o                         
   1   7   8         19.19         16.73         0.92 o                         
   2   7   8         83.46         70.72         1.58 o                         
   3   7   8         20.90         17.43         1.85 o                         
   4   7   8         12.79         10.91         1.80 o                         
  -8   8   8          0.08          0.06         1.83 o                         
  -7   8   8          2.65          2.58         1.57 o                         
  -6   8   8          0.64          1.70         1.40 o                         
  -5   8   8          0.22          0.06         1.59 o                         
  -4   8   8          1.38         -0.50         1.48 o                         
  -3   8   8          6.68          6.86         1.65 o                         
  -2   8   8         10.52         12.19         1.64 o                         
  -1   8   8          4.35          4.54         1.34 o                         
   0   8   8          3.99          3.09         0.81 o                         
   1   8   8          2.02          1.25         0.81 o                         
   2   8   8         24.31         24.10         2.16 o                         
   3   8   8         18.28         15.84         2.05 o                         
  -7   9   8          0.25         -0.37         1.23 o                         
  -6   9   8          0.22          0.26         1.42 o                         
  -5   9   8          0.52          1.40         1.34 o                         
  -4   9   8          0.62         -1.74         1.74 o                         
  -3   9   8          6.61          4.18         1.53 o                         
  -2   9   8          5.28          3.65         1.39 o                         
  -1   9   8          7.59          9.09         1.41 o                         
   0   9   8         11.83         12.67         1.63 o                         
   1   9   8          2.54          0.93         0.96 o                         
   2   9   8         11.88          8.44         1.92 o                         
  -6  10   8         11.87         10.19         1.72 o                         
  -5  10   8         39.11         39.05         2.33 o                         
  -4  10   8          1.80          0.24         1.53 o                         
  -3  10   8          4.79          4.44         1.76 o                         
  -2  10   8         15.43         12.72         1.83 o                         
  -1  10   8         41.42         37.38         2.17 o                         
   0  10   8         24.05         24.97         1.28 o                         
   1  10   8          0.01          0.70         1.40 o                         
   2  10   8         15.86         14.82         1.90 o                         
  -4  11   8          6.55          5.31         1.53 o                         
  -3  11   8          0.82          0.42         1.89 o                         
  -2  11   8          0.64         -1.78         1.78 o                         
  -1  11   8         12.43         16.32         1.99 o                         
   0  11   8          6.38          6.02         1.14 o                         
   1  11   8          0.27         -0.56         1.39 o                         
  -3 -12   9          0.00         -1.20         1.65 o                         
  -2 -12   9         12.88         12.85         1.37 o                         
  -1 -12   9          0.07         -1.28         1.65 o                         
   0 -12   9         11.55         14.40         1.73 o                         
   1 -12   9          2.76          0.99         1.46 o                         
  -4 -11   9         14.92         16.11         1.98 o                         
  -3 -11   9         39.06         46.17         1.61 o                         
  -2 -11   9          3.12          2.00         0.93 o                         
  -1 -11   9         14.10         10.30         1.65 o                         
   0 -11   9         29.79         29.26         2.06 o                         
   1 -11   9         15.95         19.39         1.92 o                         
   2 -11   9         19.68         27.67         2.20 o                         
  -5 -10   9         12.36         18.19         1.67 o                         
  -4 -10   9          3.69          4.14         1.48 o                         
  -3 -10   9          3.64          6.40         1.06 o                         
  -2 -10   9          1.74          3.04         1.01 o                         
  -1 -10   9          8.06          9.41         1.38 o                         
   0 -10   9          0.22         -0.87         1.36 o                         
   1 -10   9         12.90         10.21         1.58 o                         
   2 -10   9          0.05          0.00         1.41 o                         
   3 -10   9          6.57          6.11         1.58 o                         
  -6  -9   9          5.86          6.88         1.76 o                         
  -5  -9   9          4.46          2.53         1.45 o                         
  -4  -9   9          0.06          0.53         1.29 o                         
  -3  -9   9         82.17         86.63         4.55 o                         
  -2  -9   9         17.89         19.71         1.25 o                         
  -1  -9   9         10.90         12.38         1.07 o                         
   0  -9   9         16.92         14.43         1.58 o                         
   1  -9   9          9.81          6.29         1.27 o                         
   2  -9   9          1.32         -0.05         1.45 o                         
   3  -9   9          0.01          0.75         1.47 o                         
   4  -9   9         11.90         10.28         1.83 o                         
  -7  -8   9         14.25         17.40         1.71 o                         
  -6  -8   9          0.21          0.40         1.36 o                         
  -5  -8   9          6.14          3.96         1.43 o                         
  -4  -8   9          3.76          3.25         0.89 o                         
  -3  -8   9          1.17          1.33         1.17 o                         
  -2  -8   9          3.49          4.32         0.88 o                         
  -1  -8   9        232.49        226.71         5.73 o                         
   0  -8   9          5.02          3.07         1.41 o                         
   1  -8   9         16.57         11.13         1.54 o                         
   2  -8   9          2.11          0.81         1.40 o                         
   3  -8   9          0.01         -0.13         1.38 o                         
   4  -8   9          2.51          2.86         1.42 o                         
   5  -8   9          4.94          7.22         1.61 o                         
  -7  -7   9          1.22          2.16         1.50 o                         
  -6  -7   9         18.31         15.70         1.61 o                         
  -5  -7   9          0.32          0.50         1.31 o                         
  -4  -7   9         12.57         11.19         1.41 o                         
  -3  -7   9         91.51         88.12         1.66 o                         
  -2  -7   9         34.63         34.54         1.21 o                         
  -1  -7   9        113.39        111.09         2.33 o                         
   0  -7   9         30.42         33.06         1.70 o                         
   1  -7   9         65.74         55.93         2.09 o                         
   2  -7   9         30.64         21.64         1.82 o                         
   3  -7   9         17.99         13.02         1.07 o                         
   4  -7   9          0.19          1.46         1.05 o                         
   5  -7   9          1.81          0.36         1.14 o                         
  -7  -6   9         16.48         13.72         1.53 o                         
  -6  -6   9         34.11         33.21         2.00 o                         
  -5  -6   9          0.13          0.07         1.21 o                         
  -4  -6   9          0.02         -0.10         1.22 o                         
  -3  -6   9         26.54         26.68         1.62 o                         
  -2  -6   9         92.20         95.79         1.34 o                         
  -1  -6   9         91.71         82.81         2.31 o                         
   0  -6   9        122.22        109.88         2.60 o                         
   1  -6   9          0.10          0.47         1.22 o                         
   2  -6   9          2.32          1.56         0.79 o                         
   3  -6   9        273.75        253.49         8.95 o                         
   4  -6   9         40.24         35.42         1.45 o                         
   5  -6   9          1.18         -0.18         1.10 o                         
  -8  -5   9          4.08          3.21         1.57 o                         
  -7  -5   9          0.95          0.36         1.50 o                         
  -6  -5   9         44.26         36.17         1.90 o                         
  -5  -5   9         12.63         10.57         1.47 o                         
  -4  -5   9         52.58         43.68         1.84 o                         
  -3  -5   9        373.49        377.60         4.30 o                         
  -2  -5   9        718.86        698.67         6.30 o                         
  -1  -5   9       2109.52       2099.17         6.64 o                         
   0  -5   9         55.38         51.92         1.72 o                         
   1  -5   9         16.87         16.48         1.36 o                         
   2  -5   9        227.51        213.16         2.65 o                         
   3  -5   9          1.31          0.88         0.82 o                         
   4  -5   9          0.43          0.62         1.04 o                         
   5  -5   9         10.24         10.55         1.17 o                         
  -8  -4   9          6.59          5.90         1.60 o                         
  -7  -4   9          0.73          0.93         1.34 o                         
  -6  -4   9        180.92        156.57         3.26 o                         
  -5  -4   9         62.46         55.36         2.03 o                         
  -4  -4   9         58.27         64.65         2.04 o                         
  -3  -4   9        551.18        545.82         5.01 o                         
  -2  -4   9        406.91        402.25         2.97 o                         
  -1  -4   9          5.42          8.26         0.81 o                         
   0  -4   9       1337.52       1285.72         3.96 o                         
   1  -4   9         67.99         63.62         1.39 o                         
   2  -4   9         26.25         26.24         2.19 o                         
   3  -4   9         48.50         46.05         1.42 o                         
   4  -4   9          1.67          2.28         0.94 o                         
   5  -4   9          0.20          0.34         1.42 o                         
  -8  -3   9          4.24          2.96         1.68 o                         
  -7  -3   9         46.15         35.61         2.11 o                         
  -6  -3   9         39.83         50.96         2.16 o                         
  -5  -3   9         26.27         19.29         1.59 o                         
  -4  -3   9         13.32          8.08         1.15 o                         
  -3  -3   9        112.13        118.05         2.52 o                         
  -2  -3   9        231.78        232.74         1.98 o                         
  -1  -3   9        244.11        250.86         2.09 o                         
   0  -3   9        135.10        124.15         1.79 o                         
   1  -3   9         20.05         17.57         0.75 o                         
   2  -3   9         86.66         80.55         1.55 o                         
   3  -3   9          0.31         -0.37         0.80 o                         
   4  -3   9          0.62          1.56         0.92 o                         
   5  -3   9         17.62         18.19         2.02 o                         
  -8  -2   9          1.34          1.72         1.63 o                         
  -7  -2   9          7.88          6.91         1.45 o                         
  -6  -2   9         56.78         44.38         1.98 o                         
  -5  -2   9          2.09          2.53         1.27 o                         
  -4  -2   9        291.07        295.84         3.82 o                         
  -3  -2   9         18.24         16.59         1.28 o                         
  -2  -2   9          6.68          8.15         0.70 o                         
  -1  -2   9         68.55         67.81         1.05 o                         
   0  -2   9         24.08         24.61         0.71 o                         
   1  -2   9         46.50         46.17         0.93 o                         
   2  -2   9         10.01          9.07         0.86 o                         
   3  -2   9          2.67          3.84         0.82 o                         
   4  -2   9          4.44          3.14         1.00 o                         
   5  -2   9         30.10         29.91         2.06 o                         
   6  -2   9          0.34          0.15         1.90 o                         
  -9  -1   9         23.24         29.10         1.58 o                         
  -8  -1   9          0.14          0.65         1.05 o                         
  -7  -1   9         26.17         28.63         1.25 o                         
  -6  -1   9          5.44          3.97         1.36 o                         
  -5  -1   9         46.75         36.86         1.76 o                         
  -4  -1   9          3.24          2.00         1.06 o                         
  -3  -1   9         82.39         96.08         2.27 o                         
  -2  -1   9         26.41         27.79         0.93 o                         
  -1  -1   9         31.37         31.03         0.98 o                         
   0  -1   9          8.05          8.20         0.58 o                         
   1  -1   9         26.61         27.41         1.43 o                         
   2  -1   9         17.74         16.25         1.48 o                         
   3  -1   9          3.77          4.03         0.89 o                         
   4  -1   9          0.36          0.69         1.23 o                         
   5  -1   9          2.75          0.97         1.41 o                         
   6  -1   9         37.51         42.72         2.51 o                         
  -9   0   9          1.07          3.75         1.26 o                         
  -8   0   9          6.78          5.59         1.10 o                         
  -7   0   9         57.11         62.58         1.60 o                         
  -6   0   9          1.15         -0.34         1.31 o                         
  -5   0   9         51.52         57.19         2.10 o                         
  -4   0   9          2.33          3.50         1.09 o                         
  -3   0   9        153.03        154.26         2.82 o                         
  -2   0   9         36.80         35.35         1.00 o                         
  -1   0   9        119.26        125.20         1.66 o                         
   0   0   9          7.23          7.51         0.56 o                         
   1   0   9         56.30         54.60         1.47 o                         
   2   0   9         57.41         54.58         1.29 o                         
   3   0   9        102.36         97.63         2.88 o                         
   4   0   9         20.84         20.39         1.66 o                         
   5   0   9         17.83         15.39         1.93 o                         
   6   0   9          3.09          3.36         1.91 o                         
  -9   1   9         13.96         18.27         1.37 o                         
  -8   1   9         14.97         19.23         1.20 o                         
  -7   1   9          6.21          7.65         1.02 o                         
  -6   1   9         26.63         27.68         1.93 o                         
  -5   1   9         72.25         73.32         2.29 o                         
  -4   1   9          6.76          6.22         1.19 o                         
  -3   1   9          3.38          2.76         1.10 o                         
  -2   1   9         12.39         15.92         0.77 o                         
  -1   1   9         14.18         13.29         0.77 o                         
   0   1   9         30.18         27.16         0.76 o                         
   1   1   9         50.73         47.18         1.55 o                         
   2   1   9         16.45         16.19         0.90 o                         
   3   1   9         11.49          8.99         1.34 o                         
   4   1   9          8.93          9.95         1.05 o                         
   5   1   9          0.50         -1.28         1.63 o                         
  -9   2   9          1.31          1.86         0.97 o                         
  -8   2   9          4.86          2.84         1.06 o                         
  -7   2   9          1.68          4.34         1.51 o                         
  -6   2   9          7.91          9.61         1.57 o                         
  -5   2   9          4.86          5.48         1.42 o                         
  -4   2   9         39.44         35.95         1.86 o                         
  -3   2   9         16.45         16.99         1.48 o                         
  -2   2   9         41.32         38.85         1.81 o                         
  -1   2   9          5.00          4.06         1.26 o                         
   0   2   9          8.30          7.00         1.09 o                         
   1   2   9          6.44         10.33         1.13 o                         
   2   2   9         12.42         16.03         1.44 o                         
   3   2   9          0.09          0.02         1.30 o                         
   4   2   9          2.13          1.76         1.01 o                         
   5   2   9          6.30          5.94         1.13 o                         
  -9   3   9          1.19         -0.03         1.63 o                         
  -8   3   9         15.43         14.50         2.58 o                         
  -7   3   9          5.02          5.23         1.29 o                         
  -6   3   9         18.30         14.60         1.59 o                         
  -5   3   9         62.70         63.41         2.45 o                         
  -4   3   9         37.16         36.64         1.86 o                         
  -3   3   9        108.72        107.31         2.61 o                         
  -2   3   9         15.08         17.12         1.54 o                         
  -1   3   9        113.26        119.46         2.72 o                         
   0   3   9        229.23        230.78         3.07 o                         
   1   3   9          5.97          6.81         1.18 o                         
   2   3   9          0.31          0.02         1.02 o                         
   3   3   9         31.74         27.72         1.20 o                         
   4   3   9         55.23         59.88         3.82 o                         
   5   3   9          0.06         -0.73         1.14 o                         
  -9   4   9         12.93         11.09         2.13 o                         
  -7   4   9          4.74          5.03         0.79 o                         
  -6   4   9         21.56         22.39         1.14 o                         
  -5   4   9        204.55        221.74         3.75 o                         
  -4   4   9        284.03        288.13         4.12 o                         
  -3   4   9        215.71        239.54         3.81 o                         
  -2   4   9          6.50          5.67         1.42 o                         
  -1   4   9        111.09        114.94         2.71 o                         
   0   4   9         62.67         65.55         1.38 o                         
   1   4   9          1.79          1.71         0.80 o                         
   2   4   9          2.75          2.40         1.10 o                         
   3   4   9         12.04         10.65         1.08 o                         
   4   4   9          6.75          6.79         1.13 o                         
   5   4   9          0.00          0.09         1.01 o                         
  -8   5   9          9.35         11.68         1.73 o                         
  -7   5   9          9.34         12.30         0.88 o                         
  -6   5   9          0.06         -0.31         1.36 o                         
  -5   5   9        569.04        610.45        10.88 o                         
  -4   5   9          7.00          8.98         1.18 o                         
  -3   5   9         62.04         58.41         1.57 o                         
  -2   5   9        120.59        126.29         2.02 o                         
  -1   5   9         10.64          9.03         1.38 o                         
   0   5   9         40.60         43.68         2.67 o                         
   1   5   9         48.44         46.73         1.24 o                         
   2   5   9          2.76          1.44         1.22 o                         
   3   5   9          0.05         -0.48         1.02 o                         
   4   5   9          8.74          8.68         1.71 o                         
   5   5   9          1.15          0.40         1.61 o                         
  -8   6   9          5.85          6.55         1.72 o                         
  -7   6   9          2.82          1.89         1.46 o                         
  -6   6   9         22.90         19.36         1.63 o                         
  -5   6   9         40.50         40.09         2.46 o                         
  -4   6   9          0.64          1.35         1.70 o                         
  -3   6   9         28.34         27.07         3.26 o                         
  -2   6   9         65.85         68.00         2.42 o                         
  -1   6   9          1.44          2.02         1.39 o                         
   0   6   9         22.66         20.67         1.05 o                         
   1   6   9         59.61         63.03         1.43 o                         
   2   6   9          7.41          8.60         1.27 o                         
   3   6   9          0.58          0.23         1.01 o                         
   4   6   9          1.48          0.62         1.02 o                         
  -8   7   9          3.97          5.72         1.83 o                         
  -7   7   9          0.21         -0.03         1.54 o                         
  -6   7   9          0.17          1.79         1.73 o                         
  -5   7   9          0.15          0.08         0.96 o                         
  -4   7   9         36.72         36.39         2.12 o                         
  -3   7   9         76.85         80.81         1.88 o                         
  -2   7   9         37.81         38.29         1.94 o                         
  -1   7   9          1.29          2.31         1.28 o                         
   0   7   9          6.13          4.84         0.89 o                         
   1   7   9          1.36          0.77         1.14 o                         
   2   7   9          6.75          6.79         1.80 o                         
   3   7   9         16.20         13.69         2.02 o                         
  -7   8   9          0.13          1.79         1.68 o                         
  -6   8   9          3.36          4.20         1.46 o                         
  -5   8   9         26.08         25.82         2.00 o                         
  -4   8   9          0.41          0.75         1.24 o                         
  -3   8   9         27.62         29.07         2.04 o                         
  -2   8   9          0.09          1.72         1.30 o                         
  -1   8   9          0.93          1.00         1.30 o                         
   0   8   9          0.62         -0.04         0.85 o                         
   1   8   9          1.83          1.21         1.17 o                         
   2   8   9          0.98          0.17         1.58 o                         
  -6   9   9          9.00          8.00         1.77 o                         
  -5   9   9          0.67          1.91         1.71 o                         
  -4   9   9          1.03         -0.34         1.52 o                         
  -3   9   9         26.73         26.72         2.30 o                         
  -2   9   9          0.06         -0.65         1.60 o                         
  -1   9   9          2.98          3.67         1.58 o                         
   0   9   9          8.20          6.15         1.39 o                         
   1   9   9          1.98          1.59         1.64 o                         
   2   9   9          8.12          6.88         2.07 o                         
  -5  10   9          0.20         -0.24         1.88 o                         
  -4  10   9          0.14         -0.92         1.74 o                         
  -3  10   9          0.29         -1.66         1.66 o                         
  -2  10   9         18.52         24.23         1.92 o                         
  -1  10   9         23.75         22.62         1.96 o                         
   0  10   9          8.98          7.92         1.21 o                         
   1  10   9         31.89         31.37         2.28 o                         
   0  11   9          2.93          4.89         1.81 o                         
  -3 -11  10          6.49          9.38         1.28 o                         
  -2 -11  10          5.92          8.56         1.49 o                         
  -1 -11  10          1.81          0.82         1.66 o                         
   0 -11  10         23.44         31.17         1.92 o                         
   1 -11  10          4.63          3.88         1.70 o                         
  -5 -10  10         19.74         22.86         2.04 o                         
  -4 -10  10          0.53          0.85         1.53 o                         
  -3 -10  10         26.88         33.11         1.48 o                         
  -2 -10  10         21.75         24.70         1.38 o                         
  -1 -10  10         10.64         11.58         1.55 o                         
   0 -10  10        107.76        106.74         3.04 o                         
   1 -10  10         25.78         29.67         1.99 o                         
   2 -10  10          1.40          0.72         1.67 o                         
  -6  -9  10          0.21         -1.19         1.68 o                         
  -5  -9  10         30.30         33.58         1.93 o                         
  -4  -9  10          4.47          4.77         1.50 o                         
  -3  -9  10          0.23          0.03         0.90 o                         
  -2  -9  10          3.77          3.22         0.98 o                         
  -1  -9  10          1.75          3.32         1.37 o                         
   0  -9  10         11.42          9.96         1.40 o                         
   1  -9  10          2.77          1.71         1.40 o                         
   2  -9  10          0.00         -0.63         1.53 o                         
   3  -9  10          7.03          4.62         1.65 o                         
  -6  -8  10         28.06         29.73         2.03 o                         
  -5  -8  10          8.84          8.27         1.64 o                         
  -4  -8  10          8.88         12.71         1.34 o                         
  -3  -8  10          3.85          3.96         0.90 o                         
  -2  -8  10          3.01          5.00         0.94 o                         
  -1  -8  10         14.97         12.98         1.57 o                         
   0  -8  10          0.48         -0.02         1.37 o                         
   1  -8  10          0.19         -0.05         1.27 o                         
   2  -8  10          3.89          3.36         1.54 o                         
   3  -8  10         11.50         10.64         1.82 o                         
  -7  -7  10         10.19         10.71         1.82 o                         
  -6  -7  10          0.94          1.68         1.34 o                         
  -5  -7  10         54.58         56.45         2.33 o                         
  -4  -7  10          7.89          7.52         1.41 o                         
  -3  -7  10        193.75        199.13         3.10 o                         
  -2  -7  10         37.78         39.13         1.33 o                         
  -1  -7  10         46.03         43.85         1.97 o                         
   0  -7  10         25.77         18.92         1.60 o                         
   1  -7  10         49.80         39.15         2.00 o                         
   2  -7  10         42.20         38.18         2.16 o                         
   3  -7  10          0.23         -0.56         1.27 o                         
   4  -7  10         32.84         33.41         1.47 o                         
  -7  -6  10          0.19          0.20         1.59 o                         
  -6  -6  10         10.59         12.21         1.83 o                         
  -5  -6  10         29.20         36.56         2.06 o                         
  -4  -6  10          6.89          6.63         1.42 o                         
  -3  -6  10          6.32          7.15         0.82 o                         
  -2  -6  10          0.20          0.72         1.37 o                         
  -1  -6  10          3.35          3.58         1.39 o                         
   0  -6  10          0.57          0.86         1.17 o                         
   1  -6  10          7.60          5.01         1.21 o                         
   2  -6  10         15.35         11.94         0.97 o                         
   3  -6  10          1.88          1.54         0.90 o                         
   4  -6  10          0.91          0.48         1.09 o                         
   5  -6  10          7.07          8.00         1.44 o                         
  -7  -5  10          1.66          2.13         1.31 o                         
  -6  -5  10         11.33          9.57         1.47 o                         
  -5  -5  10        204.91        189.47         3.53 o                         
  -4  -5  10          5.96          5.80         1.36 o                         
  -3  -5  10         33.83         35.01         1.88 o                         
  -2  -5  10        347.17        349.31         4.96 o                         
  -1  -5  10        150.11        146.07         2.98 o                         
   0  -5  10          1.93          0.30         0.75 o                         
   1  -5  10         90.37         84.30         2.63 o                         
   2  -5  10          9.87         10.64         0.99 o                         
   3  -5  10          0.01         -0.30         0.92 o                         
   4  -5  10          0.41          2.80         1.15 o                         
   5  -5  10          1.41          1.18         0.97 o                         
  -8  -4  10         35.43         35.69         2.42 o                         
  -7  -4  10         17.16         10.99         1.69 o                         
  -6  -4  10         64.01         65.25         2.42 o                         
  -5  -4  10         48.22         46.16         2.02 o                         
  -4  -4  10         32.28         30.85         1.74 o                         
  -3  -4  10        134.26        133.64         2.82 o                         
  -2  -4  10        355.01        355.11         3.01 o                         
  -1  -4  10        377.57        384.41         3.53 o                         
   0  -4  10         25.29         24.98         1.62 o                         
   1  -4  10         57.16         49.06         1.35 o                         
   2  -4  10         33.00         28.83         1.21 o                         
   3  -4  10         58.43         55.06         1.83 o                         
   4  -4  10         70.67         74.07         2.44 o                         
   5  -4  10          4.94          5.18         1.77 o                         
  -8  -3  10          1.09          2.31         1.83 o                         
  -7  -3  10          0.11          0.78         1.29 o                         
  -6  -3  10          0.33          0.21         1.44 o                         
  -5  -3  10        156.42        143.92         3.09 o                         
  -4  -3  10          0.05          0.28         1.23 o                         
  -3  -3  10         76.46         77.79         2.29 o                         
  -2  -3  10        361.17        360.29         2.73 o                         
  -1  -3  10          7.53          7.27         0.72 o                         
   0  -3  10        319.72        319.74         2.58 o                         
   1  -3  10         16.82         14.44         1.08 o                         
   2  -3  10          2.05          0.81         0.83 o                         
   3  -3  10         16.75         15.10         1.14 o                         
   4  -3  10          4.77          6.81         1.17 o                         
   5  -3  10         18.69         16.30         1.95 o                         
  -8  -2  10         34.23         40.29         2.35 o                         
  -7  -2  10          7.51          5.80         1.64 o                         
  -6  -2  10          6.24          3.90         1.30 o                         
  -5  -2  10          3.21          2.11         1.36 o                         
  -4  -2  10          1.91          1.20         1.23 o                         
  -3  -2  10         17.44         18.14         1.42 o                         
  -2  -2  10          0.01          0.25         0.61 o                         
  -1  -2  10        343.50        339.67         3.11 o                         
   0  -2  10        149.26        138.82         2.64 o                         
   1  -2  10        144.74        138.45         1.92 o                         
   2  -2  10         29.56         27.17         1.16 o                         
   3  -2  10          4.54          5.75         1.66 o                         
   4  -2  10         22.06         23.56         1.24 o                         
   5  -2  10          6.51          6.88         1.91 o                         
  -8  -1  10          3.42          7.13         1.74 o                         
  -7  -1  10          0.13          0.61         1.37 o                         
  -6  -1  10          5.03          5.18         1.35 o                         
  -5  -1  10         43.56         38.14         1.96 o                         
  -4  -1  10         62.00         63.46         2.11 o                         
  -3  -1  10         22.95         22.84         1.49 o                         
  -2  -1  10          3.05          2.01         0.72 o                         
  -1  -1  10         36.92         37.45         0.90 o                         
   0  -1  10          0.97          0.95         0.64 o                         
   1  -1  10          9.10          6.83         0.80 o                         
   2  -1  10          2.49          2.13         0.87 o                         
   3  -1  10          0.01          4.86         4.24 o                         
   4  -1  10          7.27          6.67         1.69 o                         
   5  -1  10         25.69         21.42         2.16 o                         
  -8   0  10         23.58         35.69         2.21 o                         
  -7   0  10         33.70         37.82         2.13 o                         
  -6   0  10         17.48         16.96         1.68 o                         
  -5   0  10         47.03         43.04         1.98 o                         
  -4   0  10         29.94         29.71         1.72 o                         
  -3   0  10          0.48          0.72         1.18 o                         
  -2   0  10         28.62         25.21         0.97 o                         
  -1   0  10          0.76          1.22         0.53 o                         
   0   0  10          0.39          0.39         0.56 o                         
   1   0  10         96.53         97.24         2.39 o                         
   2   0  10         18.65         14.15         0.93 o                         
   3   0  10          2.80          2.50         0.85 o                         
   4   0  10          0.06          1.41         1.56 o                         
   5   0  10          1.52          2.16         1.52 o                         
  -9   1  10          4.54          6.32         1.67 o                         
  -8   1  10          1.11          1.62         1.53 o                         
  -7   1  10         27.47         31.69         2.08 o                         
  -6   1  10          5.16          5.30         1.47 o                         
  -5   1  10        123.77        116.57         2.77 o                         
  -4   1  10          6.17          3.51         1.33 o                         
  -3   1  10          9.00          6.95         1.39 o                         
  -2   1  10         37.81         30.59         1.70 o                         
  -1   1  10          7.41          9.33         1.34 o                         
   0   1  10        110.61        109.00         1.72 o                         
   1   1  10         57.00         53.85         1.86 o                         
   2   1  10         92.65         89.78         2.36 o                         
   3   1  10         27.32         26.24         1.87 o                         
   4   1  10         23.21         24.10         1.27 o                         
   5   1  10         20.49         23.98         2.24 o                         
  -9   2  10         14.36         20.00         2.08 o                         
  -8   2  10          1.18          0.76         1.19 o                         
  -7   2  10          2.56          3.03         1.45 o                         
  -6   2  10         29.95         30.31         1.92 o                         
  -5   2  10         21.70         21.15         1.69 o                         
  -4   2  10         15.85         15.11         1.51 o                         
  -3   2  10          0.00         -0.41         1.29 o                         
  -2   2  10          0.54          1.24         1.29 o                         
  -1   2  10          0.01          0.69         1.27 o                         
   0   2  10         12.04         11.77         1.38 o                         
   1   2  10         25.32         24.15         1.57 o                         
   2   2  10         72.86         75.95         2.31 o                         
   3   2  10         32.63         32.12         1.93 o                         
   4   2  10         33.23         34.91         1.43 o                         
   5   2  10          1.63          2.51         1.17 o                         
  -9   3  10         11.69         11.63         1.74 o                         
  -8   3  10          2.56          3.77         1.28 o                         
  -7   3  10          1.91          3.23         1.31 o                         
  -6   3  10          0.00          0.76         1.35 o                         
  -5   3  10        231.75        229.05         3.89 o                         
  -4   3  10          9.46          8.75         1.55 o                         
  -3   3  10         13.06         13.68         1.61 o                         
  -2   3  10         12.02         15.67         1.58 o                         
  -1   3  10        136.81        135.19         3.01 o                         
   0   3  10         32.71         28.51         1.53 o                         
   1   3  10          2.32          1.76         1.16 o                         
   2   3  10          6.91          6.87         1.28 o                         
   3   3  10          0.07          0.12         1.03 o                         
   4   3  10          0.03          0.98         0.96 o                         
   5   3  10          4.58          5.48         1.54 o                         
  -8   4  10          1.72          1.86         1.19 o                         
  -7   4  10          6.34          7.05         1.06 o                         
  -6   4  10         49.48         44.22         2.06 o                         
  -5   4  10         84.56         87.40         2.81 o                         
  -4   4  10         21.10         20.41         1.81 o                         
  -3   4  10          0.53          0.46         1.35 o                         
  -2   4  10         14.84         16.42         1.68 o                         
   0   4  10         12.53         13.78         0.97 o                         
   1   4  10          8.47          9.16         1.32 o                         
   2   4  10         24.24         20.41         1.56 o                         
   3   4  10         13.13         12.57         1.43 o                         
   4   4  10          4.43          4.59         1.22 o                         
  -7   5  10          3.26          1.78         1.00 o                         
  -6   5  10         28.56         25.86         2.59 o                         
  -5   5  10          0.62          1.90         1.23 o                         
  -4   5  10          0.43          1.73         1.14 o                         
  -3   5  10          2.08          0.65         1.02 o                         
  -2   5  10          5.02          5.62         1.08 o                         
  -1   5  10         39.36         39.03         1.95 o                         
   0   5  10          5.08          7.17         0.96 o                         
   1   5  10          2.84          2.16         1.24 o                         
   2   5  10          7.93          9.56         1.48 o                         
   3   5  10         11.11         10.47         1.11 o                         
   4   5  10          5.55          4.94         1.22 o                         
  -7   6  10          2.20          2.45         1.72 o                         
  -6   6  10          7.96          7.81         1.65 o                         
  -5   6  10          3.27          1.69         1.25 o                         
  -4   6  10         19.84         20.53         1.53 o                         
  -3   6  10         73.03         87.55         6.75 o                         
  -2   6  10          0.08         -0.34         1.28 o                         
  -1   6  10         38.78         40.60         2.02 o                         
   0   6  10         83.69         83.99         1.74 o                         
   1   6  10         48.08         48.51         2.00 o                         
   2   6  10          2.66          2.26         1.34 o                         
   3   6  10          5.60          2.70         0.92 o                         
   4   6  10         12.33         13.00         1.80 o                         
  -7   7  10          4.88          6.24         1.78 o                         
  -6   7  10          0.78         -0.40         1.44 o                         
  -5   7  10          5.14          4.06         1.79 o                         
  -4   7  10        249.66        280.61         6.99 o                         
  -3   7  10         21.33         25.71         2.95 o                         
  -2   7  10          0.83          0.71         1.27 o                         
  -1   7  10          5.23          3.16         1.27 o                         
   0   7  10         10.73         10.13         1.21 o                         
   1   7  10          5.98          5.74         1.35 o                         
   2   7  10          3.93          3.17         1.01 o                         
  -6   8  10          1.13          3.42         1.90 o                         
  -5   8  10          1.31          2.78         1.91 o                         
  -4   8  10         21.32         22.72         1.40 o                         
  -3   8  10         34.80         37.07         2.37 o                         
  -2   8  10          4.34          5.35         1.52 o                         
  -1   8  10          5.76          6.82         1.57 o                         
   0   8  10          0.36          0.19         0.93 o                         
   1   8  10          0.95          0.25         1.02 o                         
  -5   9  10          0.16          0.56         1.65 o                         
  -4   9  10         12.88         13.10         2.16 o                         
  -3   9  10          2.48          1.43         1.80 o                         
  -2   9  10          0.72          1.34         1.69 o                         
  -1   9  10         15.97         20.11         1.93 o                         
   0   9  10          5.59          5.49         1.32 o                         
  -2  10  10          1.96          2.03         1.72 o                         
  -1  10  10         25.74         24.53         2.14 o                         
   0  10  10         16.71         17.80         1.97 o                         
  -3 -11  11          0.21          1.14         1.68 o                         
  -2 -11  11          0.00          1.16         1.41 o                         
  -4 -10  11         19.93         23.55         2.12 o                         
  -3 -10  11          0.02          0.62         1.03 o                         
  -2 -10  11          6.49          8.56         1.75 o                         
  -1 -10  11         31.71         38.51         2.22 o                         
   0 -10  11          7.79         10.55         1.94 o                         
  -5  -9  11         21.71         26.17         2.05 o                         
  -4  -9  11          5.51          7.93         1.11 o                         
  -3  -9  11         53.91         59.92         1.72 o                         
  -2  -9  11          2.90          0.08         1.74 o                         
  -1  -9  11          5.14          4.38         1.39 o                         
   0  -9  11          3.91          2.41         1.63 o                         
   1  -9  11          7.91          6.84         1.77 o                         
   2  -9  11         13.65         11.62         2.02 o                         
  -6  -8  11         15.73         18.59         1.87 o                         
  -5  -8  11          2.01          0.78         1.43 o                         
  -4  -8  11         19.90         21.46         1.51 o                         
  -3  -8  11          1.67          0.95         0.81 o                         
  -2  -8  11          0.02          0.04         1.49 o                         
  -1  -8  11          1.16          0.66         1.35 o                         
   0  -8  11         22.36         21.20         1.86 o                         
   1  -8  11         56.77         65.01         2.66 o                         
   2  -8  11          0.45          1.95         1.71 o                         
  -6  -7  11          0.08          1.32         1.43 o                         
  -5  -7  11          5.16          4.89         1.39 o                         
  -4  -7  11          2.25          4.96         0.94 o                         
  -3  -7  11          0.06         -0.37         1.44 o                         
  -2  -7  11          0.05          0.31         1.51 o                         
  -1  -7  11          0.21          0.53         1.50 o                         
   0  -7  11         23.48         22.49         1.66 o                         
   1  -7  11          1.76          1.42         1.51 o                         
   2  -7  11         37.74         41.37         2.26 o                         
   3  -7  11          5.32          6.27         1.55 o                         
  -7  -6  11          9.00         12.66         1.66 o                         
  -6  -6  11         38.81         46.62         2.34 o                         
  -5  -6  11          1.10          2.81         1.49 o                         
  -4  -6  11          1.82          2.24         1.33 o                         
  -3  -6  11          1.46          2.05         1.01 o                         
  -2  -6  11         22.25         22.70         1.86 o                         
  -1  -6  11         27.05         29.15         1.89 o                         
   0  -6  11        109.09         97.77         2.66 o                         
   1  -6  11         37.90         36.35         1.97 o                         
   2  -6  11         48.79         49.19         2.34 o                         
   3  -6  11          7.80          7.21         1.10 o                         
   4  -6  11          0.02          0.98         1.53 o                         
  -7  -5  11          1.09          0.00         1.74 o                         
  -6  -5  11          0.20          1.48         1.48 o                         
  -5  -5  11          1.42          2.08         1.33 o                         
  -4  -5  11         66.47         62.71         2.36 o                         
  -3  -5  11         15.04         15.62         1.24 o                         
  -2  -5  11          9.40          9.45         1.00 o                         
  -1  -5  11         31.59         37.23         1.93 o                         
   0  -5  11          3.45          2.08         1.35 o                         
   1  -5  11         11.58         10.78         1.06 o                         
   2  -5  11          0.03         -0.41         0.92 o                         
   3  -5  11          0.01         -0.76         1.00 o                         
   4  -5  11         15.25         13.15         1.32 o                         
  -7  -4  11          0.66         -0.98         1.55 o                         
  -6  -4  11          1.94          2.77         1.50 o                         
  -5  -4  11          1.01          0.81         1.32 o                         
  -4  -4  11         29.48         31.02         1.79 o                         
  -3  -4  11         29.54         27.13         1.22 o                         
  -2  -4  11        273.09        287.26         3.20 o                         
  -1  -4  11          1.01          1.33         0.70 o                         
   0  -4  11        146.95        141.31         6.33 o                         
   1  -4  11         22.74         26.50         1.24 o                         
   2  -4  11         21.89         20.43         1.20 o                         
   3  -4  11         81.64         80.26         4.55 o                         
   4  -4  11         22.95         20.56         1.64 o                         
  -7  -3  11          0.00          0.32         1.56 o                         
  -6  -3  11         35.31         29.45         1.91 o                         
  -5  -3  11          7.31          6.14         1.63 o                         
  -4  -3  11         35.97         29.50         1.82 o                         
  -3  -3  11         44.14         43.28         1.92 o                         
  -2  -3  11          7.37          6.53         0.77 o                         
  -1  -3  11       1013.64       1060.53         5.34 o                         
   0  -3  11         54.28         56.70         1.16 o                         
   1  -3  11         35.27         34.83         1.27 o                         
   2  -3  11        112.87        112.68         2.51 o                         
   3  -3  11          3.58          3.76         1.01 o                         
   4  -3  11         11.36         10.50         1.12 o                         
  -8  -2  11         26.76         36.94         2.36 o                         
  -7  -2  11         33.82         31.49         2.11 o                         
  -6  -2  11         74.13         64.42         2.54 o                         
  -5  -2  11         63.75         53.97         2.26 o                         
  -4  -2  11          5.78          2.57         1.19 o                         
  -3  -2  11         17.80         16.43         1.66 o                         
  -2  -2  11        189.71        190.62         2.36 o                         
  -1  -2  11         24.75         25.18         1.22 o                         
   0  -2  11        328.02        339.47         3.70 o                         
   1  -2  11        114.19        119.79         1.93 o                         
   2  -2  11          8.86          9.47         1.70 o                         
   3  -2  11          0.09          0.08         1.35 o                         
   4  -2  11         14.15         16.59         1.36 o                         
  -8  -1  11          4.81          7.65         1.89 o                         
  -7  -1  11          4.28          2.41         1.57 o                         
  -6  -1  11          1.97          1.17         1.42 o                         
  -5  -1  11          6.84          8.23         1.47 o                         
  -4  -1  11         52.19         49.37         2.08 o                         
  -3  -1  11          3.11          9.32         4.60 o                         
  -2  -1  11        108.44        111.07         1.81 o                         
  -1  -1  11         48.48         48.88         1.11 o                         
   0  -1  11        186.55        189.65         4.73 o                         
   1  -1  11         10.52          9.81         0.95 o                         
   2  -1  11          0.63          0.00         0.95 o                         
   3  -1  11         22.41         25.10         1.30 o                         
   4  -1  11          3.66          3.14         1.71 o                         
  -8   0  11         12.97         15.82         2.02 o                         
  -7   0  11          5.91         10.44         1.78 o                         
  -6   0  11          7.37          5.41         1.57 o                         
  -5   0  11          7.86          5.29         1.47 o                         
  -4   0  11          0.17          0.26         1.42 o                         
  -3   0  11         16.99         14.03         2.45 o                         
  -2   0  11          1.86          2.18         1.46 o                         
  -1   0  11        187.74        187.97         8.57 o                         
   0   0  11         73.60         68.05         1.84 o                         
   1   0  11         74.60         78.15         2.30 o                         
   2   0  11          1.69          1.58         1.45 o                         
   3   0  11         15.42         13.73         1.89 o                         
   4   0  11          0.15          0.08         1.55 o                         
  -8   1  11         11.73         13.82         1.88 o                         
  -7   1  11          9.41          9.21         1.67 o                         
  -6   1  11          0.01          0.92         1.41 o                         
  -5   1  11         40.48         41.12         2.05 o                         
  -4   1  11         20.65         16.96         1.57 o                         
  -3   1  11          2.44          2.24         1.23 o                         
  -2   1  11         33.16         33.05         1.89 o                         
  -1   1  11         43.45         39.99         1.36 o                         
   0   1  11         43.53         38.29         1.71 o                         
   1   1  11         14.63         15.90         1.53 o                         
   2   1  11         18.92         16.76         1.56 o                         
   3   1  11         45.23         49.27         2.29 o                         
   4   1  11          4.80          5.42         1.75 o                         
  -8   2  11          2.91          5.23         1.69 o                         
  -7   2  11          0.53          1.54         1.15 o                         
  -6   2  11          1.61          1.14         1.47 o                         
  -5   2  11          0.76         -0.51         1.49 o                         
  -4   2  11          8.03          7.58         1.61 o                         
  -3   2  11          0.52          1.64         1.43 o                         
  -2   2  11         12.11         14.22         1.63 o                         
  -1   2  11         29.16         29.68         1.23 o                         
   0   2  11         10.88          9.36         1.44 o                         
   1   2  11          0.50          0.41         1.13 o                         
   2   2  11        112.01        112.32         2.85 o                         
   3   2  11         66.01         65.86         2.60 o                         
   4   2  11          1.18          1.59         0.97 o                         
  -8   3  11          2.88          3.22         1.50 o                         
  -7   3  11          0.36         -0.37         1.34 o                         
  -6   3  11          0.13         -1.29         1.29 o                         
  -5   3  11         11.71         14.21         1.78 o                         
  -4   3  11         42.87         43.90         2.19 o                         
  -3   3  11         23.51         25.78         1.91 o                         
  -2   3  11          1.08          1.65         1.43 o                         
  -1   3  11          0.01          0.46         0.93 o                         
   0   3  11         33.38         30.22         1.80 o                         
   1   3  11          0.20          1.29         1.18 o                         
   2   3  11          0.68          0.52         1.39 o                         
   3   3  11          3.83          5.05         1.10 o                         
   4   3  11          0.50          0.96         1.32 o                         
  -8   4  11          2.96         -0.35         1.39 o                         
  -7   4  11          3.59          4.71         1.06 o                         
  -6   4  11         11.59         11.26         1.75 o                         
  -5   4  11          0.00         -1.21         1.66 o                         
  -4   4  11         18.77         25.36         2.04 o                         
  -3   4  11          5.64          6.99         1.44 o                         
  -2   4  11          1.24          0.97         1.31 o                         
   0   4  11          0.12          0.41         1.45 o                         
   1   4  11          0.82          0.01         1.13 o                         
   2   4  11          2.52          1.86         1.46 o                         
   3   4  11          1.20          1.37         1.13 o                         
  -7   5  11          0.01         -0.10         1.02 o                         
  -6   5  11          3.20          2.74         2.42 o                         
  -5   5  11         16.91         19.17         1.53 o                         
  -4   5  11         34.55         34.76         1.62 o                         
  -3   5  11          0.74          0.20         1.07 o                         
  -2   5  11         12.41         11.88         1.18 o                         
  -1   5  11          1.00          0.51         1.35 o                         
   0   5  11         89.63         89.79         5.47 o                         
   1   5  11          0.02          0.73         1.41 o                         
   2   5  11          0.45          0.93         1.25 o                         
   3   5  11         11.37         11.53         1.12 o                         
  -7   6  11          0.02         -1.57         1.74 o                         
  -6   6  11          1.00          0.87         1.16 o                         
  -5   6  11         51.62         59.11         4.36 o                         
  -4   6  11        274.45        304.96         7.39 o                         
  -3   6  11          2.76          3.58         1.23 o                         
  -2   6  11          8.89         10.99         1.92 o                         
  -1   6  11          7.07          5.59         1.66 o                         
   0   6  11         56.43         55.72         1.55 o                         
   1   6  11          4.96          4.45         1.49 o                         
   2   6  11          5.29          6.59         1.49 o                         
   3   6  11          1.68         -1.18         1.24 o                         
  -6   7  11          0.02         -1.44         1.44 o                         
  -5   7  11         40.23         38.04         1.61 o                         
  -4   7  11         30.23         30.91         1.61 o                         
  -3   7  11          8.79          8.71         1.97 o                         
  -2   7  11          8.53          9.44         1.83 o                         
  -1   7  11          3.78          2.46         1.62 o                         
   0   7  11          0.29          1.02         0.88 o                         
   1   7  11          0.04          1.05         1.43 o                         
   2   7  11          0.17         -0.81         1.26 o                         
  -5   8  11          6.85          7.44         2.12 o                         
  -4   8  11          1.63          0.79         2.03 o                         
  -3   8  11          0.81          1.88         1.66 o                         
  -2   8  11          0.02          0.64         1.56 o                         
  -1   8  11          0.00          0.63         0.96 o                         
   0   8  11          0.22          0.31         0.95 o                         
   1   8  11          0.00          0.34         1.20 o                         
  -2   9  11         39.71         47.23         2.59 o                         
  -1   9  11          0.85          2.71         1.32 o                         
   0   9  11          2.36          1.74         1.36 o                         
  -5  -9  12          0.17          1.31         1.60 o                         
  -3  -9  12         24.99         27.43         2.11 o                         
  -2  -9  12          1.25          3.52         1.55 o                         
  -1  -9  12         23.13         34.17         2.36 o                         
   0  -9  12          4.07          2.71         1.78 o                         
  -5  -8  12          5.55          8.56         1.58 o                         
  -4  -8  12          5.35          3.67         1.67 o                         
  -3  -8  12          0.23          1.10         1.47 o                         
  -2  -8  12         38.37         45.34         2.29 o                         
  -1  -8  12          3.11          0.76         1.89 o                         
   0  -8  12        257.69        281.65         4.77 o                         
   1  -8  12         14.18         12.23         1.71 o                         
  -6  -7  12          0.87          0.07         1.89 o                         
  -5  -7  12         37.20         37.01         2.07 o                         
  -4  -7  12          5.81          5.11         1.38 o                         
  -3  -7  12          0.16          1.26         1.50 o                         
  -2  -7  12          6.63          3.89         1.60 o                         
  -1  -7  12          1.50          1.03         1.36 o                         
   0  -7  12          0.47          0.50         1.32 o                         
   1  -7  12          0.27          1.05         1.50 o                         
   2  -7  12          6.04          3.71         1.48 o                         
  -6  -6  12         17.84         23.46         1.99 o                         
  -5  -6  12          0.02          1.31         1.53 o                         
  -4  -6  12         15.66         17.45         1.70 o                         
  -3  -6  12         11.26         11.59         1.51 o                         
  -2  -6  12         22.81         22.16         1.88 o                         
  -1  -6  12          0.99          0.46         1.27 o                         
   0  -6  12         14.14         15.66         1.70 o                         
   1  -6  12         12.18         11.70         1.80 o                         
   2  -6  12          4.54          1.67         1.55 o                         
   3  -6  12          0.00         -0.20         1.44 o                         
  -6  -5  12          0.25          1.81         1.63 o                         
  -5  -5  12         44.77         45.40         2.21 o                         
  -4  -5  12          0.65          0.13         1.44 o                         
  -3  -5  12         14.25         15.24         1.22 o                         
  -2  -5  12         57.15         62.41         2.47 o                         
  -1  -5  12          0.23          0.97         1.24 o                         
   0  -5  12         31.46         28.55         1.84 o                         
   1  -5  12         11.05         10.83         1.10 o                         
   2  -5  12          1.20          0.85         0.97 o                         
   3  -5  12         11.19         11.23         1.20 o                         
  -7  -4  12          0.43          1.27         1.66 o                         
  -6  -4  12          1.00          2.32         1.53 o                         
  -5  -4  12          0.00          0.13         1.30 o                         
  -4  -4  12          0.00          0.11         1.45 o                         
  -3  -4  12          0.89          1.89         0.98 o                         
  -2  -4  12          2.93          2.62         1.01 o                         
  -1  -4  12          2.66          3.28         1.47 o                         
   0  -4  12          6.73          8.91         0.98 o                         
   1  -4  12         43.87         43.30         1.45 o                         
   2  -4  12          2.56          2.83         0.96 o                         
   3  -4  12          0.00          0.20         1.02 o                         
  -7  -3  12          8.74          6.11         1.82 o                         
  -6  -3  12         10.39         13.99         1.88 o                         
  -5  -3  12          0.02         -0.22         1.25 o                         
  -4  -3  12         10.20         10.11         1.46 o                         
  -3  -3  12          5.53          7.31         1.02 o                         
  -2  -3  12         13.29         11.51         0.90 o                         
  -1  -3  12          0.09          0.16         0.72 o                         
   0  -3  12          4.94          4.73         0.88 o                         
   1  -3  12         17.70         17.15         1.07 o                         
   2  -3  12          8.96         11.09         1.11 o                         
   3  -3  12          7.18          7.77         1.42 o                         
   4  -3  12         15.87         15.73         1.65 o                         
  -7  -2  12          1.28          3.56         1.61 o                         
  -6  -2  12          0.78          0.91         1.46 o                         
  -5  -2  12         52.38         57.14         2.44 o                         
  -4  -2  12          3.18          1.42         1.44 o                         
  -3  -2  12          4.45          4.57         0.98 o                         
  -2  -2  12         12.53         13.96         0.87 o                         
  -1  -2  12         91.54         94.56         1.43 o                         
   0  -2  12         30.36         28.96         1.00 o                         
   1  -2  12         12.80         11.83         1.05 o                         
   2  -2  12          1.08          1.27         1.21 o                         
   3  -2  12          8.04          8.05         1.10 o                         
  -7  -1  12          9.16         10.71         1.92 o                         
  -6  -1  12         15.59         14.53         1.78 o                         
  -5  -1  12         78.37         68.54         2.59 o                         
  -4  -1  12         15.57         12.72         1.66 o                         
  -3  -1  12         54.80         59.40         1.52 o                         
  -2  -1  12          4.19          2.86         0.76 o                         
  -1  -1  12        145.82        151.11         2.98 o                         
   0  -1  12        126.74        130.52         2.07 o                         
   1  -1  12        126.62        133.55         4.31 o                         
   2  -1  12          0.15         -1.69         1.69 o                         
   3  -1  12          0.64          1.69         1.45 o                         
  -7   0  12          0.06          0.69         1.50 o                         
  -6   0  12          4.24          5.40         1.60 o                         
  -5   0  12          0.96          0.18         1.49 o                         
  -4   0  12         62.50         58.38         2.38 o                         
  -3   0  12         23.92         19.56         1.72 o                         
  -2   0  12         15.81          9.07         1.03 o                         
  -1   0  12         79.16         80.54         1.73 o                         
   0   0  12        283.67        286.99         3.90 o                         
   1   0  12         12.52         14.86         1.54 o                         
   2   0  12         45.92         49.42         2.40 o                         
   3   0  12         22.13         20.23         1.80 o                         
  -7   1  12          0.78         -0.41         1.57 o                         
  -6   1  12          1.73          0.43         1.55 o                         
  -5   1  12         22.20         14.91         1.84 o                         
  -4   1  12         36.92         41.73         2.21 o                         
  -3   1  12          3.17          3.34         1.46 o                         
  -2   1  12         55.31         49.18         2.35 o                         
  -1   1  12          0.10         -0.25         0.96 o                         
   0   1  12          1.70          3.12         1.37 o                         
   1   1  12        196.60        191.03         3.46 o                         
   2   1  12          5.89          3.92         1.34 o                         
   3   1  12          0.08         -1.79         1.82 o                         
  -7   2  12          7.64          9.89         1.91 o                         
  -6   2  12          9.63          9.41         1.70 o                         
  -5   2  12          1.49          2.02         1.41 o                         
  -4   2  12          0.71          1.47         1.53 o                         
  -3   2  12          1.53          1.40         1.56 o                         
  -2   2  12         51.02         48.27         2.31 o                         
  -1   2  12          0.00         -0.62         1.03 o                         
   0   2  12          6.88          5.95         1.49 o                         
   1   2  12         10.67         10.02         1.59 o                         
   2   2  12          5.73          5.02         1.76 o                         
   3   2  12          2.33          2.15         1.65 o                         
  -7   3  12         16.99         14.67         1.69 o                         
  -6   3  12         19.31         18.87         1.98 o                         
  -5   3  12          2.15          0.45         1.68 o                         
  -4   3  12          0.95          1.48         1.56 o                         
  -3   3  12          0.07         -0.99         1.53 o                         
  -2   3  12         10.62         11.05         1.65 o                         
  -1   3  12          0.00          0.07         1.41 o                         
   0   3  12          0.20         -0.19         1.43 o                         
   1   3  12         19.89         20.07         1.82 o                         
   2   3  12         29.26         29.03         2.13 o                         
   3   3  12         15.29         17.03         1.76 o                         
  -7   4  12         14.26         12.82         1.79 o                         
  -6   4  12         17.59         16.37         1.75 o                         
  -5   4  12          0.14         -1.36         1.51 o                         
  -4   4  12         10.54         12.40         1.70 o                         
  -3   4  12          0.56          0.38         1.58 o                         
  -2   4  12         19.17         17.64         1.83 o                         
  -1   4  12          0.01         -0.36         1.28 o                         
   0   4  12          0.07         -0.16         0.92 o                         
   1   4  12          2.98          1.36         1.33 o                         
   2   4  12          0.56         -0.07         1.46 o                         
  -7   5  12          9.73         14.47         2.91 o                         
  -6   5  12          0.03         -0.33         1.32 o                         
  -5   5  12          0.08         -1.04         1.13 o                         
  -4   5  12         31.21         28.31         1.58 o                         
  -3   5  12          5.75          5.23         1.25 o                         
  -2   5  12          5.14          7.94         1.81 o                         
  -1   5  12         19.04         22.01         1.36 o                         
   0   5  12          0.93          1.94         1.29 o                         
   1   5  12          3.07          1.66         1.48 o                         
   2   5  12          1.08          1.92         1.59 o                         
  -6   6  12          0.06         -0.40         1.06 o                         
  -5   6  12         73.15         76.85         2.07 o                         
  -4   6  12          5.74          8.64         1.41 o                         
  -3   6  12          0.21          0.02         1.32 o                         
  -2   6  12          3.30          1.41         1.85 o                         
  -1   6  12          0.01          0.93         1.12 o                         
   0   6  12          2.90          1.10         1.02 o                         
   1   6  12          0.00          0.62         1.34 o                         
  -6   7  12          0.01          0.33         1.43 o                         
  -5   7  12          0.21         -0.42         1.43 o                         
  -4   7  12         17.76         18.66         1.65 o                         
  -3   7  12          0.05         -0.13         1.57 o                         
  -2   7  12          3.35          2.65         1.69 o                         
  -1   7  12          1.61          1.68         1.33 o                         
   0   7  12          1.77          3.53         1.56 o                         
  -5   8  12          2.14          4.83         1.57 o                         
  -1   8  12          3.32          3.73         1.03 o                         
  -2  -8  13         64.14         77.37         3.18 o                         
  -1  -8  13         19.31         20.59         2.08 o                         
  -5  -7  13         18.55         24.82         2.16 o                         
  -4  -7  13         12.46         16.89         2.08 o                         
  -3  -7  13         26.93         29.01         2.06 o                         
  -2  -7  13          1.45          1.29         1.52 o                         
  -1  -7  13          2.34          1.50         1.80 o                         
   0  -7  13          0.13          2.96         1.69 o                         
  -5  -6  13         13.34         13.74         1.73 o                         
  -4  -6  13          3.46          3.36         1.21 o                         
  -3  -6  13         39.90         44.45         2.46 o                         
  -2  -6  13          6.06          9.89         1.78 o                         
  -1  -6  13          1.85          0.78         1.71 o                         
   0  -6  13         24.99         28.05         2.11 o                         
   1  -6  13         48.10         53.98         2.64 o                         
  -6  -5  13         14.57         17.26         1.97 o                         
  -5  -5  13         13.40         20.93         2.09 o                         
  -4  -5  13         50.89         64.31         3.34 o                         
  -3  -5  13          8.74          8.67         1.04 o                         
  -2  -5  13          0.32         -0.12         1.46 o                         
  -1  -5  13         28.97         27.39         1.91 o                         
   0  -5  13          0.11         -0.23         1.24 o                         
   1  -5  13          3.17          3.68         1.61 o                         
   2  -5  13         13.70         15.66         1.33 o                         
  -6  -4  13          6.13          7.61         1.88 o                         
  -5  -4  13          4.81          2.65         1.68 o                         
  -4  -4  13         11.92         12.88         1.20 o                         
  -3  -4  13          2.71          2.24         0.94 o                         
  -2  -4  13          4.33          3.21         0.98 o                         
  -1  -4  13         11.00         11.99         1.75 o                         
   0  -4  13         45.16         46.04         1.45 o                         
   1  -4  13         15.95         15.26         1.28 o                         
   2  -4  13         13.09         13.94         1.19 o                         
  -6  -3  13          4.27          3.70         1.75 o                         
  -5  -3  13          1.05          2.40         1.58 o                         
  -4  -3  13         13.02         11.62         1.16 o                         
  -3  -3  13         24.36         25.48         1.93 o                         
  -2  -3  13         19.81         21.61         0.98 o                         
  -1  -3  13        114.51        113.84         1.65 o                         
   0  -3  13          5.64          6.56         1.05 o                         
   1  -3  13          1.99          0.20         0.92 o                         
   2  -3  13         12.02         12.73         1.24 o                         
   3  -3  13          1.25          2.45         1.70 o                         
  -6  -2  13          0.10          0.37         1.41 o                         
  -5  -2  13         20.16         18.62         1.90 o                         
  -4  -2  13         27.24         28.23         1.38 o                         
  -3  -2  13          0.09          0.28         0.74 o                         
  -2  -2  13         34.10         33.21         1.57 o                         
  -1  -2  13          4.06          4.43         0.77 o                         
   0  -2  13         34.46         33.46         1.12 o                         
   1  -2  13          0.08          0.00         0.87 o                         
   2  -2  13          6.66          5.70         1.21 o                         
  -6  -1  13         11.93         11.00         1.82 o                         
  -5  -1  13          0.20          1.09         1.52 o                         
  -4  -1  13          6.18          7.57         1.45 o                         
  -3  -1  13          9.67          7.96         1.70 o                         
  -2  -1  13          5.38          6.22         0.93 o                         
  -1  -1  13         68.85         69.67         1.76 o                         
   0  -1  13         47.12         50.92         2.07 o                         
   1  -1  13         20.87         21.35         1.95 o                         
   2  -1  13          1.29         -1.77         1.77 o                         
  -6   0  13          0.10         -0.36         1.36 o                         
  -5   0  13          9.61          4.92         1.43 o                         
  -4   0  13         20.05         14.27         1.83 o                         
  -3   0  13          2.55          4.21         1.67 o                         
  -2   0  13         12.49         11.95         1.11 o                         
  -1   0  13         52.53         56.34         2.62 o                         
   0   0  13          0.23          2.88         1.30 o                         
   1   0  13         79.69         81.35         2.74 o                         
   2   0  13          7.38          8.08         1.83 o                         
  -6   1  13          1.17         -1.36         1.36 o                         
  -5   1  13          3.52          2.13         1.43 o                         
  -4   1  13         25.93         30.70         2.18 o                         
  -3   1  13         28.70         25.48         2.08 o                         
  -2   1  13          0.07         -0.43         1.06 o                         
  -1   1  13         38.85         39.55         1.49 o                         
   0   1  13        166.40        178.28         3.52 o                         
   1   1  13          6.24          9.06         1.75 o                         
   2   1  13         29.04         27.43         2.08 o                         
  -6   2  13          5.26          4.20         1.58 o                         
  -5   2  13          4.33          4.42         1.53 o                         
  -4   2  13         75.77         75.05         2.85 o                         
  -3   2  13          2.51          1.35         1.60 o                         
  -2   2  13          0.03         -0.86         1.03 o                         
  -1   2  13         16.57         16.14         1.48 o                         
   0   2  13          1.84          1.62         1.42 o                         
   1   2  13         73.48         74.32         2.69 o                         
  -6   3  13          6.73          6.51         1.87 o                         
  -5   3  13          0.91          3.13         1.82 o                         
  -4   3  13         13.95         13.58         1.74 o                         
  -3   3  13          6.06          6.34         1.82 o                         
  -2   3  13          1.21         -0.11         1.38 o                         
  -1   3  13         15.37         16.83         1.88 o                         
   0   3  13          0.35         -0.79         1.43 o                         
   1   3  13          8.47          9.96         1.81 o                         
  -6   4  13         10.74         10.83         1.68 o                         
  -5   4  13          0.66         -0.39         1.45 o                         
  -4   4  13          9.30         10.55         1.98 o                         
  -3   4  13          1.66          0.91         1.82 o                         
  -2   4  13          1.66          0.47         1.46 o                         
  -1   4  13          0.01         -1.02         1.66 o                         
   0   4  13          2.55          2.17         1.43 o                         
   1   4  13          1.05          1.46         1.59 o                         
  -5   5  13          9.44          9.33         1.49 o                         
  -4   5  13          0.85          0.23         1.42 o                         
  -3   5  13         39.52         42.11         1.76 o                         
  -2   5  13          0.55          0.73         1.34 o                         
  -1   5  13          2.35          3.23         1.05 o                         
   0   5  13          0.50          1.05         1.61 o                         
  -4   6  13          0.90          1.84         1.90 o                         
  -3   6  13          3.17          4.15         2.19 o                         
  -2   6  13          1.15          0.85         1.75 o                         
  -1   6  13          0.26          0.62         1.03 o                         
  -5  -6  14         18.00         19.93         2.23 o                         
  -3  -6  14          0.27          2.92         1.87 o                         
  -2  -6  14          1.32         -0.61         1.68 o                         
  -1  -6  14          0.45          0.00         1.54 o                         
  -5  -5  14         61.42         68.10         1.96 o                         
  -4  -5  14         13.57         16.72         3.05 o                         
  -3  -5  14         44.72         56.25         2.73 o                         
  -2  -5  14          0.17         -0.69         1.41 o                         
  -1  -5  14          1.30          0.97         1.65 o                         
   0  -5  14          0.73          1.88         1.74 o                         
  -5  -4  14          0.18          0.23         1.33 o                         
  -4  -4  14         25.59         29.72         1.59 o                         
  -3  -4  14         12.67         12.92         1.67 o                         
  -2  -4  14          3.25          5.05         1.63 o                         
  -1  -4  14          1.20          2.07         1.51 o                         
   0  -4  14          2.32          2.98         1.64 o                         
   1  -4  14          1.02          2.22         1.19 o                         
  -5  -3  14          4.92          5.29         1.27 o                         
  -4  -3  14          2.32          1.35         1.08 o                         
  -3  -3  14         26.19         29.77         1.41 o                         
  -2  -3  14         16.28         18.69         1.33 o                         
  -1  -3  14          1.99          1.55         0.93 o                         
   0  -3  14          0.06          0.21         0.86 o                         
   1  -3  14          0.97          1.03         1.03 o                         
   2  -3  14          0.02         -0.61         1.32 o                         
  -5  -2  14          0.88          0.20         1.71 o                         
  -4  -2  14          1.19          1.47         1.64 o                         
  -3  -2  14          0.04         -0.32         0.98 o                         
  -2  -2  14         14.06         15.96         1.26 o                         
  -1  -2  14          5.67          4.72         1.32 o                         
   0  -2  14         13.83         15.44         1.70 o                         
   1  -2  14          6.58          6.43         1.49 o                         
  -5  -1  14          7.73          6.85         1.49 o                         
  -4  -1  14          0.67         -0.42         1.67 o                         
  -3  -1  14          0.60          0.30         0.90 o                         
  -2  -1  14          1.25          0.97         0.99 o                         
  -1  -1  14          9.59         10.43         1.62 o                         
   0  -1  14          4.29          4.88         1.40 o                         
   1  -1  14          3.93          3.91         1.53 o                         
  -5   0  14          2.37         -0.93         1.61 o                         
  -4   0  14         10.10          7.98         1.75 o                         
  -3   0  14          0.95          1.37         0.98 o                         
  -2   0  14          0.00         -0.23         1.03 o                         
  -1   0  14          5.00          6.52         1.10 o                         
   0   0  14         90.55         86.89         2.61 o                         
   1   0  14         14.31         16.14         1.73 o                         
  -5   1  14          9.45         10.59         2.03 o                         
  -4   1  14         11.61         10.63         1.73 o                         
  -3   1  14          0.04         -0.32         1.60 o                         
  -2   1  14          0.50         -0.44         0.99 o                         
  -1   1  14         23.81         24.65         1.46 o                         
   0   1  14          2.85          5.94         1.82 o                         
  -5   2  14          0.48          0.27         1.76 o                         
  -4   2  14         13.92         14.59         2.09 o                         
  -3   2  14          7.99          6.95         1.62 o                         
  -2   2  14          3.23          2.98         1.18 o                         
  -1   2  14          0.01         -0.54         1.39 o                         
   0   2  14         57.66         59.96         2.46 o                         
  -4   3  14          9.60         10.28         1.99 o                         
  -3   3  14          7.56          5.42         1.93 o                         
  -2   3  14         12.14         15.80         1.96 o                         
  -1   3  14          2.17          0.05         1.43 o                         
  -3   4  14          8.27         11.81         2.04 o                         
  -2   4  14          0.21          0.52         1.71 o                         
  -1   4  14          0.15          0.47         1.29 o                         
  -1   5  14          0.03         -1.70         1.70 o                         
  -4  -5  15         51.37         65.62         2.89 o                         
  -4  -4  15         35.90         43.21         1.76 o                         
  -3  -4  15          9.57         12.29         1.32 o                         
  -2  -4  15         10.68         12.51         2.05 o                         
  -1  -4  15          0.28         -0.47         1.58 o                         
  -4  -3  15         18.13         19.48         2.03 o                         
  -3  -3  15         13.90         18.58         2.16 o                         
  -2  -3  15          5.93          7.58         1.85 o                         
  -1  -3  15          6.34          8.66         1.40 o                         
   0  -3  15          0.59         -0.85         1.58 o                         
  -4  -2  15          0.44         -0.27         1.40 o                         
  -3  -2  15          1.00          2.32         1.91 o                         
  -2  -2  15          3.17          3.11         1.10 o                         
  -1  -2  15          5.03          3.54         1.12 o                         
  -4  -1  15          3.80          5.31         1.10 o                         
  -3  -1  15          3.97          4.18         1.05 o                         
  -2  -1  15          2.88          1.86         1.18 o                         
  -1  -1  15          7.68          9.25         2.14 o                         
  -3   0  15          7.75          8.30         1.13 o                         
  -2   0  15         11.75         13.07         1.36 o                         
  -1   0  15         35.34         36.04         2.45 o                         
  -3   1  15          2.47          2.33         1.69 o                         
  -2   1  15          0.71         -0.82         1.05 o                         
                                                                                
