# Supplementary material for: Fifteen 4-(2-meth­oxy­phen­yl)piperazin-1-ium salts containing organic anions: supra­molecular assembly in zero, one, two and three dimensions
Source: Acta Crystallogr E Crystallogr Commun. 2020 Oct 30;76(Pt 11):1779–93. doi: 10.1107/S2056989020014097 (PMC7643239; doi:10.1107/S2056989020014097)
Supplement: Supplementary file 13 [file e-76-01779-XIIsup13.hkl]

data_XII                                                                        
_shelx_title ' hm11cga'                                                         
_shelx_refln_list_code          4                                               
_shelx_F_calc_maximum      150.03                                               
_exptl_crystal_F_000       440.00                                               
_reflns_d_resolution_high  0.7619                                               
                                                                                
loop_                                                                           
 _space_group_symop_operation_xyz                                               
 'x, y, z'                                                                      
 '-x, -y, -z'                                                                   
                                                                                
_cell_length_a     9.4151                                                       
_cell_length_b     9.8721                                                       
_cell_length_c    10.9572                                                       
_cell_angle_alpha  77.524                                                       
_cell_angle_beta   81.360                                                       
_cell_angle_gamma  81.002                                                       
                                                                                
_shelx_F_squared_multiplier     1.000                                           
                                                                                
loop_                                                                           
 _refln_index_h                                                                 
 _refln_index_k                                                                 
 _refln_index_l                                                                 
 _refln_F_squared_calc                                                          
 _refln_F_squared_meas                                                          
 _refln_F_squared_sigma                                                         
 _refln_observed_status                                                         
   2   0   0       5156.80       5136.88        18.99 o                         
   3   0   0       6237.09       6359.84        96.30 o                         
   4   0   0        630.37        625.30         2.98 o                         
   5   0   0        188.11        203.30         1.04 o                         
   6   0   0        693.16        712.49         3.54 o                         
   7   0   0         28.67         33.24         0.63 o                         
   8   0   0         22.15         27.44         0.85 o                         
   9   0   0          1.73          2.97         0.63 o                         
  10   0   0          0.50          0.12         0.79 o                         
  11   0   0          6.49          6.05         0.92 o                         
 -11   1   0          0.05         -0.75         1.17 o                         
 -10   1   0          2.84          2.36         0.64 o                         
  -9   1   0          1.15          0.67         0.60 o                         
  -8   1   0         17.35         19.12         0.83 o                         
  -7   1   0          0.19          0.19         0.46 o                         
  -6   1   0         59.84         58.58         1.48 o                         
  -5   1   0        201.01        197.50         1.30 o                         
  -4   1   0          0.13          0.55         0.24 o                         
  -3   1   0        802.56        879.90         4.91 o                         
  -2   1   0       4268.88       4234.54        30.24 o                         
  -1   1   0        221.56        224.36         2.56 o                         
   1   1   0       3114.23       2391.88        41.56 o                         
   2   1   0         79.82         95.69         1.30 o                         
   3   1   0       1088.47       1119.77        11.19 o                         
   4   1   0         75.12         82.99         1.24 o                         
   5   1   0        476.04        497.53         1.87 o                         
   6   1   0         15.12         16.94         0.47 o                         
   7   1   0         11.66         13.31         0.50 o                         
   8   1   0         28.37         25.81         0.69 o                         
   9   1   0          7.96          6.61         0.77 o                         
  10   1   0          0.00         -0.31         0.69 o                         
  11   1   0          1.29          1.51         0.87 o                         
 -11   2   0          0.08          0.06         2.03 o                         
 -10   2   0          0.35         -0.59         0.80 o                         
  -9   2   0          3.07          4.09         0.77 o                         
  -8   2   0          0.10         -0.56         0.57 o                         
  -7   2   0         14.33         13.26         0.59 o                         
  -6   2   0         11.41         11.22         0.51 o                         
  -5   2   0        107.52         89.55         1.18 o                         
  -4   2   0          0.22          0.34         0.22 o                         
  -3   2   0        114.85        104.74         1.49 o                         
  -2   2   0        463.24        448.88         1.75 o                         
  -1   2   0       2533.32       2512.81         8.42 o                         
   0   2   0        198.07        205.52         1.33 o                         
   1   2   0       2628.87       2582.29        14.87 o                         
   2   2   0       6554.40       6433.83        27.53 o                         
   3   2   0         11.67          9.63         0.37 o                         
   4   2   0          2.21          2.38         0.26 o                         
   5   2   0         51.00         49.49         0.70 o                         
   6   2   0         33.12         44.06         1.14 o                         
   7   2   0          0.54          0.73         0.38 o                         
   8   2   0         15.55         16.42         0.72 o                         
   9   2   0          2.38          1.74         0.62 o                         
  10   2   0          8.06          5.06         0.81 o                         
  11   2   0          0.11         -0.24         0.85 o                         
 -11   3   0          1.83          0.04         1.39 o                         
 -10   3   0          0.15          0.93         0.73 o                         
  -9   3   0         48.98         44.93         1.18 o                         
  -8   3   0          5.68          3.73         0.62 o                         
  -7   3   0          0.26          0.51         0.51 o                         
  -6   3   0         31.05         32.88         0.72 o                         
  -5   3   0        133.15        149.91         1.17 o                         
  -4   3   0         23.93         22.91         0.58 o                         
  -3   3   0        232.39        247.86         2.11 o                         
  -2   3   0        134.56        146.82         1.87 o                         
  -1   3   0        373.01        332.90         4.33 o                         
   0   3   0         41.89         37.59         0.42 o                         
   1   3   0         20.28         24.32         0.30 o                         
   2   3   0        514.50        481.53         2.21 o                         
   3   3   0       1637.47       1631.35        12.42 o                         
   4   3   0         14.37         14.42         0.45 o                         
   5   3   0         13.42         14.48         0.37 o                         
   6   3   0          0.67          0.44         0.30 o                         
   7   3   0          0.26          0.01         0.48 o                         
   8   3   0          2.72          1.69         0.52 o                         
   9   3   0          7.76          7.15         0.70 o                         
  10   3   0          1.27          1.93         0.74 o                         
  11   3   0         13.18          9.57         0.98 o                         
  12   3   0          0.23         -1.95         1.95 o                         
 -10   4   0          7.49          7.48         1.10 o                         
  -9   4   0         10.10         10.15         0.96 o                         
  -8   4   0         33.63         36.93         1.07 o                         
  -7   4   0          0.33         -0.16         0.53 o                         
  -6   4   0          0.57          0.93         0.46 o                         
  -5   4   0        227.53        230.42         1.60 o                         
  -4   4   0        232.31        253.56         1.96 o                         
  -3   4   0         28.32         39.48         0.57 o                         
  -2   4   0         72.80         80.95         0.76 o                         
  -1   4   0        232.06        252.02         1.64 o                         
   0   4   0        169.63        201.97         1.64 o                         
   1   4   0       3802.16       3743.84        11.80 o                         
   2   4   0        163.88        172.87         1.21 o                         
   3   4   0          9.22         13.85         0.32 o                         
   4   4   0        213.44        215.18         3.27 o                         
   5   4   0          5.68          8.79         0.50 o                         
   6   4   0         77.78         86.81         1.48 o                         
   7   4   0          0.75          1.01         0.68 o                         
   8   4   0        286.88        323.94         3.10 o                         
   9   4   0         26.96         30.71         0.97 o                         
  10   4   0         20.44         22.49         1.10 o                         
  11   4   0          2.11          1.57         1.05 o                         
 -10   5   0          8.66          6.92         1.74 o                         
  -9   5   0          0.19         -0.16         0.90 o                         
  -8   5   0         25.40         22.37         1.18 o                         
  -7   5   0         67.71         64.41         1.28 o                         
  -6   5   0          0.76         -0.05         0.61 o                         
  -5   5   0         19.48         22.04         0.77 o                         
  -4   5   0          2.02          2.61         0.53 o                         
  -3   5   0          0.26          1.32         0.76 o                         
  -2   5   0          0.29          1.12         0.43 o                         
  -1   5   0        445.76        467.48         2.44 o                         
   0   5   0       1367.79       1489.59         6.51 o                         
   1   5   0          1.98          3.33         0.30 o                         
   2   5   0       1525.52       1698.26        12.05 o                         
   3   5   0        121.84        112.41         0.91 o                         
   4   5   0         14.35         13.06         0.45 o                         
   5   5   0         78.06         83.10         1.25 o                         
   6   5   0          1.63          1.30         0.70 o                         
   7   5   0        131.28        129.84         1.68 o                         
   8   5   0        243.39        250.42         6.21 o                         
   9   5   0         54.96         56.77         2.42 o                         
  10   5   0         17.90         19.11         1.14 o                         
  11   5   0          0.90          0.32         1.04 o                         
  -9   6   0          0.18          0.11         0.93 o                         
  -8   6   0          1.51          0.57         0.90 o                         
  -7   6   0          2.20          1.47         0.99 o                         
  -6   6   0          6.25          4.95         0.73 o                         
  -5   6   0          0.10          0.20         0.60 o                         
  -4   6   0         11.38          8.92         0.65 o                         
  -3   6   0          9.30         10.25         0.63 o                         
  -2   6   0          7.95         12.07         0.59 o                         
  -1   6   0          4.72          2.46         0.38 o                         
   0   6   0         36.18         33.27         0.50 o                         
   1   6   0         56.34         59.20         0.82 o                         
   2   6   0          8.48          6.35         0.35 o                         
   3   6   0         13.13         10.14         0.44 o                         
   4   6   0         22.34         22.88         0.78 o                         
   5   6   0         51.98         58.19         1.18 o                         
   6   6   0         97.00         91.96         3.31 o                         
   7   6   0          7.63          7.40         0.82 o                         
   8   6   0         11.02         10.12         0.89 o                         
   9   6   0         10.69          8.44         1.22 o                         
  10   6   0          1.34          1.16         0.91 o                         
  11   6   0          0.05         -0.18         1.68 o                         
  -8   7   0          0.21         -0.70         1.03 o                         
  -7   7   0          0.19         -0.47         0.86 o                         
  -6   7   0          0.37          0.31         0.86 o                         
  -5   7   0         17.30         18.31         0.85 o                         
  -4   7   0          0.42          0.68         0.59 o                         
  -3   7   0         88.63         86.23         1.84 o                         
  -2   7   0        179.82        172.52         1.66 o                         
  -1   7   0         37.05         42.41         0.82 o                         
   0   7   0         99.45         96.45         1.35 o                         
   1   7   0         64.28         70.08         0.74 o                         
   2   7   0         69.44         67.59         0.83 o                         
   3   7   0          0.51          0.41         0.50 o                         
   4   7   0          0.03          0.06         0.57 o                         
   5   7   0          6.17          5.54         0.63 o                         
   6   7   0          3.30          3.13         0.79 o                         
   7   7   0          0.73          1.41         1.04 o                         
   8   7   0          2.75          2.36         0.78 o                         
   9   7   0          1.71          1.34         1.04 o                         
  10   7   0          4.64          5.42         1.19 o                         
  -7   8   0          0.26         -0.22         0.92 o                         
  -6   8   0          0.01         -0.11         1.14 o                         
  -5   8   0          6.29          6.78         0.96 o                         
  -4   8   0         38.27         38.29         1.06 o                         
  -3   8   0          0.56          1.17         0.71 o                         
  -2   8   0         74.87         61.08         2.47 o                         
  -1   8   0          8.01          6.88         0.70 o                         
   0   8   0        154.04        156.23         2.53 o                         
   1   8   0         10.53         12.91         0.66 o                         
   2   8   0         86.12         94.00         1.04 o                         
   3   8   0         11.74         14.10         0.73 o                         
   4   8   0         95.96         95.02         1.57 o                         
   5   8   0          4.00          5.74         0.69 o                         
   6   8   0          6.96          4.96         1.08 o                         
   7   8   0          3.59          2.28         0.96 o                         
   8   8   0          0.33          0.73         1.29 o                         
   9   8   0          4.21          5.76         1.23 o                         
  -7   9   0          5.74          6.86         1.20 o                         
  -6   9   0         10.60         13.54         1.49 o                         
  -5   9   0          1.25          1.01         0.97 o                         
  -4   9   0          3.77          4.68         0.90 o                         
  -3   9   0         15.16         17.19         1.17 o                         
  -2   9   0          0.06          0.23         0.65 o                         
  -1   9   0         70.01         62.60         1.43 o                         
   0   9   0          3.82          6.68         0.68 o                         
   1   9   0         25.28         18.93         0.89 o                         
   2   9   0          6.02          4.50         0.97 o                         
   3   9   0        127.06        113.41         2.48 o                         
   4   9   0          1.35          0.04         0.80 o                         
   5   9   0          9.82          9.78         0.91 o                         
   6   9   0         35.97         31.40         1.61 o                         
   7   9   0          4.56          3.73         1.19 o                         
   8   9   0          0.30          0.80         1.21 o                         
  -6  10   0          0.08          1.85         1.35 o                         
  -5  10   0          4.94          3.84         0.95 o                         
  -4  10   0         23.46         26.82         1.61 o                         
  -3  10   0         19.47         19.75         1.03 o                         
  -2  10   0          0.32         -0.30         0.64 o                         
  -1  10   0          0.13          0.11         0.77 o                         
   0  10   0          4.74          3.78         0.76 o                         
   1  10   0         27.81         25.05         1.61 o                         
   2  10   0          4.18          2.23         0.95 o                         
   3  10   0          6.38          6.16         1.06 o                         
   4  10   0         36.97         28.22         1.66 o                         
   5  10   0          0.53          1.42         1.11 o                         
   6  10   0         11.95         12.43         1.42 o                         
   7  10   0          0.00         -0.47         1.26 o                         
  -3  11   0          3.69          2.39         2.26 o                         
  -2  11   0          0.26         -0.66         0.83 o                         
  -1  11   0          4.44          2.26         0.80 o                         
   0  11   0          0.02         -1.02         1.02 o                         
   1  11   0          2.21          1.37         1.05 o                         
   2  11   0          0.75          1.40         1.11 o                         
   3  11   0          4.24          3.85         0.99 o                         
   4  11   0          0.40          1.54         0.97 o                         
   5  11   0         36.72         42.40         1.86 o                         
   6  11   0         11.17         10.22         1.28 o                         
   7  11   0          0.00          0.68         1.99 o                         
   0  12   0          0.00          0.21         1.51 o                         
   1  12   0          0.01         -0.83         1.08 o                         
   2  12   0          0.00          1.36         0.98 o                         
   3  12   0          5.70          7.63         1.35 o                         
  -2 -12   1          4.56          5.28         1.98 o                         
  -1 -12   1          1.65          3.87         1.65 o                         
   0 -12   1          1.09         -0.12         1.44 o                         
   1 -12   1          0.14         -1.20         1.88 o                         
  -6 -11   1          1.12          3.75         1.26 o                         
  -5 -11   1          1.91          1.59         1.06 o                         
  -4 -11   1         17.69         22.28         1.55 o                         
  -3 -11   1          3.25          6.53         1.30 o                         
  -2 -11   1          4.49          4.12         1.20 o                         
  -1 -11   1          0.46          0.56         1.22 o                         
   0 -11   1          7.41          4.89         1.32 o                         
   1 -11   1          9.44          9.65         1.81 o                         
   2 -11   1          1.50          1.37         1.18 o                         
   3 -11   1          1.11          1.42         0.86 o                         
  -7 -10   1          0.33          0.22         1.24 o                         
  -6 -10   1          0.21          1.30         0.94 o                         
  -5 -10   1          0.18         -0.44         0.91 o                         
  -4 -10   1         19.85         14.49         1.34 o                         
  -3 -10   1         92.32         91.99         2.21 o                         
  -2 -10   1         14.43         13.89         1.14 o                         
  -1 -10   1         49.30         40.08         2.06 o                         
   0 -10   1         15.82         16.12         1.27 o                         
   1 -10   1          3.17          3.67         1.03 o                         
   2 -10   1         30.08         25.13         1.53 o                         
   3 -10   1          0.36          0.66         0.85 o                         
   4 -10   1          0.04         -0.46         1.00 o                         
   5 -10   1          0.11          1.78         1.53 o                         
  -8  -9   1          2.13          0.45         1.28 o                         
  -7  -9   1         16.24         14.98         1.40 o                         
  -6  -9   1          2.14          1.88         0.87 o                         
  -5  -9   1         16.48         12.64         0.97 o                         
  -4  -9   1          5.89          4.26         0.87 o                         
  -3  -9   1         76.00         63.70         1.81 o                         
  -2  -9   1          3.31          3.54         1.07 o                         
  -1  -9   1         27.17         20.98         1.22 o                         
   0  -9   1        106.13         90.87         2.13 o                         
   1  -9   1         30.90         30.10         1.06 o                         
   2  -9   1        176.92        172.73         2.09 o                         
   3  -9   1         69.59         65.69         1.81 o                         
   4  -9   1         30.02         27.30         1.02 o                         
   5  -9   1          6.52          8.48         0.90 o                         
   6  -9   1          0.10          0.27         1.64 o                         
   7  -9   1          0.46         -0.08         1.29 o                         
  -9  -8   1          5.67          9.59         1.51 o                         
  -8  -8   1          0.64         -0.74         1.20 o                         
  -7  -8   1          1.29          0.16         1.04 o                         
  -6  -8   1          2.50          2.09         1.08 o                         
  -5  -8   1         14.50         11.88         0.88 o                         
  -4  -8   1          2.80          2.25         0.73 o                         
  -3  -8   1          0.23          0.87         0.69 o                         
  -2  -8   1         17.75         23.71         0.92 o                         
  -1  -8   1         78.04         73.13         1.66 o                         
   0  -8   1          0.12          0.64         0.45 o                         
   1  -8   1         73.87         78.81         1.29 o                         
   2  -8   1        138.05        150.97         2.13 o                         
   3  -8   1         12.00          7.16         0.90 o                         
   4  -8   1          0.15          0.34         0.62 o                         
   5  -8   1          0.77          0.50         0.71 o                         
   6  -8   1          2.33          3.74         0.78 o                         
   7  -8   1          1.08          2.60         0.87 o                         
  -9  -7   1          9.13          8.22         1.36 o                         
  -8  -7   1          2.52          2.09         1.24 o                         
  -7  -7   1         16.98         20.98         1.65 o                         
  -6  -7   1          6.83          5.34         1.01 o                         
  -5  -7   1          1.77          2.04         0.88 o                         
  -4  -7   1         22.71         19.84         0.88 o                         
  -3  -7   1         26.90         26.13         0.90 o                         
  -2  -7   1         17.85         14.79         0.59 o                         
  -1  -7   1         18.20         13.32         0.50 o                         
   0  -7   1         66.24         76.93         1.04 o                         
   1  -7   1         18.13         17.39         0.62 o                         
   2  -7   1        127.41        121.09         1.47 o                         
   3  -7   1         35.32         37.17         0.96 o                         
   4  -7   1         59.00         59.34         1.19 o                         
   5  -7   1          3.20          1.94         0.65 o                         
   6  -7   1         25.91         25.58         0.96 o                         
   7  -7   1          2.57          2.50         0.80 o                         
   8  -7   1          0.56         -0.86         0.86 o                         
 -10  -6   1         19.53         21.84         1.51 o                         
  -9  -6   1          1.31          0.56         1.02 o                         
  -8  -6   1         10.43          7.52         0.91 o                         
  -7  -6   1         34.32         35.26         1.13 o                         
  -6  -6   1          0.31         -0.07         0.70 o                         
  -5  -6   1         36.62         32.13         1.01 o                         
  -4  -6   1         67.50         73.49         1.22 o                         
  -3  -6   1         40.14         39.25         1.47 o                         
  -2  -6   1          6.00          6.89         0.38 o                         
  -1  -6   1        103.55        114.30         1.85 o                         
   0  -6   1          3.54          6.68         0.34 o                         
   1  -6   1        275.41        302.30         2.35 o                         
   2  -6   1         30.16         31.78         0.76 o                         
   3  -6   1         26.41         26.14         0.91 o                         
   4  -6   1        147.80        159.59         1.63 o                         
   5  -6   1         24.61         25.55         1.52 o                         
   6  -6   1         12.55         10.28         0.81 o                         
   7  -6   1          0.80          0.72         0.70 o                         
   8  -6   1          6.31          5.28         1.04 o                         
   9  -6   1          0.51         -0.13         1.02 o                         
 -11  -5   1          3.66          7.00         1.16 o                         
 -10  -5   1          1.21          1.64         0.87 o                         
  -9  -5   1         14.20         14.61         1.81 o                         
  -8  -5   1         15.56         18.54         1.16 o                         
  -7  -5   1        228.78        232.37         4.77 o                         
  -6  -5   1         45.25         44.93         1.16 o                         
  -5  -5   1         29.16         27.90         0.67 o                         
  -4  -5   1          4.15          9.62         0.40 o                         
  -3  -5   1        377.55        406.00         2.32 o                         
  -2  -5   1        294.44        327.05         2.61 o                         
  -1  -5   1        100.84         98.83         1.02 o                         
   0  -5   1        224.78        228.78         2.87 o                         
   1  -5   1       1192.11       1249.59         5.10 o                         
   2  -5   1        138.55        149.17         1.70 o                         
   3  -5   1        155.73        153.92         2.00 o                         
   4  -5   1        203.57        209.71         3.56 o                         
   5  -5   1         26.74         30.86         0.94 o                         
   6  -5   1         61.38         53.36         1.13 o                         
   7  -5   1         26.61         22.29         0.92 o                         
   8  -5   1         19.66         19.66         0.96 o                         
   9  -5   1          0.40          1.39         0.85 o                         
  10  -5   1          0.33          0.30         1.62 o                         
 -11  -4   1         11.79         11.83         1.21 o                         
 -10  -4   1         22.91         20.69         0.91 o                         
  -9  -4   1         32.90         34.69         0.96 o                         
  -8  -4   1          1.15          1.71         0.85 o                         
  -7  -4   1        123.24        126.71         1.38 o                         
  -6  -4   1         99.71        103.20         1.86 o                         
  -5  -4   1        114.58        112.94         1.84 o                         
  -4  -4   1         26.26         25.65         0.58 o                         
  -3  -4   1        281.31        270.58         3.68 o                         
  -2  -4   1        106.24        126.02         1.88 o                         
  -1  -4   1       1091.48       1186.96         6.01 o                         
   0  -4   1        109.58         86.61         0.87 o                         
   1  -4   1        732.90        782.78         3.75 o                         
   2  -4   1        724.71        702.27         5.73 o                         
   3  -4   1        377.50        396.72         3.35 o                         
   4  -4   1         29.15         25.44         1.01 o                         
   5  -4   1         34.54         31.71         0.67 o                         
   6  -4   1          1.21          2.27         0.58 o                         
   7  -4   1          8.48          8.59         0.77 o                         
   8  -4   1         26.37         25.36         1.00 o                         
   9  -4   1          3.42          3.01         0.79 o                         
  10  -4   1         30.19         34.88         3.87 o                         
 -11  -3   1          1.16          0.04         0.77 o                         
 -10  -3   1          1.08          0.16         0.65 o                         
  -9  -3   1         67.78         65.78         1.05 o                         
  -8  -3   1         10.85          9.03         0.61 o                         
  -7  -3   1          0.00         -0.33         0.50 o                         
  -6  -3   1        107.32        110.36         2.23 o                         
  -5  -3   1       1126.97       1071.41         9.53 o                         
  -4  -3   1         48.21         41.89         0.85 o                         
  -3  -3   1         31.39         30.86         0.96 o                         
  -2  -3   1       2798.41       2786.78         8.90 o                         
  -1  -3   1        619.66        584.75         3.50 o                         
   0  -3   1        446.14        479.83         3.92 o                         
   1  -3   1        551.20        554.12         2.05 o                         
   2  -3   1        427.20        446.03         2.86 o                         
   3  -3   1          0.99          0.86         0.18 o                         
   4  -3   1        135.65        154.56         2.79 o                         
   5  -3   1          7.60          8.21         0.47 o                         
   6  -3   1         60.91         55.90         0.86 o                         
   7  -3   1         16.28         15.07         0.82 o                         
   8  -3   1          6.19          7.20         0.67 o                         
   9  -3   1          8.56          7.75         0.70 o                         
  10  -3   1         45.35         47.76         1.64 o                         
  11  -3   1          9.31         11.10         1.86 o                         
 -11  -2   1          0.01         -0.30         0.74 o                         
 -10  -2   1         19.10         16.42         0.83 o                         
  -9  -2   1         18.25         18.34         0.71 o                         
  -8  -2   1          6.35          9.23         0.59 o                         
  -7  -2   1          1.27          0.80         0.45 o                         
  -6  -2   1         35.29         31.94         1.02 o                         
  -5  -2   1        240.50        235.67         3.59 o                         
  -4  -2   1        195.88        212.89         2.20 o                         
  -3  -2   1       2141.96       2044.31        15.26 o                         
  -2  -2   1        184.07        197.71         3.65 o                         
  -1  -2   1          0.95          3.91         0.25 o                         
   0  -2   1          1.03          3.31         0.69 o                         
   1  -2   1       1230.79       1211.90         6.29 o                         
   2  -2   1         92.40         81.96         1.77 o                         
   3  -2   1         85.16         84.15         0.82 o                         
   4  -2   1          8.10          5.74         0.26 o                         
   5  -2   1         88.56         84.40         0.87 o                         
   6  -2   1          8.30          7.96         0.58 o                         
   7  -2   1         29.44         29.37         0.73 o                         
   8  -2   1         57.49         61.48         1.09 o                         
   9  -2   1         55.48         59.64         1.12 o                         
  10  -2   1          4.86          4.16         0.79 o                         
  11  -2   1         10.49         10.41         0.93 o                         
 -11  -1   1         67.75         71.70         1.79 o                         
 -10  -1   1          9.22          8.27         0.80 o                         
  -9  -1   1         13.86         13.75         0.85 o                         
  -8  -1   1         52.49         48.30         0.92 o                         
  -7  -1   1         52.10         52.13         0.72 o                         
  -6  -1   1        101.03        101.36         1.81 o                         
  -5  -1   1        126.85        146.32         1.20 o                         
  -4  -1   1          0.11          0.29         0.24 o                         
  -3  -1   1        877.22        831.05         6.18 o                         
  -2  -1   1        101.53         78.05         2.14 o                         
  -1  -1   1        684.31        579.57         5.29 o                         
   0  -1   1       1902.29       1845.93         2.87 o                         
   1  -1   1       4972.58       4890.12        17.16 o                         
   2  -1   1       8544.79       8177.86        28.41 o                         
   3  -1   1        309.48        318.12         3.00 o                         
   4  -1   1         67.70         79.82         0.73 o                         
   5  -1   1        756.18        738.99         5.58 o                         
   6  -1   1        165.11        162.24         1.34 o                         
   7  -1   1          2.32          3.98         0.56 o                         
   8  -1   1        256.65        238.58         1.78 o                         
   9  -1   1          0.34          1.14         0.64 o                         
  10  -1   1         32.10         29.66         0.95 o                         
  11  -1   1          7.46          5.94         0.77 o                         
 -11   0   1          1.44          1.47         0.97 o                         
 -10   0   1         34.78         35.74         1.32 o                         
  -9   0   1          4.94          5.06         0.90 o                         
  -8   0   1          1.33          2.82         0.53 o                         
  -7   0   1         10.37         10.37         0.48 o                         
  -6   0   1         28.32         27.21         0.81 o                         
  -5   0   1        622.18        633.85         6.76 o                         
  -4   0   1         35.00         54.72         0.84 o                         
  -3   0   1        633.09        652.87         4.83 o                         
  -2   0   1        817.99        835.62         1.60 o                         
  -1   0   1        405.80        419.89         3.99 o                         
   2   0   1        666.98        671.43         4.27 o                         
   3   0   1      22507.97      23098.79        72.16 o                         
   4   0   1        899.47        888.58         5.35 o                         
   5   0   1       1407.96       1460.11         6.61 o                         
   6   0   1        975.00        974.03         4.61 o                         
   7   0   1          8.61          7.90         0.57 o                         
   8   0   1         46.28         39.77         0.93 o                         
   9   0   1        115.83        105.35         1.74 o                         
  10   0   1          0.02         -0.70         0.74 o                         
  11   0   1          0.08          0.31         0.85 o                         
  12   0   1          9.51          9.30         2.18 o                         
 -11   1   1          0.04          1.08         0.83 o                         
 -10   1   1          0.04          0.51         0.81 o                         
  -9   1   1          5.96          5.83         0.65 o                         
  -8   1   1         16.04         12.11         0.86 o                         
  -7   1   1         10.12          9.28         0.59 o                         
  -6   1   1         20.76         23.10         0.56 o                         
  -5   1   1         38.88         38.18         0.58 o                         
  -4   1   1         46.38         46.62         0.58 o                         
  -3   1   1        159.72        147.84         1.95 o                         
  -2   1   1        335.52        348.09         2.17 o                         
  -1   1   1       2488.24       2528.28         3.33 o                         
   1   1   1        741.94        773.06         4.22 o                         
   2   1   1       4020.29       3788.95        23.16 o                         
   3   1   1       1689.69       1654.82        11.40 o                         
   4   1   1         11.34         14.30         0.33 o                         
   5   1   1          3.12          2.40         0.34 o                         
   6   1   1        640.52        638.49         3.17 o                         
   7   1   1          0.55          0.79         0.46 o                         
   8   1   1         80.51         78.11         0.95 o                         
   9   1   1         31.75         32.05         0.86 o                         
  10   1   1          2.52          3.55         1.01 o                         
  11   1   1          5.01          4.97         0.95 o                         
  12   1   1          1.03          1.46         1.59 o                         
 -11   2   1          0.43         -0.16         0.96 o                         
 -10   2   1          0.69          1.11         0.85 o                         
  -9   2   1          1.22          1.17         0.67 o                         
  -8   2   1          2.14          3.58         0.57 o                         
  -7   2   1          2.86          1.98         0.48 o                         
  -6   2   1         27.15         26.20         0.63 o                         
  -5   2   1          4.26          5.31         0.47 o                         
  -4   2   1        120.97        128.11         0.91 o                         
  -3   2   1        694.81        675.18         3.00 o                         
  -2   2   1       1757.90       1744.94         2.69 o                         
  -1   2   1          1.61          3.23         0.41 o                         
   0   2   1          0.11          0.50         0.20 o                         
   1   2   1       1390.22       1296.55         4.58 o                         
   2   2   1        513.31        487.95         2.43 o                         
   3   2   1         35.94         37.92         0.52 o                         
   4   2   1         33.61         36.93         0.87 o                         
   5   2   1        528.37        491.17         6.01 o                         
   6   2   1         92.69         98.40         1.31 o                         
   7   2   1          0.24         -0.04         0.43 o                         
   8   2   1          0.19          0.21         0.50 o                         
   9   2   1          0.82          0.88         0.61 o                         
  10   2   1          0.00         -0.07         0.76 o                         
  11   2   1          1.07          1.51         0.92 o                         
 -11   3   1          0.60         -0.54         1.71 o                         
 -10   3   1          5.89          4.20         0.73 o                         
  -9   3   1        115.09        119.39         2.74 o                         
  -8   3   1          1.19          1.53         0.69 o                         
  -7   3   1         19.30         17.80         0.66 o                         
  -6   3   1          0.63          0.16         0.42 o                         
  -5   3   1         67.16         55.73         0.77 o                         
  -4   3   1          0.00          0.16         0.32 o                         
  -3   3   1       1547.78       1571.60         5.41 o                         
  -2   3   1         56.49         46.18         0.47 o                         
  -1   3   1          3.03          5.62         0.21 o                         
   0   3   1         32.26         38.97         0.41 o                         
   1   3   1         52.17         47.40         0.56 o                         
   2   3   1        770.85        799.78         6.48 o                         
   3   3   1         70.67         69.50         1.27 o                         
   4   3   1        113.50        120.66         1.07 o                         
   5   3   1          1.67          3.57         0.46 o                         
   6   3   1        378.69        361.89         3.34 o                         
   7   3   1         14.95         14.28         0.59 o                         
   8   3   1         19.34         23.32         1.24 o                         
   9   3   1         74.42         75.22         2.11 o                         
  10   3   1          4.05          6.60         0.74 o                         
  11   3   1          0.85         -0.18         0.84 o                         
  12   3   1          0.66         -0.57         1.92 o                         
 -10   4   1         18.88         19.11         1.19 o                         
  -9   4   1          6.30          7.85         0.97 o                         
  -8   4   1        129.96        133.19         1.84 o                         
  -7   4   1         13.62          9.98         0.76 o                         
  -6   4   1         23.22         27.13         0.70 o                         
  -5   4   1         24.85         25.47         0.69 o                         
  -4   4   1         55.84         59.59         0.77 o                         
  -3   4   1        719.93        739.63         1.74 o                         
  -2   4   1        269.70        316.46         1.92 o                         
  -1   4   1         99.05         92.19         0.52 o                         
   0   4   1        222.57        214.57         1.13 o                         
   1   4   1        198.68        176.13         1.73 o                         
   2   4   1       1265.30       1379.00         2.76 o                         
   3   4   1        217.30        236.03         2.45 o                         
   4   4   1       2626.69       2647.71        16.61 o                         
   5   4   1         96.92         90.66         1.56 o                         
   6   4   1         53.54         51.60         1.05 o                         
   7   4   1        379.53        391.11         3.59 o                         
   8   4   1        137.73        133.33         2.28 o                         
   9   4   1          2.80          3.31         0.84 o                         
  10   4   1        103.04        103.88         1.82 o                         
  11   4   1         42.67         45.29         2.37 o                         
 -10   5   1          0.37         -1.75         1.75 o                         
  -9   5   1         12.53         11.97         1.06 o                         
  -8   5   1         33.57         32.14         1.38 o                         
  -7   5   1         10.53          7.91         0.95 o                         
  -6   5   1        105.58        105.29         1.73 o                         
  -5   5   1         38.85         34.37         0.87 o                         
  -4   5   1         62.44         62.18         0.82 o                         
  -3   5   1          9.32          8.03         0.46 o                         
  -2   5   1        530.96        544.62         6.11 o                         
  -1   5   1        126.61        129.39         0.68 o                         
   0   5   1         16.82         10.63         0.52 o                         
   1   5   1         44.04         40.43         0.58 o                         
   2   5   1        151.25        147.29         1.19 o                         
   3   5   1         42.50         42.23         0.49 o                         
   4   5   1          0.30          0.39         0.57 o                         
   5   5   1        438.93        470.47         3.82 o                         
   6   5   1        212.87        201.25         2.38 o                         
   7   5   1          0.01         -0.01         0.73 o                         
   8   5   1          0.33          1.25         1.01 o                         
   9   5   1         17.57         19.63         1.09 o                         
  10   5   1          0.22          0.58         0.86 o                         
  11   5   1         36.99         36.68         1.41 o                         
  -9   6   1          0.10          0.34         1.02 o                         
  -8   6   1          0.18          0.24         0.87 o                         
  -7   6   1          3.61          3.32         0.86 o                         
  -6   6   1          7.78          8.40         0.95 o                         
  -5   6   1         17.26         15.02         0.79 o                         
  -4   6   1          7.30          7.93         0.61 o                         
  -3   6   1          0.04          0.20         0.50 o                         
  -2   6   1          9.74          9.85         0.47 o                         
  -1   6   1        353.80        343.76         2.26 o                         
   0   6   1         48.50         51.73         0.72 o                         
   1   6   1          0.19          0.58         0.29 o                         
   2   6   1          1.77          2.34         0.49 o                         
   3   6   1        168.66        161.99         3.06 o                         
   4   6   1         65.06         63.72         0.80 o                         
   5   6   1         19.19         18.95         0.88 o                         
   6   6   1         88.37         91.54         2.43 o                         
   7   6   1          7.18          7.99         0.84 o                         
   8   6   1          1.85          1.62         0.82 o                         
   9   6   1         21.62         21.22         1.27 o                         
  10   6   1          0.39          0.67         0.89 o                         
  11   6   1          0.66          1.13         0.97 o                         
  -8   7   1          5.66          6.90         1.80 o                         
  -7   7   1          3.54          3.21         0.98 o                         
  -6   7   1         18.37         17.07         1.38 o                         
  -5   7   1         15.24         19.36         1.23 o                         
  -4   7   1         64.80         65.72         1.20 o                         
  -3   7   1          0.07         -0.07         0.58 o                         
  -2   7   1        133.01        135.05         1.50 o                         
  -1   7   1        205.04        203.68         1.33 o                         
   0   7   1          4.48          4.44         0.50 o                         
   1   7   1         19.10         18.36         0.54 o                         
   2   7   1          1.54          0.82         0.41 o                         
   3   7   1         41.96         43.84         0.74 o                         
   4   7   1          0.89          0.67         0.42 o                         
   5   7   1         33.09         33.59         1.06 o                         
   6   7   1          2.24          2.65         0.78 o                         
   7   7   1          0.42          0.17         0.82 o                         
   8   7   1         31.18         29.84         1.26 o                         
   9   7   1          4.44          4.62         1.03 o                         
  10   7   1          0.06         -0.46         1.13 o                         
  -7   8   1         48.21         47.02         3.34 o                         
  -6   8   1          0.61          0.71         0.96 o                         
  -5   8   1         24.54         25.64         1.33 o                         
  -4   8   1          4.69          5.66         0.85 o                         
  -3   8   1          5.57          3.52         0.72 o                         
  -2   8   1          0.03         -0.22         0.58 o                         
  -1   8   1         97.47         93.77         1.05 o                         
   0   8   1         74.71         72.37         0.97 o                         
   1   8   1         12.01         10.06         0.67 o                         
   2   8   1          1.61          1.27         0.49 o                         
   3   8   1         32.88         27.13         0.72 o                         
   4   8   1         13.52         13.23         0.75 o                         
   5   8   1         10.56          9.83         0.74 o                         
   6   8   1          3.35          2.57         0.79 o                         
   7   8   1         16.51         16.87         1.05 o                         
   8   8   1          0.91         -0.64         0.99 o                         
   9   8   1          3.19          2.53         1.18 o                         
  -6   9   1         24.27         24.13         1.26 o                         
  -5   9   1          0.83          2.18         0.92 o                         
  -4   9   1         22.14         16.49         1.18 o                         
  -3   9   1         43.76         42.84         1.19 o                         
  -2   9   1          0.02         -0.07         0.66 o                         
  -1   9   1         13.27         10.26         0.75 o                         
   0   9   1        287.70        296.64         3.28 o                         
   1   9   1         13.17         12.03         0.74 o                         
   2   9   1         32.42         33.50         0.90 o                         
   3   9   1         43.27         35.55         0.96 o                         
   4   9   1         45.07         40.03         1.03 o                         
   5   9   1          0.88          0.91         0.69 o                         
   6   9   1        159.44        148.81         2.05 o                         
   7   9   1          5.75          5.89         1.01 o                         
   8   9   1          8.30         10.31         1.37 o                         
   9   9   1         21.04         21.25         1.67 o                         
  -5  10   1          6.27          5.62         0.96 o                         
  -4  10   1          4.36          2.90         0.82 o                         
  -3  10   1          2.43          3.58         0.93 o                         
  -2  10   1         12.17         10.74         0.90 o                         
  -1  10   1         21.09         19.73         0.85 o                         
   0  10   1         59.74         57.27         1.92 o                         
   1  10   1          0.58          0.09         0.52 o                         
   2  10   1         32.94         31.85         1.17 o                         
   3  10   1         11.04         11.36         0.99 o                         
   4  10   1          7.86          9.22         0.97 o                         
   5  10   1          3.83          3.47         0.76 o                         
   6  10   1          2.62          1.65         0.86 o                         
   7  10   1          6.69          4.14         1.32 o                         
   8  10   1          0.18         -1.23         1.25 o                         
  -4  11   1          0.39         -0.37         1.13 o                         
  -3  11   1         14.87         18.50         1.11 o                         
  -2  11   1          0.21         -0.79         0.79 o                         
  -1  11   1          1.31          0.81         0.72 o                         
   0  11   1          4.83          4.06         0.84 o                         
   1  11   1          4.46          3.11         1.00 o                         
   2  11   1          0.04         -0.39         1.08 o                         
   3  11   1          0.85          0.74         1.00 o                         
   4  11   1          0.53         -0.22         0.98 o                         
   5  11   1          1.09         -0.38         0.96 o                         
   6  11   1          0.38          0.35         1.37 o                         
   7  11   1          0.06         -0.74         1.98 o                         
  -2  12   1          3.17          3.37         1.81 o                         
  -1  12   1         13.53         11.83         1.59 o                         
   0  12   1          0.86          1.32         1.90 o                         
   1  12   1         18.83         17.64         2.78 o                         
   2  12   1          5.46          5.42         1.08 o                         
   3  12   1          1.36         -1.00         1.12 o                         
   4  12   1          1.26          3.74         2.05 o                         
  -6 -11   2          5.29          5.57         1.88 o                         
  -4 -11   2          4.44          4.98         1.21 o                         
  -3 -11   2         20.49         18.79         3.20 o                         
  -2 -11   2         14.22         12.28         1.39 o                         
  -1 -11   2          1.78          1.43         1.12 o                         
   0 -11   2          1.40          1.21         1.15 o                         
   1 -11   2          0.88          0.43         1.17 o                         
   2 -11   2          0.17          1.16         1.15 o                         
   3 -11   2          4.14          6.07         1.53 o                         
  -7 -10   2          0.03         -1.51         1.51 o                         
  -6 -10   2          0.02         -1.13         1.42 o                         
  -5 -10   2          0.09          0.42         0.88 o                         
  -4 -10   2         10.37          9.17         1.23 o                         
  -3 -10   2         32.00         41.31         1.79 o                         
  -2 -10   2          0.70          0.80         1.11 o                         
  -1 -10   2          0.55          1.95         1.12 o                         
   0 -10   2          3.80          3.27         1.06 o                         
   1 -10   2          1.63          2.02         1.04 o                         
   2 -10   2          5.25          4.28         1.07 o                         
   3 -10   2         11.73         12.83         1.25 o                         
   4 -10   2          2.62          2.57         1.00 o                         
   5 -10   2         14.53         13.24         1.23 o                         
  -8  -9   2          1.41          1.51         1.19 o                         
  -7  -9   2          2.69          2.63         1.09 o                         
  -6  -9   2          0.07         -0.31         1.14 o                         
  -5  -9   2          9.96         10.20         1.37 o                         
  -4  -9   2         39.48         32.70         1.18 o                         
  -3  -9   2          1.93          1.23         1.09 o                         
  -2  -9   2          2.33          2.09         1.01 o                         
  -1  -9   2         28.60         28.04         3.29 o                         
   0  -9   2         59.78         50.58         1.66 o                         
   1  -9   2          3.30          2.10         0.76 o                         
   2  -9   2          8.67          8.56         1.05 o                         
   3  -9   2          1.14          0.82         0.90 o                         
   4  -9   2          5.30          5.96         1.15 o                         
   5  -9   2         36.32         40.07         1.61 o                         
   6  -9   2         32.18         36.07         1.67 o                         
  -9  -8   2          2.61          4.16         1.57 o                         
  -8  -8   2          1.84          2.01         1.23 o                         
  -7  -8   2          0.09         -0.75         1.09 o                         
  -6  -8   2          6.07          4.95         1.11 o                         
  -5  -8   2          0.94          1.60         0.78 o                         
  -4  -8   2         19.97         16.86         0.96 o                         
  -3  -8   2          4.53          3.35         0.73 o                         
  -2  -8   2          0.21          0.00         0.66 o                         
  -1  -8   2          1.40          1.49         0.64 o                         
   0  -8   2          4.81          5.40         0.76 o                         
   1  -8   2         18.51         17.84         0.85 o                         
   2  -8   2         90.64         94.52         2.47 o                         
   3  -8   2        129.12        124.25         2.18 o                         
   4  -8   2         46.78         45.92         2.31 o                         
   5  -8   2          0.27          0.63         0.67 o                         
   6  -8   2          1.65          2.09         0.80 o                         
   7  -8   2          0.09         -0.49         0.73 o                         
   8  -8   2          0.06         -0.52         1.00 o                         
  -9  -7   2          0.72          0.66         1.13 o                         
  -8  -7   2          0.01          0.64         1.27 o                         
  -7  -7   2          0.10          0.36         1.07 o                         
  -6  -7   2          0.03         -0.66         1.01 o                         
  -5  -7   2          1.60          0.86         0.69 o                         
  -4  -7   2         21.36         19.79         0.89 o                         
  -3  -7   2          6.67          5.40         0.54 o                         
  -2  -7   2         39.38         39.45         1.12 o                         
  -1  -7   2         14.37         15.00         0.63 o                         
   0  -7   2        152.76        159.46         2.98 o                         
   1  -7   2          8.14          6.87         0.66 o                         
   2  -7   2          7.65          8.98         0.60 o                         
   3  -7   2          4.81          3.91         0.66 o                         
   4  -7   2         34.93         31.66         0.99 o                         
   5  -7   2          0.37          0.31         0.62 o                         
   6  -7   2          2.00          2.66         0.71 o                         
   7  -7   2         11.17         11.81         0.86 o                         
   8  -7   2          0.66          0.21         0.72 o                         
 -10  -6   2         10.18         11.49         1.44 o                         
  -9  -6   2         24.93         28.67         1.23 o                         
  -8  -6   2         30.65         35.89         1.20 o                         
  -7  -6   2         34.57         34.37         1.13 o                         
  -6  -6   2          3.00          2.83         1.01 o                         
  -5  -6   2         56.12         48.32         1.78 o                         
  -4  -6   2         21.50         22.61         0.86 o                         
  -3  -6   2         14.51         14.32         0.58 o                         
  -2  -6   2         65.63         66.00         0.94 o                         
  -1  -6   2          2.22          1.21         0.33 o                         
   0  -6   2         11.76         11.31         0.39 o                         
   1  -6   2         75.49         77.84         0.90 o                         
   2  -6   2          1.00          1.45         0.46 o                         
   3  -6   2         72.42         66.61         1.08 o                         
   4  -6   2         50.03         44.62         0.99 o                         
   5  -6   2         41.17         37.72         1.45 o                         
   6  -6   2          0.47         -0.35         0.65 o                         
   7  -6   2         10.71         11.74         0.85 o                         
   8  -6   2          0.00          0.19         0.72 o                         
   9  -6   2          0.93          1.36         0.79 o                         
 -11  -5   2          7.52         10.79         2.01 o                         
 -10  -5   2         36.89         40.91         1.45 o                         
  -9  -5   2        113.33        122.35         2.40 o                         
  -8  -5   2         32.13         32.23         1.33 o                         
  -7  -5   2          1.36          0.60         0.80 o                         
  -6  -5   2         21.99         23.67         0.92 o                         
  -5  -5   2         47.65         53.64         1.07 o                         
  -4  -5   2         76.89         72.46         0.82 o                         
  -3  -5   2          0.95          0.31         0.30 o                         
  -2  -5   2         34.17         34.38         0.70 o                         
  -1  -5   2          0.64          0.28         0.30 o                         
   0  -5   2         43.79         45.29         0.74 o                         
   1  -5   2         74.14         87.56         1.03 o                         
   2  -5   2         30.21         29.41         0.61 o                         
   3  -5   2        608.17        600.13         2.65 o                         
   4  -5   2        498.94        503.78         2.59 o                         
   5  -5   2          3.15          3.60         0.64 o                         
   6  -5   2         22.86         23.16         0.89 o                         
   7  -5   2         57.82         61.26         1.26 o                         
   8  -5   2          3.28          3.08         0.73 o                         
   9  -5   2         10.57          9.61         0.96 o                         
 -11  -4   2          8.90          9.21         1.02 o                         
 -10  -4   2          4.68          5.39         0.94 o                         
  -9  -4   2          0.04         -0.50         1.11 o                         
  -8  -4   2        152.49        155.10         3.83 o                         
  -7  -4   2        153.29        145.50         1.51 o                         
  -6  -4   2        139.66        138.23         2.39 o                         
  -5  -4   2        385.63        408.68         4.62 o                         
  -4  -4   2         22.59         23.67         0.53 o                         
  -3  -4   2        266.48        277.63         1.38 o                         
  -2  -4   2        193.32        210.28         4.01 o                         
  -1  -4   2        164.07        168.00         1.71 o                         
   0  -4   2        620.28        647.26         8.32 o                         
   1  -4   2         11.28          9.08         0.36 o                         
   2  -4   2        731.82        746.64         5.35 o                         
   3  -4   2        413.51        398.17         5.13 o                         
   4  -4   2         41.07         50.33         1.06 o                         
   5  -4   2        522.81        532.09         3.38 o                         
   6  -4   2         29.72         34.24         1.25 o                         
   7  -4   2         36.17         36.97         1.03 o                         
   8  -4   2          3.38          2.69         0.77 o                         
   9  -4   2         13.45         14.83         0.96 o                         
  10  -4   2         19.02         18.26         1.01 o                         
 -11  -3   2          0.02          1.13         1.70 o                         
 -10  -3   2          1.76          1.33         0.71 o                         
  -9  -3   2          1.90          1.34         0.56 o                         
  -8  -3   2         11.52         11.35         0.70 o                         
  -7  -3   2         41.69         42.54         0.78 o                         
  -6  -3   2        266.54        280.23         2.49 o                         
  -5  -3   2        281.29        272.82         3.02 o                         
  -4  -3   2         51.74         50.02         1.12 o                         
  -3  -3   2        375.25        358.16         1.47 o                         
  -2  -3   2         14.28         15.88         0.56 o                         
  -1  -3   2          2.59          1.87         0.17 o                         
   0  -3   2          0.47          1.59         0.20 o                         
   1  -3   2        624.06        571.13         6.21 o                         
   2  -3   2          4.67          5.49         0.30 o                         
   3  -3   2         10.68         10.77         0.24 o                         
   4  -3   2         25.61         25.05         0.66 o                         
   5  -3   2        104.41        115.66         1.03 o                         
   6  -3   2          5.89          4.99         0.70 o                         
   7  -3   2         58.09         63.75         0.98 o                         
   8  -3   2         32.31         32.17         0.89 o                         
   9  -3   2          2.78          2.90         0.78 o                         
  10  -3   2          0.98          1.15         0.81 o                         
  11  -3   2          0.72         -0.37         1.12 o                         
 -11  -2   2          1.84          1.16         0.86 o                         
 -10  -2   2         18.91         20.70         0.92 o                         
  -9  -2   2          3.05          2.50         0.55 o                         
  -8  -2   2         17.47         18.90         0.68 o                         
  -7  -2   2         94.33         99.74         1.97 o                         
  -6  -2   2         64.32         68.70         0.82 o                         
  -5  -2   2         34.27         31.62         0.89 o                         
  -4  -2   2       1165.45       1194.44         5.59 o                         
  -3  -2   2        676.46        718.77         6.92 o                         
  -2  -2   2        419.66        420.01         1.33 o                         
  -1  -2   2         43.86         41.65         0.95 o                         
   0  -2   2       1515.70       1489.38         3.88 o                         
   1  -2   2        141.15        127.11         0.82 o                         
   2  -2   2         51.12         47.47         0.73 o                         
   3  -2   2        449.33        491.71         3.99 o                         
   4  -2   2        106.39         95.27         1.07 o                         
   5  -2   2          7.71          8.58         0.56 o                         
   6  -2   2         15.00         15.46         0.70 o                         
   7  -2   2          6.51          7.62         0.61 o                         
   8  -2   2         48.63         50.28         0.99 o                         
   9  -2   2         19.42         20.25         0.84 o                         
  10  -2   2         23.09         23.54         0.93 o                         
  11  -2   2         18.35         14.46         0.95 o                         
 -11  -1   2         15.20         17.55         1.36 o                         
 -10  -1   2          0.18          1.85         0.73 o                         
  -9  -1   2          5.63          4.88         0.72 o                         
  -8  -1   2         31.01         33.15         0.94 o                         
  -7  -1   2          6.61          8.34         0.51 o                         
  -6  -1   2          3.58          1.72         0.39 o                         
  -5  -1   2        611.83        637.81         6.57 o                         
  -4  -1   2        974.25       1008.82         9.99 o                         
  -3  -1   2          1.64          1.88         0.16 o                         
  -2  -1   2        315.02        304.75         3.51 o                         
  -1  -1   2       1489.08       1401.90         5.97 o                         
   0  -1   2        214.11        205.07         1.53 o                         
   1  -1   2       1627.61       1674.20        12.42 o                         
   2  -1   2        454.18        533.67         3.90 o                         
   3  -1   2         78.43         82.78         1.51 o                         
   4  -1   2         69.35         81.11         0.62 o                         
   5  -1   2       1886.15       1919.88         7.01 o                         
   6  -1   2        467.27        483.27         7.62 o                         
   7  -1   2         49.56         46.01         1.36 o                         
   8  -1   2        260.18        251.86         1.95 o                         
   9  -1   2         39.44         38.64         1.05 o                         
  10  -1   2          2.06          3.13         0.68 o                         
  11  -1   2         15.50         11.35         0.90 o                         
  12  -1   2          1.53          2.75         1.38 o                         
 -11   0   2         13.29         12.81         1.05 o                         
 -10   0   2         39.15         37.25         1.35 o                         
  -9   0   2         37.07         37.42         1.25 o                         
  -8   0   2         69.75         71.96         1.91 o                         
  -7   0   2        171.72        177.27         1.43 o                         
  -6   0   2         32.28         36.23         0.58 o                         
  -5   0   2          0.10          0.54         0.24 o                         
  -4   0   2         47.18         47.67         0.51 o                         
  -3   0   2          4.22          5.30         0.26 o                         
  -2   0   2       1192.63       1123.62         5.30 o                         
  -1   0   2       3422.13       3315.02         8.14 o                         
   0   0   2       1131.74       1093.38         9.34 o                         
   1   0   2       1114.26       1124.66         7.92 o                         
   2   0   2       7042.98       7103.33        95.11 o                         
   3   0   2       3423.98       3394.59         7.82 o                         
   4   0   2         28.16         24.26         0.43 o                         
   5   0   2        337.49        349.85         2.18 o                         
   6   0   2       1282.61       1305.56        13.56 o                         
   7   0   2        249.01        260.58         1.64 o                         
   8   0   2        378.86        390.13         3.63 o                         
   9   0   2        112.81        107.39         2.32 o                         
  10   0   2         15.22         15.91         0.84 o                         
  11   0   2         44.73         42.80         1.31 o                         
 -11   1   2          3.37          5.84         1.19 o                         
 -10   1   2          1.02          0.47         0.91 o                         
  -9   1   2         21.77         21.23         1.10 o                         
  -8   1   2         37.27         34.79         1.13 o                         
  -7   1   2         18.15         17.64         0.70 o                         
  -6   1   2        170.25        179.81         1.47 o                         
  -5   1   2        194.81        214.63         1.25 o                         
  -4   1   2         95.53         78.74         1.01 o                         
  -3   1   2        577.87        576.31         5.30 o                         
  -2   1   2        793.44        786.54         5.06 o                         
  -1   1   2        642.83        608.46         4.76 o                         
   0   1   2        115.03        133.50         0.97 o                         
   1   1   2        697.63        796.88         5.65 o                         
   2   1   2      16605.52      17973.58        62.46 o                         
   3   1   2        742.08        744.69         1.86 o                         
   4   1   2         35.55         38.35         0.88 o                         
   5   1   2         70.53         73.71         0.67 o                         
   6   1   2         29.75         34.66         0.68 o                         
   7   1   2         23.31         24.57         0.82 o                         
   8   1   2          1.28          0.68         0.52 o                         
   9   1   2         83.72         77.47         1.54 o                         
  10   1   2          0.19          0.63         0.70 o                         
  11   1   2         10.68          9.89         1.00 o                         
  12   1   2         12.38          8.02         1.98 o                         
 -11   2   2          3.43          3.41         1.85 o                         
 -10   2   2          0.78          0.92         0.98 o                         
  -9   2   2          1.62          1.00         0.78 o                         
  -8   2   2         40.91         35.92         0.97 o                         
  -7   2   2         67.75         70.23         1.12 o                         
  -6   2   2          8.88          6.60         0.50 o                         
  -5   2   2        147.01        139.77         1.46 o                         
  -4   2   2         43.28         44.76         0.46 o                         
  -3   2   2          0.00          0.55         0.16 o                         
  -2   2   2       1181.16       1172.89         2.56 o                         
  -1   2   2         85.27         85.89         0.57 o                         
   0   2   2       4388.50       4296.12        43.40 o                         
   1   2   2       5851.84       6069.21        86.81 o                         
   2   2   2         42.99         38.66         1.21 o                         
   3   2   2        302.21        274.08         7.68 o                         
   4   2   2        642.19        666.17         3.18 o                         
   5   2   2        414.51        413.77         3.96 o                         
   6   2   2         27.90         22.89         0.51 o                         
   7   2   2         34.38         36.02         0.74 o                         
   8   2   2         29.58         32.20         0.79 o                         
   9   2   2          0.27         -0.12         0.59 o                         
  10   2   2          3.49          4.93         0.84 o                         
  11   2   2          1.27          1.99         0.97 o                         
 -10   3   2          2.40          5.08         0.98 o                         
  -9   3   2         28.18         27.86         1.13 o                         
  -8   3   2          7.37          9.96         0.81 o                         
  -7   3   2         41.71         35.03         0.93 o                         
  -6   3   2        279.88        277.28         1.97 o                         
  -5   3   2          0.46          0.09         0.35 o                         
  -4   3   2         61.90         63.91         0.74 o                         
  -3   3   2        179.01        212.92         0.95 o                         
  -2   3   2        106.57        105.56         0.98 o                         
  -1   3   2       1495.12       1539.84         3.36 o                         
   0   3   2        209.84        223.62         2.88 o                         
   1   3   2       2280.23       2415.20        13.00 o                         
   2   3   2        250.28        271.09         3.23 o                         
   3   3   2       1394.72       1445.05        12.29 o                         
   4   3   2        779.35        811.11         7.50 o                         
   5   3   2          0.23          0.87         0.63 o                         
   6   3   2         36.75         40.73         0.66 o                         
   7   3   2          1.10          1.51         0.42 o                         
   8   3   2         17.15         18.15         0.69 o                         
   9   3   2         20.04         19.98         0.87 o                         
  10   3   2          3.67          1.85         0.73 o                         
  11   3   2          2.03          0.66         0.83 o                         
 -10   4   2          5.75          6.37         0.86 o                         
  -9   4   2         27.23         24.74         1.05 o                         
  -8   4   2         78.06         79.73         1.44 o                         
  -7   4   2        256.79        259.32         2.65 o                         
  -6   4   2         49.56         51.93         1.03 o                         
  -5   4   2          0.45          0.56         0.41 o                         
  -4   4   2          3.60          5.13         0.40 o                         
  -3   4   2        701.18        753.53         3.54 o                         
  -2   4   2        121.31        102.96         0.95 o                         
  -1   4   2       1230.72       1357.72         6.81 o                         
   0   4   2         11.06         12.61         0.28 o                         
   1   4   2        362.57        342.77         3.83 o                         
   2   4   2        295.51        281.78         3.09 o                         
   3   4   2        646.04        648.83        11.05 o                         
   4   4   2         94.62         90.92         2.89 o                         
   5   4   2        148.67        150.06         1.51 o                         
   6   4   2        137.85        140.53         4.07 o                         
   7   4   2        177.03        176.64         2.88 o                         
   8   4   2         37.63         42.18         1.01 o                         
   9   4   2         54.29         55.47         1.69 o                         
  10   4   2          8.77          5.60         1.20 o                         
  11   4   2          3.15          3.29         1.25 o                         
 -10   5   2          0.80          2.42         1.36 o                         
  -9   5   2          0.34          0.54         0.99 o                         
  -8   5   2         32.89         29.54         1.26 o                         
  -7   5   2          1.52          3.45         0.82 o                         
  -6   5   2         94.44         91.20         1.34 o                         
  -5   5   2         57.98         55.41         1.03 o                         
  -4   5   2         25.64         22.64         0.58 o                         
  -3   5   2         18.19         18.79         0.51 o                         
  -2   5   2        151.72        165.61         1.65 o                         
  -1   5   2        662.90        698.66         1.54 o                         
   0   5   2        251.74        203.98         2.42 o                         
   1   5   2          7.75          8.02         0.36 o                         
   2   5   2         10.03         13.68         0.44 o                         
   3   5   2        346.65        389.09         3.55 o                         
   4   5   2        108.43        127.85         1.40 o                         
   5   5   2         78.36         73.13         1.22 o                         
   6   5   2          9.22          7.39         0.78 o                         
   7   5   2         24.46         22.81         1.15 o                         
   8   5   2          7.11          9.86         0.89 o                         
   9   5   2          6.41          6.79         1.26 o                         
  10   5   2        111.06        112.84         2.43 o                         
  11   5   2          0.00         -0.55         0.98 o                         
  -9   6   2          9.29         11.46         1.83 o                         
  -8   6   2          1.01         -0.23         0.90 o                         
  -7   6   2          0.87          0.87         0.84 o                         
  -6   6   2          0.87          2.70         0.83 o                         
  -5   6   2         57.34         53.09         1.38 o                         
  -4   6   2         17.34         19.62         1.13 o                         
  -3   6   2         14.16         15.13         0.65 o                         
  -2   6   2         18.20         26.55         0.62 o                         
  -1   6   2         74.47         73.73         0.78 o                         
   0   6   2          7.42          7.12         0.39 o                         
   1   6   2         61.73         70.48         0.76 o                         
   2   6   2        192.70        184.94         1.44 o                         
   3   6   2        114.06        115.64         1.01 o                         
   4   6   2          4.37          5.56         0.54 o                         
   5   6   2         15.81         17.92         0.85 o                         
   6   6   2         74.81         71.75         1.35 o                         
   7   6   2         20.29         17.23         0.96 o                         
   8   6   2         39.21         39.67         1.68 o                         
   9   6   2          5.85          5.82         1.26 o                         
  10   6   2          4.33          3.32         1.37 o                         
  11   6   2          3.47          3.14         1.06 o                         
  -8   7   2          7.01          7.32         1.02 o                         
  -7   7   2         30.15         29.34         1.27 o                         
  -6   7   2         11.03          7.17         1.02 o                         
  -5   7   2         49.66         52.41         1.49 o                         
  -4   7   2          6.18          7.26         0.96 o                         
  -3   7   2          0.72          0.77         0.76 o                         
  -2   7   2         78.53         80.26         1.10 o                         
  -1   7   2         80.08         73.87         0.87 o                         
   0   7   2          0.80          1.01         0.47 o                         
   1   7   2         31.31         31.42         0.64 o                         
   2   7   2        257.57        246.91         2.70 o                         
   3   7   2          0.05          0.07         0.42 o                         
   4   7   2         24.74         21.00         0.62 o                         
   5   7   2         17.68         14.83         0.89 o                         
   6   7   2          0.46         -0.16         0.76 o                         
   7   7   2          0.19          0.46         0.83 o                         
   8   7   2         64.00         60.24         1.94 o                         
   9   7   2         13.96         15.19         1.41 o                         
  10   7   2          2.79          2.53         1.33 o                         
  11   7   2          0.21          0.30         1.36 o                         
  -7   8   2        100.33        120.99         3.38 o                         
  -6   8   2          0.00         -0.60         0.94 o                         
  -5   8   2         80.73         92.16         3.41 o                         
  -4   8   2        124.15        135.77         2.53 o                         
  -3   8   2          5.51          4.46         0.80 o                         
  -2   8   2        194.97        197.63         5.07 o                         
  -1   8   2         34.18         35.19         1.00 o                         
   0   8   2          0.01          0.32         0.62 o                         
   1   8   2         86.17         95.82         2.91 o                         
   2   8   2        211.87        198.25         2.17 o                         
   3   8   2         45.27         45.55         0.84 o                         
   4   8   2         63.14         63.02         1.31 o                         
   5   8   2          8.00          6.18         0.83 o                         
   6   8   2         31.09         30.86         1.17 o                         
   7   8   2         15.52         12.40         1.09 o                         
   8   8   2         22.84         24.63         1.19 o                         
   9   8   2          0.54          0.37         1.26 o                         
  10   8   2          0.43          0.25         1.30 o                         
  -6   9   2         20.30         17.45         1.25 o                         
  -5   9   2         51.41         52.95         1.83 o                         
  -4   9   2         65.44         59.67         1.82 o                         
  -3   9   2         27.03         30.11         1.15 o                         
  -2   9   2         22.26         18.62         0.96 o                         
  -1   9   2         46.38         42.40         1.19 o                         
   0   9   2         28.51         29.76         0.89 o                         
   1   9   2          0.34         -0.48         0.68 o                         
   2   9   2         53.54         50.47         1.05 o                         
   3   9   2          6.30          7.35         0.60 o                         
   4   9   2          7.81          4.85         0.70 o                         
   5   9   2          1.17          0.97         0.73 o                         
   6   9   2          1.51          0.73         0.87 o                         
   7   9   2          1.62          0.72         0.97 o                         
   8   9   2          0.00         -0.19         0.98 o                         
   9   9   2         43.46         42.94         1.55 o                         
  -5  10   2          0.05         -0.20         0.89 o                         
  -4  10   2          0.31          0.53         0.78 o                         
  -3  10   2          0.10          0.79         0.80 o                         
  -2  10   2          2.92          2.41         0.76 o                         
  -1  10   2          4.04          3.36         0.79 o                         
   0  10   2          8.90          9.52         0.64 o                         
   1  10   2         62.06         56.68         1.54 o                         
   2  10   2         11.48         14.39         0.80 o                         
   3  10   2          0.00          0.21         0.79 o                         
   4  10   2         20.17         21.89         0.91 o                         
   5  10   2          1.93          2.08         0.74 o                         
   6  10   2          4.55          4.42         0.95 o                         
   7  10   2          5.92          4.94         1.04 o                         
   8  10   2          0.24          0.71         0.92 o                         
  -4  11   2          3.34          1.96         1.22 o                         
  -3  11   2          6.58          5.53         0.88 o                         
  -2  11   2          0.50         -0.33         0.87 o                         
  -1  11   2          2.89          2.26         0.78 o                         
   0  11   2         36.03         32.58         1.40 o                         
   1  11   2         15.27         15.34         0.82 o                         
   2  11   2          0.24         -0.11         0.76 o                         
   3  11   2          0.57          0.91         0.78 o                         
   4  11   2          0.32         -0.20         0.83 o                         
   5  11   2          7.32          7.63         0.95 o                         
   6  11   2          2.44          1.16         0.84 o                         
   7  11   2          0.02         -1.16         1.38 o                         
  -2  12   2          3.18          2.61         1.59 o                         
  -1  12   2          7.85          8.41         0.98 o                         
   0  12   2          5.86          6.86         0.87 o                         
   1  12   2          5.59          6.15         2.23 o                         
   2  12   2         14.59         17.47         1.37 o                         
   3  12   2          2.93          3.65         0.93 o                         
   4  12   2          6.94          9.70         1.13 o                         
   5  12   2          0.01         -0.31         1.88 o                         
  -3 -11   3          0.33         -1.05         1.05 o                         
  -2 -11   3          0.04          0.16         0.96 o                         
  -1 -11   3          5.90          5.77         1.21 o                         
   0 -11   3          0.15          1.22         1.24 o                         
   1 -11   3          0.52         -0.38         1.41 o                         
  -6 -10   3         16.34         19.26         2.41 o                         
  -5 -10   3          0.00         -1.11         1.15 o                         
  -4 -10   3         20.38         19.08         1.42 o                         
  -3 -10   3          0.94         -0.01         1.18 o                         
  -2 -10   3         58.51         55.97         4.97 o                         
  -1 -10   3         37.38         36.22         1.61 o                         
   0 -10   3          0.55          0.03         1.45 o                         
   1 -10   3         12.78         12.21         1.64 o                         
   2 -10   3          8.17          6.76         1.30 o                         
   3 -10   3          1.75          2.53         1.65 o                         
   4 -10   3          0.98         -0.47         1.09 o                         
  -7  -9   3         13.07         17.52         1.43 o                         
  -6  -9   3          1.79          0.99         1.24 o                         
  -5  -9   3          0.08         -0.06         1.21 o                         
  -4  -9   3          2.16          1.81         1.07 o                         
  -3  -9   3          4.50          5.32         1.04 o                         
  -2  -9   3         14.10         11.56         1.12 o                         
  -1  -9   3          1.65          2.47         1.05 o                         
   0  -9   3          7.00          7.77         0.89 o                         
   1  -9   3          0.17          0.98         0.82 o                         
   2  -9   3          0.73         -0.23         1.09 o                         
   3  -9   3          1.37          1.68         1.18 o                         
   4  -9   3          0.56          1.59         0.95 o                         
   5  -9   3         13.98         13.37         1.33 o                         
   6  -9   3          0.82          0.86         1.04 o                         
  -8  -8   3          3.59          4.19         1.40 o                         
  -7  -8   3         10.69         14.66         1.43 o                         
  -6  -8   3         18.70         14.49         1.31 o                         
  -5  -8   3         31.16         28.58         2.74 o                         
  -4  -8   3          2.45          1.50         0.73 o                         
  -3  -8   3         69.41         71.35         1.97 o                         
  -2  -8   3         67.59         69.84         2.15 o                         
  -1  -8   3         67.38         67.77         1.35 o                         
   0  -8   3         35.72         33.45         1.12 o                         
   1  -8   3          0.18         -0.13         1.46 o                         
   2  -8   3          0.74          1.00         0.68 o                         
   3  -8   3         23.86         26.97         1.36 o                         
   4  -8   3          3.80          5.29         0.96 o                         
   5  -8   3          0.31          0.28         1.08 o                         
   6  -8   3         19.99         17.63         1.36 o                         
   7  -8   3          2.93          2.73         1.18 o                         
  -9  -7   3          4.54          5.53         1.25 o                         
  -8  -7   3         12.63         13.93         1.44 o                         
  -7  -7   3          2.99          2.66         1.12 o                         
  -6  -7   3         24.67         22.06         1.41 o                         
  -5  -7   3          0.03         -0.10         0.91 o                         
  -4  -7   3         36.23         32.68         1.03 o                         
  -3  -7   3         17.45         17.16         0.70 o                         
  -2  -7   3          0.99          1.72         0.54 o                         
  -1  -7   3         47.80         48.70         1.36 o                         
   0  -7   3          7.86         10.85         0.96 o                         
   1  -7   3         41.99         37.89         1.03 o                         
   2  -7   3         18.83         19.72         1.36 o                         
   3  -7   3          1.87          2.67         0.75 o                         
   4  -7   3         20.82         27.60         1.65 o                         
   5  -7   3          3.00          2.63         1.04 o                         
   6  -7   3          0.51          0.62         0.97 o                         
   7  -7   3          0.14          0.51         0.80 o                         
   8  -7   3          0.04         -0.51         0.69 o                         
 -10  -6   3         26.20         22.54         1.78 o                         
  -9  -6   3         25.52         26.96         1.20 o                         
  -8  -6   3         33.29         35.58         2.84 o                         
  -7  -6   3        251.80        258.97         6.62 o                         
  -6  -6   3         53.34         58.49         2.21 o                         
  -5  -6   3        141.11        135.65         2.27 o                         
  -4  -6   3        349.68        364.82         4.73 o                         
  -3  -6   3          9.69          8.74         0.66 o                         
  -2  -6   3         22.25         20.49         0.77 o                         
  -1  -6   3         49.44         49.12         0.99 o                         
   0  -6   3         48.29         48.45         2.51 o                         
   1  -6   3         45.13         48.01         0.96 o                         
   2  -6   3          4.14          4.72         0.64 o                         
   3  -6   3        218.04        209.92         2.47 o                         
   4  -6   3        129.72        124.20         1.47 o                         
   5  -6   3         13.68         12.08         0.78 o                         
   6  -6   3         57.83         54.63         1.16 o                         
   7  -6   3          5.62          5.70         0.76 o                         
   8  -6   3          6.06          5.15         0.84 o                         
   9  -6   3          7.10          7.14         1.23 o                         
 -10  -5   3         20.03         22.64         2.05 o                         
  -9  -5   3        210.55        221.97         2.70 o                         
  -8  -5   3         47.03         53.01         2.07 o                         
  -7  -5   3         25.25         28.94         0.99 o                         
  -6  -5   3        925.21        932.65         6.83 o                         
  -5  -5   3         11.87         11.71         0.69 o                         
  -4  -5   3         80.69         82.67         0.98 o                         
  -3  -5   3         29.59         28.01         0.92 o                         
  -2  -5   3          8.23          8.84         0.54 o                         
  -1  -5   3         38.61         39.12         1.07 o                         
   0  -5   3        449.39        439.03         2.57 o                         
   1  -5   3         79.30         81.89         1.04 o                         
   2  -5   3         30.81         31.33         0.61 o                         
   3  -5   3         42.75         45.25         0.65 o                         
   4  -5   3         10.66         12.87         0.68 o                         
   5  -5   3         58.23         62.95         1.17 o                         
   6  -5   3          1.17          0.68         0.64 o                         
   7  -5   3         56.41         58.98         1.25 o                         
   8  -5   3          1.40          2.22         0.72 o                         
   9  -5   3          3.25          5.30         0.90 o                         
  10  -5   3          8.01         13.05         2.08 o                         
 -10  -4   3         19.09         24.27         1.54 o                         
  -9  -4   3         11.29          8.81         1.06 o                         
  -8  -4   3          8.23          8.74         0.76 o                         
  -7  -4   3         14.08         16.72         1.07 o                         
  -6  -4   3        120.77        117.88         1.33 o                         
  -5  -4   3        282.44        278.29         2.87 o                         
  -4  -4   3        134.29        127.95         1.63 o                         
  -3  -4   3          0.51          1.42         0.33 o                         
  -2  -4   3        163.20        164.44         1.83 o                         
  -1  -4   3         42.39         49.74         0.94 o                         
   0  -4   3        154.22        146.51         2.68 o                         
   1  -4   3        134.45        150.05         1.31 o                         
   2  -4   3         11.17          9.12         0.28 o                         
   3  -4   3        264.02        265.76         2.53 o                         
   4  -4   3         80.71         82.53         1.62 o                         
   5  -4   3         58.68         61.54         1.05 o                         
   6  -4   3          2.42          2.35         0.58 o                         
   7  -4   3         22.56         24.17         0.92 o                         
   8  -4   3         52.20         50.24         1.27 o                         
   9  -4   3          0.11          0.97         0.81 o                         
  10  -4   3          2.81          1.92         0.91 o                         
 -10  -3   3          2.23          1.73         0.83 o                         
  -9  -3   3          1.55          0.83         0.72 o                         
  -8  -3   3          5.95          7.20         0.83 o                         
  -7  -3   3         24.69         27.70         0.82 o                         
  -6  -3   3          0.90          0.87         0.42 o                         
  -5  -3   3          9.86          8.99         0.46 o                         
  -4  -3   3         35.22         36.50         0.50 o                         
  -3  -3   3        289.14        314.13         2.34 o                         
  -2  -3   3         22.08         18.19         0.41 o                         
  -1  -3   3        579.30        595.97         5.98 o                         
   0  -3   3        144.84        163.95         0.97 o                         
   1  -3   3        738.67        758.83         3.83 o                         
   2  -3   3        190.41        162.35         1.67 o                         
   3  -3   3        115.00        119.12         0.69 o                         
   4  -3   3         69.61         66.74         0.92 o                         
   5  -3   3         68.46         77.04         1.08 o                         
   6  -3   3          0.82          0.52         0.56 o                         
   7  -3   3          0.94          1.53         0.67 o                         
   8  -3   3          7.28          7.36         0.82 o                         
   9  -3   3          2.84          4.57         0.85 o                         
  10  -3   3          2.01          3.08         0.81 o                         
  11  -3   3          2.21         -0.94         1.81 o                         
 -11  -2   3          7.66         10.58         2.05 o                         
 -10  -2   3         12.59         14.03         1.30 o                         
  -9  -2   3          1.94          3.03         0.64 o                         
  -8  -2   3          1.22          1.02         0.50 o                         
  -7  -2   3          0.16          0.33         0.47 o                         
  -6  -2   3         17.96         19.68         0.60 o                         
  -5  -2   3        168.85        164.11         2.32 o                         
  -4  -2   3          0.40          0.08         0.30 o                         
  -3  -2   3         17.97         19.77         0.34 o                         
  -2  -2   3        129.44        114.68         1.98 o                         
  -1  -2   3        878.23        861.37         6.53 o                         
   0  -2   3        453.41        445.13         2.32 o                         
   1  -2   3       1546.65       1504.48         2.84 o                         
   2  -2   3        293.03        272.13         1.89 o                         
   3  -2   3        163.10        167.20         1.85 o                         
   4  -2   3         71.37         67.76         0.74 o                         
   5  -2   3         25.78         29.27         0.74 o                         
   6  -2   3          1.94          1.70         0.57 o                         
   7  -2   3          1.00          1.00         0.60 o                         
   8  -2   3          3.01          2.22         0.59 o                         
   9  -2   3          0.28          1.06         0.65 o                         
  10  -2   3          0.02          0.91         0.68 o                         
  11  -2   3          0.06          0.68         0.90 o                         
 -11  -1   3          5.32          7.20         1.62 o                         
 -10  -1   3         35.46         30.95         1.30 o                         
  -9  -1   3          8.77          8.52         0.75 o                         
  -8  -1   3        282.48        279.41         2.45 o                         
  -7  -1   3         71.88         73.56         0.97 o                         
  -6  -1   3         12.83         12.13         0.60 o                         
  -5  -1   3        156.02        163.78         1.73 o                         
  -4  -1   3         57.36         61.89         0.77 o                         
  -3  -1   3         37.66         36.23         0.44 o                         
  -2  -1   3        114.29         92.70         1.30 o                         
  -1  -1   3        891.24        836.61         6.52 o                         
   0  -1   3        567.16        585.52         4.31 o                         
   1  -1   3         48.99         35.91         0.93 o                         
   2  -1   3       1064.11       1181.89         7.72 o                         
   3  -1   3         30.48         35.09         1.15 o                         
   4  -1   3        157.72        137.59         1.44 o                         
   5  -1   3        102.64        109.09         1.20 o                         
   6  -1   3         93.45         87.48         0.95 o                         
   7  -1   3          0.07          0.80         0.58 o                         
   8  -1   3         91.46         84.13         2.21 o                         
   9  -1   3        116.81        114.81         1.44 o                         
  10  -1   3         55.11         53.18         1.69 o                         
  11  -1   3        126.94        130.01         1.92 o                         
 -11   0   3         10.72         10.37         1.10 o                         
 -10   0   3          2.46          6.67         0.91 o                         
  -9   0   3         72.49         63.92         1.32 o                         
  -8   0   3          3.35          1.68         0.66 o                         
  -7   0   3         71.44         71.30         1.39 o                         
  -6   0   3         76.09         70.94         1.10 o                         
  -5   0   3         61.05         61.71         0.92 o                         
  -4   0   3        894.32        974.92         5.11 o                         
  -3   0   3        989.71       1027.33         4.17 o                         
  -2   0   3        222.59        232.58         1.12 o                         
  -1   0   3         50.17         61.45         0.36 o                         
   0   0   3       1139.01       1101.77         7.48 o                         
   1   0   3        116.66        110.90         0.77 o                         
   2   0   3       5668.48       5745.54         7.58 o                         
   3   0   3       2006.72       2019.02         8.66 o                         
   4   0   3        896.14        907.55         4.12 o                         
   5   0   3        226.63        222.29         2.36 o                         
   6   0   3        237.25        249.07         1.79 o                         
   7   0   3         15.38         16.59         0.66 o                         
   8   0   3        104.27        100.16         1.44 o                         
   9   0   3        100.19        111.28         1.63 o                         
  10   0   3         61.83         68.68         1.24 o                         
  11   0   3         59.61         58.88         1.27 o                         
  12   0   3         44.91         50.31         2.49 o                         
 -11   1   3          5.36          5.05         1.24 o                         
 -10   1   3          0.24          0.79         0.79 o                         
  -9   1   3          0.78          1.16         0.85 o                         
  -8   1   3          0.13          0.18         0.72 o                         
  -7   1   3        145.96        138.11         4.52 o                         
  -6   1   3        225.20        214.23         1.55 o                         
  -5   1   3         25.47         24.50         0.53 o                         
  -4   1   3          1.82          0.62         0.27 o                         
  -3   1   3        970.51        972.85         5.54 o                         
  -2   1   3        101.13         90.91         1.41 o                         
  -1   1   3          1.35          1.12         0.18 o                         
   0   1   3          1.25          1.72         0.23 o                         
   1   1   3       1104.83        994.56         9.40 o                         
   2   1   3        212.75        197.53         1.60 o                         
   3   1   3          2.77          0.72         0.26 o                         
   4   1   3        733.91        742.85         3.95 o                         
   5   1   3        176.35        184.67         1.05 o                         
   6   1   3         80.03         76.61         0.92 o                         
   7   1   3          3.09          2.84         0.57 o                         
   8   1   3          2.87          1.46         0.62 o                         
   9   1   3         20.25         22.54         1.10 o                         
  10   1   3          4.35          3.45         0.77 o                         
  11   1   3          0.51          0.54         0.73 o                         
 -10   2   3          3.83          2.66         0.80 o                         
  -9   2   3          0.79          1.04         0.81 o                         
  -8   2   3          6.12          5.41         0.81 o                         
  -7   2   3        118.28        116.99         1.40 o                         
  -6   2   3        137.50        137.03         1.40 o                         
  -5   2   3        112.52        105.00         2.48 o                         
  -4   2   3        111.01        109.06         1.89 o                         
  -3   2   3         66.94         64.80         0.98 o                         
  -2   2   3        668.81        657.51         2.68 o                         
  -1   2   3        157.21        160.45         1.28 o                         
   0   2   3        161.23        159.63         1.68 o                         
   1   2   3        945.14       1002.36         6.69 o                         
   2   2   3         14.44         14.03         0.44 o                         
   3   2   3          0.05         -0.03         0.44 o                         
   4   2   3         16.07          8.72         0.54 o                         
   5   2   3         77.35         81.75         1.37 o                         
   6   2   3          1.97          1.47         0.39 o                         
   7   2   3          9.06          9.56         0.57 o                         
   8   2   3          1.26          0.79         0.52 o                         
   9   2   3          1.08          0.65         0.58 o                         
  10   2   3          2.74          4.46         0.89 o                         
  11   2   3          3.66          4.25         1.27 o                         
 -10   3   3          5.43          5.98         0.98 o                         
  -9   3   3          3.43          4.30         0.92 o                         
  -8   3   3         35.86         32.82         1.00 o                         
  -7   3   3          3.27          7.26         1.10 o                         
  -6   3   3        187.83        188.12         2.34 o                         
  -5   3   3          0.71          2.72         0.49 o                         
  -4   3   3          0.66          2.30         0.35 o                         
  -3   3   3        170.33        176.54         0.83 o                         
  -2   3   3          8.49          8.33         0.33 o                         
  -1   3   3        572.87        565.81         2.60 o                         
   0   3   3        786.11        744.75         5.52 o                         
   1   3   3         21.73         19.11         0.43 o                         
   2   3   3        857.90        849.92        15.04 o                         
   3   3   3        662.58        656.35         4.08 o                         
   4   3   3        135.35        124.17         2.54 o                         
   5   3   3        170.53        164.48         3.03 o                         
   6   3   3          8.29          5.58         0.65 o                         
   7   3   3          3.90          3.73         0.45 o                         
   8   3   3          1.79          2.26         0.57 o                         
   9   3   3         19.94         16.65         0.91 o                         
  10   3   3         22.10         24.64         0.87 o                         
  11   3   3          1.43          0.21         1.37 o                         
 -10   4   3          2.50          3.00         0.88 o                         
  -9   4   3         72.65         72.81         1.45 o                         
  -8   4   3         10.50          9.08         0.83 o                         
  -7   4   3         27.46         35.14         1.01 o                         
  -6   4   3         24.09         23.92         0.86 o                         
  -5   4   3        159.84        172.77         1.61 o                         
  -4   4   3        672.89        673.52         2.86 o                         
  -3   4   3        989.97       1091.09         5.25 o                         
  -2   4   3          6.12          3.99         0.22 o                         
  -1   4   3        602.83        663.18         3.77 o                         
   0   4   3        348.35        386.11         2.17 o                         
   1   4   3        152.71        147.09         1.17 o                         
   2   4   3         20.20         29.28         0.78 o                         
   3   4   3         12.49         14.96         0.49 o                         
   4   4   3        298.12        301.83         1.98 o                         
   5   4   3         62.65         68.57         1.46 o                         
   6   4   3         63.83         65.75         1.19 o                         
   7   4   3          0.78          0.85         0.71 o                         
   8   4   3          2.46          1.02         0.61 o                         
   9   4   3          9.50          8.43         0.77 o                         
  10   4   3          4.95          3.56         1.23 o                         
  11   4   3         49.21         49.11         4.65 o                         
  -9   5   3          7.87         11.13         1.54 o                         
  -8   5   3         30.44         28.99         1.32 o                         
  -7   5   3          0.08         -0.66         1.17 o                         
  -6   5   3          4.56          4.25         0.68 o                         
  -5   5   3         19.98         20.76         0.77 o                         
  -4   5   3         10.64          8.57         0.59 o                         
  -3   5   3         97.86        108.61         1.95 o                         
  -2   5   3          3.86          3.99         0.29 o                         
  -1   5   3        280.66        310.97         1.57 o                         
   0   5   3         26.84         20.68         0.38 o                         
   1   5   3        348.16        340.36         5.08 o                         
   2   5   3          0.29          0.38         0.32 o                         
   3   5   3        107.67        103.83         1.02 o                         
   4   5   3         14.77         19.66         0.76 o                         
   5   5   3        205.56        205.54         5.40 o                         
   6   5   3         77.11         74.34         1.58 o                         
   7   5   3          1.72          1.47         0.90 o                         
   8   5   3         36.29         34.06         0.90 o                         
   9   5   3          2.72          2.03         1.16 o                         
  10   5   3          0.80          0.53         1.16 o                         
  11   5   3          1.47          2.06         1.28 o                         
  -9   6   3          0.04         -0.90         1.29 o                         
  -8   6   3          1.06         -0.40         0.82 o                         
  -7   6   3          5.42          4.67         0.91 o                         
  -6   6   3         26.95         26.23         1.19 o                         
  -5   6   3          0.12         -0.71         0.83 o                         
  -4   6   3         54.88         53.67         1.35 o                         
  -3   6   3        174.31        177.18         1.39 o                         
  -2   6   3         17.36         19.37         0.51 o                         
  -1   6   3        254.94        247.01         1.97 o                         
   0   6   3        532.73        515.74         4.89 o                         
   1   6   3        498.21        482.33         2.77 o                         
   2   6   3          4.74          5.44         0.42 o                         
   3   6   3         27.27         25.76         0.74 o                         
   4   6   3         21.43         19.64         0.64 o                         
   5   6   3          0.89          0.32         0.67 o                         
   6   6   3          1.33          2.26         0.73 o                         
   7   6   3         21.32         23.67         1.26 o                         
   8   6   3         33.35         35.14         1.48 o                         
   9   6   3         22.62         23.51         1.56 o                         
  10   6   3          0.75          1.12         1.56 o                         
  11   6   3          0.72          1.10         1.27 o                         
  -8   7   3          5.34          7.01         1.15 o                         
  -7   7   3         10.43         10.44         1.08 o                         
  -6   7   3          1.48          1.07         0.89 o                         
  -5   7   3         12.61         16.32         1.20 o                         
  -4   7   3         92.37        104.92         1.52 o                         
  -3   7   3          3.26          3.39         0.70 o                         
  -2   7   3        105.88        111.85         1.45 o                         
  -1   7   3         94.82         94.15         0.97 o                         
   0   7   3        148.09        148.68         1.31 o                         
   1   7   3          1.22          2.12         0.41 o                         
   2   7   3         93.81         87.58         1.78 o                         
   3   7   3          1.78          2.40         0.45 o                         
   4   7   3         15.30         15.24         0.66 o                         
   5   7   3         33.80         32.36         1.06 o                         
   6   7   3          0.09         -0.16         0.77 o                         
   7   7   3          3.56          2.50         0.85 o                         
   8   7   3          7.50          6.49         1.27 o                         
   9   7   3          3.44          4.68         1.00 o                         
  10   7   3         13.68         14.64         1.62 o                         
  -7   8   3         32.16         34.98         1.52 o                         
  -6   8   3         13.60         13.71         1.23 o                         
  -5   8   3        159.60        156.41         5.47 o                         
  -4   8   3        396.46        397.09         7.71 o                         
  -3   8   3         26.21         26.14         1.40 o                         
  -2   8   3        530.41        523.18         3.58 o                         
  -1   8   3        426.30        420.46         5.34 o                         
   0   8   3         29.37         26.37         0.98 o                         
   1   8   3        826.56        806.09         3.22 o                         
   2   8   3        183.29        178.99         1.45 o                         
   3   8   3         35.93         29.99         0.80 o                         
   4   8   3          5.07          3.80         0.61 o                         
   5   8   3         42.08         40.51         1.83 o                         
   6   8   3          5.39          5.21         0.88 o                         
   7   8   3          3.18          2.11         0.87 o                         
   8   8   3          1.10          0.64         0.99 o                         
   9   8   3         13.31         16.02         4.35 o                         
  10   8   3         21.98         18.52         1.73 o                         
  -6   9   3          6.66          3.82         1.20 o                         
  -5   9   3          1.66          2.63         1.09 o                         
  -4   9   3        157.32        157.12         2.05 o                         
  -3   9   3         31.48         29.83         1.14 o                         
  -2   9   3        142.00        148.67         1.93 o                         
  -1   9   3        228.09        231.26         3.35 o                         
   0   9   3          0.35         -0.47         0.68 o                         
   1   9   3          0.00         -0.06         0.71 o                         
   2   9   3         92.64         85.67         1.28 o                         
   3   9   3         28.69         28.60         0.82 o                         
   4   9   3         32.01         27.90         0.80 o                         
   5   9   3         33.41         33.41         1.51 o                         
   6   9   3         10.90          9.46         1.00 o                         
   7   9   3         11.24         12.08         1.10 o                         
   8   9   3          3.22          2.99         0.91 o                         
   9   9   3          0.17         -1.37         1.37 o                         
  10   9   3          0.04         -1.81         1.81 o                         
  -5  10   3          0.54         -1.19         1.19 o                         
  -4  10   3          2.67          2.83         0.92 o                         
  -3  10   3         14.08         12.07         1.01 o                         
  -2  10   3          2.14          1.20         0.75 o                         
  -1  10   3         12.97         11.78         0.91 o                         
   0  10   3          5.75          6.36         0.72 o                         
   1  10   3          2.93          2.12         0.79 o                         
   2  10   3          4.07          4.06         0.69 o                         
   3  10   3         12.75         11.28         0.75 o                         
   4  10   3          0.74          0.27         0.67 o                         
   5  10   3         18.84         16.12         1.08 o                         
   6  10   3          7.17          8.99         1.02 o                         
   7  10   3          1.63          0.14         1.00 o                         
   8  10   3          3.32          2.35         1.12 o                         
  -4  11   3          0.06          0.21         1.58 o                         
  -3  11   3          2.38          1.08         0.90 o                         
  -2  11   3          0.27          0.96         0.78 o                         
  -1  11   3          3.64          3.35         0.85 o                         
   0  11   3          0.39          1.32         0.81 o                         
   1  11   3          1.23          1.44         0.69 o                         
   2  11   3          0.69          1.18         0.80 o                         
   3  11   3          7.14          7.20         0.87 o                         
   4  11   3          3.19          2.83         0.87 o                         
   5  11   3          4.62          4.02         1.64 o                         
   6  11   3          1.34          2.82         1.02 o                         
   7  11   3          3.59          1.67         1.21 o                         
  -2  12   3          0.05         -1.03         1.36 o                         
  -1  12   3         54.60         61.34         1.66 o                         
   0  12   3          4.66          6.53         1.00 o                         
   1  12   3          8.91          8.61         0.98 o                         
   2  12   3         24.05         26.82         1.49 o                         
   3  12   3          0.08         -0.28         1.29 o                         
   4  12   3         15.40         18.01         1.21 o                         
   5  12   3          7.96          6.58         2.00 o                         
  -2 -11   4          0.63          1.42         1.66 o                         
  -1 -11   4          2.94          2.35         1.62 o                         
  -5 -10   4         25.16         33.36         2.59 o                         
  -4 -10   4         13.01         16.98         2.20 o                         
  -3 -10   4         31.85         35.79         2.38 o                         
  -2 -10   4         32.73         34.80         2.11 o                         
  -1 -10   4          1.49          1.06         1.03 o                         
   0 -10   4          1.02          0.82         1.20 o                         
   1 -10   4          1.15          1.05         1.08 o                         
   2 -10   4          1.15         -0.31         1.25 o                         
   3 -10   4          0.08          5.30         1.74 o                         
  -6  -9   4          0.58         -0.82         1.24 o                         
  -5  -9   4          7.46          5.99         1.86 o                         
  -4  -9   4         12.19         14.71         1.33 o                         
  -3  -9   4          0.30          0.00         0.88 o                         
  -2  -9   4         25.41         21.35         1.46 o                         
  -1  -9   4         21.94         18.56         2.62 o                         
   0  -9   4          1.17          0.52         0.86 o                         
   1  -9   4          2.65          3.55         1.00 o                         
   2  -9   4         11.31          8.60         1.22 o                         
   3  -9   4          2.00          1.94         1.51 o                         
   4  -9   4         16.55         17.11         1.30 o                         
   5  -9   4          5.00          5.60         1.25 o                         
  -8  -8   4          3.55          6.83         2.08 o                         
  -7  -8   4          0.11         -0.88         1.20 o                         
  -6  -8   4          0.06         -0.53         0.99 o                         
  -5  -8   4          2.47          2.29         0.94 o                         
  -4  -8   4          0.32          0.79         1.00 o                         
  -3  -8   4         26.90         27.60         1.08 o                         
  -2  -8   4         71.00         63.49         1.76 o                         
  -1  -8   4         20.17         20.58         1.02 o                         
   0  -8   4          2.94          1.82         0.80 o                         
   1  -8   4          0.16         -0.01         1.41 o                         
   2  -8   4         13.83         15.05         1.22 o                         
   3  -8   4         14.18         12.94         0.96 o                         
   4  -8   4          5.19          4.34         1.56 o                         
   5  -8   4          1.63          3.32         1.12 o                         
   6  -8   4          2.16          3.53         1.97 o                         
  -9  -7   4          3.58          4.22         1.60 o                         
  -8  -7   4          3.33          4.37         1.25 o                         
  -7  -7   4         18.66         13.39         1.41 o                         
  -6  -7   4         18.68         16.64         1.24 o                         
  -5  -7   4          0.11          0.47         1.11 o                         
  -4  -7   4         53.49         51.62         1.28 o                         
  -3  -7   4          2.41          2.05         0.68 o                         
  -2  -7   4         48.72         47.59         1.86 o                         
  -1  -7   4         16.97         14.98         0.84 o                         
   0  -7   4        197.86        193.92         2.54 o                         
   1  -7   4         11.26          9.13         1.70 o                         
   2  -7   4         26.03         26.43         1.31 o                         
   3  -7   4          3.80          3.04         0.75 o                         
   4  -7   4          3.07          2.81         0.95 o                         
   5  -7   4         41.58         43.83         3.08 o                         
   6  -7   4          0.06         -0.37         0.96 o                         
   7  -7   4          0.49          0.92         1.43 o                         
   8  -7   4          0.04         -0.73         1.78 o                         
  -9  -6   4          9.84          9.52         3.41 o                         
  -8  -6   4         10.07         13.12         1.46 o                         
  -7  -6   4         88.72         83.37         2.14 o                         
  -6  -6   4         92.46         92.87         2.04 o                         
  -5  -6   4          4.76          5.18         0.82 o                         
  -4  -6   4        315.90        300.05        11.29 o                         
  -3  -6   4        119.61        107.35         2.29 o                         
  -2  -6   4        180.32        172.46         3.79 o                         
  -1  -6   4        434.39        428.70         6.16 o                         
   0  -6   4          0.19          1.43         0.88 o                         
   1  -6   4         12.51          9.65         0.67 o                         
   2  -6   4          0.01         -0.32         0.48 o                         
   3  -6   4         80.91         75.26         1.35 o                         
   4  -6   4         15.45         14.69         0.92 o                         
   5  -6   4         25.66         24.73         1.23 o                         
   6  -6   4          1.07          1.77         0.97 o                         
   7  -6   4          4.20          3.16         2.05 o                         
   8  -6   4          0.00         -0.61         1.16 o                         
   9  -6   4          7.99          9.32         1.29 o                         
 -10  -5   4         10.07         11.75         1.99 o                         
  -9  -5   4         30.53         22.36         1.17 o                         
  -8  -5   4         31.06         25.83         1.45 o                         
  -7  -5   4         40.38         38.27         1.00 o                         
  -6  -5   4        195.64        189.64         3.51 o                         
  -5  -5   4          0.28          0.29         1.02 o                         
  -4  -5   4          9.88         10.68         2.13 o                         
  -3  -5   4       1033.18        996.98         5.53 o                         
  -2  -5   4          7.01          8.38         0.62 o                         
  -1  -5   4        282.49        266.60         4.00 o                         
   0  -5   4         19.94         18.13         1.03 o                         
   1  -5   4          0.95          1.07         0.44 o                         
   2  -5   4          0.44          0.97         0.42 o                         
   3  -5   4        205.34        211.33         2.70 o                         
   4  -5   4          2.37          1.14         0.48 o                         
   5  -5   4         87.63         89.38         1.28 o                         
   6  -5   4         66.52         65.79         1.22 o                         
   7  -5   4         14.80         12.66         0.81 o                         
   8  -5   4          0.13          1.00         0.69 o                         
   9  -5   4          0.56          0.87         0.72 o                         
 -10  -4   4          0.19         -0.69         1.68 o                         
  -9  -4   4          0.61          1.36         1.02 o                         
  -8  -4   4          5.50          4.96         0.78 o                         
  -7  -4   4         95.07         90.91         2.59 o                         
  -6  -4   4        112.59        113.01         1.54 o                         
  -5  -4   4         28.16         23.45         1.24 o                         
  -4  -4   4         67.77         64.30         1.06 o                         
  -3  -4   4          0.55          1.24         0.36 o                         
  -2  -4   4         58.18         51.42         1.36 o                         
  -1  -4   4          2.55          4.93         0.63 o                         
   0  -4   4          8.96          9.62         0.36 o                         
   1  -4   4          5.09         10.95         0.36 o                         
   2  -4   4          5.32          5.26         0.32 o                         
   3  -4   4          3.67          3.90         0.36 o                         
   4  -4   4         97.13         86.80         1.39 o                         
   5  -4   4         87.44         80.99         1.17 o                         
   6  -4   4         65.37         66.09         2.19 o                         
   7  -4   4         24.49         22.11         0.94 o                         
   8  -4   4          0.70          0.48         0.69 o                         
   9  -4   4          0.72          1.01         0.75 o                         
  10  -4   4          0.00         -0.99         0.99 o                         
 -10  -3   4          0.00         -0.77         0.93 o                         
  -9  -3   4          0.46          1.33         0.86 o                         
  -8  -3   4          4.41          4.94         0.79 o                         
  -7  -3   4         84.65         76.86         2.50 o                         
  -6  -3   4         12.87         11.77         0.75 o                         
  -5  -3   4          3.46          4.10         0.62 o                         
  -4  -3   4        136.51        129.64         3.24 o                         
  -3  -3   4        100.40         95.97         1.04 o                         
  -2  -3   4         12.50          8.40         0.37 o                         
  -1  -3   4        209.90        186.70         3.34 o                         
   0  -3   4          0.03          0.03         0.19 o                         
   1  -3   4        777.02        798.64         5.64 o                         
   2  -3   4          9.07          8.70         0.31 o                         
   3  -3   4         14.25         16.52         0.37 o                         
   4  -3   4         38.40         39.25         0.70 o                         
   5  -3   4         68.94         65.83         1.51 o                         
   6  -3   4          0.39          0.26         0.61 o                         
   7  -3   4         84.04         96.50         1.42 o                         
   8  -3   4          0.12         -0.06         0.72 o                         
   9  -3   4          0.40          1.05         0.80 o                         
  10  -3   4          0.02         -0.52         0.69 o                         
 -11  -2   4          1.14          2.48         1.87 o                         
 -10  -2   4          0.04         -0.18         0.85 o                         
  -9  -2   4         17.79         12.24         0.96 o                         
  -8  -2   4         15.63         16.47         0.93 o                         
  -7  -2   4         88.44         86.33         2.68 o                         
  -6  -2   4          0.70          0.77         0.44 o                         
  -5  -2   4         30.37         31.77         0.70 o                         
  -4  -2   4         20.35         18.54         0.42 o                         
  -3  -2   4         32.03         41.49         0.51 o                         
  -2  -2   4        615.50        622.33         4.98 o                         
  -1  -2   4         83.95         73.78         0.65 o                         
   0  -2   4       1698.78       1733.62         8.81 o                         
   1  -2   4          5.65          2.63         0.18 o                         
   2  -2   4        704.99        741.71         5.60 o                         
   3  -2   4        223.98        264.14         2.18 o                         
   4  -2   4         61.97         58.22         0.83 o                         
   5  -2   4         44.16         42.51         0.85 o                         
   6  -2   4         22.94         21.91         0.78 o                         
   7  -2   4         23.43         21.19         0.84 o                         
   8  -2   4          0.27         -0.19         0.70 o                         
   9  -2   4          0.82          1.91         0.74 o                         
  10  -2   4          3.48          4.23         0.85 o                         
  11  -2   4         19.05         19.86         1.12 o                         
 -10  -1   4          0.00         -0.16         0.99 o                         
  -9  -1   4         13.88         18.32         1.43 o                         
  -8  -1   4         25.51         26.52         1.07 o                         
  -7  -1   4         82.72         75.02         1.19 o                         
  -6  -1   4          1.29          1.67         0.53 o                         
  -5  -1   4        876.53        908.58         2.59 o                         
  -4  -1   4        877.66        885.90         4.11 o                         
  -3  -1   4          5.27          2.47         0.24 o                         
  -2  -1   4       5713.08       5806.56        12.79 o                         
  -1  -1   4        572.41        611.59         5.32 o                         
   0  -1   4        103.14        102.86         0.80 o                         
   1  -1   4       1555.05       1594.70         2.79 o                         
   2  -1   4        482.78        528.44         4.23 o                         
   3  -1   4         12.77         16.00         1.32 o                         
   4  -1   4       1043.15       1122.32         6.71 o                         
   5  -1   4        364.27        354.66         2.56 o                         
   6  -1   4         47.30         50.39         2.68 o                         
   7  -1   4         48.41         50.66         1.05 o                         
   8  -1   4         15.39         15.73         0.81 o                         
   9  -1   4         20.25         20.75         0.96 o                         
  10  -1   4          0.39          0.63         0.64 o                         
  11  -1   4          2.61          2.75         0.77 o                         
 -10   0   4          0.80          1.07         1.14 o                         
  -9   0   4         12.65          9.44         0.92 o                         
  -8   0   4         51.28         51.58         1.14 o                         
  -7   0   4          7.08          6.29         0.66 o                         
  -6   0   4         35.19         40.94         1.05 o                         
  -5   0   4         51.92         57.91         0.78 o                         
  -4   0   4         27.13         21.73         0.38 o                         
  -3   0   4        240.38        286.61         1.78 o                         
  -2   0   4       1136.52       1135.27         6.73 o                         
  -1   0   4        386.85        409.60         2.03 o                         
   0   0   4        509.26        479.69         1.54 o                         
   1   0   4         13.04          7.47         0.30 o                         
   2   0   4        798.00        810.83         2.45 o                         
   3   0   4         19.01         20.17         0.37 o                         
   4   0   4         83.79         91.09         1.53 o                         
   5   0   4        685.25        650.93         2.71 o                         
   6   0   4         94.76        104.97         1.43 o                         
   7   0   4         17.14         15.86         0.62 o                         
   8   0   4          3.38          3.47         0.73 o                         
   9   0   4         23.44         20.29         0.97 o                         
  10   0   4          3.08          2.59         0.88 o                         
  11   0   4         12.57         10.03         0.84 o                         
 -11   1   4          1.38          2.56         0.92 o                         
 -10   1   4          3.78          3.63         0.83 o                         
  -9   1   4          0.83          0.83         0.68 o                         
  -8   1   4          3.22          3.80         0.69 o                         
  -7   1   4         42.54         36.56         0.95 o                         
  -6   1   4         41.71         38.55         0.91 o                         
  -5   1   4          1.75          2.90         0.39 o                         
  -4   1   4         27.97         21.99         0.38 o                         
  -3   1   4        431.38        468.66         1.80 o                         
  -2   1   4         97.61        107.87         0.73 o                         
  -1   1   4        606.31        569.36         2.35 o                         
   0   1   4         25.32         22.95         0.39 o                         
   1   1   4       2107.62       2057.45        13.97 o                         
   2   1   4        195.24        193.51         1.02 o                         
   3   1   4         36.09         39.70         0.59 o                         
   4   1   4         22.43         22.66         0.62 o                         
   5   1   4        345.78        324.44         4.15 o                         
   6   1   4         15.92         14.92         0.53 o                         
   7   1   4         12.53          9.51         0.57 o                         
   8   1   4         28.95         30.11         0.82 o                         
   9   1   4         32.85         36.50         1.09 o                         
  10   1   4          2.80          1.89         0.78 o                         
  11   1   4          5.82          5.73         0.90 o                         
  12   1   4         14.46         14.74         1.55 o                         
 -10   2   4          0.99          1.73         0.97 o                         
  -9   2   4          0.23          1.08         0.89 o                         
  -8   2   4         25.64         28.04         1.16 o                         
  -7   2   4         12.86         16.42         0.93 o                         
  -6   2   4         14.74         17.37         0.75 o                         
  -5   2   4         61.50         67.32         0.99 o                         
  -4   2   4        134.11        143.42         1.03 o                         
  -3   2   4        382.81        384.45         3.53 o                         
  -2   2   4        207.31        219.57         1.66 o                         
  -1   2   4         23.83         32.58         0.39 o                         
   0   2   4       1154.52       1100.90         4.91 o                         
   1   2   4       1054.61       1029.90         4.65 o                         
   2   2   4          9.79         11.01         0.99 o                         
   3   2   4         45.00         47.01         0.62 o                         
   4   2   4          1.60          1.98         0.48 o                         
   5   2   4          4.15          5.47         0.56 o                         
   6   2   4         10.37          7.37         0.46 o                         
   7   2   4         64.37         67.08         1.31 o                         
   8   2   4          4.41          3.27         0.58 o                         
   9   2   4          2.24          0.94         0.65 o                         
  10   2   4          7.05          7.32         0.99 o                         
  11   2   4          0.50         -0.34         0.83 o                         
 -10   3   4          3.32          4.28         1.31 o                         
  -9   3   4          7.67          8.49         0.96 o                         
  -8   3   4          0.43          0.64         0.86 o                         
  -7   3   4        226.73        216.74         3.23 o                         
  -6   3   4        100.64        100.15         1.35 o                         
  -5   3   4         55.73         54.20         1.19 o                         
  -4   3   4        428.55        428.71         2.41 o                         
  -3   3   4        709.65        713.11         3.41 o                         
  -2   3   4         81.07         77.27         0.59 o                         
  -1   3   4        899.96        940.59         5.86 o                         
   0   3   4         68.34         60.63         0.57 o                         
   1   3   4          7.23          5.41         0.24 o                         
   2   3   4       1649.95       1649.25         7.78 o                         
   3   3   4       1997.87       1953.45         6.26 o                         
   4   3   4         43.91         30.43         0.77 o                         
   5   3   4         25.57         32.22         0.85 o                         
   6   3   4        143.39        159.09         2.38 o                         
   7   3   4         66.76         59.21         0.95 o                         
   8   3   4         21.61         22.56         0.89 o                         
   9   3   4         24.54         24.18         0.97 o                         
  10   3   4         10.12         10.62         0.79 o                         
  11   3   4          0.03          0.68         1.15 o                         
 -10   4   4          0.45         -1.67         1.67 o                         
  -9   4   4          0.18          0.26         1.48 o                         
  -8   4   4          0.12          0.05         0.71 o                         
  -7   4   4         41.64         49.09         1.68 o                         
  -6   4   4        530.97        535.19         5.82 o                         
  -5   4   4          2.87          5.10         0.64 o                         
  -4   4   4         17.32         15.81         0.66 o                         
  -3   4   4        291.33        299.45         1.18 o                         
  -2   4   4          0.11          0.83         0.27 o                         
  -1   4   4       1442.21       1544.47         5.53 o                         
   0   4   4       2737.98       2901.94         8.63 o                         
   1   4   4        323.99        364.24         3.77 o                         
   2   4   4        331.25        360.37         2.38 o                         
   3   4   4         66.37         69.09         1.49 o                         
   4   4   4          8.82          9.66         1.11 o                         
   5   4   4        104.78        108.79         1.99 o                         
   6   4   4        187.89        186.95         1.83 o                         
   7   4   4         30.16         31.49         1.06 o                         
   8   4   4          6.37          5.63         0.76 o                         
   9   4   4         33.35         32.88         1.08 o                         
  10   4   4         13.85         14.85         1.12 o                         
  11   4   4          0.17         -0.53         1.26 o                         
  -9   5   4          0.64         -1.43         1.43 o                         
  -8   5   4          0.29          0.42         0.76 o                         
  -7   5   4          3.84          4.46         0.75 o                         
  -6   5   4        138.12        145.32         1.73 o                         
  -5   5   4         21.56         19.00         0.80 o                         
  -4   5   4        190.45        190.68         2.24 o                         
  -3   5   4         29.88         37.50         0.71 o                         
  -2   5   4         52.58         61.17         0.77 o                         
  -1   5   4         15.16         17.73         0.40 o                         
   0   5   4          6.58          6.01         0.30 o                         
   1   5   4        199.26        222.99         2.63 o                         
   2   5   4         23.85         31.76         1.48 o                         
   3   5   4         17.38         21.46         0.60 o                         
   4   5   4        280.71        274.46         2.03 o                         
   5   5   4        259.26        263.83         3.86 o                         
   6   5   4          9.37          7.65         0.83 o                         
   7   5   4         24.83         29.63         1.02 o                         
   8   5   4          4.79          5.04         0.87 o                         
   9   5   4          6.08          3.64         0.72 o                         
  10   5   4          1.46          1.30         1.28 o                         
  11   5   4         17.21         17.29         1.90 o                         
  -9   6   4          0.51          1.67         1.57 o                         
  -8   6   4          1.89          2.07         0.94 o                         
  -7   6   4          0.55          1.97         1.14 o                         
  -6   6   4         11.94          9.30         0.96 o                         
  -5   6   4          2.80          1.51         0.62 o                         
  -4   6   4         14.70         12.63         0.74 o                         
  -3   6   4          0.00         -0.08         0.46 o                         
  -2   6   4        166.85        177.03         2.20 o                         
  -1   6   4          2.58          2.72         0.39 o                         
   0   6   4        268.02        299.02         1.31 o                         
   1   6   4        153.06        159.17         1.14 o                         
   2   6   4        169.79        160.98         1.39 o                         
   3   6   4          3.73          4.60         0.49 o                         
   4   6   4        122.27        123.47         1.25 o                         
   5   6   4         99.07         93.79         1.43 o                         
   6   6   4          2.36          2.70         0.97 o                         
   7   6   4         25.21         25.20         2.20 o                         
   8   6   4         10.19         10.74         0.96 o                         
   9   6   4          0.17          0.37         1.12 o                         
  10   6   4          1.51          1.23         1.34 o                         
  11   6   4          1.25          2.58         1.97 o                         
  -8   7   4          1.88         -0.45         1.74 o                         
  -7   7   4          4.61          3.72         0.92 o                         
  -6   7   4          0.73          1.30         0.82 o                         
  -5   7   4          5.66          6.84         1.68 o                         
  -4   7   4         20.35         18.04         1.06 o                         
  -3   7   4          0.52          0.07         0.62 o                         
  -2   7   4         56.32         55.01         1.12 o                         
  -1   7   4        286.53        286.78         2.96 o                         
   0   7   4        121.42        131.60         1.53 o                         
   1   7   4         59.51         53.62         0.77 o                         
   2   7   4         82.00         85.22         0.97 o                         
   3   7   4         51.58         52.31         1.17 o                         
   4   7   4         26.02         28.43         0.82 o                         
   5   7   4         47.77         46.17         1.20 o                         
   6   7   4         20.11         21.23         1.08 o                         
   7   7   4          0.01         -0.12         1.04 o                         
   8   7   4          0.14         -0.34         1.07 o                         
   9   7   4          0.00          0.27         1.04 o                         
  10   7   4          1.66          2.02         1.25 o                         
  -7   8   4          0.21          0.39         1.00 o                         
  -6   8   4          2.32          1.78         1.03 o                         
  -5   8   4         14.27         14.84         1.12 o                         
  -4   8   4         29.86         34.17         1.34 o                         
  -3   8   4         34.57         30.79         1.10 o                         
  -2   8   4        327.22        335.65         5.85 o                         
  -1   8   4        580.90        566.23         3.90 o                         
   0   8   4        110.57        107.79         3.67 o                         
   1   8   4        832.64        825.86         8.98 o                         
   2   8   4         60.90         59.86         1.00 o                         
   3   8   4          0.02          1.65         0.69 o                         
   4   8   4        578.67        582.34         4.33 o                         
   5   8   4        199.24        207.04         2.24 o                         
   6   8   4          0.84          0.50         0.85 o                         
   7   8   4          1.79          2.86         1.08 o                         
   8   8   4          0.01         -0.03         1.22 o                         
   9   8   4          0.03         -0.33         1.31 o                         
  10   8   4          9.96          8.85         2.19 o                         
  -6   9   4          9.68          6.88         1.26 o                         
  -5   9   4          4.63          5.06         0.97 o                         
  -4   9   4         16.41         10.34         1.14 o                         
  -3   9   4         31.68         31.07         1.95 o                         
  -2   9   4          2.47          1.45         0.78 o                         
  -1   9   4        125.75        129.62         2.26 o                         
   0   9   4         59.53         60.04         1.31 o                         
   1   9   4        110.74        120.43         1.73 o                         
   2   9   4        528.44        531.18         7.43 o                         
   3   9   4         10.21         12.51         0.79 o                         
   4   9   4         11.36         11.16         0.79 o                         
   5   9   4          0.81          0.57         0.67 o                         
   6   9   4          3.91          3.92         0.90 o                         
   7   9   4         22.90         23.38         1.22 o                         
   8   9   4          7.17          5.30         1.29 o                         
   9   9   4          1.79          1.64         1.09 o                         
  10   9   4          0.41         -0.35         1.68 o                         
  -4  10   4         10.71         12.17         1.31 o                         
  -3  10   4          0.57          0.59         0.80 o                         
  -2  10   4          7.36          7.73         0.89 o                         
  -1  10   4         15.20         19.17         1.07 o                         
   0  10   4         72.66         75.14         1.52 o                         
   1  10   4         12.51         11.82         0.92 o                         
   2  10   4         25.96         31.07         1.41 o                         
   3  10   4         40.73         44.79         1.28 o                         
   4  10   4         24.01         24.42         0.83 o                         
   5  10   4         11.34         10.84         0.98 o                         
   6  10   4          3.40          4.18         1.10 o                         
   7  10   4         22.70         21.70         1.30 o                         
   8  10   4          7.61          9.29         1.17 o                         
  -3  11   4          0.74          0.21         0.74 o                         
  -2  11   4          9.25          7.44         1.01 o                         
  -1  11   4          0.06          0.15         0.80 o                         
   0  11   4         10.65         13.25         1.05 o                         
   1  11   4          0.24          0.01         0.75 o                         
   2  11   4          3.93          5.82         0.86 o                         
   3  11   4          1.70          1.86         0.83 o                         
   4  11   4         18.65         24.83         2.45 o                         
   5  11   4          9.21         10.35         1.25 o                         
   6  11   4         14.95         15.58         1.17 o                         
   7  11   4         47.89         51.51         2.06 o                         
  -2  12   4          4.52          4.03         1.96 o                         
  -1  12   4          0.02          0.11         0.90 o                         
   0  12   4         22.25         20.90         1.19 o                         
   1  12   4          1.23          1.08         0.84 o                         
   2  12   4         54.40         61.52         2.06 o                         
   3  12   4         28.46         30.66         1.68 o                         
   4  12   4          1.58          1.69         1.27 o                         
   6  12   4         15.00         19.30         2.37 o                         
  -3 -10   5          2.41          3.22         1.96 o                         
  -2 -10   5         16.09         22.93         2.25 o                         
  -1 -10   5          4.22          5.24         1.67 o                         
   0 -10   5          3.95          6.79         1.77 o                         
   1 -10   5          2.10          4.02         0.95 o                         
   2 -10   5          0.11         -1.76         1.76 o                         
  -6  -9   5         26.53         30.37         1.66 o                         
  -5  -9   5          0.06         -1.24         1.24 o                         
  -4  -9   5         51.87         55.34         1.91 o                         
  -3  -9   5          3.57          5.70         1.83 o                         
  -2  -9   5         40.02         41.32         2.35 o                         
  -1  -9   5         20.68         20.80         1.14 o                         
   0  -9   5         51.03         52.21         2.24 o                         
   1  -9   5         16.77         15.96         1.89 o                         
   2  -9   5          0.95          2.63         1.14 o                         
   3  -9   5          1.48          1.17         1.24 o                         
   4  -9   5          7.98          9.43         1.76 o                         
  -7  -8   5          0.04          1.06         1.88 o                         
  -6  -8   5          8.54          8.78         1.38 o                         
  -5  -8   5         12.17         16.30         1.35 o                         
  -4  -8   5         10.96         11.04         1.24 o                         
  -3  -8   5         12.10         11.80         0.89 o                         
  -2  -8   5         10.32          9.23         1.05 o                         
  -1  -8   5          2.72          2.36         0.81 o                         
   0  -8   5         11.76         10.68         1.20 o                         
   1  -8   5          3.16          3.78         0.81 o                         
   2  -8   5          2.50          1.57         1.06 o                         
   3  -8   5          0.02         -1.22         1.22 o                         
   4  -8   5          5.00          3.31         1.86 o                         
   5  -8   5          0.03         -0.06         1.14 o                         
   6  -8   5         10.57          9.02         1.40 o                         
  -8  -7   5          0.13         -1.74         1.74 o                         
  -7  -7   5          1.80          0.73         1.05 o                         
  -6  -7   5         35.51         33.15         2.12 o                         
  -5  -7   5         39.26         42.67         1.29 o                         
  -4  -7   5          1.66          2.48         0.95 o                         
  -3  -7   5         13.54         12.79         1.80 o                         
  -2  -7   5          6.12          4.56         0.73 o                         
  -1  -7   5        187.26        183.94         5.45 o                         
   0  -7   5        142.26        148.69         4.93 o                         
   1  -7   5         74.85         73.59         1.42 o                         
   2  -7   5         74.69         73.37         1.45 o                         
   3  -7   5          1.69          1.88         1.09 o                         
   4  -7   5          5.40          1.82         0.96 o                         
   5  -7   5          4.52          3.79         1.02 o                         
   6  -7   5          0.87          1.57         1.31 o                         
   7  -7   5          1.17         -0.03         1.20 o                         
  -8  -6   5          1.08         -1.18         1.18 o                         
  -7  -6   5          7.13          6.42         1.28 o                         
  -6  -6   5          1.86          2.89         0.86 o                         
  -5  -6   5         73.44         70.71         1.73 o                         
  -4  -6   5        398.32        406.85         3.58 o                         
  -3  -6   5         36.01         29.82         1.34 o                         
  -2  -6   5         41.49         40.44         1.09 o                         
  -1  -6   5        675.76        682.82         9.38 o                         
   0  -6   5        218.98        218.34         2.65 o                         
   1  -6   5        157.81        172.98         3.09 o                         
   2  -6   5        193.61        202.09         2.14 o                         
   3  -6   5          0.00          0.40         0.89 o                         
   4  -6   5         41.56         39.95         1.20 o                         
   5  -6   5         34.13         34.77         1.97 o                         
   6  -6   5          0.05          0.13         0.92 o                         
   7  -6   5          7.71          6.85         1.18 o                         
   8  -6   5          0.11         -0.84         1.07 o                         
  -9  -5   5          3.19          3.14         1.24 o                         
  -8  -5   5          1.37          0.30         0.90 o                         
  -7  -5   5          2.46          0.56         0.75 o                         
  -6  -5   5         66.76         67.12         1.70 o                         
  -5  -5   5        306.47        301.75         5.76 o                         
  -4  -5   5        157.80        161.13         2.29 o                         
  -3  -5   5        785.32        749.21         4.40 o                         
  -2  -5   5        143.00        137.29         1.54 o                         
  -1  -5   5         94.81         91.98         1.81 o                         
   0  -5   5        278.17        277.43         5.21 o                         
   1  -5   5         38.58         32.21         0.72 o                         
   2  -5   5        299.26        288.15         4.95 o                         
   3  -5   5         19.68         21.25         0.73 o                         
   4  -5   5          8.64          5.74         0.80 o                         
   5  -5   5          5.08          3.25         0.88 o                         
   6  -5   5          1.99          1.74         0.93 o                         
   7  -5   5          0.01          1.21         0.91 o                         
   8  -5   5          2.75          0.89         0.95 o                         
   9  -5   5          0.58          2.38         1.87 o                         
 -10  -4   5         11.26         12.45         2.08 o                         
  -9  -4   5          0.85         -0.90         0.90 o                         
  -8  -4   5         20.35         20.78         1.23 o                         
  -7  -4   5         80.76         84.51         1.88 o                         
  -6  -4   5          0.16         -0.58         0.68 o                         
  -5  -4   5         84.10         84.97         3.26 o                         
  -4  -4   5        864.12        860.99         5.86 o                         
  -3  -4   5        245.33        228.21         2.49 o                         
  -2  -4   5          2.03          1.17         0.53 o                         
  -1  -4   5          3.02          4.10         0.44 o                         
   0  -4   5          8.91         10.26         0.62 o                         
   1  -4   5         16.38         14.48         0.42 o                         
   2  -4   5        142.39        140.99         1.02 o                         
   3  -4   5          6.20          5.16         0.50 o                         
   4  -4   5          2.30          2.15         0.69 o                         
   5  -4   5          3.68          4.61         0.77 o                         
   6  -4   5          0.84          1.20         0.62 o                         
   7  -4   5          2.41          3.47         0.70 o                         
   8  -4   5          6.94          8.96         0.83 o                         
   9  -4   5          7.81          8.79         1.07 o                         
  10  -4   5          0.85          0.66         1.11 o                         
 -10  -3   5          2.59          3.44         1.06 o                         
  -9  -3   5         13.35         14.49         1.05 o                         
  -8  -3   5          8.95         12.40         0.92 o                         
  -7  -3   5          1.75          2.06         0.97 o                         
  -6  -3   5          4.21          3.77         0.53 o                         
  -5  -3   5          1.32          1.61         0.50 o                         
  -4  -3   5        543.86        525.99         6.36 o                         
  -3  -3   5         39.80         39.04         0.94 o                         
  -2  -3   5          0.85          1.80         0.27 o                         
  -1  -3   5        340.82        349.51         5.21 o                         
   0  -3   5          3.64          1.53         0.23 o                         
   1  -3   5          3.63          4.41         0.32 o                         
   2  -3   5         51.63         49.80         0.66 o                         
   3  -3   5        103.85        105.93         0.85 o                         
   4  -3   5        113.40        121.79         1.12 o                         
   5  -3   5         13.48         11.46         0.58 o                         
   6  -3   5         18.98         20.84         0.79 o                         
   7  -3   5         77.17         80.41         2.17 o                         
   8  -3   5          8.45          7.94         0.98 o                         
   9  -3   5         12.89         12.44         0.92 o                         
  10  -3   5          0.04         -0.79         0.79 o                         
 -10  -2   5          0.03          0.65         1.02 o                         
  -9  -2   5          2.39          3.15         1.36 o                         
  -8  -2   5          0.00         -0.24         1.01 o                         
  -7  -2   5         10.11          9.32         1.10 o                         
  -6  -2   5        100.03         99.21         2.90 o                         
  -5  -2   5         23.28         20.82         0.71 o                         
  -4  -2   5         75.85         71.26         1.44 o                         
  -3  -2   5          9.96          9.82         0.42 o                         
  -2  -2   5          5.89          3.36         0.34 o                         
  -1  -2   5         50.67         64.80         0.92 o                         
   0  -2   5          0.25          0.27         0.23 o                         
   1  -2   5        677.10        717.36         4.06 o                         
   2  -2   5        443.97        483.85         2.16 o                         
   3  -2   5         11.46          9.24         0.36 o                         
   4  -2   5         25.82         23.55         0.59 o                         
   5  -2   5          4.66          6.07         0.63 o                         
   6  -2   5        122.44        129.71         1.48 o                         
   7  -2   5          0.06          0.72         0.68 o                         
   8  -2   5         17.60         18.76         0.93 o                         
   9  -2   5          1.36          1.83         0.73 o                         
  10  -2   5          1.19          1.44         0.81 o                         
 -10  -1   5          0.67          1.27         1.31 o                         
  -9  -1   5          5.72          6.50         0.86 o                         
  -8  -1   5         10.25          9.66         1.10 o                         
  -7  -1   5          0.53          1.58         0.95 o                         
  -6  -1   5         43.04         43.58         1.37 o                         
  -5  -1   5         11.78         16.12         1.01 o                         
  -4  -1   5         80.69         89.09         1.01 o                         
  -3  -1   5          1.88          2.09         0.34 o                         
  -2  -1   5        253.01        276.58         3.35 o                         
  -1  -1   5       1769.89       1806.54         5.70 o                         
   0  -1   5        246.45        254.95         3.20 o                         
   1  -1   5       1366.58       1433.60         2.80 o                         
   2  -1   5         51.18         46.40         0.79 o                         
   3  -1   5        301.48        289.22         1.62 o                         
   4  -1   5         46.32         42.97         0.72 o                         
   5  -1   5          0.93          1.07         0.35 o                         
   6  -1   5          7.74         12.88         0.68 o                         
   7  -1   5        165.12        159.00         1.71 o                         
   8  -1   5          0.70          1.00         0.88 o                         
   9  -1   5          5.89          5.16         0.76 o                         
  10  -1   5          5.64          5.26         0.80 o                         
  11  -1   5          5.18          2.72         0.91 o                         
 -10   0   5          0.19          0.46         1.83 o                         
  -9   0   5         43.38         43.54         3.37 o                         
  -8   0   5          1.25          1.15         1.05 o                         
  -7   0   5          1.85          1.18         0.90 o                         
  -6   0   5         95.63         84.78         1.25 o                         
  -5   0   5         19.10         19.57         0.82 o                         
  -4   0   5          1.94          1.41         0.33 o                         
  -3   0   5          9.03          5.77         0.27 o                         
  -2   0   5        440.60        483.51         3.81 o                         
  -1   0   5          5.59          2.37         0.23 o                         
   0   0   5        442.74        379.73         1.81 o                         
   1   0   5        232.04        237.27         1.56 o                         
   2   0   5        204.10        217.27         1.41 o                         
   3   0   5         19.04         15.04         0.49 o                         
   4   0   5       1702.67       1737.34         3.31 o                         
   5   0   5          3.39          4.62         0.44 o                         
   6   0   5          2.80          3.20         0.48 o                         
   7   0   5          5.59          5.81         0.57 o                         
   8   0   5          8.94          9.60         0.78 o                         
   9   0   5          0.52          0.09         0.71 o                         
  10   0   5          3.10          3.46         0.90 o                         
  11   0   5          0.44          1.55         0.84 o                         
 -10   1   5          0.59          2.16         1.33 o                         
  -9   1   5          3.26          5.62         1.09 o                         
  -8   1   5          6.80          6.02         0.71 o                         
  -7   1   5         27.49         24.84         0.89 o                         
  -6   1   5          0.00          0.00         0.53 o                         
  -5   1   5          0.05          0.15         0.50 o                         
  -4   1   5         21.88         21.29         0.70 o                         
  -3   1   5        318.59        306.27         2.64 o                         
  -2   1   5          6.80          9.47         0.24 o                         
  -1   1   5        195.69        210.66         2.21 o                         
   0   1   5        145.06        149.22         1.12 o                         
   1   1   5        188.53        206.35         1.09 o                         
   2   1   5         44.64         38.36         0.86 o                         
   3   1   5          1.25          1.15         0.37 o                         
   4   1   5       1643.82       1646.57         9.07 o                         
   5   1   5         48.70         58.06         1.13 o                         
   6   1   5         17.92         16.09         0.55 o                         
   7   1   5          0.00         -0.17         0.53 o                         
   8   1   5          0.62          0.02         0.54 o                         
   9   1   5          3.75          4.15         0.75 o                         
  10   1   5          4.94          1.99         0.79 o                         
  11   1   5          1.02         -0.04         0.84 o                         
 -10   2   5          0.02          1.80         1.21 o                         
  -9   2   5          0.65          1.48         0.75 o                         
  -8   2   5         11.28          9.29         0.97 o                         
  -7   2   5          0.43          0.92         0.64 o                         
  -6   2   5          0.19         -0.04         0.59 o                         
  -5   2   5        265.48        262.83         3.37 o                         
  -4   2   5        195.00        175.95         1.27 o                         
  -3   2   5         12.65         11.78         0.40 o                         
  -2   2   5          1.77          2.42         0.28 o                         
  -1   2   5          0.57          1.17         0.25 o                         
   0   2   5        115.79        125.75         0.83 o                         
   1   2   5          5.31          6.76         0.33 o                         
   2   2   5        291.23        272.64         1.70 o                         
   3   2   5        108.59        108.30         1.74 o                         
   4   2   5         22.95         21.75         0.64 o                         
   5   2   5          0.40          0.25         0.64 o                         
   6   2   5          5.51          5.44         0.60 o                         
   7   2   5          9.87          9.69         0.68 o                         
   8   2   5          2.13          3.03         0.66 o                         
   9   2   5          3.96          2.86         0.76 o                         
  10   2   5          0.22         -0.85         0.85 o                         
  11   2   5          0.16         -0.02         0.84 o                         
 -10   3   5         15.75         16.59         1.41 o                         
  -9   3   5         26.65         29.21         1.17 o                         
  -8   3   5          9.94         14.41         0.99 o                         
  -7   3   5          2.84          4.68         0.81 o                         
  -6   3   5        115.41        118.38         1.95 o                         
  -5   3   5        386.91        363.54         3.61 o                         
  -4   3   5        148.20        144.88         1.15 o                         
  -3   3   5         68.18         54.01         0.60 o                         
  -2   3   5         55.55         60.21         0.76 o                         
  -1   3   5        162.21        165.19         1.32 o                         
   0   3   5         80.63        106.20         0.80 o                         
   1   3   5         13.50         13.42         0.33 o                         
   2   3   5       1398.06       1465.54         4.87 o                         
   3   3   5        204.64        212.14         1.36 o                         
   4   3   5         19.44         23.23         0.86 o                         
   5   3   5        258.45        253.31         1.96 o                         
   6   3   5        132.30        133.28         2.36 o                         
   7   3   5          0.13         -0.15         0.55 o                         
   8   3   5          0.00          0.58         0.66 o                         
   9   3   5          0.59          0.59         0.73 o                         
  10   3   5          6.74          7.56         1.16 o                         
  11   3   5          0.04         -0.96         0.96 o                         
  12   3   5          0.09          0.61         1.46 o                         
  -9   4   5          2.87          2.90         0.96 o                         
  -8   4   5         12.03         14.78         1.09 o                         
  -7   4   5          6.54          4.12         1.10 o                         
  -6   4   5         48.39         51.12         1.14 o                         
  -5   4   5        180.04        162.87         1.72 o                         
  -4   4   5        539.59        530.26         2.76 o                         
  -3   4   5          4.80          5.03         0.36 o                         
  -2   4   5         41.09         52.70         0.58 o                         
  -1   4   5        353.01        430.21         2.41 o                         
   0   4   5        420.71        465.09         3.03 o                         
   1   4   5         46.47         60.39         0.57 o                         
   2   4   5        197.60        222.20         1.34 o                         
   3   4   5       1175.49       1235.37         5.49 o                         
   4   4   5         63.57         54.79         1.01 o                         
   5   4   5        369.73        372.35         3.19 o                         
   6   4   5        180.10        201.70         2.39 o                         
   7   4   5         41.95         36.73         1.09 o                         
   8   4   5         58.06         53.44         1.33 o                         
   9   4   5          0.46          1.01         0.76 o                         
  10   4   5          5.05          6.32         1.01 o                         
  11   4   5          3.79          1.17         0.87 o                         
  -9   5   5          0.23         -0.79         0.79 o                         
  -8   5   5          0.02          0.55         0.76 o                         
  -7   5   5         32.02         29.91         0.98 o                         
  -6   5   5         12.97         11.90         1.26 o                         
  -5   5   5          2.92          2.92         0.71 o                         
  -4   5   5         74.67         74.65         1.23 o                         
  -3   5   5         13.37         16.03         0.87 o                         
  -2   5   5          3.03          2.53         0.33 o                         
  -1   5   5        642.38        675.14         1.98 o                         
   0   5   5         83.61         65.00         0.98 o                         
   1   5   5         21.82         22.44         0.54 o                         
   2   5   5          0.84          1.81         0.39 o                         
   3   5   5          1.15          1.54         0.54 o                         
   4   5   5          1.96          2.29         0.77 o                         
   5   5   5         27.62         25.45         0.90 o                         
   6   5   5          3.08          4.06         1.13 o                         
   7   5   5          2.94          3.44         0.82 o                         
   8   5   5          4.99          5.13         0.87 o                         
   9   5   5          2.18          1.03         0.78 o                         
  10   5   5          0.02          0.05         0.79 o                         
  11   5   5          1.22          1.70         1.38 o                         
  -8   6   5          0.02         -0.87         0.88 o                         
  -7   6   5          8.52          9.64         0.99 o                         
  -6   6   5         17.87         21.12         0.95 o                         
  -5   6   5          2.65          3.04         0.72 o                         
  -4   6   5          2.43          1.41         0.68 o                         
  -3   6   5         51.77         57.32         1.11 o                         
  -2   6   5          0.30         -0.01         0.39 o                         
  -1   6   5        196.32        199.80         2.44 o                         
   0   6   5        120.59        117.14         1.02 o                         
   1   6   5        158.04        162.42         1.41 o                         
   2   6   5        159.43        156.62         1.49 o                         
   3   6   5          9.78          8.95         0.57 o                         
   4   6   5         48.49         56.04         1.50 o                         
   5   6   5         18.65         18.26         1.16 o                         
   6   6   5         19.13         14.10         0.95 o                         
   7   6   5          4.80          3.41         0.87 o                         
   8   6   5         12.99         11.60         1.00 o                         
   9   6   5          1.18          0.59         1.05 o                         
  10   6   5          0.15         -0.33         1.29 o                         
  11   6   5          1.73          1.05         1.92 o                         
  -8   7   5          1.91          3.29         1.64 o                         
  -7   7   5         13.07         11.91         1.11 o                         
  -6   7   5          0.02         -0.15         0.93 o                         
  -5   7   5          1.98          0.42         0.88 o                         
  -4   7   5          2.03          1.32         0.89 o                         
  -3   7   5          5.61          4.57         1.19 o                         
  -2   7   5          1.96          2.13         0.51 o                         
  -1   7   5         12.87         13.21         0.55 o                         
   0   7   5         82.33         78.03         1.27 o                         
   1   7   5         27.44         23.20         1.24 o                         
   2   7   5         37.43         36.37         0.86 o                         
   3   7   5        289.38        291.35         4.19 o                         
   4   7   5        157.96        149.05         1.86 o                         
   5   7   5         52.55         50.74         1.52 o                         
   6   7   5         97.66         97.53         2.02 o                         
   7   7   5         73.64         75.46         1.87 o                         
   8   7   5          6.01          6.02         1.05 o                         
   9   7   5         48.94         50.93         1.53 o                         
  10   7   5          1.15          1.04         1.33 o                         
  -7   8   5          3.26          2.58         1.60 o                         
  -6   8   5         11.45         10.26         1.12 o                         
  -5   8   5         11.41         11.97         1.08 o                         
  -4   8   5          0.96          1.11         0.93 o                         
  -3   8   5          0.00         -0.10         0.86 o                         
  -2   8   5         35.63         27.60         1.06 o                         
  -1   8   5         18.00         18.53         0.84 o                         
   0   8   5         11.35          9.59         0.88 o                         
   1   8   5        673.28        671.73        10.22 o                         
   2   8   5       1241.44       1252.74         8.66 o                         
   3   8   5          0.94          2.67         1.03 o                         
   4   8   5       1150.47       1195.87         8.76 o                         
   5   8   5         78.42         86.24         1.62 o                         
   6   8   5         16.38         16.84         1.19 o                         
   7   8   5        190.04        197.74         2.95 o                         
   8   8   5         49.64         55.04         1.59 o                         
   9   8   5          5.01          3.36         0.95 o                         
  10   8   5         18.26         20.22         2.64 o                         
  -6   9   5          2.27          2.11         1.71 o                         
  -5   9   5          0.94          1.46         1.10 o                         
  -4   9   5         29.00         31.72         1.48 o                         
  -3   9   5          2.21          3.18         1.03 o                         
  -2   9   5         47.01         41.16         1.21 o                         
  -1   9   5          0.62          0.67         0.78 o                         
   0   9   5         69.14         69.37         1.53 o                         
   1   9   5         12.64         12.06         0.95 o                         
   2   9   5          2.96          1.38         0.81 o                         
   3   9   5         38.34         47.42         1.11 o                         
   4   9   5          2.46          2.64         0.69 o                         
   5   9   5        114.10        112.45         1.50 o                         
   6   9   5          6.97          6.58         1.03 o                         
   7   9   5         41.49         42.01         1.72 o                         
   8   9   5          3.78          2.12         1.33 o                         
   9   9   5          0.29         -0.60         1.67 o                         
  -4  10   5          0.03         -1.14         1.14 o                         
  -3  10   5          0.23          1.50         1.46 o                         
  -2  10   5         18.11         17.12         0.99 o                         
  -1  10   5         10.99         11.97         0.95 o                         
   0  10   5          2.77          2.82         0.72 o                         
   1  10   5          0.16         -0.06         0.82 o                         
   2  10   5         35.31         36.70         1.24 o                         
   3  10   5         79.90         84.50         2.18 o                         
   4  10   5         13.73         16.59         0.97 o                         
   5  10   5         11.08         12.14         0.83 o                         
   6  10   5          6.86          7.90         1.03 o                         
   7  10   5          7.90          7.12         1.02 o                         
   8  10   5          2.49          3.05         1.45 o                         
  -2  11   5          3.87          2.81         0.95 o                         
  -1  11   5          0.00         -0.42         0.79 o                         
   0  11   5          0.02          0.11         0.85 o                         
   1  11   5          4.19          4.41         0.88 o                         
   2  11   5          2.56          2.36         0.87 o                         
   3  11   5          2.20          2.82         0.91 o                         
   4  11   5          0.31         -0.38         1.04 o                         
   5  11   5         18.89         20.72         1.41 o                         
   6  11   5         10.14          9.51         1.08 o                         
   7  11   5          0.12          2.10         1.22 o                         
  -2  12   5          2.79          6.22         1.48 o                         
  -1  12   5         17.33         19.28         2.27 o                         
   0  12   5          1.76          1.77         0.91 o                         
   1  12   5          6.10          6.17         0.98 o                         
   2  12   5          0.08          0.36         0.90 o                         
   3  12   5         17.04         20.61         1.48 o                         
   4  12   5          3.07          2.31         1.26 o                         
  -1 -10   6          2.22          0.23         1.19 o                         
   0 -10   6          1.74          1.44         0.77 o                         
   1 -10   6          7.52         11.50         1.80 o                         
  -5  -9   6          2.07          1.15         1.97 o                         
  -4  -9   6          1.66          0.77         1.23 o                         
  -3  -9   6         19.10         23.57         2.30 o                         
  -2  -9   6          5.80          6.56         1.15 o                         
  -1  -9   6         21.17         24.71         1.30 o                         
   0  -9   6         14.38         17.32         1.04 o                         
   1  -9   6          0.18         -0.30         1.22 o                         
   2  -9   6          6.94          6.81         1.40 o                         
   3  -9   6          0.69         -0.29         1.45 o                         
  -6  -8   6          0.13         -0.90         1.05 o                         
  -5  -8   6          5.80          5.87         1.20 o                         
  -4  -8   6          5.26          7.43         1.60 o                         
  -3  -8   6          5.18          5.20         1.10 o                         
  -2  -8   6         20.09         20.39         1.43 o                         
  -1  -8   6          5.90          6.15         0.84 o                         
   0  -8   6         36.37         39.53         1.30 o                         
   1  -8   6          7.11          7.85         0.93 o                         
   2  -8   6         10.31          9.23         1.20 o                         
   3  -8   6          1.12          2.98         1.20 o                         
   4  -8   6          4.74          5.09         1.38 o                         
   5  -8   6          5.01          3.61         2.10 o                         
   6  -8   6          6.26          7.21         1.80 o                         
  -7  -7   6          4.55          6.39         0.93 o                         
  -6  -7   6          4.01          4.95         1.08 o                         
  -5  -7   6          0.99          1.27         1.08 o                         
  -4  -7   6          0.00          0.74         0.95 o                         
  -3  -7   6          7.70          6.30         1.27 o                         
  -2  -7   6          2.84          2.70         0.77 o                         
  -1  -7   6         12.03         13.00         0.76 o                         
   0  -7   6          0.00         -0.02         0.73 o                         
   1  -7   6         10.87         12.52         0.89 o                         
   2  -7   6          8.26          8.87         0.91 o                         
   3  -7   6          2.39          0.64         1.17 o                         
   4  -7   6         18.70         18.16         1.60 o                         
   5  -7   6          6.92          6.67         2.48 o                         
   6  -7   6         22.09         23.37         1.45 o                         
   7  -7   6          4.88          2.25         1.36 o                         
  -8  -6   6          4.00          2.36         1.44 o                         
  -7  -6   6          2.63          2.71         0.90 o                         
  -6  -6   6         18.33         22.59         1.06 o                         
  -5  -6   6          1.04          0.95         0.74 o                         
  -4  -6   6          4.20          3.66         0.96 o                         
  -3  -6   6         25.03         20.09         1.45 o                         
  -2  -6   6         14.03         14.32         0.90 o                         
  -1  -6   6        210.31        200.54         2.11 o                         
   0  -6   6         86.19         85.26         1.50 o                         
   1  -6   6         79.03         76.90         3.63 o                         
   2  -6   6        492.59        486.28         8.71 o                         
   3  -6   6        144.00        148.48         5.97 o                         
   4  -6   6         76.93         91.70         2.97 o                         
   5  -6   6        186.01        200.56         2.39 o                         
   6  -6   6         10.08         11.48         1.26 o                         
   7  -6   6         35.02         35.82         1.60 o                         
  -8  -5   6          0.03         -1.17         1.27 o                         
  -7  -5   6         12.88         14.83         1.22 o                         
  -6  -5   6          0.37          0.65         0.76 o                         
  -5  -5   6          6.10          6.02         0.74 o                         
  -4  -5   6          7.74          8.84         1.05 o                         
  -3  -5   6        110.60        104.27         1.57 o                         
  -2  -5   6         93.45         91.41         2.03 o                         
  -1  -5   6          5.36          5.01         0.77 o                         
   0  -5   6        400.44        377.45         3.59 o                         
   1  -5   6        101.73        101.44         2.37 o                         
   2  -5   6        229.05        243.60         5.63 o                         
   3  -5   6         77.24         68.74         1.10 o                         
   4  -5   6          1.16          1.85         0.76 o                         
   5  -5   6        141.85        144.43         4.23 o                         
   6  -5   6         38.46         40.48         1.53 o                         
   7  -5   6          8.04          9.54         1.20 o                         
   8  -5   6         11.56         11.73         1.26 o                         
  -9  -4   6         26.92         29.39         1.71 o                         
  -8  -4   6          3.27          4.32         1.03 o                         
  -7  -4   6          1.80          0.82         0.78 o                         
  -6  -4   6         26.68         23.55         0.97 o                         
  -5  -4   6          7.38          8.12         0.68 o                         
  -4  -4   6         13.21         11.21         0.78 o                         
  -3  -4   6        165.77        158.03         4.09 o                         
  -2  -4   6        290.51        286.53         2.24 o                         
  -1  -4   6         50.45         51.46         1.26 o                         
   0  -4   6         29.75         29.53         0.92 o                         
   1  -4   6         30.98         31.37         0.87 o                         
   2  -4   6         22.82         26.12         0.58 o                         
   3  -4   6          0.40          0.07         0.51 o                         
   4  -4   6         39.32         44.13         1.10 o                         
   5  -4   6          5.03          4.32         0.75 o                         
   6  -4   6          4.15          2.50         0.96 o                         
   7  -4   6          0.01         -0.51         0.95 o                         
   8  -4   6          4.33          4.47         1.13 o                         
   9  -4   6          0.63          2.75         1.33 o                         
  -9  -3   6          1.16          0.62         0.83 o                         
  -8  -3   6          0.17          1.45         1.14 o                         
  -7  -3   6          0.00         -0.90         0.90 o                         
  -6  -3   6          0.90          0.04         0.67 o                         
  -5  -3   6          3.94          1.59         0.67 o                         
  -4  -3   6          1.69          2.35         0.72 o                         
  -3  -3   6          8.91          9.89         0.60 o                         
  -2  -3   6         12.59         11.75         0.49 o                         
  -1  -3   6         10.71         10.02         0.45 o                         
   0  -3   6         11.76         14.56         0.47 o                         
   1  -3   6         76.00         79.45         1.72 o                         
   2  -3   6        185.02        187.76         2.00 o                         
   3  -3   6          4.72          3.15         0.45 o                         
   4  -3   6         45.52         41.00         1.14 o                         
   5  -3   6          8.06          9.47         0.77 o                         
   6  -3   6        101.60         98.20         1.88 o                         
   7  -3   6         16.76         13.33         0.97 o                         
   8  -3   6          0.78          1.61         0.88 o                         
   9  -3   6         11.00          9.65         0.96 o                         
  10  -3   6          0.01          0.63         1.27 o                         
  -9  -2   6          7.69          8.29         1.00 o                         
  -8  -2   6          1.95          5.64         1.74 o                         
  -7  -2   6          3.76          3.06         1.03 o                         
  -6  -2   6          0.17          0.87         0.64 o                         
  -5  -2   6         10.14          8.40         0.73 o                         
  -4  -2   6         28.34         25.81         0.84 o                         
  -3  -2   6         30.22         29.88         0.62 o                         
  -2  -2   6         18.93         20.62         0.53 o                         
  -1  -2   6         17.54         18.60         0.50 o                         
   0  -2   6         76.11         81.04         1.11 o                         
   1  -2   6          8.88         12.66         0.40 o                         
   2  -2   6          9.06         12.95         0.47 o                         
   3  -2   6        372.41        411.83         2.13 o                         
   4  -2   6         98.54        109.17         0.93 o                         
   5  -2   6          0.75          1.31         0.48 o                         
   6  -2   6         15.07         18.12         0.80 o                         
   7  -2   6          3.25          2.76         0.72 o                         
   8  -2   6          0.11         -0.04         0.69 o                         
   9  -2   6          4.90          4.31         0.85 o                         
  10  -2   6          0.10         -0.82         0.82 o                         
  -9  -1   6          1.15          1.69         0.90 o                         
  -8  -1   6          9.11          6.78         1.13 o                         
  -7  -1   6         56.93         47.03         1.57 o                         
  -6  -1   6         28.43         19.89         1.20 o                         
  -5  -1   6         52.09         49.18         1.62 o                         
  -4  -1   6         20.80         19.35         0.65 o                         
  -3  -1   6         93.47        107.72         1.67 o                         
  -2  -1   6         19.46         18.67         0.49 o                         
  -1  -1   6          0.00          4.66         0.51 o                         
   0  -1   6         53.89         55.20         0.67 o                         
   1  -1   6        247.41        279.01         3.43 o                         
   2  -1   6        672.09        715.98         5.34 o                         
   3  -1   6         25.82         25.17         0.50 o                         
   4  -1   6        424.03        447.59         1.76 o                         
   5  -1   6        185.70        191.89         1.16 o                         
   6  -1   6        174.59        162.86         1.64 o                         
   7  -1   6         16.09         15.11         0.84 o                         
   8  -1   6         29.79         31.49         1.06 o                         
   9  -1   6         10.67          8.15         0.90 o                         
  10  -1   6          5.76          4.00         0.92 o                         
  -9   0   6          1.42          1.15         1.08 o                         
  -8   0   6          2.42          1.40         1.07 o                         
  -7   0   6         39.01         30.19         1.36 o                         
  -6   0   6         34.90         32.20         1.33 o                         
  -5   0   6         22.79         21.76         1.25 o                         
  -4   0   6          1.58          1.40         0.47 o                         
  -3   0   6         71.22         78.95         2.08 o                         
  -2   0   6         25.47         26.20         0.71 o                         
  -1   0   6        731.74        684.76         5.75 o                         
   0   0   6        454.19        457.46         1.80 o                         
   1   0   6          0.61          0.47         0.34 o                         
   2   0   6          0.39          0.16         0.41 o                         
   3   0   6          1.63          1.80         0.40 o                         
   4   0   6        134.22        140.26         1.07 o                         
   5   0   6        209.95        222.76         2.19 o                         
   6   0   6        228.71        221.33         1.60 o                         
   7   0   6        170.64        162.74         1.66 o                         
   8   0   6          8.58          9.08         0.77 o                         
   9   0   6          0.04          0.99         0.77 o                         
  10   0   6          0.11          0.53         0.75 o                         
  11   0   6          0.82         -1.49         2.36 o                         
  -9   1   6         14.80         20.37         2.17 o                         
  -8   1   6          1.13          1.05         1.16 o                         
  -7   1   6          7.77          6.16         1.18 o                         
  -6   1   6          6.03          8.03         1.04 o                         
  -5   1   6        132.20        134.34         1.81 o                         
  -4   1   6          0.18          0.79         0.39 o                         
  -3   1   6         52.19         46.86         0.73 o                         
  -2   1   6          3.93          2.33         0.28 o                         
  -1   1   6          0.07          0.18         0.25 o                         
   0   1   6        222.32        224.30         1.95 o                         
   1   1   6         11.14         13.76         0.43 o                         
   2   1   6          4.04          2.53         0.39 o                         
   3   1   6        346.49        346.99         1.80 o                         
   4   1   6        196.94        219.79         1.48 o                         
   5   1   6          0.48          0.92         0.45 o                         
   6   1   6        124.86        132.16         1.66 o                         
   7   1   6        117.44        106.56         1.28 o                         
   8   1   6          0.14         -0.31         0.58 o                         
   9   1   6          0.19          0.56         0.81 o                         
  10   1   6          0.06         -0.49         0.83 o                         
  11   1   6          0.08          0.06         1.08 o                         
  -9   2   6         54.08         63.05         2.04 o                         
  -8   2   6         75.84         84.79         2.18 o                         
  -7   2   6         25.62         27.12         1.67 o                         
  -6   2   6          0.35          0.25         0.64 o                         
  -5   2   6         36.59         37.52         0.98 o                         
  -4   2   6         18.44         18.39         0.59 o                         
  -3   2   6         72.01         68.92         0.74 o                         
  -2   2   6         45.64         42.20         0.88 o                         
  -1   2   6         82.75         82.61         0.73 o                         
   0   2   6        182.59        190.03         0.90 o                         
   1   2   6         37.93         38.21         0.52 o                         
   2   2   6        281.43        282.75         3.77 o                         
   3   2   6        134.22        135.76         1.53 o                         
   4   2   6         48.13         47.52         0.76 o                         
   5   2   6        119.57        112.77         1.80 o                         
   6   2   6         40.07         41.04         1.13 o                         
   7   2   6         11.06          7.22         0.73 o                         
   8   2   6         19.84         17.26         0.89 o                         
   9   2   6          5.44          4.53         0.80 o                         
  10   2   6          4.20          3.94         0.93 o                         
  11   2   6          6.27          3.82         1.16 o                         
  -9   3   6          4.10          5.20         0.87 o                         
  -8   3   6         67.95         68.31         3.10 o                         
  -7   3   6         38.97         45.96         1.16 o                         
  -6   3   6         87.46         82.04         1.38 o                         
  -5   3   6        360.65        373.02         4.42 o                         
  -4   3   6         20.42         20.77         0.66 o                         
  -3   3   6        186.26        183.03         1.08 o                         
  -2   3   6          8.88          9.40         0.37 o                         
  -1   3   6         75.07         66.12         0.65 o                         
   0   3   6         15.15         11.94         0.41 o                         
   1   3   6        232.98        242.87         1.49 o                         
   2   3   6        112.83        121.92         2.39 o                         
   3   3   6         26.84         26.27         0.90 o                         
   4   3   6          0.05          0.03         0.54 o                         
   5   3   6        192.64        210.05         1.86 o                         
   6   3   6         71.57         70.79         1.26 o                         
   7   3   6          6.81          7.17         0.71 o                         
   8   3   6        110.64        110.03         2.35 o                         
   9   3   6         70.63         71.33         5.14 o                         
  10   3   6          0.36          0.33         0.78 o                         
  11   3   6          0.53         -0.67         1.03 o                         
  -9   4   6          6.57          6.91         1.00 o                         
  -8   4   6          9.93          8.60         1.14 o                         
  -7   4   6         11.46          9.75         0.84 o                         
  -6   4   6         10.60          9.80         0.82 o                         
  -5   4   6        248.81        253.72         2.28 o                         
  -4   4   6        306.88        301.71         4.76 o                         
  -3   4   6        142.35        138.03         1.02 o                         
  -2   4   6         56.25         60.14         0.74 o                         
  -1   4   6        303.38        265.37         1.33 o                         
   0   4   6         28.25         26.03         0.52 o                         
   1   4   6        249.02        276.82         2.30 o                         
   2   4   6         43.54         47.59         0.95 o                         
   3   4   6         50.33         57.52         1.25 o                         
   4   4   6         46.99         60.31         1.07 o                         
   5   4   6         12.46         12.48         0.77 o                         
   6   4   6         85.12         88.52         1.43 o                         
   7   4   6          4.51          3.57         0.75 o                         
   8   4   6          4.07          4.46         0.72 o                         
   9   4   6          6.11          7.69         0.86 o                         
  10   4   6          2.13          2.64         0.94 o                         
  11   4   6          0.81          0.98         1.65 o                         
  -8   5   6          2.65          3.45         1.22 o                         
  -7   5   6          0.92          1.58         0.85 o                         
  -6   5   6         16.04         15.31         0.84 o                         
  -5   5   6          0.95          0.61         0.69 o                         
  -4   5   6        242.35        244.26         2.76 o                         
  -3   5   6        128.27        128.70         1.32 o                         
  -2   5   6         15.63         14.82         0.46 o                         
  -1   5   6        221.05        237.69         1.51 o                         
   0   5   6         15.38         18.85         0.61 o                         
   1   5   6          1.02          0.84         0.53 o                         
   2   5   6        614.52        652.67         4.87 o                         
   3   5   6        101.79         97.56         1.14 o                         
   4   5   6          0.38         -0.12         0.60 o                         
   5   5   6         17.75         17.13         0.86 o                         
   6   5   6          2.62          3.86         0.78 o                         
   7   5   6          3.89          4.36         0.78 o                         
   8   5   6         60.37         58.96         1.44 o                         
   9   5   6          3.46          4.75         0.83 o                         
  10   5   6          5.59          6.79         1.01 o                         
  11   5   6         11.14         10.12         1.09 o                         
  -8   6   6         19.58         19.18         1.51 o                         
  -7   6   6          6.55          7.06         0.86 o                         
  -6   6   6          6.62          7.26         0.78 o                         
  -5   6   6         30.75         33.48         1.04 o                         
  -4   6   6         56.46         54.96         1.21 o                         
  -3   6   6        119.11        116.41         2.61 o                         
  -2   6   6          0.00          0.06         0.51 o                         
  -1   6   6         46.46         43.63         0.65 o                         
   0   6   6          0.29          1.75         0.41 o                         
   1   6   6          1.15          1.44         0.65 o                         
   2   6   6          0.24          0.58         0.62 o                         
   3   6   6          0.00         -0.04         0.61 o                         
   4   6   6         56.09         57.41         1.67 o                         
   5   6   6         24.37         25.01         0.96 o                         
   6   6   6          9.90         10.41         0.87 o                         
   7   6   6          2.05          1.84         0.81 o                         
   8   6   6          0.17          0.94         0.90 o                         
   9   6   6          1.12          1.00         1.22 o                         
  10   6   6          1.34          2.72         0.93 o                         
  -7   7   6         55.25         64.31         1.79 o                         
  -6   7   6         25.89         31.09         2.13 o                         
  -5   7   6          5.25          3.18         0.89 o                         
  -4   7   6         14.22         12.84         0.85 o                         
  -3   7   6          5.03          5.16         0.70 o                         
  -2   7   6         27.71         27.33         1.26 o                         
  -1   7   6         37.59         34.05         0.85 o                         
   0   7   6          0.73          2.56         0.61 o                         
   1   7   6          0.59         -0.27         0.52 o                         
   2   7   6        222.64        216.34         2.59 o                         
   3   7   6         16.63         14.53         0.89 o                         
   4   7   6         55.59         53.92         1.26 o                         
   5   7   6         39.13         35.96         2.71 o                         
   6   7   6        140.67        159.51         2.01 o                         
   7   7   6        102.77        107.88         1.81 o                         
   8   7   6          5.45          5.32         0.99 o                         
   9   7   6         53.03         59.85         1.98 o                         
  10   7   6         52.34         57.98         2.12 o                         
  -7   8   6         10.81         15.18         2.36 o                         
  -6   8   6          9.76          8.45         1.66 o                         
  -5   8   6          0.36         -0.06         0.88 o                         
  -4   8   6          0.56          0.20         0.91 o                         
  -3   8   6         66.27         61.49         1.68 o                         
  -2   8   6         15.45         14.65         1.11 o                         
  -1   8   6         12.61         12.79         0.75 o                         
   0   8   6         10.06          6.13         0.94 o                         
   1   8   6          0.57         -0.14         1.03 o                         
   2   8   6          6.27          4.91         1.13 o                         
   3   8   6         50.16         50.10         1.79 o                         
   4   8   6         15.41         15.20         1.04 o                         
   5   8   6        145.62        159.85         2.60 o                         
   6   8   6          0.04          1.51         1.22 o                         
   7   8   6        330.95        334.74         3.03 o                         
   8   8   6         43.65         51.54         1.55 o                         
   9   8   6         17.52         19.59         1.28 o                         
  -5   9   6          0.11         -1.05         1.05 o                         
  -4   9   6          0.00          0.00         1.32 o                         
  -3   9   6          0.03          0.24         0.90 o                         
  -2   9   6          0.02          0.36         0.90 o                         
  -1   9   6         32.49         29.90         1.06 o                         
   0   9   6         15.97         12.42         0.95 o                         
   1   9   6         15.02         16.80         1.02 o                         
   2   9   6         20.38         19.53         1.03 o                         
   3   9   6          2.91          3.26         0.80 o                         
   4   9   6         66.85         62.57         1.42 o                         
   5   9   6          3.07          2.50         1.09 o                         
   6   9   6          0.29          0.60         1.16 o                         
   7   9   6          0.08          1.16         1.63 o                         
   8   9   6          7.58          4.57         1.08 o                         
   9   9   6          1.81          1.91         1.21 o                         
  -4  10   6          2.74          3.14         1.51 o                         
  -3  10   6          0.71         -1.13         2.51 o                         
  -2  10   6          3.18          2.39         1.10 o                         
  -1  10   6         14.25         16.79         1.02 o                         
   0  10   6          4.07          2.39         0.82 o                         
   1  10   6         19.01         21.55         1.08 o                         
   2  10   6          2.58          2.81         0.89 o                         
   3  10   6          3.50          2.67         1.09 o                         
   4  10   6         38.43         42.41         1.31 o                         
   5  10   6         28.87         34.86         1.27 o                         
   6  10   6         17.81         17.67         1.38 o                         
   7  10   6          2.43          2.08         1.17 o                         
   8  10   6          2.08          1.78         1.23 o                         
  -2  11   6          3.81          3.29         1.16 o                         
  -1  11   6         26.59         31.30         1.30 o                         
   0  11   6         23.61         28.88         1.26 o                         
   1  11   6          0.80          1.24         0.96 o                         
   2  11   6          1.90          1.70         0.87 o                         
   3  11   6          0.36          0.05         1.12 o                         
   4  11   6          2.07          1.15         1.01 o                         
   5  11   6          1.24          1.61         0.93 o                         
   6  11   6          0.26          1.15         1.63 o                         
   7  11   6          0.70          4.35         1.75 o                         
  -1  12   6          0.94          1.08         1.44 o                         
   0  12   6         12.04         15.48         2.01 o                         
   1  12   6          4.48          5.09         1.34 o                         
   2  12   6         10.04         11.22         1.04 o                         
   3  12   6          0.46         -0.95         1.14 o                         
   4  12   6          2.35          2.49         1.51 o                         
   5  12   6          0.45          1.05         1.47 o                         
  -4  -9   7          8.96          6.62         1.80 o                         
  -2  -9   7          1.73          2.83         0.80 o                         
  -1  -9   7          1.38          2.20         1.19 o                         
   0  -9   7         15.85         19.50         1.58 o                         
   1  -9   7          1.22          4.08         1.77 o                         
  -5  -8   7          0.39          1.25         1.73 o                         
  -4  -8   7          3.35          4.71         0.91 o                         
  -3  -8   7          2.98          2.96         1.08 o                         
  -2  -8   7          3.37          3.36         0.84 o                         
  -1  -8   7         21.12         24.42         1.76 o                         
   0  -8   7          3.48          5.00         0.88 o                         
   1  -8   7         11.96         12.16         1.03 o                         
   2  -8   7          0.38         -1.68         1.68 o                         
   3  -8   7          0.51          1.14         1.31 o                         
   4  -8   7          1.31          0.21         1.92 o                         
  -6  -7   7          7.08          7.85         0.94 o                         
  -5  -7   7          0.33         -0.50         0.77 o                         
  -4  -7   7         11.69         14.45         0.97 o                         
  -3  -7   7          2.83          2.30         0.82 o                         
  -2  -7   7          0.81         -0.09         0.83 o                         
  -1  -7   7          0.01          0.10         0.79 o                         
   0  -7   7          5.00          6.80         0.88 o                         
   1  -7   7         15.56         12.28         1.01 o                         
   2  -7   7         17.22         14.14         0.98 o                         
   3  -7   7          0.06         -0.38         1.27 o                         
   4  -7   7         22.00         20.59         2.91 o                         
   5  -7   7         36.41         39.72         1.87 o                         
   6  -7   7          6.23          5.27         1.54 o                         
  -7  -6   7          2.60          6.70         1.40 o                         
  -6  -6   7          0.01          0.66         0.96 o                         
  -5  -6   7         20.78         21.84         1.09 o                         
  -4  -6   7         17.14         19.94         1.02 o                         
  -3  -6   7         58.48         63.05         1.43 o                         
  -2  -6   7        115.29        122.59         2.15 o                         
  -1  -6   7          0.01          0.62         0.79 o                         
   0  -6   7          3.66          4.64         0.83 o                         
   1  -6   7          0.00         -0.77         0.77 o                         
   2  -6   7         22.03         25.44         1.11 o                         
   3  -6   7         44.26         46.26         1.80 o                         
   4  -6   7          6.78          7.89         1.47 o                         
   5  -6   7         28.63         34.52         1.28 o                         
   6  -6   7          8.31          7.46         1.33 o                         
   7  -6   7          3.58          5.44         1.44 o                         
  -8  -5   7         12.56         17.12         1.90 o                         
  -7  -5   7          2.32          2.11         1.05 o                         
  -6  -5   7          7.88          9.16         1.18 o                         
  -5  -5   7          2.72          1.65         1.02 o                         
  -4  -5   7          7.57          6.68         0.80 o                         
  -3  -5   7         65.60         65.82         1.71 o                         
  -2  -5   7         93.94         94.42         2.85 o                         
  -1  -5   7         74.25         73.32         1.53 o                         
   0  -5   7         22.22         17.96         0.75 o                         
   1  -5   7         49.30         53.22         1.66 o                         
   2  -5   7         25.02         29.29         1.08 o                         
   3  -5   7         37.71         38.69         1.24 o                         
   4  -5   7         14.06         15.66         0.94 o                         
   5  -5   7         53.04         53.34         1.38 o                         
   6  -5   7          8.24          8.04         1.21 o                         
   7  -5   7          4.93          7.65         2.04 o                         
   8  -5   7         25.67         29.87         2.25 o                         
  -8  -4   7          0.53         -0.04         0.96 o                         
  -7  -4   7          0.38          1.20         0.79 o                         
  -6  -4   7         28.36         36.12         1.76 o                         
  -5  -4   7         32.47         33.09         1.38 o                         
  -4  -4   7         11.40          9.80         0.82 o                         
  -3  -4   7        115.55        116.39         4.14 o                         
  -2  -4   7        119.18        123.37         2.48 o                         
  -1  -4   7        485.93        474.75        11.89 o                         
   0  -4   7         22.27         21.96         0.76 o                         
   1  -4   7          0.00          0.05         0.52 o                         
   2  -4   7          2.81          3.41         0.57 o                         
   3  -4   7          0.66          1.63         0.63 o                         
   4  -4   7          0.00          0.35         0.68 o                         
   5  -4   7          3.21          4.15         0.81 o                         
   6  -4   7          3.54          2.15         0.83 o                         
   7  -4   7          2.72          4.97         1.04 o                         
   8  -4   7          1.08          2.57         1.15 o                         
  -9  -3   7          3.01         -0.33         1.47 o                         
  -8  -3   7          0.31          0.22         1.06 o                         
  -7  -3   7          5.46          5.88         1.10 o                         
  -6  -3   7          3.10          2.31         0.75 o                         
  -5  -3   7         23.12         22.30         1.08 o                         
  -4  -3   7          6.40          6.63         0.74 o                         
  -3  -3   7         29.51         33.01         0.74 o                         
  -2  -3   7        322.34        332.62         2.92 o                         
  -1  -3   7        423.42        436.80         5.55 o                         
   0  -3   7         36.60         34.49         0.80 o                         
   1  -3   7          8.35          8.48         0.57 o                         
   2  -3   7          8.41          8.73         0.62 o                         
   3  -3   7         56.75         64.26         0.92 o                         
   4  -3   7         48.45         51.53         1.11 o                         
   5  -3   7         21.50         25.01         0.97 o                         
   6  -3   7          0.96          0.69         0.77 o                         
   7  -3   7          5.42          4.27         0.96 o                         
   8  -3   7          0.01         -0.07         0.91 o                         
   9  -3   7          3.17          3.83         1.16 o                         
  -9  -2   7          7.10          8.61         1.30 o                         
  -8  -2   7          0.00         -0.54         1.18 o                         
  -7  -2   7         78.00         85.96         2.05 o                         
  -6  -2   7          0.27         -0.38         0.76 o                         
  -5  -2   7          9.66          7.61         0.78 o                         
  -4  -2   7          5.74          4.27         0.56 o                         
  -3  -2   7        125.33        120.76         1.30 o                         
  -2  -2   7        305.19        298.10         2.30 o                         
  -1  -2   7         89.70        102.13         1.10 o                         
   0  -2   7          0.24          1.14         0.41 o                         
   1  -2   7         90.51         81.14         1.37 o                         
   2  -2   7          0.52          0.64         0.37 o                         
   3  -2   7          3.46          5.22         0.59 o                         
   4  -2   7         78.97         78.85         1.02 o                         
   5  -2   7         13.19         11.68         0.78 o                         
   6  -2   7         29.98         35.12         1.31 o                         
   7  -2   7         52.29         52.92         1.56 o                         
   8  -2   7          9.69          8.27         1.18 o                         
   9  -2   7         43.96         39.56         1.62 o                         
  10  -2   7          1.63          2.36         1.17 o                         
  -9  -1   7         15.89         18.74         1.56 o                         
  -8  -1   7          5.91          7.26         1.10 o                         
  -7  -1   7         11.24          9.26         1.09 o                         
  -6  -1   7        112.67         98.64         2.05 o                         
  -5  -1   7         46.86         38.39         1.10 o                         
  -4  -1   7         24.67         24.80         0.78 o                         
  -3  -1   7         87.09         94.28         1.15 o                         
  -2  -1   7         18.88         21.71         0.67 o                         
  -1  -1   7         49.02         46.13         1.21 o                         
   0  -1   7        729.73        747.88         6.11 o                         
   1  -1   7         15.41         13.76         0.47 o                         
   2  -1   7         11.59         13.56         0.54 o                         
   3  -1   7         15.28         14.91         0.56 o                         
   4  -1   7          2.94          3.80         0.47 o                         
   5  -1   7          0.31          0.86         0.60 o                         
   6  -1   7         92.30         84.93         1.29 o                         
   7  -1   7          9.16         12.44         0.95 o                         
   8  -1   7         63.19         64.64         1.63 o                         
   9  -1   7         25.99         25.16         1.11 o                         
  10  -1   7         17.88         16.06         1.03 o                         
  -9   0   7          6.05          6.88         1.39 o                         
  -8   0   7          0.79          2.59         2.00 o                         
  -7   0   7          1.11          2.97         1.02 o                         
  -6   0   7         39.66         37.19         1.45 o                         
  -5   0   7          7.36          3.19         0.72 o                         
  -4   0   7         11.53         10.68         0.73 o                         
  -3   0   7          2.57          0.81         0.56 o                         
  -2   0   7         57.39         60.76         1.03 o                         
  -1   0   7         26.61         26.60         0.79 o                         
   0   0   7         40.18         47.12         0.72 o                         
   1   0   7         29.74         28.57         0.67 o                         
   2   0   7        653.70        662.55         7.89 o                         
   3   0   7         48.44         50.63         0.95 o                         
   4   0   7         72.96         70.31         1.48 o                         
   5   0   7         10.27          7.87         0.52 o                         
   6   0   7         62.65         68.98         1.05 o                         
   7   0   7         24.51         29.43         1.00 o                         
   8   0   7         62.64         64.60         1.35 o                         
   9   0   7         12.54         10.50         0.99 o                         
  10   0   7          1.90          1.22         0.80 o                         
  -9   1   7         48.33         57.72         2.99 o                         
  -8   1   7         29.51         34.33         1.61 o                         
  -7   1   7         25.18         25.41         1.43 o                         
  -6   1   7          0.13         -0.42         1.00 o                         
  -5   1   7         27.47         21.89         1.17 o                         
  -4   1   7          1.55          0.77         0.65 o                         
  -3   1   7         31.49         29.01         1.67 o                         
  -2   1   7        118.47        109.25         2.25 o                         
  -1   1   7        126.68        132.10         1.36 o                         
   0   1   7          7.65          7.76         0.54 o                         
   1   1   7        209.26        195.57         2.36 o                         
   2   1   7         32.00         33.60         0.74 o                         
   3   1   7         72.45         79.23         1.09 o                         
   4   1   7          0.00          0.23         0.46 o                         
   5   1   7          0.42          0.41         0.44 o                         
   6   1   7        118.96        113.44         1.28 o                         
   7   1   7          0.50          0.24         0.66 o                         
   8   1   7          1.05          0.42         0.74 o                         
   9   1   7         13.25         14.81         0.95 o                         
  10   1   7          0.29          0.35         0.78 o                         
  11   1   7          0.94          1.16         1.23 o                         
  -8   2   7         34.88         43.09         2.00 o                         
  -7   2   7         23.91         22.83         2.32 o                         
  -6   2   7        111.89        122.45         3.67 o                         
  -5   2   7        167.39        168.94         1.84 o                         
  -4   2   7         84.64         77.64         1.70 o                         
  -3   2   7         42.25         43.56         1.00 o                         
  -2   2   7          4.37          6.01         0.38 o                         
  -1   2   7          1.30          0.90         0.30 o                         
   0   2   7         43.91         45.40         0.79 o                         
   1   2   7         40.87         36.24         0.69 o                         
   2   2   7         93.05         87.21         1.91 o                         
   3   2   7         27.79         24.78         0.62 o                         
   4   2   7         21.01         20.82         0.62 o                         
   5   2   7         35.67         35.94         0.99 o                         
   6   2   7         38.92         35.40         0.89 o                         
   7   2   7          3.81          2.66         0.72 o                         
   8   2   7         20.25         16.85         1.08 o                         
   9   2   7          7.03          7.50         0.88 o                         
  10   2   7          0.50          0.01         0.95 o                         
  11   2   7          6.34          4.78         1.28 o                         
  -8   3   7         96.40         98.60         2.51 o                         
  -7   3   7         77.76         79.93         2.07 o                         
  -6   3   7         37.79         41.22         1.13 o                         
  -5   3   7        324.93        320.92         6.63 o                         
  -4   3   7         14.36         13.42         0.64 o                         
  -3   3   7        115.27        110.34         1.21 o                         
  -2   3   7        246.56        245.97         2.30 o                         
  -1   3   7         69.92         66.99         0.76 o                         
   0   3   7         25.32         25.72         0.54 o                         
   1   3   7          0.14          0.18         0.33 o                         
   2   3   7          9.72         10.41         0.43 o                         
   3   3   7         41.16         48.47         1.62 o                         
   4   3   7        231.70        234.57         2.93 o                         
   5   3   7        306.50        312.59         3.21 o                         
   6   3   7         20.94         22.05         0.97 o                         
   7   3   7         22.52         24.43         1.02 o                         
   8   3   7         64.47         65.63         1.50 o                         
   9   3   7          3.23          3.84         0.75 o                         
  10   3   7          0.99          1.37         0.82 o                         
  11   3   7         13.50         15.61         1.52 o                         
  -8   4   7          3.07          3.73         0.84 o                         
  -7   4   7         38.55         35.12         2.68 o                         
  -6   4   7         15.82         18.27         0.91 o                         
  -5   4   7          0.49          0.45         0.73 o                         
  -4   4   7          6.22          5.90         0.69 o                         
  -3   4   7        405.28        396.28         2.22 o                         
  -2   4   7        131.58        124.66         1.34 o                         
  -1   4   7          5.83          6.36         0.39 o                         
   0   4   7          3.53          3.68         0.39 o                         
   1   4   7         65.15         74.80         1.14 o                         
   2   4   7          5.83          6.81         0.62 o                         
   3   4   7        118.17        110.31         3.49 o                         
   4   4   7         62.68         64.82         1.14 o                         
   5   4   7          4.96          5.58         0.71 o                         
   6   4   7          6.50          7.90         0.81 o                         
   7   4   7         36.32         39.40         1.16 o                         
   8   4   7          3.57          2.81         0.86 o                         
   9   4   7         23.01         24.93         1.27 o                         
  10   4   7         17.14         16.28         1.62 o                         
  11   4   7          4.90          5.13         1.17 o                         
  -8   5   7          3.14          2.01         0.79 o                         
  -7   5   7          5.26          4.74         0.90 o                         
  -6   5   7         14.81         16.27         0.86 o                         
  -5   5   7         21.37         23.61         0.83 o                         
  -4   5   7          1.06          0.66         0.58 o                         
  -3   5   7        242.89        235.00         1.81 o                         
  -2   5   7         96.65         89.91         1.11 o                         
  -1   5   7        179.42        166.13         1.13 o                         
   0   5   7          0.07          0.96         0.46 o                         
   1   5   7         13.01         14.95         0.71 o                         
   2   5   7         33.13         34.51         0.93 o                         
   3   5   7          0.14          0.87         0.86 o                         
   4   5   7          7.00          6.88         0.67 o                         
   5   5   7         73.23         70.74         1.29 o                         
   6   5   7         33.54         31.12         1.06 o                         
   7   5   7          8.78         10.69         0.88 o                         
   8   5   7          4.60          4.01         0.94 o                         
   9   5   7          0.03         -0.45         0.95 o                         
  10   5   7         12.65          9.85         0.99 o                         
  11   5   7          0.03          0.00         0.97 o                         
  -8   6   7          3.43          3.93         1.55 o                         
  -7   6   7          3.08          3.10         0.79 o                         
  -6   6   7         26.95         30.29         0.96 o                         
  -5   6   7         19.91         19.61         0.89 o                         
  -4   6   7         32.53         29.17         0.95 o                         
  -3   6   7        112.59        111.98         1.51 o                         
  -2   6   7        257.06        243.81         2.00 o                         
  -1   6   7         32.23         25.78         0.66 o                         
   0   6   7         90.07         85.88         1.12 o                         
   1   6   7         53.10         42.13         1.02 o                         
   2   6   7         27.91         28.80         0.92 o                         
   3   6   7         11.43         10.31         0.93 o                         
   4   6   7          0.04         -0.11         0.88 o                         
   5   6   7          0.00         -0.44         0.68 o                         
   6   6   7          0.36          0.65         0.71 o                         
   7   6   7          8.30          8.16         0.94 o                         
   8   6   7          0.12          0.28         0.91 o                         
   9   6   7         14.48         16.97         1.52 o                         
  10   6   7         12.32         12.08         1.05 o                         
  11   6   7          0.24          0.55         1.37 o                         
  -7   7   7          0.43          0.10         1.68 o                         
  -6   7   7          3.58          3.82         0.85 o                         
  -5   7   7          0.94          1.05         0.72 o                         
  -4   7   7        119.96        118.54         1.75 o                         
  -3   7   7        129.34        127.67         2.98 o                         
  -2   7   7          8.63          7.00         0.74 o                         
  -1   7   7         34.97         29.80         0.82 o                         
   0   7   7          0.12          0.48         0.57 o                         
   1   7   7         32.91         36.10         1.02 o                         
   2   7   7         57.69         57.28         1.59 o                         
   3   7   7          0.07          0.82         1.01 o                         
   4   7   7         13.21         11.67         0.85 o                         
   5   7   7          4.76          2.07         1.21 o                         
   6   7   7          0.05         -1.19         1.19 o                         
   7   7   7         15.76         17.10         1.08 o                         
   8   7   7         17.85         17.71         1.20 o                         
   9   7   7         25.80         28.69         1.56 o                         
  10   7   7         41.89         43.65         2.87 o                         
  -6   8   7         38.00         37.27         1.61 o                         
  -5   8   7          6.84          4.45         1.11 o                         
  -4   8   7          0.01         -0.11         0.94 o                         
  -3   8   7          5.48          5.48         1.30 o                         
  -2   8   7          1.36          2.04         0.93 o                         
  -1   8   7         22.50         20.96         0.82 o                         
   0   8   7         82.52         79.58         1.43 o                         
   1   8   7         15.56         13.44         1.28 o                         
   2   8   7         40.67         35.01         1.13 o                         
   3   8   7         24.24         24.10         2.20 o                         
   4   8   7         25.24         26.37         2.03 o                         
   5   8   7         60.64         64.96         2.12 o                         
   6   8   7         28.30         26.34         1.51 o                         
   7   8   7         13.31         14.75         1.17 o                         
   8   8   7         28.81         33.81         1.33 o                         
   9   8   7          0.19          1.38         1.06 o                         
  -5   9   7         13.60         17.26         2.24 o                         
  -4   9   7         10.01         10.12         1.12 o                         
  -3   9   7          6.20          7.17         1.03 o                         
  -2   9   7          0.06         -0.51         0.88 o                         
  -1   9   7          7.89          5.36         1.01 o                         
   0   9   7          0.30         -0.41         0.71 o                         
   1   9   7          1.78          1.21         0.79 o                         
   2   9   7          6.81          8.80         1.18 o                         
   3   9   7         34.53         32.42         1.16 o                         
   4   9   7         80.33         88.32         1.64 o                         
   5   9   7         47.48         48.72         2.64 o                         
   6   9   7         49.64         49.51         1.82 o                         
   7   9   7          0.43          1.31         1.59 o                         
   8   9   7          0.01          0.81         1.01 o                         
   9   9   7          0.05          0.16         1.21 o                         
  -3  10   7          8.21          6.68         1.10 o                         
  -2  10   7         22.59         28.46         1.56 o                         
  -1  10   7         67.38         68.25         2.34 o                         
   0  10   7          3.45          3.49         0.78 o                         
   1  10   7          0.01          0.02         0.81 o                         
   2  10   7          8.25          9.49         1.16 o                         
   3  10   7         26.76         28.66         1.45 o                         
   4  10   7          0.61          0.64         0.79 o                         
   5  10   7         12.88         13.58         0.98 o                         
   6  10   7         15.10         15.84         1.50 o                         
   7  10   7          0.07          1.32         1.28 o                         
  -1  11   7          2.20          1.58         1.18 o                         
   0  11   7          2.33          2.58         0.92 o                         
   1  11   7          0.00          0.13         0.94 o                         
   2  11   7         17.75         18.25         1.45 o                         
   3  11   7         24.88         29.89         1.66 o                         
   4  11   7         14.48         13.83         1.42 o                         
   5  11   7         40.05         43.11         1.49 o                         
   6  11   7          4.83          5.55         1.83 o                         
   1  12   7         40.67         41.84         2.82 o                         
   2  12   7          2.28          6.81         1.68 o                         
  -4  -8   8          0.41          0.11         1.10 o                         
  -3  -8   8          6.56          5.84         1.18 o                         
  -2  -8   8          5.08          5.99         0.96 o                         
  -1  -8   8          0.04         -0.05         1.23 o                         
   0  -8   8          4.62          7.44         1.29 o                         
   1  -8   8          3.64          4.51         0.98 o                         
   2  -8   8          0.19          1.16         1.33 o                         
  -5  -7   8          0.17         -0.73         1.45 o                         
  -4  -7   8          3.09          3.86         0.97 o                         
  -3  -7   8          3.54          3.38         0.98 o                         
  -2  -7   8         15.34         16.05         1.06 o                         
  -1  -7   8         15.39         19.27         1.13 o                         
   0  -7   8          2.06          1.29         0.78 o                         
   1  -7   8          0.23          0.09         0.76 o                         
   2  -7   8          0.68         -0.18         0.77 o                         
   3  -7   8          1.02          2.79         1.95 o                         
   4  -7   8          0.78          1.14         1.36 o                         
  -6  -6   8          7.95         11.08         1.51 o                         
  -5  -6   8          7.39          7.89         1.14 o                         
  -4  -6   8          4.27          2.78         1.03 o                         
  -3  -6   8         17.79         23.81         1.74 o                         
  -2  -6   8         23.40         26.03         1.64 o                         
  -1  -6   8          1.93          1.69         0.83 o                         
   0  -6   8         10.98         12.56         1.51 o                         
   1  -6   8        126.74        126.89         2.33 o                         
   2  -6   8          5.70          4.89         0.96 o                         
   3  -6   8         13.82         15.39         1.43 o                         
   4  -6   8         16.78         16.07         1.50 o                         
   5  -6   8         29.11         32.77         3.58 o                         
   6  -6   8          5.06          4.81         2.30 o                         
  -7  -5   8          2.77          2.85         1.63 o                         
  -6  -5   8          0.32          1.05         0.92 o                         
  -5  -5   8          0.87          1.32         0.99 o                         
  -4  -5   8         19.98         23.99         2.55 o                         
  -3  -5   8          6.51          7.36         0.85 o                         
  -2  -5   8          8.32          5.09         0.83 o                         
  -1  -5   8          1.56          1.78         0.66 o                         
   0  -5   8          7.26          9.17         0.75 o                         
   1  -5   8         25.86         25.59         1.19 o                         
   2  -5   8          3.69          1.39         0.82 o                         
   3  -5   8          0.77         -0.15         1.29 o                         
   4  -5   8          1.51          1.46         1.15 o                         
   5  -5   8          2.94          4.22         0.91 o                         
   6  -5   8          9.34          8.32         0.91 o                         
   7  -5   8         14.99         16.95         2.04 o                         
  -7  -4   8          7.06         10.63         1.36 o                         
  -6  -4   8         17.62         17.13         2.86 o                         
  -5  -4   8         14.56         15.14         1.18 o                         
  -4  -4   8          0.34         -0.39         0.94 o                         
  -3  -4   8          7.58          8.42         1.10 o                         
  -2  -4   8         58.14         66.89         1.39 o                         
  -1  -4   8         69.54         74.16         1.64 o                         
   0  -4   8         34.19         35.03         1.39 o                         
   1  -4   8          0.14          0.05         0.58 o                         
   2  -4   8        117.11         99.99         1.30 o                         
   3  -4   8         39.12         36.54         1.49 o                         
   4  -4   8         17.54         16.34         0.92 o                         
   5  -4   8          2.04          2.60         0.73 o                         
   6  -4   8         12.30         12.57         0.95 o                         
   7  -4   8          0.02          0.00         0.95 o                         
   8  -4   8          1.51          3.73         1.32 o                         
  -8  -3   8          3.01          2.80         2.37 o                         
  -7  -3   8          6.65          6.28         1.06 o                         
  -6  -3   8          0.35          0.29         0.75 o                         
  -5  -3   8          8.81          7.20         0.81 o                         
  -4  -3   8         11.68         10.38         0.84 o                         
  -3  -3   8         14.98         14.02         0.91 o                         
  -2  -3   8         20.04         20.59         0.95 o                         
  -1  -3   8        102.40        106.37         1.83 o                         
   0  -3   8        115.13        123.64         1.38 o                         
   1  -3   8         11.79         10.70         0.67 o                         
   2  -3   8          0.59          0.66         0.59 o                         
   3  -3   8         11.02         10.43         0.72 o                         
   4  -3   8          8.97         11.71         0.74 o                         
   5  -3   8          6.49          7.46         0.74 o                         
   6  -3   8          3.70          4.31         0.85 o                         
   7  -3   8          1.77          2.06         0.99 o                         
   8  -3   8          0.56         -0.01         1.12 o                         
  -8  -2   8          0.01         -0.90         1.10 o                         
  -7  -2   8         22.99         17.81         1.35 o                         
  -6  -2   8         36.16         27.31         1.45 o                         
  -5  -2   8          0.00         -0.03         0.72 o                         
  -4  -2   8        239.10        216.29         1.87 o                         
  -3  -2   8          2.41          4.38         0.64 o                         
  -2  -2   8         45.48         38.64         0.91 o                         
  -1  -2   8          1.19          3.31         0.61 o                         
   0  -2   8         12.20         12.12         0.63 o                         
   1  -2   8          6.63          6.43         0.63 o                         
   2  -2   8         59.71         62.26         1.41 o                         
   3  -2   8          0.65          0.41         0.44 o                         
   4  -2   8         21.66         17.80         0.66 o                         
   5  -2   8          0.60          0.62         0.62 o                         
   6  -2   8          0.01         -0.65         0.68 o                         
   7  -2   8          6.58          4.40         1.58 o                         
   8  -2   8          0.03         -1.33         1.33 o                         
   9  -2   8          0.08         -0.30         1.14 o                         
  -8  -1   8          3.65          1.27         1.19 o                         
  -7  -1   8          3.33          3.22         0.97 o                         
  -6  -1   8         53.92         62.00         1.78 o                         
  -5  -1   8         21.77         17.02         1.20 o                         
  -4  -1   8          0.52          0.35         0.70 o                         
  -3  -1   8         81.32         69.78         1.24 o                         
  -2  -1   8          1.77          1.49         0.61 o                         
  -1  -1   8        149.48        136.87         1.53 o                         
   0  -1   8        209.87        199.66         4.20 o                         
   1  -1   8          0.11         -0.38         0.56 o                         
   2  -1   8          4.33          3.21         0.43 o                         
   3  -1   8         39.31         38.57         1.34 o                         
   4  -1   8          0.51          0.73         0.47 o                         
   5  -1   8          9.84          9.90         0.56 o                         
   6  -1   8          2.86          3.18         0.74 o                         
   7  -1   8          4.08          2.23         0.96 o                         
   8  -1   8          0.40          1.57         1.09 o                         
   9  -1   8         26.60         20.83         1.42 o                         
  -8   0   8          3.01          2.58         1.53 o                         
  -7   0   8         18.51         19.95         1.45 o                         
  -6   0   8         11.70         11.75         1.34 o                         
  -5   0   8         78.05         68.96         2.38 o                         
  -4   0   8        177.11        172.00         2.34 o                         
  -3   0   8          9.97          6.51         0.73 o                         
  -2   0   8          2.17          1.13         0.60 o                         
  -1   0   8          4.22          4.20         0.59 o                         
   0   0   8         18.77         19.00         0.73 o                         
   1   0   8        116.00        125.51         1.39 o                         
   2   0   8          0.02         -0.34         0.66 o                         
   3   0   8        123.36        121.08         1.17 o                         
   4   0   8         24.76         26.63         0.64 o                         
   5   0   8          0.73          1.16         0.50 o                         
   6   0   8          0.81          0.08         0.53 o                         
   7   0   8         25.23         24.88         1.24 o                         
   8   0   8         16.12         14.19         1.14 o                         
   9   0   8          1.73          1.02         1.11 o                         
  10   0   8         13.26         11.53         0.96 o                         
  -8   1   8          1.35          1.52         1.27 o                         
  -7   1   8         51.62         55.64         1.86 o                         
  -6   1   8          0.16         -0.26         1.09 o                         
  -5   1   8         14.08         17.09         0.95 o                         
  -4   1   8         29.98         31.76         1.40 o                         
  -3   1   8          1.84          1.98         0.69 o                         
  -2   1   8          1.02          1.53         0.63 o                         
  -1   1   8          1.29          1.41         0.56 o                         
   0   1   8         24.66         21.55         0.74 o                         
   1   1   8         46.60         43.52         0.92 o                         
   2   1   8         56.87         58.23         0.97 o                         
   3   1   8          0.01          0.03         0.46 o                         
   4   1   8         52.65         56.01         0.95 o                         
   5   1   8         55.08         55.55         0.87 o                         
   6   1   8          8.73          8.89         0.64 o                         
   7   1   8         36.88         32.65         1.26 o                         
   8   1   8         22.97         19.91         1.18 o                         
   9   1   8          9.37          7.75         1.13 o                         
  10   1   8          0.05         -0.14         1.15 o                         
  -8   2   8         29.70         26.30         1.52 o                         
  -7   2   8          0.00          0.17         1.08 o                         
  -6   2   8         96.01        101.88         2.24 o                         
  -5   2   8        221.40        227.77         3.77 o                         
  -4   2   8         14.58         13.96         0.94 o                         
  -3   2   8        982.51        938.02         5.60 o                         
  -2   2   8        425.19        416.14         2.59 o                         
  -1   2   8          6.61          4.67         0.51 o                         
   0   2   8        264.90        244.42         1.88 o                         
   1   2   8          7.90          6.34         0.53 o                         
   2   2   8         38.98         41.63         0.97 o                         
   3   2   8          8.51         10.50         0.60 o                         
   4   2   8          0.10         -0.22         0.62 o                         
   5   2   8        208.06        192.98         1.97 o                         
   6   2   8         29.17         25.69         0.85 o                         
   7   2   8          5.32          5.77         0.78 o                         
   8   2   8         22.54         20.47         1.01 o                         
   9   2   8          1.53          1.16         0.73 o                         
  10   2   8          4.78          4.20         1.09 o                         
  -8   3   8         78.89         86.82         2.63 o                         
  -7   3   8         38.94         38.69         1.73 o                         
  -6   3   8          7.65          5.94         1.12 o                         
  -5   3   8        350.85        365.36         6.49 o                         
  -4   3   8        277.53        284.93         3.06 o                         
  -3   3   8         95.15         96.84         1.46 o                         
  -2   3   8        876.26        856.69         4.09 o                         
  -1   3   8          3.51          6.97         0.44 o                         
   0   3   8         16.57         16.38         0.54 o                         
   1   3   8        250.68        238.88         1.62 o                         
   2   3   8          3.56          3.42         0.85 o                         
   3   3   8         14.44         11.65         0.97 o                         
   4   3   8          8.01          9.43         0.76 o                         
   5   3   8         97.23         97.38         1.81 o                         
   6   3   8         12.56         13.39         1.16 o                         
   7   3   8         18.19         18.76         1.15 o                         
   8   3   8          1.38          1.24         0.73 o                         
   9   3   8          9.30          8.61         0.88 o                         
  10   3   8          0.03         -0.02         0.82 o                         
  -7   4   8          8.50          8.61         2.88 o                         
  -6   4   8         14.24         12.23         1.94 o                         
  -5   4   8         14.69         14.92         1.20 o                         
  -4   4   8          0.56         -0.67         0.68 o                         
  -3   4   8         28.42         30.72         0.66 o                         
  -2   4   8         79.52         70.94         0.85 o                         
  -1   4   8        237.20        232.07         2.20 o                         
   0   4   8         11.26          9.52         0.52 o                         
   1   4   8          4.31          4.77         0.63 o                         
   2   4   8          2.10          0.64         0.81 o                         
   3   4   8         48.75         52.95         1.46 o                         
   4   4   8          0.18          0.49         0.91 o                         
   5   4   8         16.15         11.16         0.84 o                         
   6   4   8         59.98         59.25         1.35 o                         
   7   4   8         12.69         11.37         1.28 o                         
   8   4   8          2.26          1.80         0.92 o                         
   9   4   8          1.59          1.05         0.77 o                         
  10   4   8          6.28          6.59         0.91 o                         
  11   4   8          1.55          1.42         1.66 o                         
  -7   5   8         15.27         13.83         0.92 o                         
  -6   5   8         11.40         11.54         0.91 o                         
  -5   5   8         12.76         12.27         0.84 o                         
  -4   5   8          4.91          4.85         0.65 o                         
  -3   5   8         69.55         69.97         1.11 o                         
  -2   5   8         22.63         23.82         0.62 o                         
  -1   5   8        130.57        125.22         1.47 o                         
   0   5   8         71.60         76.18         1.11 o                         
   1   5   8         47.98         47.59         1.07 o                         
   2   5   8         26.84         27.70         0.91 o                         
   3   5   8          0.02          0.85         1.36 o                         
   4   5   8          7.03          6.34         1.04 o                         
   5   5   8          0.39          0.13         1.00 o                         
   6   5   8         13.78         13.16         0.90 o                         
   7   5   8          0.92          1.96         1.07 o                         
   8   5   8          1.13          0.95         1.06 o                         
   9   5   8          0.02         -0.34         0.99 o                         
  10   5   8         15.83         14.86         1.23 o                         
  -7   6   8          0.28          0.26         0.86 o                         
  -6   6   8          0.25         -0.03         0.72 o                         
  -5   6   8         16.94         16.35         0.92 o                         
  -4   6   8          4.51          3.22         0.64 o                         
  -3   6   8        102.04         97.91         2.35 o                         
  -2   6   8          8.57          8.68         0.65 o                         
  -1   6   8          0.09         -0.23         0.50 o                         
   0   6   8         50.60         51.90         1.05 o                         
   1   6   8          1.03          0.30         0.65 o                         
   2   6   8         11.92         12.65         0.84 o                         
   3   6   8         93.57         98.88         1.83 o                         
   4   6   8          4.49          2.78         1.01 o                         
   5   6   8         35.89         36.42         1.53 o                         
   6   6   8          3.95          3.75         0.79 o                         
   7   6   8          0.20          0.49         0.82 o                         
   8   6   8          0.25         -0.90         0.90 o                         
   9   6   8          0.40         -0.64         1.11 o                         
  10   6   8          0.15         -0.85         0.85 o                         
  -6   7   8         65.33         68.63         1.54 o                         
  -5   7   8          4.97          3.65         0.85 o                         
  -4   7   8         24.31         24.29         1.07 o                         
  -3   7   8         41.91         40.60         1.19 o                         
  -2   7   8          3.52          2.96         0.74 o                         
  -1   7   8         73.54         59.25         1.19 o                         
   0   7   8         57.49         47.11         1.17 o                         
   1   7   8          0.98          1.46         0.73 o                         
   2   7   8        109.60        100.67         1.56 o                         
   3   7   8          2.03          1.09         0.75 o                         
   4   7   8         23.80         18.45         1.31 o                         
   5   7   8         25.07         25.24         1.59 o                         
   6   7   8          3.58          2.03         1.25 o                         
   7   7   8          1.84          0.49         0.93 o                         
   8   7   8          1.85          2.17         1.01 o                         
   9   7   8          1.43          2.14         1.10 o                         
  -6   8   8          6.66         10.43         2.00 o                         
  -5   8   8         51.62         53.86         2.32 o                         
  -4   8   8          3.98          4.13         1.05 o                         
  -3   8   8         31.99         26.68         1.46 o                         
  -2   8   8         23.91         20.30         0.98 o                         
  -1   8   8         10.43          8.98         0.86 o                         
   0   8   8         86.37         77.58         1.89 o                         
   1   8   8          8.75          7.19         1.09 o                         
   2   8   8         10.25          9.05         0.84 o                         
   3   8   8         26.77         25.08         1.05 o                         
   4   8   8          9.54          8.84         1.49 o                         
   5   8   8         45.02         47.09         1.83 o                         
   6   8   8         19.07         14.04         1.56 o                         
   7   8   8         10.18         11.48         1.40 o                         
   8   8   8          4.91          5.73         1.51 o                         
   9   8   8          4.92          3.38         1.11 o                         
  -4   9   8         12.16         13.05         1.26 o                         
  -3   9   8          2.00          4.39         1.11 o                         
  -2   9   8          4.28          2.99         1.33 o                         
  -1   9   8         17.25         19.37         1.94 o                         
   0   9   8         24.91         24.12         1.06 o                         
   1   9   8          2.20          1.80         1.07 o                         
   2   9   8         10.35          6.52         1.20 o                         
   3   9   8         14.19         12.82         0.98 o                         
   4   9   8          0.49         -0.45         0.90 o                         
   5   9   8          0.97          1.18         1.14 o                         
   6   9   8          3.05          2.44         1.34 o                         
   7   9   8          0.43         -0.13         1.28 o                         
   8   9   8         10.31         10.06         2.15 o                         
  -2  10   8          0.45         -0.72         1.02 o                         
  -1  10   8          1.57          4.73         1.05 o                         
   0  10   8          6.20          4.69         1.29 o                         
   1  10   8          9.39         12.49         1.17 o                         
   2  10   8         43.15         41.45         1.70 o                         
   3  10   8         17.37         17.09         1.29 o                         
   4  10   8          6.98          6.76         1.00 o                         
   5  10   8         17.82         21.37         1.43 o                         
   6  10   8          7.12          6.83         1.42 o                         
   7  10   8          1.63         -0.65         1.85 o                         
   0  11   8          2.78          4.19         1.71 o                         
   1  11   8         35.48         45.85         1.81 o                         
   2  11   8         17.61         22.99         1.51 o                         
   3  11   8          0.01          0.78         1.12 o                         
   4  11   8          0.00          0.81         1.13 o                         
   5  11   8          0.65         -0.20         1.70 o                         
   6  11   8          0.08         -1.43         1.43 o                         
  -3  -7   9         22.15         25.91         2.32 o                         
  -2  -7   9          2.82          4.72         1.78 o                         
  -1  -7   9         14.88         18.88         1.61 o                         
   0  -7   9         11.37         14.36         1.45 o                         
   1  -7   9         21.81         21.57         1.40 o                         
   2  -7   9         22.33         26.43         2.70 o                         
   3  -7   9          0.12          2.01         1.71 o                         
  -4  -6   9          2.72          3.33         1.02 o                         
  -3  -6   9          0.00          0.30         1.09 o                         
  -2  -6   9          3.45          0.85         1.15 o                         
  -1  -6   9          0.06         -0.24         0.81 o                         
   0  -6   9          3.10          2.79         0.82 o                         
   1  -6   9          1.83          1.18         0.79 o                         
   2  -6   9          0.16         -0.17         0.85 o                         
   3  -6   9          0.30          0.65         1.26 o                         
   4  -6   9          4.31          5.67         1.37 o                         
  -6  -5   9          9.24         12.80         2.22 o                         
  -5  -5   9          4.95          6.65         1.17 o                         
  -4  -5   9          6.86          8.66         1.25 o                         
  -3  -5   9          1.40          1.07         1.18 o                         
  -2  -5   9          0.55         -0.52         1.02 o                         
  -1  -5   9          3.47          4.27         0.73 o                         
   0  -5   9         75.89         71.70         1.59 o                         
   1  -5   9          0.13          0.30         0.79 o                         
   2  -5   9          3.77          4.62         1.65 o                         
   3  -5   9          3.47          3.07         1.59 o                         
   4  -5   9          4.47          4.11         1.28 o                         
   5  -5   9          0.43          0.70         1.12 o                         
   6  -5   9          1.08          1.11         1.39 o                         
   7  -5   9          5.25          3.87         1.67 o                         
  -7  -4   9          8.85          6.64         1.79 o                         
  -6  -4   9         55.96         73.89         4.55 o                         
  -5  -4   9          7.25          7.15         1.22 o                         
  -4  -4   9         13.85         14.79         1.25 o                         
  -3  -4   9         20.61         16.32         1.28 o                         
  -2  -4   9          0.04         -0.77         0.77 o                         
  -1  -4   9          2.98          2.70         0.80 o                         
   0  -4   9         12.63         12.18         0.76 o                         
   1  -4   9         54.25         56.75         1.12 o                         
   2  -4   9         23.95         23.98         1.27 o                         
   3  -4   9          1.86          2.57         1.02 o                         
   4  -4   9          4.89          3.32         1.09 o                         
   5  -4   9          1.54          1.32         1.03 o                         
   6  -4   9          1.94          1.53         0.83 o                         
   7  -4   9          3.38          2.29         1.05 o                         
  -7  -3   9          6.99          6.46         1.40 o                         
  -6  -3   9          9.97          8.67         1.33 o                         
  -5  -3   9          2.12          3.11         1.05 o                         
  -4  -3   9         10.20          8.12         1.05 o                         
  -3  -3   9          0.41          2.09         0.79 o                         
  -2  -3   9         83.90         78.42         1.48 o                         
  -1  -3   9         56.84         50.91         1.26 o                         
   0  -3   9         14.14         14.89         1.64 o                         
   1  -3   9        124.29        119.54         1.61 o                         
   2  -3   9         22.04         18.30         1.24 o                         
   3  -3   9          0.01         -0.37         0.66 o                         
   4  -3   9          2.78          4.27         0.98 o                         
   5  -3   9          5.39          5.85         0.77 o                         
   6  -3   9          0.00          0.29         0.82 o                         
   7  -3   9          0.00          0.87         1.14 o                         
   8  -3   9          4.69          6.04         1.15 o                         
  -7  -2   9         16.49         18.95         1.43 o                         
  -6  -2   9          0.02         -0.01         0.85 o                         
  -5  -2   9          3.15          2.53         0.80 o                         
  -4  -2   9         14.41         12.27         0.78 o                         
  -3  -2   9         23.94         19.35         0.90 o                         
  -2  -2   9         17.83         13.61         0.84 o                         
  -1  -2   9        234.64        207.62         3.87 o                         
   0  -2   9        222.77        206.17         2.39 o                         
   1  -2   9          4.43          4.57         0.68 o                         
   2  -2   9         10.61          9.04         0.75 o                         
   3  -2   9          6.83          6.83         0.75 o                         
   4  -2   9          0.44         -0.33         0.48 o                         
   5  -2   9         27.45         27.91         1.21 o                         
   6  -2   9          0.57          0.66         0.70 o                         
   7  -2   9          4.99          4.64         1.29 o                         
   8  -2   9          0.02         -0.31         1.11 o                         
  -7  -1   9         10.06         17.48         1.46 o                         
  -6  -1   9          0.14          0.89         1.15 o                         
  -5  -1   9         60.92         58.34         1.74 o                         
  -4  -1   9         48.87         40.64         1.35 o                         
  -3  -1   9         91.90         86.92         2.07 o                         
  -2  -1   9          4.78          2.80         0.69 o                         
  -1  -1   9         86.20         89.91         1.39 o                         
   0  -1   9         35.84         35.91         1.34 o                         
   1  -1   9          1.83          0.78         0.77 o                         
   2  -1   9         14.13         16.57         0.80 o                         
   3  -1   9          1.95          1.88         0.51 o                         
   4  -1   9          0.90          0.65         0.53 o                         
   5  -1   9          0.02          0.19         0.48 o                         
   6  -1   9          5.58          7.01         1.02 o                         
   7  -1   9          2.31          1.94         0.93 o                         
   8  -1   9          5.57          5.84         1.09 o                         
   9  -1   9          3.22          1.91         0.97 o                         
  -7   0   9          0.00         -0.16         0.97 o                         
  -6   0   9          6.00          5.05         1.11 o                         
  -5   0   9          0.07          0.60         0.75 o                         
  -4   0   9        125.72        112.10         1.72 o                         
  -3   0   9          1.87          1.69         0.75 o                         
  -2   0   9         27.19         24.53         0.92 o                         
  -1   0   9         57.96         59.74         1.34 o                         
   0   0   9         22.06         23.99         0.88 o                         
   1   0   9         23.29         21.65         1.04 o                         
   2   0   9        322.03        310.03         7.91 o                         
   3   0   9          0.03          0.49         0.48 o                         
   4   0   9         44.68         39.25         1.05 o                         
   5   0   9          1.02          0.90         0.46 o                         
   6   0   9         24.83         23.87         0.80 o                         
   7   0   9          5.66          5.85         1.02 o                         
   8   0   9         15.84         12.71         1.09 o                         
   9   0   9          3.17          2.73         1.06 o                         
  -7   1   9          1.77          1.00         1.12 o                         
  -6   1   9         28.70         29.19         3.26 o                         
  -5   1   9         21.39         16.15         0.97 o                         
  -4   1   9         69.81         70.09         1.57 o                         
  -3   1   9         51.74         50.34         1.21 o                         
  -2   1   9        338.30        335.54         5.88 o                         
  -1   1   9         24.26         23.49         0.97 o                         
   0   1   9         16.51         18.30         0.83 o                         
   1   1   9          2.82          2.95         0.64 o                         
   2   1   9         97.14         85.31         4.79 o                         
   3   1   9          0.08          0.02         0.60 o                         
   4   1   9         10.36          8.15         0.64 o                         
   5   1   9          0.03          0.09         0.57 o                         
   6   1   9          6.99          7.56         0.70 o                         
   7   1   9         15.78         14.90         0.89 o                         
   8   1   9          1.69          1.54         0.93 o                         
   9   1   9          5.69          6.39         1.23 o                         
  -7   2   9          9.38          7.65         1.15 o                         
  -6   2   9          0.02          0.22         1.02 o                         
  -5   2   9          7.25          6.58         0.81 o                         
  -4   2   9         82.88         80.39         3.28 o                         
  -3   2   9          9.47         10.96         0.87 o                         
  -2   2   9        238.70        237.15         2.15 o                         
  -1   2   9         40.18         40.14         1.94 o                         
   0   2   9        864.10        852.84         8.13 o                         
   1   2   9        715.99        699.17         2.92 o                         
   2   2   9          9.83          9.45         0.76 o                         
   3   2   9        329.91        347.11         6.82 o                         
   4   2   9         52.53         59.13         1.56 o                         
   5   2   9         37.56         37.39         1.13 o                         
   6   2   9         50.53         55.85         1.10 o                         
   7   2   9          2.44          1.43         0.76 o                         
   8   2   9          7.40          5.36         1.00 o                         
   9   2   9          1.80          2.52         0.96 o                         
  10   2   9          0.44          1.52         1.68 o                         
  -7   3   9          2.14          4.67         2.25 o                         
  -6   3   9          0.00          0.37         1.06 o                         
  -5   3   9         23.55         22.38         1.37 o                         
  -4   3   9          9.92          8.26         0.88 o                         
  -3   3   9         65.79         69.37         1.18 o                         
  -2   3   9        353.01        352.70         4.22 o                         
  -1   3   9        121.50        123.15         1.73 o                         
   0   3   9         70.58         68.66         2.01 o                         
   1   3   9        782.34        784.56         6.64 o                         
   2   3   9         25.53         25.28         1.28 o                         
   3   3   9        117.57        116.89         7.75 o                         
   4   3   9         82.64         85.17         1.88 o                         
   5   3   9          0.69          1.76         0.75 o                         
   6   3   9         65.79         60.20         1.39 o                         
   7   3   9        153.57        146.61         1.68 o                         
   8   3   9          4.40          2.93         0.77 o                         
   9   3   9          1.44          1.41         0.87 o                         
  10   3   9          2.62          1.29         1.69 o                         
  -7   4   9          0.03          0.69         1.30 o                         
  -6   4   9          0.53          0.66         1.02 o                         
  -5   4   9         41.52         43.92         1.74 o                         
  -4   4   9          0.72          0.08         0.94 o                         
  -3   4   9        110.53        111.29         1.41 o                         
  -2   4   9        106.70        110.57         1.27 o                         
  -1   4   9         62.72         63.63         1.09 o                         
   0   4   9          6.03          4.21         0.66 o                         
   1   4   9         58.05         57.22         1.20 o                         
   2   4   9          2.35          3.73         2.30 o                         
   3   4   9         28.49         26.87         1.27 o                         
   4   4   9         39.29         34.12         2.02 o                         
   5   4   9          0.00         -0.54         0.96 o                         
   6   4   9         39.12         32.44         1.29 o                         
   7   4   9         23.97         20.28         1.06 o                         
   8   4   9          0.19         -0.20         0.82 o                         
   9   4   9          0.20         -0.37         0.81 o                         
  10   4   9          0.44         -0.70         1.19 o                         
  -6   5   9          0.67         -1.17         1.17 o                         
  -5   5   9          0.24         -0.94         0.95 o                         
  -4   5   9          4.64          4.82         0.98 o                         
  -3   5   9        161.90        157.58         1.83 o                         
  -2   5   9          4.52          5.34         0.56 o                         
  -1   5   9          3.95          2.86         0.56 o                         
   0   5   9         73.10         68.66         1.22 o                         
   1   5   9         10.08         10.70         0.80 o                         
   2   5   9          0.15          0.30         0.92 o                         
   3   5   9         28.11         25.02         1.27 o                         
   4   5   9         62.24         54.01         1.89 o                         
   5   5   9         13.86         18.11         1.32 o                         
   6   5   9          0.20          0.22         1.07 o                         
   7   5   9          1.90          1.02         0.83 o                         
   8   5   9          1.74          1.18         0.94 o                         
   9   5   9          0.59          0.28         0.90 o                         
  10   5   9          0.06         -1.09         1.19 o                         
  -6   6   9          2.47          3.59         1.21 o                         
  -5   6   9         13.46         11.85         0.91 o                         
  -4   6   9          0.13         -0.46         0.78 o                         
  -3   6   9          7.56          8.91         0.82 o                         
  -2   6   9          0.94          0.65         0.68 o                         
  -1   6   9         21.95         17.75         0.68 o                         
   0   6   9          8.38          7.46         0.69 o                         
   1   6   9         79.36         75.31         1.40 o                         
   2   6   9        113.01         98.93         1.56 o                         
   3   6   9          9.67         11.11         1.10 o                         
   4   6   9        101.58        103.31         2.18 o                         
   5   6   9         34.36         30.09         1.53 o                         
   6   6   9         19.41         18.11         1.35 o                         
   7   6   9         13.32         17.63         2.79 o                         
   8   6   9         15.17         15.15         1.47 o                         
   9   6   9          6.75          7.91         1.88 o                         
  10   6   9          1.26          2.91         1.45 o                         
  -6   7   9          4.72          7.06         1.07 o                         
  -5   7   9          1.21         -0.78         2.29 o                         
  -4   7   9          4.37          5.05         0.77 o                         
  -3   7   9         61.71         59.48         2.22 o                         
  -2   7   9         23.70         20.04         0.96 o                         
  -1   7   9        133.78        124.41         1.54 o                         
   0   7   9        294.99        281.21         3.86 o                         
   1   7   9         21.68         21.87         1.00 o                         
   2   7   9         60.94         49.07         1.26 o                         
   3   7   9        132.67        128.68         1.84 o                         
   4   7   9         28.76         31.83         1.68 o                         
   5   7   9         17.37         17.12         1.44 o                         
   6   7   9         12.87         14.53         1.34 o                         
   7   7   9          9.00          8.33         1.29 o                         
   8   7   9         37.75         39.65         1.93 o                         
   9   7   9          0.43          1.42         1.19 o                         
  -5   8   9          9.85         14.39         2.14 o                         
  -4   8   9         11.84         12.18         1.06 o                         
  -3   8   9          2.20          3.81         0.93 o                         
  -2   8   9         23.22         23.21         1.02 o                         
  -1   8   9         14.54         14.81         0.91 o                         
   0   8   9          9.46         12.23         1.25 o                         
   1   8   9         18.82         19.46         0.95 o                         
   2   8   9          3.14          3.43         0.81 o                         
   3   8   9         17.39         15.57         1.00 o                         
   4   8   9          0.30         -0.11         1.02 o                         
   5   8   9          1.08          0.35         2.05 o                         
   6   8   9          0.93          0.42         1.09 o                         
   7   8   9         18.13         18.33         1.44 o                         
   8   8   9          1.85          2.42         1.37 o                         
  -3   9   9          0.08         -0.39         0.89 o                         
  -2   9   9          6.08          9.00         1.16 o                         
  -1   9   9         14.82         16.60         1.94 o                         
   0   9   9          0.41          0.48         0.85 o                         
   1   9   9         27.94         23.43         1.35 o                         
   2   9   9          0.00          0.83         1.32 o                         
   3   9   9         10.89          8.38         0.91 o                         
   4   9   9          5.08          4.62         0.95 o                         
   5   9   9          6.01          4.55         1.22 o                         
   6   9   9          1.38          1.23         1.40 o                         
   7   9   9          6.27          8.27         1.71 o                         
  -1  10   9          0.32          1.13         1.26 o                         
   0  10   9          3.93          5.34         1.32 o                         
   1  10   9         10.00          7.40         1.15 o                         
   2  10   9          3.13          3.66         1.11 o                         
   3  10   9          2.02          1.82         1.09 o                         
   4  10   9          0.21          0.83         0.96 o                         
   5  10   9          0.09         -0.20         1.11 o                         
   6  10   9          0.00          0.10         1.85 o                         
   1  11   9          1.88          4.36         1.95 o                         
   2  11   9          0.05          0.66         1.97 o                         
   3  11   9         17.70         24.35         2.16 o                         
   5  11   9         16.02         19.48         2.22 o                         
  -1  -7  10          2.36          3.44         1.79 o                         
   0  -7  10         12.14         16.50         2.02 o                         
  -2  -6  10          0.72          0.49         1.39 o                         
  -1  -6  10          4.04          4.52         1.05 o                         
   0  -6  10         41.66         49.77         1.55 o                         
   1  -6  10          0.30          0.25         0.84 o                         
   2  -6  10          0.27         -0.49         1.22 o                         
   3  -6  10          0.80          6.13         2.10 o                         
  -3  -5  10          2.93          2.37         1.10 o                         
  -2  -5  10          8.38          8.02         1.18 o                         
  -1  -5  10         12.42         13.65         1.01 o                         
   0  -5  10          0.15          0.16         0.85 o                         
   1  -5  10         10.68         10.93         1.22 o                         
   2  -5  10          7.47          9.53         1.24 o                         
   3  -5  10         21.25         15.67         1.31 o                         
   4  -5  10          3.48          3.82         1.15 o                         
   5  -5  10          0.03          0.71         2.06 o                         
  -5  -4  10          0.00          0.79         1.77 o                         
  -4  -4  10         28.46         26.28         2.96 o                         
  -3  -4  10          0.86          1.82         1.15 o                         
  -2  -4  10          0.04          0.03         0.84 o                         
  -1  -4  10          1.83          2.77         0.82 o                         
   0  -4  10         25.68         26.04         1.25 o                         
   1  -4  10          7.93          7.49         0.87 o                         
   2  -4  10          0.23          1.02         1.10 o                         
   3  -4  10          0.63          2.13         1.14 o                         
   4  -4  10          4.37          3.10         1.16 o                         
   5  -4  10          0.12          0.72         1.03 o                         
   6  -4  10          0.76          1.74         1.25 o                         
   7  -4  10          0.04          0.57         1.36 o                         
  -6  -3  10          0.36         -1.13         1.82 o                         
  -5  -3  10          0.01         -0.60         1.08 o                         
  -4  -3  10          8.53         14.60         1.46 o                         
  -3  -3  10          4.15          5.38         0.91 o                         
  -2  -3  10          0.47          0.83         0.97 o                         
  -1  -3  10         46.68         42.35         2.19 o                         
   0  -3  10          8.01         11.30         1.51 o                         
   1  -3  10         12.39         10.81         1.03 o                         
   2  -3  10         64.27         57.42         1.55 o                         
   3  -3  10          4.40          3.94         0.78 o                         
   4  -3  10         20.54         14.85         1.20 o                         
   5  -3  10         20.97         18.37         1.73 o                         
   6  -3  10          0.17          1.05         1.15 o                         
   7  -3  10          0.72          2.12         0.95 o                         
  -6  -2  10          0.03          2.01         1.11 o                         
  -5  -2  10         25.40         25.72         1.60 o                         
  -4  -2  10          6.74          6.72         0.85 o                         
  -3  -2  10         19.36         15.45         0.93 o                         
  -2  -2  10         15.33         14.41         1.18 o                         
  -1  -2  10         36.91         29.74         1.28 o                         
   0  -2  10          0.01         -0.21         0.99 o                         
   1  -2  10         34.77         34.03         1.36 o                         
   2  -2  10         50.15         47.34         1.41 o                         
   3  -2  10         13.12         12.21         0.82 o                         
   4  -2  10         17.57         22.91         1.09 o                         
   5  -2  10         20.56         24.96         1.63 o                         
   6  -2  10          0.23          1.15         0.74 o                         
   7  -2  10          7.32          9.20         0.99 o                         
   8  -2  10          0.00         -0.45         1.07 o                         
  -6  -1  10          2.83          2.87         1.02 o                         
  -5  -1  10          0.75         -0.21         1.11 o                         
  -4  -1  10          4.69          3.71         0.84 o                         
  -3  -1  10          3.58          4.61         0.83 o                         
  -2  -1  10         98.00         93.95         1.56 o                         
  -1  -1  10         24.66         24.05         0.98 o                         
   0  -1  10         50.34         51.45         1.64 o                         
   1  -1  10          6.11          5.03         0.93 o                         
   2  -1  10         41.11         33.91         1.74 o                         
   3  -1  10         22.50         22.38         1.11 o                         
   4  -1  10         32.63         28.32         1.00 o                         
   5  -1  10          3.19          3.61         0.62 o                         
   6  -1  10          4.25          4.86         0.74 o                         
   7  -1  10          0.33         -0.13         0.91 o                         
   8  -1  10          1.37          1.25         1.09 o                         
  -6   0  10          0.01          2.26         1.11 o                         
  -5   0  10          2.12          2.50         0.84 o                         
  -4   0  10         26.15         24.92         1.18 o                         
  -3   0  10         48.00         43.16         1.44 o                         
  -2   0  10         62.75         62.15         1.32 o                         
  -1   0  10         33.69         29.76         1.01 o                         
   0   0  10         37.92         36.02         1.05 o                         
   1   0  10          0.55          0.10         0.77 o                         
   2   0  10         59.81         55.96         2.96 o                         
   3   0  10          9.44          8.37         0.69 o                         
   4   0  10          5.77          3.59         0.55 o                         
   5   0  10          6.28          6.84         0.61 o                         
   6   0  10          8.16          6.86         0.80 o                         
   7   0  10          1.56          0.70         0.86 o                         
   8   0  10         14.29         13.07         1.13 o                         
   9   0  10          1.16          0.87         1.70 o                         
  -6   1  10          4.44          3.14         1.14 o                         
  -5   1  10         15.95         15.19         1.00 o                         
  -4   1  10          8.34          8.74         1.22 o                         
  -3   1  10         26.37         22.86         1.22 o                         
  -2   1  10          3.07          3.53         0.78 o                         
  -1   1  10         24.44         21.94         0.97 o                         
   0   1  10         52.09         49.60         1.32 o                         
   1   1  10        197.55        193.51         2.83 o                         
   2   1  10         15.11         14.93         1.01 o                         
   3   1  10        149.57        138.60         2.44 o                         
   4   1  10         60.42         57.41         1.22 o                         
   5   1  10         52.60         51.97         1.09 o                         
   6   1  10         33.62         31.35         1.23 o                         
   7   1  10          0.68          0.89         0.81 o                         
   8   1  10          1.67          1.80         0.83 o                         
   9   1  10         11.67         12.69         2.17 o                         
  -6   2  10          0.49          1.55         1.26 o                         
  -5   2  10         15.59         18.13         1.21 o                         
  -4   2  10        111.23        110.23         2.07 o                         
  -3   2  10         63.24         65.39         1.37 o                         
  -2   2  10          0.54          0.34         0.78 o                         
  -1   2  10         32.19         31.64         1.02 o                         
   0   2  10        158.75        158.91         2.38 o                         
   1   2  10        138.12        136.05         2.30 o                         
   2   2  10         10.69         10.37         1.14 o                         
   3   2  10        202.43        242.22         4.82 o                         
   4   2  10        248.38        263.02        11.38 o                         
   5   2  10          3.70          4.76         1.09 o                         
   6   2  10        127.97        135.88         1.98 o                         
   7   2  10         56.60         62.31         2.66 o                         
   8   2  10          1.28          2.15         1.12 o                         
   9   2  10         10.36         10.55         1.13 o                         
  -6   3  10          9.99          9.33         1.27 o                         
  -5   3  10          0.08         -1.13         1.23 o                         
  -4   3  10          1.66          1.40         0.79 o                         
  -3   3  10         11.98         10.49         0.78 o                         
  -2   3  10         27.15         24.84         0.87 o                         
  -1   3  10        409.02        403.05         3.66 o                         
   0   3  10         15.35         14.73         0.79 o                         
   1   3  10         99.61         97.90         2.03 o                         
   2   3  10         25.84         30.83         2.72 o                         
   3   3  10         65.45         58.03         2.45 o                         
   4   3  10        197.11        200.76         5.04 o                         
   5   3  10         37.63         41.36         1.61 o                         
   6   3  10         33.53         33.38         1.59 o                         
   7   3  10          1.09          1.44         0.73 o                         
   8   3  10          2.28         -0.63         1.32 o                         
   9   3  10          4.53          3.77         0.94 o                         
  -6   4  10         33.59         39.30         2.45 o                         
  -5   4  10          0.56          0.39         1.01 o                         
  -4   4  10          3.44          2.37         1.05 o                         
  -3   4  10         23.92         24.82         1.08 o                         
  -2   4  10        196.03        197.75         1.82 o                         
  -1   4  10        174.18        173.67         2.06 o                         
   0   4  10        163.38        162.24         1.66 o                         
   1   4  10          6.42          7.61         1.18 o                         
   2   4  10          5.20          7.69         1.10 o                         
   3   4  10          0.20         -0.34         1.06 o                         
   4   4  10          1.85          2.33         1.15 o                         
   5   4  10          9.87         11.58         1.20 o                         
   6   4  10          4.01          3.83         1.10 o                         
   7   4  10         25.70         24.40         2.07 o                         
   8   4  10          3.17          3.51         0.83 o                         
   9   4  10          4.95          3.89         0.93 o                         
  -6   5  10          9.51         16.46         1.98 o                         
  -5   5  10          0.05          0.35         0.95 o                         
  -4   5  10          3.52          3.24         0.94 o                         
  -3   5  10          1.48          2.81         1.62 o                         
  -2   5  10         12.27         11.38         0.83 o                         
  -1   5  10          7.38          7.54         0.82 o                         
   0   5  10        241.48        243.77         2.03 o                         
   1   5  10          0.63          0.27         0.68 o                         
   2   5  10         43.20         41.54         1.55 o                         
   3   5  10         21.14         19.86         1.30 o                         
   4   5  10          8.21          4.78         1.18 o                         
   5   5  10         31.34         27.99         1.50 o                         
   6   5  10          0.01          0.07         1.14 o                         
   7   5  10         14.46         11.90         1.37 o                         
   8   5  10         11.61         13.36         1.32 o                         
   9   5  10         13.96         15.18         1.37 o                         
  -5   6  10          3.09          0.25         1.76 o                         
  -4   6  10          3.16          1.77         1.54 o                         
  -3   6  10          4.48          5.58         1.52 o                         
  -2   6  10         17.61         21.15         1.22 o                         
  -1   6  10          4.16          4.35         0.62 o                         
   0   6  10          2.32          1.78         0.65 o                         
   1   6  10          8.61          7.57         0.83 o                         
   2   6  10         13.34          9.52         1.23 o                         
   3   6  10         91.94         90.89         2.07 o                         
   4   6  10          6.93          4.86         1.20 o                         
   5   6  10         14.14         13.26         1.39 o                         
   6   6  10          0.68          0.01         1.24 o                         
   7   6  10         24.36         28.76         1.60 o                         
   8   6  10         37.94         38.12         1.76 o                         
  -4   7  10          1.42          1.27         0.87 o                         
  -3   7  10          3.71          3.31         0.76 o                         
  -2   7  10         13.18         14.36         0.96 o                         
  -1   7  10          2.97          3.35         0.65 o                         
   0   7  10          2.37          2.08         0.83 o                         
   1   7  10          0.88          0.56         0.83 o                         
   2   7  10         16.97         11.62         0.90 o                         
   3   7  10         20.78         18.64         1.41 o                         
   4   7  10         12.81          9.04         1.27 o                         
   5   7  10         49.75         47.24         1.77 o                         
   6   7  10         10.08         11.15         1.23 o                         
   7   7  10          4.78          2.15         1.13 o                         
   8   7  10          3.48          2.96         1.43 o                         
   9   7  10          5.13          4.97         2.19 o                         
  -4   8  10          7.84          9.17         0.87 o                         
  -3   8  10          5.46          7.38         0.93 o                         
  -2   8  10          3.24          2.65         0.84 o                         
  -1   8  10          3.80          4.95         1.37 o                         
   0   8  10          0.01          0.16         0.78 o                         
   1   8  10          0.00          1.10         0.81 o                         
   2   8  10         23.69         21.91         1.10 o                         
   3   8  10          0.62          0.41         0.79 o                         
   4   8  10          2.43          1.17         1.09 o                         
   5   8  10          3.17          1.29         1.16 o                         
   6   8  10         30.48         28.61         1.61 o                         
   7   8  10          3.84          0.54         1.30 o                         
  -2   9  10          5.94          4.62         1.12 o                         
  -1   9  10          3.93          5.11         1.26 o                         
   0   9  10          1.23          1.18         0.80 o                         
   1   9  10          4.20          4.78         1.31 o                         
   2   9  10          2.04          2.05         1.44 o                         
   3   9  10          0.75          1.25         0.91 o                         
   4   9  10          3.99          2.10         1.24 o                         
   5   9  10          2.08          1.54         1.17 o                         
   6   9  10         15.42         12.14         1.48 o                         
   1  10  10          0.49         -1.01         1.01 o                         
   2  10  10          1.23          0.61         1.04 o                         
   3  10  10          3.69          4.15         1.23 o                         
   4  10  10          3.14          3.85         1.49 o                         
   5  10  10          0.04          0.31         1.48 o                         
  -1  -5  11          2.50          2.78         1.57 o                         
   0  -5  11          2.84          2.15         1.32 o                         
   2  -5  11          1.44          1.36         1.62 o                         
   3  -5  11          0.02          2.30         1.85 o                         
  -2  -4  11          7.77          9.31         1.24 o                         
  -1  -4  11          1.43          0.07         1.04 o                         
   0  -4  11          6.65          8.08         1.02 o                         
   1  -4  11         77.32         84.46         2.24 o                         
   2  -4  11         10.72         10.46         1.71 o                         
   3  -4  11          1.71          2.92         1.68 o                         
   4  -4  11          0.01         -0.90         1.03 o                         
   5  -4  11          0.62          1.45         2.06 o                         
  -3  -3  11          0.00          0.68         1.10 o                         
  -2  -3  11          0.14         -0.59         1.69 o                         
  -1  -3  11          0.06          0.94         0.86 o                         
   0  -3  11          0.44         -0.70         1.01 o                         
   1  -3  11          0.02          0.87         0.83 o                         
   2  -3  11         24.54         20.93         1.28 o                         
   3  -3  11          5.37          8.89         1.49 o                         
   4  -3  11          7.93          5.24         1.23 o                         
   5  -3  11         13.33         14.06         1.45 o                         
   6  -3  11          0.06          2.29         2.98 o                         
  -4  -2  11          2.63          4.52         2.09 o                         
  -3  -2  11          1.77          2.94         1.03 o                         
  -2  -2  11          3.09          4.89         0.97 o                         
  -1  -2  11          5.56          6.32         0.96 o                         
   0  -2  11          9.20          7.46         1.25 o                         
   1  -2  11          0.02         -0.94         0.94 o                         
   2  -2  11          8.62          7.47         1.36 o                         
   3  -2  11         12.24          7.35         1.30 o                         
   4  -2  11          0.35          0.06         1.03 o                         
   5  -2  11         21.89         22.28         1.41 o                         
   6  -2  11          8.75         11.36         1.36 o                         
   7  -2  11          0.02         -0.67         0.98 o                         
  -5  -1  11          6.55          8.80         1.14 o                         
  -4  -1  11          5.71          9.34         0.98 o                         
  -3  -1  11          2.37          1.06         0.74 o                         
  -2  -1  11          7.05          7.22         1.12 o                         
  -1  -1  11          0.16          0.11         0.71 o                         
   0  -1  11          0.02          0.50         0.70 o                         
   1  -1  11         52.17         55.25         4.46 o                         
   2  -1  11         23.99         22.49         1.16 o                         
   3  -1  11          0.04          1.56         0.90 o                         
   4  -1  11          2.12          3.68         0.84 o                         
   5  -1  11          1.79          2.37         0.72 o                         
   6  -1  11          0.02          1.06         0.76 o                         
   7  -1  11          9.36          8.23         1.05 o                         
  -5   0  11          0.58         -0.45         0.81 o                         
  -4   0  11         22.08         20.99         1.47 o                         
  -3   0  11          1.39          0.89         0.74 o                         
  -2   0  11          3.18          1.99         0.79 o                         
  -1   0  11         10.91          8.63         0.84 o                         
   0   0  11         23.47         24.23         0.99 o                         
   1   0  11         95.47        103.83         3.45 o                         
   2   0  11          3.38          4.68         0.97 o                         
   3   0  11          8.13          8.56         1.02 o                         
   4   0  11         54.92         61.14         1.35 o                         
   5   0  11          2.18          2.28         0.72 o                         
   6   0  11          3.42          3.72         0.80 o                         
   7   0  11          0.44          0.20         1.01 o                         
   8   0  11          2.14          2.16         1.86 o                         
  -5   1  11          6.09          8.22         0.88 o                         
  -4   1  11          2.08          0.65         0.86 o                         
  -3   1  11          0.24          0.73         0.81 o                         
  -2   1  11          8.15          7.92         0.85 o                         
  -1   1  11          0.26          0.41         0.78 o                         
   0   1  11          4.95          5.60         0.80 o                         
   1   1  11          2.60          3.90         0.94 o                         
   2   1  11          0.02         -0.43         0.74 o                         
   3   1  11          4.81          3.13         1.07 o                         
   4   1  11          0.16         -0.17         0.76 o                         
   5   1  11          2.36          1.05         0.80 o                         
   6   1  11         56.52         54.33         1.97 o                         
   7   1  11          2.81          2.17         0.85 o                         
   8   1  11         34.58         32.95         1.57 o                         
  -5   2  11         17.41         18.56         1.11 o                         
  -4   2  11          3.39          4.88         0.90 o                         
  -3   2  11          0.22         -0.03         0.78 o                         
  -2   2  11         11.88         14.26         1.01 o                         
  -1   2  11         15.81         18.31         1.03 o                         
   0   2  11          2.66          2.00         0.72 o                         
   1   2  11          5.49          5.47         0.77 o                         
   2   2  11         69.06         74.41         2.89 o                         
   3   2  11        177.85        198.26         2.83 o                         
   4   2  11        107.79        110.06         3.72 o                         
   5   2  11          2.29          3.13         1.20 o                         
   6   2  11         88.44        106.33         1.73 o                         
   7   2  11         83.44         90.27         7.91 o                         
   8   2  11          9.06          8.64         0.98 o                         
   9   2  11         54.68         56.36         2.95 o                         
  -5   3  11          0.37         -0.26         1.12 o                         
  -4   3  11          0.80          2.02         0.80 o                         
  -3   3  11         16.00         14.31         0.83 o                         
  -2   3  11         66.53         65.47         1.23 o                         
  -1   3  11        120.63        119.98         2.11 o                         
   0   3  11          6.92          7.58         1.29 o                         
   1   3  11         48.12         51.60         2.54 o                         
   2   3  11         96.38        100.65         3.00 o                         
   3   3  11          1.86          2.14         1.08 o                         
   4   3  11         12.02         12.31         1.26 o                         
   5   3  11          3.66          4.50         1.12 o                         
   6   3  11         22.55         20.08         1.38 o                         
   7   3  11         18.62         16.92         1.17 o                         
   8   3  11          6.23          6.19         1.48 o                         
   9   3  11         16.69         14.25         1.40 o                         
  -5   4  11         15.67         17.16         1.73 o                         
  -4   4  11          1.04         -0.28         1.02 o                         
  -3   4  11          0.06          0.08         0.75 o                         
  -2   4  11          1.90          0.90         0.75 o                         
  -1   4  11         40.76         40.42         1.50 o                         
   0   4  11          6.99          5.45         0.99 o                         
   1   4  11          1.96          3.19         1.06 o                         
   2   4  11         90.23         99.77         2.18 o                         
   3   4  11         41.70         39.46         2.80 o                         
   4   4  11         20.79         22.75         1.45 o                         
   5   4  11          3.49          5.80         1.11 o                         
   6   4  11          0.20         -0.74         1.11 o                         
   7   4  11          0.12          1.01         1.10 o                         
   8   4  11          0.06          0.98         0.96 o                         
  -5   5  11          0.76          1.92         1.64 o                         
  -4   5  11         18.75         21.41         2.17 o                         
  -3   5  11          1.22          1.12         1.43 o                         
  -2   5  11          0.21          0.93         0.72 o                         
  -1   5  11          2.09          3.09         0.81 o                         
   0   5  11         57.01         57.38         2.22 o                         
   1   5  11          5.40          3.55         1.14 o                         
   2   5  11          7.19          8.50         1.19 o                         
   3   5  11         44.09         41.36         3.24 o                         
   4   5  11         15.11         18.26         1.42 o                         
   5   5  11          2.70          1.10         1.25 o                         
   6   5  11          0.12          0.54         1.16 o                         
   7   5  11          8.88          7.19         1.41 o                         
   8   5  11         22.52         21.84         1.60 o                         
  -4   6  11          8.55          8.68         1.80 o                         
  -3   6  11          0.88          0.52         1.48 o                         
  -2   6  11          0.03         -0.01         1.32 o                         
  -1   6  11          6.80          7.50         0.86 o                         
   0   6  11          1.61          2.00         0.75 o                         
   1   6  11         14.36         15.15         0.97 o                         
   2   6  11         16.14         13.01         1.27 o                         
   3   6  11          8.25          7.57         1.30 o                         
   4   6  11          8.47          8.49         1.35 o                         
   5   6  11          8.94         10.34         1.39 o                         
   6   6  11         12.37          8.20         1.44 o                         
   7   6  11          1.01          2.17         1.26 o                         
   8   6  11          6.21          4.53         2.04 o                         
  -3   7  11          4.22          4.13         1.79 o                         
  -2   7  11          0.78          1.43         0.98 o                         
  -1   7  11          0.00          0.84         0.98 o                         
   0   7  11          3.67          2.46         0.58 o                         
   1   7  11          6.62          6.62         0.91 o                         
   2   7  11          5.13          5.07         1.07 o                         
   3   7  11         19.08         17.43         1.45 o                         
   4   7  11          2.43          2.78         1.19 o                         
   5   7  11         15.15         14.01         1.46 o                         
   6   7  11         40.41         40.46         2.38 o                         
   7   7  11          2.46          1.20         1.20 o                         
  -2   8  11          1.31          3.24         1.20 o                         
  -1   8  11          4.43          4.93         0.79 o                         
   0   8  11          4.15          4.91         0.79 o                         
   1   8  11          0.00         -0.29         0.76 o                         
   2   8  11          9.85          9.42         0.93 o                         
   3   8  11          9.55         14.14         1.36 o                         
   4   8  11          7.56          6.01         1.32 o                         
   5   8  11          5.84          5.51         1.32 o                         
   6   8  11         13.63         19.02         1.58 o                         
  -1   9  11          1.08         -0.23         1.00 o                         
   0   9  11          7.84          8.88         1.00 o                         
   1   9  11          1.80          2.63         1.16 o                         
   2   9  11          0.05         -0.81         1.02 o                         
   3   9  11          1.91          2.23         0.98 o                         
   4   9  11         25.64         26.68         3.09 o                         
   5   9  11          6.97          8.69         1.95 o                         
   4  10  11          5.26          6.83         1.79 o                         
   0  -4  12         10.60         10.98         1.60 o                         
   1  -4  12          8.86         11.96         1.65 o                         
  -1  -3  12          8.14         10.57         1.51 o                         
   0  -3  12         17.06         21.75         1.34 o                         
   1  -3  12          3.58          2.56         1.38 o                         
   2  -3  12         12.99         20.46         1.34 o                         
   3  -3  12         19.10         21.31         2.05 o                         
   4  -3  12          3.36          1.64         1.47 o                         
  -2  -2  12         13.72         16.91         1.23 o                         
  -1  -2  12          3.21          2.66         1.10 o                         
   0  -2  12          0.81          1.26         1.37 o                         
   1  -2  12         13.05         14.26         1.11 o                         
   2  -2  12         15.02         17.62         2.52 o                         
   3  -2  12          0.95          0.74         0.85 o                         
   4  -2  12          0.53         -0.17         1.42 o                         
   5  -2  12          0.52          1.96         1.49 o                         
   6  -2  12          0.09         -1.55         1.55 o                         
  -4  -1  12          4.94          4.61         1.54 o                         
  -3  -1  12         36.03         37.97         1.43 o                         
  -2  -1  12          0.34          0.60         1.05 o                         
  -1  -1  12          0.02         -0.63         0.91 o                         
   0  -1  12          6.97          5.80         1.05 o                         
   1  -1  12         16.81         16.95         2.28 o                         
   2  -1  12          2.10          1.82         0.92 o                         
   3  -1  12          0.01          0.54         0.85 o                         
   4  -1  12          9.91          9.61         0.88 o                         
   5  -1  12          0.39          0.26         1.18 o                         
   7  -1  12          0.13          3.88         1.77 o                         
  -4   0  12          1.52          1.23         1.52 o                         
  -3   0  12         11.92         13.82         1.06 o                         
  -2   0  12         17.27         19.17         1.50 o                         
  -1   0  12         12.78         13.60         0.98 o                         
   0   0  12          0.25          0.34         0.71 o                         
   1   0  12          4.84          3.43         1.73 o                         
   2   0  12          0.50         -0.44         0.89 o                         
   3   0  12          0.41          0.91         0.78 o                         
   4   0  12          0.65          0.54         1.00 o                         
   5   0  12          9.51          8.36         1.18 o                         
   6   0  12          0.11         -0.92         1.09 o                         
   7   0  12          0.01         -0.10         1.42 o                         
  -4   1  12         19.26         26.26         1.65 o                         
  -3   1  12         19.48         21.49         1.14 o                         
  -2   1  12          3.63          6.29         0.86 o                         
  -1   1  12          0.59          0.09         0.75 o                         
   0   1  12         26.33         30.99         1.11 o                         
   1   1  12          4.13          4.41         0.99 o                         
   2   1  12          0.44         -0.02         0.76 o                         
   3   1  12          0.65          1.02         1.12 o                         
   4   1  12          1.33         -0.64         1.01 o                         
   5   1  12          0.02         -0.60         0.80 o                         
   6   1  12         25.09         21.85         1.07 o                         
   7   1  12          7.56          8.55         1.14 o                         
  -4   2  12          6.00          4.75         0.95 o                         
  -3   2  12          0.09          0.73         0.88 o                         
  -2   2  12         19.69         21.12         1.04 o                         
  -1   2  12         63.44         68.04         1.29 o                         
   0   2  12          4.04          5.65         0.82 o                         
   1   2  12         18.28         19.42         1.33 o                         
   2   2  12         18.47         23.45         1.47 o                         
   3   2  12         16.71         13.64         1.25 o                         
   4   2  12          0.01          0.32         1.09 o                         
   5   2  12          0.08         -0.04         0.85 o                         
   6   2  12          6.69          6.21         0.84 o                         
   7   2  12          9.11          9.39         1.11 o                         
   8   2  12          0.78          3.16         1.80 o                         
  -4   3  12          0.81          0.56         0.98 o                         
  -3   3  12         11.87         12.03         0.97 o                         
  -2   3  12         49.28         46.34         1.28 o                         
  -1   3  12         25.83         26.07         1.47 o                         
   0   3  12          2.91          2.89         1.16 o                         
   1   3  12         20.90         18.78         1.48 o                         
   2   3  12          0.33         -0.85         1.60 o                         
   3   3  12         11.59          9.28         1.70 o                         
   4   3  12         23.70         30.62         1.62 o                         
   5   3  12          0.19          0.15         1.11 o                         
   6   3  12          0.71          1.70         1.26 o                         
   7   3  12          4.27          2.98         1.40 o                         
  -4   4  12         10.49         14.56         1.67 o                         
  -3   4  12         11.69         11.70         1.30 o                         
  -2   4  12          6.56          6.54         0.88 o                         
  -1   4  12          8.85          7.95         0.95 o                         
   0   4  12         12.38         11.75         0.99 o                         
   1   4  12        121.62        130.76         2.70 o                         
   2   4  12          6.06          5.59         1.14 o                         
   3   4  12          9.51          8.59         1.25 o                         
   4   4  12          0.25          0.34         1.14 o                         
   5   4  12          4.67          6.07         1.22 o                         
   6   4  12          0.67         -1.66         2.08 o                         
   7   4  12         10.82          9.36         1.36 o                         
  -3   5  12          3.03          5.38         1.98 o                         
  -2   5  12         11.21         12.64         1.02 o                         
  -1   5  12          9.27         12.05         1.16 o                         
   0   5  12         41.76         46.53         1.69 o                         
   1   5  12        105.81        111.98         2.36 o                         
   2   5  12          4.50          3.75         1.29 o                         
   3   5  12          0.17          0.70         1.26 o                         
   4   5  12          0.36          0.37         1.09 o                         
   5   5  12          0.39         -0.54         1.39 o                         
   6   5  12          2.68          1.84         1.17 o                         
   7   5  12          4.37          5.82         1.94 o                         
  -2   6  12          9.21         11.27         1.74 o                         
  -1   6  12         34.27         36.78         1.80 o                         
   0   6  12          5.32          4.83         0.84 o                         
   1   6  12          0.05         -0.04         1.09 o                         
   2   6  12         39.46         36.59         1.86 o                         
   3   6  12         10.25         10.49         1.48 o                         
   4   6  12          4.03          3.87         1.23 o                         
   5   6  12          2.84          2.17         1.20 o                         
   6   6  12          0.03         -0.30         1.11 o                         
  -1   7  12         10.42          9.76         1.44 o                         
   0   7  12          0.00         -0.85         0.85 o                         
   1   7  12          9.49          8.06         0.91 o                         
   2   7  12          5.58          5.95         1.20 o                         
   3   7  12          1.50          0.68         1.05 o                         
   4   7  12          0.31          0.27         1.24 o                         
   5   7  12          7.10          6.19         1.37 o                         
  -1   8  12          0.37          1.59         1.41 o                         
   0   8  12          4.19          3.64         1.38 o                         
   1   8  12          2.50          1.70         0.85 o                         
   2   8  12          9.11         10.69         2.60 o                         
   3   8  12          0.31          0.20         1.13 o                         
   4   8  12          4.64          5.67         1.64 o                         
   3   9  12          2.85          2.46         1.47 o                         
   2  -2  13          4.62          4.28         1.39 o                         
   3  -2  13          0.26          0.47         1.47 o                         
  -1  -1  13          0.83         -0.85         1.51 o                         
   0  -1  13         21.35         22.26         1.47 o                         
   1  -1  13         10.41         10.97         1.15 o                         
   2  -1  13          8.36         10.62         3.40 o                         
   3  -1  13          0.09          1.10         1.03 o                         
   4  -1  13          3.38          2.52         1.11 o                         
   5  -1  13          0.13          1.65         1.85 o                         
  -2   0  13          8.41         14.14         1.26 o                         
  -1   0  13          0.33          0.96         0.85 o                         
   0   0  13          1.54          2.45         1.95 o                         
   1   0  13         14.68         16.21         1.28 o                         
   2   0  13          4.25          3.88         0.95 o                         
   3   0  13          7.96          8.54         1.34 o                         
   4   0  13          1.64          2.78         1.21 o                         
   5   0  13          2.48          3.04         1.16 o                         
  -2   1  13         27.27         38.03         1.71 o                         
  -1   1  13          5.82          8.31         0.89 o                         
   0   1  13          4.61          7.75         1.10 o                         
   1   1  13          8.06         10.83         0.95 o                         
   2   1  13          0.00         -0.75         1.17 o                         
   3   1  13         17.35         16.90         1.36 o                         
   4   1  13         13.25         14.62         1.35 o                         
   5   1  13          0.32         -0.40         1.11 o                         
   6   1  13          7.85         10.79         1.77 o                         
  -3   2  13          3.62          2.86         0.91 o                         
  -2   2  13          0.21          1.57         0.84 o                         
  -1   2  13          6.18          7.58         0.82 o                         
   0   2  13          0.15          0.04         0.96 o                         
   1   2  13         15.05         14.53         1.35 o                         
   2   2  13         16.94         17.15         3.02 o                         
   3   2  13          2.71          1.91         1.23 o                         
   4   2  13          6.28          4.74         1.32 o                         
   5   2  13         22.34         24.19         1.34 o                         
   6   2  13          1.45         -0.27         1.10 o                         
  -3   3  13          0.14         -0.93         3.98 o                         
  -2   3  13          0.75          0.14         0.94 o                         
  -1   3  13          3.23          4.21         1.31 o                         
   0   3  13          0.18         -0.92         1.26 o                         
   1   3  13         11.24          9.73         1.20 o                         
   2   3  13          1.19          0.57         1.06 o                         
   3   3  13          2.55          3.51         1.20 o                         
   4   3  13         11.79          9.96         1.35 o                         
   5   3  13          8.07          6.91         1.36 o                         
   6   3  13          0.03          0.54         1.04 o                         
  -2   4  13          0.01         -0.73         0.90 o                         
  -1   4  13          0.72         -0.49         1.07 o                         
   0   4  13         10.56         11.18         1.31 o                         
   1   4  13         45.28         46.43         1.86 o                         
   2   4  13         42.49         43.86         3.96 o                         
   3   4  13         10.08         11.11         1.87 o                         
   4   4  13         11.11         10.38         1.42 o                         
   5   4  13          0.77         -0.13         1.30 o                         
  -2   5  13         17.06         22.57         1.47 o                         
  -1   5  13         11.93         12.77         2.42 o                         
   0   5  13          0.60          1.54         1.20 o                         
   1   5  13          2.94          3.66         1.32 o                         
   2   5  13          0.66          1.20         1.18 o                         
   3   5  13          1.89          1.50         1.51 o                         
   4   5  13         28.97         29.98         1.61 o                         
  -1   6  13         11.39         14.56         1.33 o                         
   0   6  13         63.93         79.16         2.21 o                         
   1   6  13          0.72          2.55         1.21 o                         
   2   6  13         17.57         22.29         2.21 o                         
   3   6  13         22.49         33.89         2.49 o                         
   0   7  13          8.82         10.68         1.93 o                         
   1   7  13         49.38         54.75         2.81 o                         
   2   7  13          2.67          3.32         1.54 o                         
                                                                                
