# Supplementary material for: Fifteen 4-(2-meth­oxy­phen­yl)piperazin-1-ium salts containing organic anions: supra­molecular assembly in zero, one, two and three dimensions
Source: Acta Crystallogr E Crystallogr Commun. 2020 Oct 30;76(Pt 11):1779–93. doi: 10.1107/S2056989020014097 (PMC7643239; doi:10.1107/S2056989020014097)
Supplement: Supplementary file 14 [file e-76-01779-XIIIsup14.hkl]

data_XIII                                                                       
_shelx_title ' hm13cg'                                                          
_shelx_refln_list_code          4                                               
_shelx_F_calc_maximum      233.70                                               
_exptl_crystal_F_000       656.00                                               
_reflns_d_resolution_high  0.7605                                               
                                                                                
loop_                                                                           
 _space_group_symop_operation_xyz                                               
 'x, y, z'                                                                      
 '-x, -y, -z'                                                                   
                                                                                
_cell_length_a    11.1076                                                       
_cell_length_b    11.1164                                                       
_cell_length_c    13.7649                                                       
_cell_angle_alpha  80.353                                                       
_cell_angle_beta   78.353                                                       
_cell_angle_gamma  74.406                                                       
                                                                                
_shelx_F_squared_multiplier     1.000                                           
                                                                                
loop_                                                                           
 _refln_index_h                                                                 
 _refln_index_k                                                                 
 _refln_index_l                                                                 
 _refln_F_squared_calc                                                          
 _refln_F_squared_meas                                                          
 _refln_F_squared_sigma                                                         
 _refln_observed_status                                                         
   2   0   0       3389.07       3358.77         8.07 o                         
   3   0   0        150.71        154.24         4.61 o                         
   4   0   0          0.43          0.97         0.83 o                         
   5   0   0         93.69        108.38         2.05 o                         
   6   0   0       1491.73       1560.90        14.55 o                         
   7   0   0        437.24        414.96         2.64 o                         
   8   0   0         37.63         36.35         3.06 o                         
   9   0   0         42.14         50.30         3.97 o                         
  10   0   0        227.56        242.69         6.22 o                         
  11   0   0          0.01          3.28         3.39 o                         
  12   0   0          0.15          3.78         3.46 o                         
  13   0   0         23.13         23.46         3.65 o                         
 -12   1   0          0.35         -0.15         2.98 o                         
 -11   1   0          0.24          2.82         3.52 o                         
 -10   1   0          1.28          0.13         3.37 o                         
  -9   1   0         62.69         70.43         3.97 o                         
  -8   1   0          5.27          5.10         1.58 o                         
  -7   1   0          2.51          1.42         1.73 o                         
  -6   1   0         36.82         34.63         1.55 o                         
  -5   1   0         71.50         66.81         2.20 o                         
  -4   1   0         37.36         39.06         1.26 o                         
  -3   1   0        265.29        264.42         2.58 o                         
  -2   1   0         36.48         33.77         1.60 o                         
  -1   1   0          4.72          5.15         0.88 o                         
   2   1   0          2.14         22.19         6.98 o                         
   3   1   0         82.93         87.59         2.89 o                         
   4   1   0         21.86         20.04         0.47 o                         
   5   1   0         74.07         75.53         0.83 o                         
   6   1   0          8.65          9.45         0.56 o                         
   7   1   0         45.29         46.17         2.65 o                         
   8   1   0         87.99         90.67         3.60 o                         
   9   1   0         18.98         16.53         3.17 o                         
  10   1   0          0.69         -1.70         3.47 o                         
  11   1   0          6.70          6.54         3.04 o                         
  12   1   0          0.07         -1.66         2.75 o                         
  13   1   0         17.74         19.45         3.80 o                         
 -12   2   0         48.71         64.89         4.86 o                         
 -11   2   0          1.35          1.10         3.53 o                         
 -10   2   0        186.85        198.25         6.14 o                         
  -9   2   0         12.27         14.82         3.53 o                         
  -8   2   0         18.45         24.35         1.98 o                         
  -7   2   0          0.00         -0.26         1.55 o                         
  -6   2   0         57.68         56.87         1.98 o                         
  -5   2   0        120.93        126.15         2.54 o                         
  -4   2   0        160.76        151.46         2.21 o                         
  -3   2   0       1524.86       1622.27         8.00 o                         
  -2   2   0        986.00       1034.22         5.88 o                         
  -1   2   0        392.24        506.89         9.15 o                         
   0   2   0        309.40        291.70         2.13 o                         
   1   2   0      18363.99      16647.85        40.24 o                         
   2   2   0        109.80        142.10         2.00 o                         
   3   2   0       1449.63       1305.36         3.97 o                         
   4   2   0       5870.40       5784.86         7.93 o                         
   5   2   0         29.33         28.42         0.82 o                         
   6   2   0          0.15          0.55         0.89 o                         
   7   2   0         33.39         53.76         2.55 o                         
   8   2   0        287.23        298.96         5.08 o                         
   9   2   0          1.64          2.43         2.58 o                         
  10   2   0         83.16         81.38         3.98 o                         
  11   2   0         20.18         21.75         3.07 o                         
  12   2   0         26.67         26.47         3.86 o                         
  13   2   0         20.74         19.55         3.49 o                         
 -12   3   0          8.57          5.36         3.45 o                         
 -11   3   0          5.95          3.74         3.49 o                         
 -10   3   0          1.21          1.01         3.58 o                         
  -9   3   0         52.80         50.80         2.64 o                         
  -8   3   0         25.78         25.31         2.21 o                         
  -7   3   0         10.37          9.12         1.89 o                         
  -6   3   0         68.33         67.20         2.18 o                         
  -5   3   0          0.82          1.35         1.39 o                         
  -4   3   0          0.02         -0.41         1.85 o                         
  -3   3   0          2.84          2.55         0.63 o                         
  -2   3   0         86.24         86.16         4.28 o                         
  -1   3   0          1.07          1.95         0.65 o                         
   0   3   0        198.52        217.14         1.29 o                         
   1   3   0         54.34         54.20         0.61 o                         
   2   3   0          3.13          3.47         0.40 o                         
   3   3   0          6.42          6.78         0.60 o                         
   4   3   0        204.72        208.54         5.41 o                         
   5   3   0        180.50        178.17         1.62 o                         
   6   3   0          5.02          4.02         0.73 o                         
   7   3   0         11.88         10.42         0.87 o                         
   8   3   0         36.74         40.92         2.76 o                         
   9   3   0         33.97         36.35         3.01 o                         
  10   3   0        103.43        100.50         4.05 o                         
  11   3   0         49.35         53.49         3.86 o                         
  12   3   0         16.35         16.22         3.46 o                         
  13   3   0          2.54          7.81         3.31 o                         
 -11   4   0         45.52         43.66         4.88 o                         
 -10   4   0          8.63          7.84         3.95 o                         
  -9   4   0         58.04         60.32         2.79 o                         
  -8   4   0         45.18         46.24         2.54 o                         
  -7   4   0          0.48          0.99         2.04 o                         
  -6   4   0          5.49          4.22         1.94 o                         
  -5   4   0        145.17        149.65         4.09 o                         
  -4   4   0          0.00          0.32         2.21 o                         
  -3   4   0        338.29        328.07         2.08 o                         
  -2   4   0        641.54        664.65         4.43 o                         
  -1   4   0          4.24          1.94         0.83 o                         
   0   4   0         61.25         51.26         0.88 o                         
   1   4   0       2312.42       2218.31        12.51 o                         
   2   4   0      13420.28      12937.14        74.42 o                         
   3   4   0        255.03        268.76         1.37 o                         
   4   4   0       1799.84       1897.32        11.74 o                         
   5   4   0       2245.75       2585.31         5.48 o                         
   6   4   0         35.12         54.00         2.21 o                         
   7   4   0        255.19        258.29         3.41 o                         
   8   4   0         23.73         24.96         2.45 o                         
   9   4   0         81.29         77.19         3.34 o                         
  10   4   0        243.32        245.47         5.37 o                         
  11   4   0         20.10         18.87         3.21 o                         
  12   4   0          4.18          7.34         2.72 o                         
  13   4   0          2.04          5.11         2.95 o                         
  14   4   0          1.11          1.49         2.90 o                         
 -11   5   0          3.23          0.23         3.67 o                         
 -10   5   0         11.32          9.67         2.48 o                         
  -9   5   0          3.37          5.22         2.43 o                         
  -8   5   0          1.80         -0.65         2.41 o                         
  -7   5   0          3.80          3.51         2.21 o                         
  -6   5   0          8.97         10.47         2.08 o                         
  -5   5   0          8.54          7.73         2.71 o                         
  -4   5   0         51.06         52.77         2.19 o                         
  -3   5   0         59.63         60.28         1.24 o                         
  -2   5   0          1.20          0.95         0.85 o                         
  -1   5   0         22.66         24.76         1.06 o                         
   0   5   0         17.32         17.53         0.80 o                         
   1   5   0          0.09          0.28         0.57 o                         
   2   5   0         58.62         64.90         1.13 o                         
   3   5   0         15.09         15.86         0.63 o                         
   4   5   0         10.31          9.02         0.61 o                         
   5   5   0        269.24        280.04         5.46 o                         
   6   5   0        152.73        153.50         2.06 o                         
   7   5   0         64.47         64.10         1.46 o                         
   8   5   0          3.93          1.53         1.42 o                         
   9   5   0         20.10         20.64         2.62 o                         
  10   5   0         36.70         38.19         3.24 o                         
  11   5   0          1.52          3.41         2.45 o                         
  12   5   0          7.42          7.38         2.64 o                         
  13   5   0          2.80          5.66         3.65 o                         
  14   5   0          7.47          9.64         3.38 o                         
 -10   6   0         16.29         13.23         2.79 o                         
  -9   6   0          0.83          1.54         2.43 o                         
  -8   6   0         28.95         28.39         2.74 o                         
  -7   6   0         75.04         75.43         3.20 o                         
  -6   6   0         93.17         97.85         4.76 o                         
  -5   6   0         17.14         13.69         3.14 o                         
  -4   6   0         46.24         43.49         3.67 o                         
  -3   6   0        163.79        175.55         2.00 o                         
  -2   6   0        930.23        929.32         4.19 o                         
  -1   6   0        170.48        172.93         2.16 o                         
   0   6   0        912.72        994.48         5.60 o                         
   1   6   0         17.19         20.84         0.94 o                         
   2   6   0        160.91        176.14         2.18 o                         
   3   6   0       2542.94       2681.53        15.65 o                         
   4   6   0         30.90         27.92         0.84 o                         
   5   6   0       1149.62       1186.77         6.19 o                         
   6   6   0        583.27        575.78         3.67 o                         
   7   6   0         17.47         17.98         1.37 o                         
   8   6   0         22.08         18.52         1.48 o                         
   9   6   0        281.84        266.15         3.14 o                         
  10   6   0         66.72         71.43         2.78 o                         
  11   6   0         82.63         73.78         2.90 o                         
  12   6   0          2.23          4.00         2.24 o                         
  13   6   0          1.12          4.06         3.20 o                         
 -10   7   0          0.20         -3.44         3.44 o                         
  -9   7   0          0.01          1.58         2.36 o                         
  -8   7   0          3.66         -0.93         3.25 o                         
  -7   7   0          0.92          0.27         2.25 o                         
  -6   7   0         68.94         81.34         4.84 o                         
  -5   7   0          0.59          1.23         3.17 o                         
  -4   7   0         29.48         32.27         3.67 o                         
  -3   7   0          0.94          1.06         3.10 o                         
  -2   7   0         31.22         32.90         1.37 o                         
  -1   7   0        284.96        291.33         2.77 o                         
   0   7   0          0.17          0.91         1.14 o                         
   1   7   0         32.21         26.14         1.12 o                         
   2   7   0          0.33          0.44         0.88 o                         
   3   7   0          6.13          6.45         0.90 o                         
   4   7   0          0.35          1.04         1.02 o                         
   5   7   0          0.10         -0.41         1.08 o                         
   6   7   0         85.04         88.46         1.84 o                         
   7   7   0         44.25         42.99         1.63 o                         
   8   7   0          0.15          1.06         1.45 o                         
   9   7   0         37.99         33.57         1.89 o                         
  10   7   0          0.12         -3.48         3.60 o                         
  11   7   0          3.34          4.36         3.73 o                         
  12   7   0         15.16         17.77         4.17 o                         
  13   7   0          1.13          4.94         3.51 o                         
  -9   8   0          0.55          1.35         2.46 o                         
  -8   8   0         14.57         15.66         2.83 o                         
  -7   8   0         20.27         20.30         2.78 o                         
  -6   8   0          0.18         -1.29         3.92 o                         
  -5   8   0         34.73         29.30         3.99 o                         
  -4   8   0         33.23         35.60         3.93 o                         
  -3   8   0         77.81         77.25         4.41 o                         
  -2   8   0        116.45        124.86         3.33 o                         
  -1   8   0         24.78         27.99         1.55 o                         
   0   8   0        618.58        628.98         4.20 o                         
   1   8   0          0.58          0.22         1.14 o                         
   2   8   0         45.57         46.88         1.66 o                         
   3   8   0         73.31         80.01         1.50 o                         
   4   8   0          1.17          0.47         1.16 o                         
   5   8   0        108.71        114.82         3.72 o                         
   6   8   0        445.68        433.05         4.83 o                         
   7   8   0         60.77         63.15         2.72 o                         
   8   8   0          2.84          0.31         2.23 o                         
   9   8   0         15.89         18.63         2.58 o                         
  10   8   0        136.78        127.45         5.20 o                         
  11   8   0          4.34          1.48         3.96 o                         
  12   8   0          5.34          8.56         4.51 o                         
  -8   9   0          0.99          2.73         3.61 o                         
  -7   9   0         13.81         10.34         2.45 o                         
  -6   9   0          1.10         -2.32         4.18 o                         
  -5   9   0         24.46         28.81         4.50 o                         
  -4   9   0          4.85          5.19         3.93 o                         
  -3   9   0          7.69          8.06         3.36 o                         
  -2   9   0          0.33         -1.38         3.48 o                         
  -1   9   0         47.62         45.42         1.80 o                         
   0   9   0          4.70          6.13         1.60 o                         
   1   9   0         37.22         35.59         2.33 o                         
   2   9   0          4.94          3.32         1.42 o                         
   3   9   0         12.23         11.99         1.89 o                         
   4   9   0          0.84          0.56         1.92 o                         
   5   9   0          1.93          0.35         2.15 o                         
   6   9   0          0.17         -0.16         2.02 o                         
   7   9   0         17.43         17.76         2.85 o                         
   8   9   0         66.41         60.09         2.85 o                         
   9   9   0          8.45          9.45         2.36 o                         
  10   9   0         36.36         31.59         2.66 o                         
  11   9   0          0.12          2.86         3.88 o                         
  12   9   0         10.20         14.80         4.04 o                         
  -7  10   0          2.50          0.71         3.77 o                         
  -6  10   0          0.29          0.66         3.81 o                         
  -5  10   0          1.11          2.22         3.88 o                         
  -4  10   0         29.61         29.91         4.64 o                         
  -3  10   0         61.48         69.18         4.65 o                         
  -2  10   0        137.53        151.44         5.90 o                         
  -1  10   0         27.85         28.73         2.45 o                         
   0  10   0         62.69         63.86         2.18 o                         
   1  10   0        148.31        165.57         3.56 o                         
   2  10   0         66.24         66.04         2.04 o                         
   3  10   0         15.54         16.96         2.28 o                         
   4  10   0         68.79         63.77         2.70 o                         
   5  10   0         15.54         15.33         2.30 o                         
   6  10   0         10.46          9.84         2.52 o                         
   7  10   0          8.33         13.74         2.24 o                         
   8  10   0          0.64         -0.49         2.48 o                         
   9  10   0          7.22          6.37         2.81 o                         
  10  10   0          3.14         -2.52         2.52 o                         
  11  10   0          1.34          3.31         3.33 o                         
  -5  11   0          9.57          5.43         3.92 o                         
  -4  11   0          6.92          8.30         4.25 o                         
  -3  11   0          1.03          0.65         3.82 o                         
  -2  11   0         11.76          8.92         4.17 o                         
  -1  11   0         17.34         17.87         4.15 o                         
   0  11   0         18.76         17.56         2.45 o                         
   1  11   0         47.47         46.75         2.74 o                         
   2  11   0          0.04         -0.96         3.49 o                         
   3  11   0          6.18          2.94         3.18 o                         
   4  11   0         30.64         33.55         2.46 o                         
   5  11   0          9.95          8.44         3.14 o                         
   6  11   0          0.51          1.28         3.31 o                         
   7  11   0         49.53         58.48         3.31 o                         
   8  11   0         21.26         19.95         2.94 o                         
   9  11   0          3.52         -0.34         2.99 o                         
  10  11   0          2.30          3.36         2.54 o                         
  11  11   0         11.28         21.10         3.61 o                         
  -3  12   0         11.57         16.73         4.26 o                         
  -2  12   0          0.06          0.02         4.05 o                         
  -1  12   0         44.94         42.76         4.36 o                         
   0  12   0         46.23         43.48         2.81 o                         
   1  12   0          3.65          0.61         2.34 o                         
   2  12   0          1.04          4.25         3.87 o                         
   3  12   0          6.42          3.82         4.07 o                         
   4  12   0         40.29         43.49         4.77 o                         
   5  12   0        157.22        161.53         6.22 o                         
   6  12   0          0.48          2.39         4.15 o                         
   7  12   0          5.12          2.89         2.67 o                         
   8  12   0          0.07         -2.76         2.76 o                         
   9  12   0         13.07         11.75         2.61 o                         
  10  12   0         20.68         28.61         4.95 o                         
  -2  13   0          0.92          1.48         3.85 o                         
  -1  13   0          0.09          2.55         3.49 o                         
   0  13   0          0.09          2.45         4.07 o                         
   1  13   0          0.36          2.46         3.27 o                         
   2  13   0          0.42          0.03         3.62 o                         
   3  13   0         11.51         14.52         4.13 o                         
   4  13   0          3.36          7.20         4.48 o                         
   5  13   0          1.77          8.53         3.79 o                         
   6  13   0          6.79          9.04         4.35 o                         
   7  13   0          4.10          3.95         3.92 o                         
   2  14   0          0.20          7.07         4.41 o                         
  -6 -13   1          2.05          2.85         4.48 o                         
  -5 -13   1          0.14          2.09         3.97 o                         
  -4 -13   1         16.92         20.87         4.99 o                         
  -3 -13   1          1.26          0.80         4.34 o                         
  -2 -13   1          0.05          0.07         4.04 o                         
  -1 -13   1         24.16         27.93         4.51 o                         
   0 -13   1          0.11         -0.96         3.29 o                         
   1 -13   1          0.29          1.35         4.27 o                         
  -9 -12   1          6.93         12.23         3.71 o                         
  -8 -12   1          0.21         -1.10         4.02 o                         
  -7 -12   1         11.37         15.30         4.43 o                         
  -6 -12   1          2.24          2.84         4.15 o                         
  -5 -12   1         58.41         65.03         5.34 o                         
  -4 -12   1         31.01         32.69         4.26 o                         
  -3 -12   1          5.30          4.87         4.24 o                         
  -2 -12   1         28.16         29.55         3.72 o                         
  -1 -12   1         46.33         42.27         4.31 o                         
   0 -12   1         13.46         10.27         2.64 o                         
   1 -12   1        103.04         98.63         5.24 o                         
   2 -12   1          0.80          3.32         3.93 o                         
   3 -12   1          0.96         -0.45         4.70 o                         
 -11 -11   1          1.63         -4.19         4.19 o                         
 -10 -11   1         11.86         19.45         6.73 o                         
  -9 -11   1         57.75         61.16         3.34 o                         
  -8 -11   1          5.49          4.55         2.50 o                         
  -7 -11   1          0.12         -1.51         2.50 o                         
  -6 -11   1          3.00          3.45         3.25 o                         
  -5 -11   1          8.23         10.41         3.52 o                         
  -4 -11   1          0.36         -1.35         3.69 o                         
  -3 -11   1         67.83         63.73         4.33 o                         
  -2 -11   1          1.63          1.81         3.51 o                         
  -1 -11   1          0.06         -0.29         2.12 o                         
   0 -11   1         16.27         17.98         3.31 o                         
   1 -11   1          3.21         -0.33         3.80 o                         
   2 -11   1          6.28          2.88         3.74 o                         
   3 -11   1          0.61          0.49         3.86 o                         
   4 -11   1          0.00         -1.50         4.17 o                         
   5 -11   1         11.90         13.02         5.01 o                         
 -11 -10   1          0.27          6.20         3.30 o                         
 -10 -10   1          7.73         10.11         2.53 o                         
  -9 -10   1          4.50          4.09         2.39 o                         
  -8 -10   1        122.15        125.52         6.36 o                         
  -7 -10   1         13.25         10.48         2.45 o                         
  -6 -10   1         27.95         33.34         2.65 o                         
  -5 -10   1         87.89         82.91         3.94 o                         
  -4 -10   1         96.80         85.17         4.42 o                         
  -3 -10   1         66.21         49.27         4.26 o                         
  -2 -10   1         26.55         28.09         2.42 o                         
  -1 -10   1          1.64          0.47         2.11 o                         
   0 -10   1        100.40         91.94         3.08 o                         
   1 -10   1         32.67         38.05         2.48 o                         
   2 -10   1         59.78         63.96         4.88 o                         
   3 -10   1         22.76         22.96         3.77 o                         
   4 -10   1          3.06          6.95         4.25 o                         
   5 -10   1         19.88         20.74         4.77 o                         
   6 -10   1         28.92         29.25         4.95 o                         
   7 -10   1          1.72          1.87         3.47 o                         
 -12  -9   1          0.99          2.39         3.60 o                         
 -11  -9   1          1.94          1.24         3.06 o                         
 -10  -9   1          0.69         -1.68         2.48 o                         
  -9  -9   1         10.10          8.95         2.37 o                         
  -8  -9   1          3.22          2.72         2.43 o                         
  -7  -9   1         19.63         19.77         2.25 o                         
  -6  -9   1         50.89         53.34         2.78 o                         
  -5  -9   1         37.21         40.05         2.35 o                         
  -4  -9   1         13.00         14.08         2.01 o                         
  -3  -9   1         34.50         34.03         1.60 o                         
  -2  -9   1          2.96          3.77         1.39 o                         
  -1  -9   1         20.65         18.63         2.14 o                         
   0  -9   1          2.33          2.61         2.04 o                         
   1  -9   1         95.14         97.87         3.81 o                         
   2  -9   1          1.32          3.61         3.11 o                         
   3  -9   1         14.33         11.94         3.96 o                         
   4  -9   1          2.98          3.09         3.95 o                         
   5  -9   1          6.08          6.95         4.11 o                         
   6  -9   1          1.20          2.06         3.63 o                         
   7  -9   1          0.06         -1.14         4.41 o                         
   8  -9   1         13.90          8.57         4.06 o                         
 -12  -8   1          4.77          5.82         4.59 o                         
 -11  -8   1         30.26         36.97         4.26 o                         
 -10  -8   1          0.24          2.73         3.77 o                         
  -9  -8   1         49.85         60.36         2.90 o                         
  -8  -8   1         25.10         22.98         2.55 o                         
  -7  -8   1         43.54         38.19         1.73 o                         
  -6  -8   1         83.83         87.77         2.04 o                         
  -5  -8   1        112.03        130.39         2.23 o                         
  -4  -8   1         37.89         35.48         1.52 o                         
  -3  -8   1         17.80         21.77         1.17 o                         
  -2  -8   1          1.41          2.93         1.05 o                         
  -1  -8   1         61.76         61.43         1.73 o                         
   0  -8   1        377.58        427.48         4.58 o                         
   1  -8   1          0.93          2.05         1.35 o                         
   2  -8   1         94.24        114.69         2.81 o                         
   3  -8   1         11.60          7.20         3.72 o                         
   4  -8   1         20.52         22.19         4.06 o                         
   5  -8   1          3.26          0.67         3.34 o                         
   6  -8   1         30.67         33.84         4.45 o                         
   7  -8   1         11.96         11.11         4.01 o                         
   8  -8   1          3.74          4.85         2.54 o                         
   9  -8   1          5.00          4.60         3.33 o                         
 -12  -7   1          8.25         15.97         3.91 o                         
 -11  -7   1          0.18          2.07         2.03 o                         
 -10  -7   1          5.56          4.23         2.12 o                         
  -9  -7   1          0.23         -0.38         1.52 o                         
  -8  -7   1        212.71        206.57         2.87 o                         
  -7  -7   1         11.63         12.79         1.50 o                         
  -6  -7   1          7.48          7.45         1.33 o                         
  -5  -7   1        139.68        153.44         2.16 o                         
  -4  -7   1         12.84         12.90         1.21 o                         
  -3  -7   1         77.72         72.35         1.35 o                         
  -2  -7   1          3.34          1.81         0.95 o                         
  -1  -7   1         33.80         25.81         1.33 o                         
   0  -7   1         44.30         45.52         1.60 o                         
   1  -7   1          8.80          7.13         1.23 o                         
   2  -7   1          8.99          8.91         1.15 o                         
   3  -7   1          1.45          2.67         3.19 o                         
   4  -7   1        109.27        118.13         4.83 o                         
   5  -7   1         22.25         25.63         3.83 o                         
   6  -7   1          8.28          5.03         3.57 o                         
   7  -7   1         96.41        101.80         5.44 o                         
   8  -7   1          0.04         -2.33         2.41 o                         
   9  -7   1         10.54          7.05         2.56 o                         
  10  -7   1          2.77          6.78         3.91 o                         
 -13  -6   1         26.09         22.29         3.87 o                         
 -12  -6   1         83.71         94.01         4.55 o                         
 -11  -6   1         73.72         75.88         4.06 o                         
 -10  -6   1         45.78         44.74         3.45 o                         
  -9  -6   1         81.00         74.34         2.09 o                         
  -8  -6   1          0.03          0.70         1.40 o                         
  -7  -6   1        651.24        661.27         4.25 o                         
  -6  -6   1         47.12         52.05         1.63 o                         
  -5  -6   1         16.65         13.91         1.23 o                         
  -4  -6   1         23.34         25.85         0.93 o                         
  -3  -6   1          0.44          1.17         0.74 o                         
  -2  -6   1        861.11        899.36         7.41 o                         
  -1  -6   1        404.00        428.45         2.87 o                         
   0  -6   1         79.70         85.61         1.42 o                         
   1  -6   1         14.53         11.21         1.09 o                         
   2  -6   1         44.91         45.65         1.48 o                         
   3  -6   1          0.15          0.41         1.29 o                         
   4  -6   1        115.99        111.07         4.30 o                         
   5  -6   1        215.26        222.90         5.74 o                         
   6  -6   1        110.10        114.34         5.04 o                         
   7  -6   1          0.34          4.56         3.58 o                         
   8  -6   1          0.50         -1.73         2.61 o                         
   9  -6   1          1.44         -1.78         2.72 o                         
  10  -6   1          1.40          3.51         2.61 o                         
 -13  -5   1          3.58          0.81         2.53 o                         
 -12  -5   1         25.49         32.10         3.63 o                         
 -11  -5   1          0.00         -1.05         2.59 o                         
 -10  -5   1          0.26         -0.54         2.78 o                         
  -9  -5   1         36.26         35.02         2.98 o                         
  -8  -5   1          6.22          7.03         1.56 o                         
  -7  -5   1         18.93         16.60         1.58 o                         
  -6  -5   1          2.54          1.35         0.91 o                         
  -5  -5   1         53.22         46.42         1.20 o                         
  -4  -5   1          6.09          7.25         0.66 o                         
  -3  -5   1        114.61        117.90         1.89 o                         
  -2  -5   1        152.25        142.59         1.29 o                         
  -1  -5   1        128.97        134.05         1.25 o                         
   0  -5   1         34.55         36.71         0.90 o                         
   1  -5   1          2.30          2.93         0.83 o                         
   2  -5   1         41.26         37.30         1.03 o                         
   3  -5   1         49.50         47.31         1.16 o                         
   4  -5   1          6.89          7.43         2.71 o                         
   5  -5   1          6.18          6.11         2.90 o                         
   6  -5   1          8.10          4.15         3.07 o                         
   7  -5   1          0.81          2.23         2.42 o                         
   8  -5   1         24.58         26.33         3.33 o                         
   9  -5   1          2.98          2.05         2.24 o                         
  10  -5   1          0.67          1.30         2.62 o                         
  11  -5   1          0.05          0.76         3.34 o                         
 -13  -4   1         55.38         67.75         4.52 o                         
 -12  -4   1          3.89          2.42         2.49 o                         
 -11  -4   1          2.24          1.99         2.81 o                         
 -10  -4   1        161.80        167.35         4.79 o                         
  -9  -4   1        194.75        183.99         4.58 o                         
  -8  -4   1          3.03          3.02         1.45 o                         
  -7  -4   1          3.39          5.99         0.88 o                         
  -6  -4   1        399.73        405.18         2.71 o                         
  -5  -4   1       1324.12       1401.01         8.16 o                         
  -4  -4   1       1469.88       1569.68        11.25 o                         
  -3  -4   1          1.46          1.32         0.59 o                         
  -2  -4   1         17.58         19.22         0.69 o                         
  -1  -4   1        939.69        910.65         6.80 o                         
   0  -4   1       2762.28       2949.49        10.37 o                         
   1  -4   1        546.47        568.04         2.38 o                         
   2  -4   1        376.88        364.57         2.18 o                         
   3  -4   1        917.68        883.64         8.55 o                         
   4  -4   1        623.16        653.20        15.18 o                         
   5  -4   1        663.55        688.48         7.55 o                         
   6  -4   1        179.27        185.32         4.76 o                         
   7  -4   1         33.84         35.93         2.30 o                         
   8  -4   1         95.89         97.37         3.15 o                         
   9  -4   1         27.93         25.16         2.53 o                         
  10  -4   1        119.07        127.85         5.29 o                         
  11  -4   1          4.03          8.72         3.97 o                         
 -13  -3   1          4.05          9.46         3.71 o                         
 -12  -3   1          2.62          0.56         3.28 o                         
 -11  -3   1          4.37          4.30         2.60 o                         
 -10  -3   1        147.33        143.63         4.82 o                         
  -9  -3   1         13.03         11.71         2.86 o                         
  -8  -3   1        170.04        158.70         4.02 o                         
  -7  -3   1         65.79         62.08         1.30 o                         
  -6  -3   1         26.94         26.75         1.35 o                         
  -5  -3   1         64.35         65.79         1.38 o                         
  -4  -3   1         52.22         59.97         1.84 o                         
  -3  -3   1         51.91         50.44         0.89 o                         
  -2  -3   1          5.95          6.61         0.51 o                         
  -1  -3   1        429.11        431.86         2.29 o                         
   0  -3   1       1911.83       1847.58         5.99 o                         
   1  -3   1        107.75        101.21         1.40 o                         
   2  -3   1         83.57         82.26         0.91 o                         
   3  -3   1          0.36         -0.03         0.52 o                         
   4  -3   1        120.19        116.66         4.68 o                         
   5  -3   1         55.30         66.56         3.00 o                         
   6  -3   1         10.27         12.73         2.28 o                         
   7  -3   1          3.38          2.23         1.70 o                         
   8  -3   1        107.31        106.42         3.05 o                         
   9  -3   1          7.10          7.26         2.32 o                         
  10  -3   1          0.06          2.20         3.79 o                         
  11  -3   1          0.10         -0.56         3.68 o                         
  12  -3   1          1.71          1.31         3.68 o                         
 -13  -2   1          1.47          4.34         2.92 o                         
 -12  -2   1          6.08          4.07         3.16 o                         
 -11  -2   1          6.89          6.84         3.38 o                         
 -10  -2   1        632.18        619.42         8.48 o                         
  -9  -2   1       1008.93        969.98         9.59 o                         
  -8  -2   1          6.36         10.43         2.56 o                         
  -7  -2   1        572.99        556.80         6.29 o                         
  -6  -2   1         23.98         17.39         1.77 o                         
  -5  -2   1        832.00        888.80        14.60 o                         
  -4  -2   1          1.06          1.34         0.65 o                         
  -3  -2   1        509.53        457.73         3.68 o                         
  -2  -2   1      12257.68      11962.71        63.73 o                         
  -1  -2   1        832.70        658.82         6.70 o                         
   0  -2   1      10405.71      10036.63        42.18 o                         
   1  -2   1      17521.32      16219.87        41.61 o                         
   2  -2   1        100.77        102.81         1.60 o                         
   3  -2   1         80.09         67.26         1.53 o                         
   4  -2   1         12.08         13.54         1.30 o                         
   5  -2   1          5.61          6.13         1.76 o                         
   6  -2   1         24.79         26.64         1.72 o                         
   7  -2   1          3.99          2.55         1.66 o                         
   8  -2   1         52.24         51.83         2.32 o                         
   9  -2   1        528.67        550.19         8.40 o                         
  10  -2   1        148.41        151.84         5.53 o                         
  11  -2   1        253.96        247.12         6.85 o                         
  12  -2   1         16.47         14.48         4.27 o                         
 -13  -1   1          0.57          1.06         3.38 o                         
 -12  -1   1         18.15         15.66         3.36 o                         
 -11  -1   1         49.44         49.69         4.14 o                         
 -10  -1   1         10.12         20.74         3.81 o                         
  -9  -1   1         65.74         63.87         3.98 o                         
  -8  -1   1          1.23         -0.06         2.54 o                         
  -7  -1   1          9.26          8.97         1.19 o                         
  -6  -1   1         18.81         18.52         1.56 o                         
  -5  -1   1         69.45         73.18         1.04 o                         
  -4  -1   1          1.19          0.77         0.69 o                         
  -3  -1   1          6.59          5.45         0.49 o                         
  -2  -1   1         23.19         21.22         0.70 o                         
  -1  -1   1          3.62          3.03         0.54 o                         
   0  -1   1         30.07         31.81         0.82 o                         
   1  -1   1        199.10        224.97        10.17 o                         
   2  -1   1         26.67         25.86         1.05 o                         
   3  -1   1         47.89         55.00         1.29 o                         
   4  -1   1          5.13          5.94         1.05 o                         
   5  -1   1        131.64        125.13         3.26 o                         
   6  -1   1         70.56         74.46         3.63 o                         
   7  -1   1         36.95         40.23         1.81 o                         
   8  -1   1          2.12          0.17         1.53 o                         
   9  -1   1          0.74          4.80         3.10 o                         
  10  -1   1         10.74         13.64         3.63 o                         
  11  -1   1          1.39          0.54         3.44 o                         
  12  -1   1          1.64          5.40         3.28 o                         
  13  -1   1         15.80         17.53         4.38 o                         
 -13   0   1         22.22         30.35         3.77 o                         
 -12   0   1          0.57          1.85         2.91 o                         
 -11   0   1        233.20        241.89         6.33 o                         
 -10   0   1          0.09          3.60         3.42 o                         
  -9   0   1       1644.77       1639.33        13.08 o                         
  -8   0   1        945.12        913.71         9.20 o                         
  -7   0   1        535.59        489.72         4.97 o                         
  -6   0   1        698.32        727.40         4.23 o                         
  -5   0   1        347.75        387.72         3.91 o                         
  -4   0   1        416.39        387.23         5.46 o                         
  -3   0   1         21.94         15.38         0.59 o                         
  -2   0   1       3731.92       3474.78        34.85 o                         
   2   0   1        600.59        611.25         3.64 o                         
   3   0   1        829.57        883.84        19.58 o                         
   4   0   1       6224.58       6228.31        10.75 o                         
   5   0   1        719.22        746.01         3.66 o                         
   6   0   1       1585.74       1687.41        17.30 o                         
   7   0   1         64.45         62.15         2.35 o                         
   8   0   1        456.19        449.29         6.58 o                         
   9   0   1         30.22         27.50         3.12 o                         
  10   0   1        289.46        299.96         6.46 o                         
  11   0   1         45.85         43.32         3.95 o                         
  12   0   1         70.41         77.55         4.85 o                         
  13   0   1         10.19          7.29         3.16 o                         
 -12   1   1          4.57          6.92         3.83 o                         
 -11   1   1         25.08         27.05         3.79 o                         
 -10   1   1         19.04         22.27         3.30 o                         
  -9   1   1          0.00         -0.34         3.22 o                         
  -8   1   1         53.63         55.92         2.14 o                         
  -7   1   1         52.88         48.61         1.82 o                         
  -6   1   1         91.94         89.86         1.99 o                         
  -5   1   1          1.12          0.25         1.09 o                         
  -4   1   1          7.13          7.34         1.91 o                         
  -3   1   1         10.81         10.29         0.80 o                         
  -2   1   1         59.47         62.77         1.27 o                         
  -1   1   1          4.93          8.28         0.53 o                         
   2   1   1        174.36        169.57         1.90 o                         
   3   1   1        180.95        187.60         3.82 o                         
   4   1   1         34.56         37.26         0.78 o                         
   5   1   1        259.68        255.68         3.62 o                         
   6   1   1         36.50         35.72         0.80 o                         
   7   1   1          3.68          5.52         2.11 o                         
   8   1   1         28.13         26.62         2.73 o                         
   9   1   1         23.24         23.19         3.23 o                         
  10   1   1         55.78         36.49         3.77 o                         
  11   1   1         13.70         11.53         3.31 o                         
  12   1   1          2.19          3.14         3.26 o                         
  13   1   1          8.33         12.77         3.46 o                         
 -12   2   1          3.31          3.92         2.94 o                         
 -11   2   1         11.80         13.86         3.83 o                         
 -10   2   1         44.53         38.82         4.12 o                         
  -9   2   1        389.22        400.52         7.25 o                         
  -8   2   1         13.82         10.89         1.96 o                         
  -7   2   1        216.88        218.20         3.21 o                         
  -6   2   1         37.07         35.33         1.82 o                         
  -5   2   1         35.83         36.50         1.64 o                         
  -4   2   1       1307.26       1280.23         6.25 o                         
  -3   2   1       3049.87       3133.28         7.80 o                         
  -2   2   1        629.91        597.05         4.47 o                         
  -1   2   1        345.28        381.72         3.19 o                         
   0   2   1      25123.50      21647.81        54.87 o                         
   1   2   1       1547.98       1267.19         4.89 o                         
   2   2   1      11814.42      10895.89        27.80 o                         
   3   2   1       2679.46       2733.19         8.47 o                         
   4   2   1       1218.62       1153.06         7.35 o                         
   5   2   1        186.73        195.04         5.88 o                         
   6   2   1        865.64        968.28         7.13 o                         
   7   2   1        177.06        194.89         3.90 o                         
   8   2   1          6.37         -0.55         2.19 o                         
   9   2   1         17.74         20.26         2.81 o                         
  10   2   1        114.94        105.34         4.08 o                         
  11   2   1         87.35         96.89         4.49 o                         
  12   2   1          4.74          5.25         3.30 o                         
  13   2   1          9.60         13.30         3.27 o                         
 -11   3   1         28.72         27.57         4.32 o                         
 -10   3   1         14.78         13.29         3.21 o                         
  -9   3   1         10.88          9.34         2.33 o                         
  -8   3   1         14.20         11.71         2.25 o                         
  -7   3   1        124.60        123.32         3.99 o                         
  -6   3   1          0.03         -0.22         1.61 o                         
  -5   3   1        145.46        144.26         2.54 o                         
  -4   3   1         89.52         95.82         2.12 o                         
  -3   3   1         34.88         36.29         2.21 o                         
  -2   3   1        236.13        228.15         3.35 o                         
  -1   3   1         62.52         59.91         0.93 o                         
   0   3   1        121.90        124.64         1.24 o                         
   1   3   1         18.47         18.76         0.63 o                         
   2   3   1          2.72          2.32         0.45 o                         
   3   3   1        169.70        162.37         1.89 o                         
   4   3   1         14.46         14.00         0.60 o                         
   5   3   1         28.29         29.48         0.83 o                         
   6   3   1        424.70        429.99         2.13 o                         
   7   3   1         11.72         14.36         0.81 o                         
   8   3   1          0.61          2.15         1.86 o                         
   9   3   1          2.18          2.15         2.41 o                         
  10   3   1          5.11          5.34         2.68 o                         
  11   3   1         16.64         20.41         3.16 o                         
  12   3   1          2.28          2.96         3.20 o                         
  13   3   1          8.66         11.13         2.93 o                         
  14   3   1          4.24          6.11         3.85 o                         
 -11   4   1          2.59         -1.15         3.51 o                         
 -10   4   1         22.00         26.40         3.71 o                         
  -9   4   1          3.31          3.74         2.16 o                         
  -8   4   1        415.18        448.23         5.23 o                         
  -7   4   1         86.45         77.80         3.18 o                         
  -6   4   1        363.93        386.52         4.34 o                         
  -5   4   1          7.83          7.95         1.64 o                         
  -4   4   1       2543.26       2610.22        13.17 o                         
  -3   4   1         73.16         69.28         3.02 o                         
  -2   4   1       2155.12       2191.56        12.12 o                         
  -1   4   1        288.79        286.08         3.62 o                         
   0   4   1        825.21        829.96         2.74 o                         
   1   4   1       2344.92       2250.00         5.72 o                         
   2   4   1       6517.02       6541.07        19.16 o                         
   3   4   1       2410.51       2430.11         8.20 o                         
   4   4   1       2189.60       2393.03         5.41 o                         
   5   4   1          4.19          6.55         1.04 o                         
   6   4   1        106.39        101.06         1.48 o                         
   7   4   1        623.45        624.53         2.93 o                         
   8   4   1        908.77        905.30         7.86 o                         
   9   4   1        221.61        234.18         4.65 o                         
  10   4   1         22.06         23.24         2.55 o                         
  11   4   1          1.24          1.13         2.79 o                         
  12   4   1         42.63         38.53         3.25 o                         
  13   4   1          0.35          1.50         2.85 o                         
  14   4   1         89.80        105.04         5.26 o                         
 -11   5   1          0.03         -2.99         4.12 o                         
 -10   5   1          0.08         -0.46         2.18 o                         
  -9   5   1          2.70          3.03         2.31 o                         
  -8   5   1         54.54         52.59         2.95 o                         
  -7   5   1          3.75          2.93         2.03 o                         
  -6   5   1         70.61         70.42         2.72 o                         
  -5   5   1          1.35          1.24         1.68 o                         
  -4   5   1          9.32          5.52         2.46 o                         
  -3   5   1        221.76        225.49         3.59 o                         
  -2   5   1        135.21        131.37         1.66 o                         
  -1   5   1         21.24         19.58         1.01 o                         
   0   5   1         38.11         36.32         1.53 o                         
   1   5   1          6.20          5.33         0.77 o                         
   2   5   1        138.35        112.27         1.20 o                         
   3   5   1        139.39        126.40         1.09 o                         
   4   5   1         52.88         51.05         1.07 o                         
   5   5   1         27.14         26.06         0.83 o                         
   6   5   1         28.16         25.80         1.03 o                         
   7   5   1        135.92        144.71         2.55 o                         
   8   5   1          2.75          1.59         1.18 o                         
   9   5   1         18.67         17.34         2.22 o                         
  10   5   1         22.09         21.37         2.63 o                         
  11   5   1          8.72         10.70         2.46 o                         
  12   5   1          3.04          3.57         2.73 o                         
  13   5   1          0.40         -1.48         2.77 o                         
 -10   6   1          2.00         -1.51         2.71 o                         
  -9   6   1          9.85          9.76         2.49 o                         
  -8   6   1          0.16         -0.19         2.41 o                         
  -7   6   1          0.04         -0.45         2.04 o                         
  -6   6   1         25.97         26.04         2.50 o                         
  -5   6   1         22.67         21.11         2.18 o                         
  -4   6   1          3.02          2.83         1.41 o                         
  -3   6   1          7.24         13.37         1.48 o                         
  -2   6   1        267.99        267.63         2.76 o                         
  -1   6   1        305.34        307.81         3.01 o                         
   0   6   1        322.19        351.59         2.17 o                         
   1   6   1        325.24        361.61         4.78 o                         
   2   6   1        276.98        265.67         2.32 o                         
   3   6   1        324.91        322.88         3.24 o                         
   4   6   1         53.92         74.26         1.00 o                         
   5   6   1          0.00          0.41         0.82 o                         
   6   6   1        808.56        814.56         3.62 o                         
   7   6   1         83.39         90.16         1.58 o                         
   8   6   1          4.96          6.21         1.35 o                         
   9   6   1        158.29        161.74         3.50 o                         
  10   6   1         27.10         24.36         2.19 o                         
  11   6   1          1.41          0.82         3.44 o                         
  12   6   1         15.79         22.98         4.46 o                         
  13   6   1          2.54          1.14         4.32 o                         
 -10   7   1          0.25         -4.09         4.09 o                         
  -9   7   1         24.10         28.75         3.41 o                         
  -8   7   1          3.50          3.44         2.64 o                         
  -7   7   1         13.82         15.82         2.36 o                         
  -6   7   1          3.06          0.32         2.28 o                         
  -5   7   1          0.26         -1.28         3.35 o                         
  -4   7   1          9.82          9.26         3.08 o                         
  -3   7   1          0.53         -0.53         1.57 o                         
  -2   7   1         10.01          8.30         1.18 o                         
  -1   7   1        116.39        117.61         2.00 o                         
   0   7   1        237.50        231.33         2.51 o                         
   1   7   1         28.99         25.12         1.17 o                         
   2   7   1         11.12         11.21         1.07 o                         
   3   7   1          3.89          3.94         0.82 o                         
   4   7   1         12.88         14.58         1.11 o                         
   5   7   1          3.36          2.48         0.98 o                         
   6   7   1         26.17         27.07         1.34 o                         
   7   7   1         15.48         12.84         2.04 o                         
   8   7   1         37.47         34.49         2.26 o                         
   9   7   1          0.00         -0.07         2.19 o                         
  10   7   1         16.59         13.49         4.05 o                         
  11   7   1          0.13         -4.04         4.08 o                         
  12   7   1          2.79          0.74         4.06 o                         
  13   7   1          3.60         -0.56         4.56 o                         
  -9   8   1          4.78          4.42         3.66 o                         
  -8   8   1         17.47         17.68         2.51 o                         
  -7   8   1         12.34         12.05         3.53 o                         
  -6   8   1          0.45         -0.65         2.25 o                         
  -5   8   1         29.34         38.48         4.37 o                         
  -4   8   1          3.70          1.48         3.33 o                         
  -3   8   1          8.21          5.55         3.16 o                         
  -2   8   1        125.63        119.88         2.17 o                         
  -1   8   1        127.47        122.13         2.23 o                         
   0   8   1         83.66         81.14         2.00 o                         
   1   8   1        218.39        209.96         2.24 o                         
   2   8   1         69.84         81.10         1.81 o                         
   3   8   1       1104.48       1110.27        11.71 o                         
   4   8   1        164.51        161.42         3.10 o                         
   5   8   1         85.10         79.69         2.63 o                         
   6   8   1        166.42        150.20         3.30 o                         
   7   8   1        172.41        184.16         3.61 o                         
   8   8   1         28.80         28.46         2.61 o                         
   9   8   1        601.30        567.80        23.55 o                         
  10   8   1        120.82        136.66         5.69 o                         
  11   8   1         32.50         24.89         3.81 o                         
  12   8   1         11.35         12.85         3.68 o                         
  -8   9   1          0.15          1.44         3.31 o                         
  -7   9   1          3.34          3.03         2.64 o                         
  -6   9   1          1.42         -1.95         2.46 o                         
  -5   9   1          3.47          3.85         3.97 o                         
  -4   9   1         15.87         19.91         3.56 o                         
  -3   9   1         14.00         12.74         3.98 o                         
  -2   9   1         16.51         17.27         3.58 o                         
  -1   9   1         18.06         17.27         1.65 o                         
   0   9   1          0.01         -1.33         1.49 o                         
   1   9   1        100.41         99.83         2.28 o                         
   2   9   1          0.26          1.45         1.22 o                         
   3   9   1          2.46          0.40         1.95 o                         
   4   9   1          0.29         -0.78         2.07 o                         
   5   9   1         76.19         77.40         3.44 o                         
   6   9   1         75.47         70.64         4.83 o                         
   7   9   1         20.41         22.99         2.65 o                         
   8   9   1         30.86         25.41         2.70 o                         
   9   9   1          0.00         -1.36         2.30 o                         
  10   9   1          2.52          2.93         3.57 o                         
  11   9   1          0.98         -0.51         3.90 o                         
  12   9   1          1.10          2.31         4.47 o                         
  -6  10   1          2.16          2.03         4.31 o                         
  -5  10   1          1.68          1.26         3.52 o                         
  -4  10   1         95.83        105.56         5.55 o                         
  -3  10   1          2.92          4.89         3.27 o                         
  -2  10   1         15.65         16.54         3.76 o                         
  -1  10   1          0.44          1.71         1.62 o                         
   0  10   1        120.36        122.42         2.60 o                         
   1  10   1        279.98        290.30         3.51 o                         
   2  10   1        491.77        487.95         5.62 o                         
   3  10   1        112.80        113.98         3.08 o                         
   4  10   1          6.31          8.52         2.32 o                         
   5  10   1         80.92         73.66         3.11 o                         
   6  10   1         12.65          9.32         2.29 o                         
   7  10   1         66.28         59.78         3.60 o                         
   8  10   1         14.69         11.75         2.50 o                         
   9  10   1         24.51         19.06         2.71 o                         
  10  10   1         34.13         29.28         2.76 o                         
  11  10   1          0.77          0.84         3.98 o                         
  -5  11   1          1.31          1.01         4.65 o                         
  -4  11   1          0.46         -2.86         3.86 o                         
  -3  11   1          2.09          2.53         4.15 o                         
  -2  11   1          8.33          8.01         4.01 o                         
  -1  11   1          9.00          8.43         3.74 o                         
   0  11   1         18.37         18.38         1.84 o                         
   1  11   1          4.11          6.22         1.85 o                         
   2  11   1         52.92         60.54         4.36 o                         
   3  11   1         11.76         15.79         2.17 o                         
   4  11   1         43.30         45.33         2.69 o                         
   5  11   1          8.57          7.68         2.46 o                         
   6  11   1         10.11          8.24         2.40 o                         
   7  11   1          3.30         -0.21         2.71 o                         
   8  11   1          0.88          1.83         2.31 o                         
   9  11   1          0.81          0.52         2.44 o                         
  10  11   1          3.26          1.28         2.37 o                         
  11  11   1          2.39         -0.03         2.67 o                         
  -3  12   1         29.16         32.10         4.87 o                         
  -2  12   1          1.86          2.47         3.95 o                         
  -1  12   1          1.07         -1.51         4.06 o                         
   0  12   1          0.40         -0.34         2.19 o                         
   1  12   1         88.90         94.01         3.35 o                         
   2  12   1          3.66          6.65         3.82 o                         
   3  12   1          1.53         -0.89         3.43 o                         
   4  12   1          1.95         -0.25         2.07 o                         
   5  12   1         23.46         29.50         3.05 o                         
   6  12   1         80.57         78.29         4.25 o                         
   7  12   1          0.47          0.62         2.62 o                         
   8  12   1          2.96          9.39         3.86 o                         
   9  12   1          0.04         -2.35         2.70 o                         
  10  12   1          0.43         -3.16         4.66 o                         
  -2  13   1          1.55          2.64         4.35 o                         
  -1  13   1          0.00         -3.89         4.25 o                         
   0  13   1          3.29          5.23         3.70 o                         
   1  13   1         21.23         12.95         3.75 o                         
   2  13   1          4.84          0.04         3.60 o                         
   3  13   1          9.45         15.94         4.22 o                         
   4  13   1          0.86         -0.26         3.60 o                         
   5  13   1          8.12          8.12         4.45 o                         
   6  13   1          6.10          6.77         3.55 o                         
   7  13   1          3.23          2.17         2.25 o                         
   8  13   1         13.85         18.52         4.12 o                         
   9  13   1          4.71          2.17         3.82 o                         
   2  14   1          3.73         -1.13         3.17 o                         
   3  14   1          2.54         -4.47         4.47 o                         
  -5 -13   2          3.25          3.56         3.45 o                         
  -4 -13   2          2.79          9.04         4.91 o                         
  -3 -13   2          0.56         -0.45         4.17 o                         
  -2 -13   2         21.05         28.34         4.94 o                         
  -1 -13   2          0.66         -2.56         3.55 o                         
   0 -13   2         18.04          9.86         4.03 o                         
   1 -13   2          1.38          2.07         4.56 o                         
  -8 -12   2          0.66         -1.62         4.43 o                         
  -7 -12   2          0.24          1.27         4.32 o                         
  -6 -12   2          0.01         -0.76         4.22 o                         
  -5 -12   2          2.51          3.19         4.23 o                         
  -4 -12   2          3.06          1.92         4.41 o                         
  -3 -12   2         63.48         69.08         5.25 o                         
  -2 -12   2          0.01         -3.91         4.16 o                         
  -1 -12   2         44.76         42.04         3.97 o                         
   0 -12   2         11.92         10.57         2.53 o                         
   1 -12   2         92.73         98.08         5.66 o                         
   2 -12   2          0.03         -0.10         3.48 o                         
   3 -12   2          3.77          0.92         4.73 o                         
 -10 -11   2          0.30         -0.69         3.60 o                         
  -9 -11   2          4.08          7.13         3.83 o                         
  -8 -11   2         15.80         15.96         3.70 o                         
  -7 -11   2          9.47          9.33         4.09 o                         
  -6 -11   2          6.67          0.57         3.89 o                         
  -5 -11   2          1.31         -1.69         4.02 o                         
  -4 -11   2          0.00          0.02         3.74 o                         
  -3 -11   2          3.85          1.76         3.99 o                         
  -2 -11   2         21.87         19.65         4.21 o                         
  -1 -11   2          3.65          5.58         2.17 o                         
   0 -11   2          0.33          0.05         2.30 o                         
   1 -11   2          7.74         11.23         3.70 o                         
   2 -11   2          3.74          3.02         3.84 o                         
   3 -11   2         11.20          9.50         4.33 o                         
   4 -11   2          7.40          2.19         4.72 o                         
 -11 -10   2          0.00         -1.64         3.15 o                         
 -10 -10   2         10.37         11.39         2.54 o                         
  -9 -10   2         30.72         23.87         2.43 o                         
  -8 -10   2         41.04         36.97         2.62 o                         
  -7 -10   2          0.04          0.47         2.33 o                         
  -6 -10   2          1.49          2.50         3.37 o                         
  -5 -10   2         67.21         66.32         4.56 o                         
  -4 -10   2         29.59         30.80         3.93 o                         
  -3 -10   2        104.40        108.59         5.12 o                         
  -2 -10   2          6.98          6.01         2.16 o                         
  -1 -10   2         26.35         30.43         2.61 o                         
   0 -10   2         64.41         71.90         3.13 o                         
   1 -10   2        126.32        123.42         3.46 o                         
   2 -10   2         47.69         44.61         4.72 o                         
   3 -10   2          2.10         -2.84         3.85 o                         
   4 -10   2         17.18         14.15         3.82 o                         
   5 -10   2          1.34         -1.12         3.97 o                         
   6 -10   2         11.34         15.59         4.95 o                         
 -11  -9   2          0.49          0.71         3.25 o                         
 -10  -9   2          6.50          6.04         2.54 o                         
  -9  -9   2         16.60         18.72         2.62 o                         
  -8  -9   2         40.62         36.41         3.22 o                         
  -7  -9   2         30.89         44.03         2.77 o                         
  -6  -9   2          0.43         -1.08         2.04 o                         
  -5  -9   2          6.43          5.90         1.53 o                         
  -4  -9   2         56.21         49.52         1.79 o                         
  -3  -9   2         29.59         31.71         2.13 o                         
  -2  -9   2          1.02          1.11         1.86 o                         
  -1  -9   2          9.51          8.28         2.10 o                         
   0  -9   2         41.25         45.98         2.60 o                         
   1  -9   2          0.30          0.20         1.98 o                         
   2  -9   2         93.47         96.42         4.98 o                         
   3  -9   2         12.17         10.53         4.04 o                         
   4  -9   2          2.82          2.55         3.92 o                         
   5  -9   2          0.13          1.22         3.40 o                         
   6  -9   2          7.13          6.80         4.38 o                         
   7  -9   2         14.88         16.75         4.43 o                         
   8  -9   2          0.72          2.61         4.19 o                         
 -12  -8   2          1.87         -0.82         4.44 o                         
 -11  -8   2         41.04         43.04         3.97 o                         
 -10  -8   2         22.35         29.05         3.79 o                         
  -9  -8   2          0.80          1.66         1.72 o                         
  -8  -8   2        213.39        197.73         3.05 o                         
  -7  -8   2        394.46        366.87         3.68 o                         
  -6  -8   2         16.63         18.24         1.64 o                         
  -5  -8   2         67.55         66.37         2.84 o                         
  -4  -8   2        109.31        121.07         2.54 o                         
  -3  -8   2          7.22          7.30         1.11 o                         
  -2  -8   2        195.24        191.03         4.00 o                         
  -1  -8   2        273.22        251.96         3.66 o                         
   0  -8   2          0.10         -1.17         1.85 o                         
   1  -8   2        139.02        129.78         3.06 o                         
   2  -8   2         83.66         85.00         2.66 o                         
   3  -8   2         51.31         46.94         3.89 o                         
   4  -8   2         74.03         73.78         4.82 o                         
   5  -8   2         19.61         17.15         3.86 o                         
   6  -8   2         16.30         19.28         4.36 o                         
   7  -8   2          6.33          3.22         3.60 o                         
   8  -8   2          3.67          7.23         3.96 o                         
   9  -8   2          6.66          8.88         4.39 o                         
 -12  -7   2          2.33          2.38         2.38 o                         
 -11  -7   2          0.91          0.61         2.16 o                         
 -10  -7   2          1.87          1.37         1.97 o                         
  -9  -7   2          3.92          1.44         1.56 o                         
  -8  -7   2         32.89         32.39         1.82 o                         
  -7  -7   2          9.11          9.86         1.52 o                         
  -6  -7   2         61.67         55.99         1.79 o                         
  -5  -7   2         80.08         72.37         1.78 o                         
  -4  -7   2          2.23          2.69         1.22 o                         
  -3  -7   2         50.29         48.26         1.28 o                         
  -2  -7   2        372.48        371.96         2.54 o                         
  -1  -7   2        185.92        192.98         2.75 o                         
   0  -7   2          7.17          3.19         1.59 o                         
   1  -7   2          0.09         -1.42         1.70 o                         
   2  -7   2          3.32          2.31         2.08 o                         
   3  -7   2          0.48          0.19         3.12 o                         
   4  -7   2          9.76          5.88         3.28 o                         
   5  -7   2         39.18         29.83         4.00 o                         
   6  -7   2          5.37          2.83         3.93 o                         
   7  -7   2          3.77         -3.23         4.22 o                         
   8  -7   2         31.72         37.30         4.58 o                         
   9  -7   2          0.30         -1.08         2.87 o                         
  10  -7   2          0.08          3.65         4.30 o                         
 -13  -6   2          9.40         13.35         3.09 o                         
 -12  -6   2          0.71          2.64         3.29 o                         
 -11  -6   2          0.95          3.43         2.73 o                         
 -10  -6   2          7.88          5.68         2.50 o                         
  -9  -6   2        225.53        213.23         4.09 o                         
  -8  -6   2         69.52         67.16         2.06 o                         
  -7  -6   2        115.14        107.63         2.10 o                         
  -6  -6   2        105.28        116.69         2.09 o                         
  -5  -6   2         57.16         49.45         2.12 o                         
  -4  -6   2        500.18        533.79         3.69 o                         
  -3  -6   2         27.91         24.14         1.08 o                         
  -2  -6   2          0.02          0.26         0.94 o                         
  -1  -6   2       1303.19       1321.13         5.57 o                         
   0  -6   2         32.80         27.05         1.74 o                         
   1  -6   2          2.83          2.22         1.55 o                         
   2  -6   2         31.34         38.72         1.29 o                         
   3  -6   2          0.53         -0.80         2.16 o                         
   4  -6   2         39.50         37.18         3.74 o                         
   5  -6   2          6.86         11.07         3.52 o                         
   6  -6   2         30.44         32.27         3.83 o                         
   7  -6   2         98.76         99.35         4.56 o                         
   8  -6   2         19.86         16.72         3.68 o                         
   9  -6   2         10.17          8.55         2.54 o                         
  10  -6   2         27.31         27.42         4.70 o                         
 -13  -5   2          3.25          8.98         3.93 o                         
 -12  -5   2          2.61          5.95         3.51 o                         
 -11  -5   2          4.00          5.37         3.08 o                         
 -10  -5   2         16.80         21.46         3.32 o                         
  -9  -5   2          8.83          9.27         2.77 o                         
  -8  -5   2          9.17         10.20         1.78 o                         
  -7  -5   2          1.80          1.25         1.56 o                         
  -6  -5   2         27.14         28.12         2.21 o                         
  -5  -5   2          3.77          3.43         1.33 o                         
  -4  -5   2          2.96          3.23         0.70 o                         
  -3  -5   2         45.83         53.91         0.79 o                         
  -2  -5   2          0.21          0.60         0.74 o                         
  -1  -5   2          9.86         11.56         0.84 o                         
   0  -5   2        437.93        425.26         4.69 o                         
   1  -5   2        228.31        227.03         2.15 o                         
   2  -5   2        185.86        185.82         1.53 o                         
   3  -5   2         22.84         20.41         0.89 o                         
   4  -5   2          5.04          3.91         1.63 o                         
   5  -5   2          1.69          2.86         2.92 o                         
   6  -5   2          7.17          5.63         2.95 o                         
   7  -5   2         43.97         52.79         4.12 o                         
   8  -5   2         29.44         26.53         2.55 o                         
   9  -5   2         81.08         89.05         3.58 o                         
  10  -5   2         12.09         10.29         2.60 o                         
  11  -5   2          2.95          3.91         3.40 o                         
 -13  -4   2         53.78         68.62         4.94 o                         
 -12  -4   2         49.04         53.47         3.66 o                         
 -11  -4   2        103.58        105.84         4.43 o                         
 -10  -4   2          8.80          6.13         2.67 o                         
  -9  -4   2        894.94        880.76         9.18 o                         
  -8  -4   2        119.44        107.31         2.45 o                         
  -7  -4   2        342.44        362.02         5.34 o                         
  -6  -4   2        705.97        706.89         5.83 o                         
  -5  -4   2         14.22         19.99         1.84 o                         
  -4  -4   2        543.81        564.71         5.21 o                         
  -3  -4   2       3189.44       3342.56         5.57 o                         
  -2  -4   2       1672.83       1610.17         4.04 o                         
  -1  -4   2         35.68         40.46         0.85 o                         
   0  -4   2         54.11         51.57         0.70 o                         
   1  -4   2       1323.74       1305.53         4.40 o                         
   2  -4   2       1624.91       1552.97         7.19 o                         
   3  -4   2        162.10        146.99         1.46 o                         
   4  -4   2        757.64        784.64         5.36 o                         
   5  -4   2        166.12        173.59         4.45 o                         
   6  -4   2         33.16         30.36         3.29 o                         
   7  -4   2         15.81         14.31         3.23 o                         
   8  -4   2         13.89         12.43         2.31 o                         
   9  -4   2          7.03          6.95         2.22 o                         
  10  -4   2          0.44         -0.67         4.00 o                         
  11  -4   2         43.46         52.37         4.53 o                         
 -13  -3   2          4.48          5.82         3.88 o                         
 -12  -3   2          8.53         11.29         3.34 o                         
 -11  -3   2          7.27          8.46         3.03 o                         
 -10  -3   2         18.44         12.50         2.96 o                         
  -9  -3   2         28.24         25.22         3.25 o                         
  -8  -3   2         24.05         20.94         2.57 o                         
  -7  -3   2          7.01          7.79         1.06 o                         
  -6  -3   2         55.28         64.36         1.62 o                         
  -5  -3   2          3.84          2.63         0.94 o                         
  -4  -3   2         85.94         92.35         2.23 o                         
  -3  -3   2          2.86          3.00         1.22 o                         
  -2  -3   2         12.30         13.35         1.19 o                         
  -1  -3   2        318.20        322.99         2.67 o                         
   0  -3   2       3341.44       3287.53         8.22 o                         
   1  -3   2         58.18         56.26         2.39 o                         
   2  -3   2        339.70        331.73         4.93 o                         
   3  -3   2         17.97         16.43         0.65 o                         
   4  -3   2         28.20         26.00         0.63 o                         
   5  -3   2         12.12         14.17         1.55 o                         
   6  -3   2          1.69         -1.33         2.33 o                         
   7  -3   2          7.25          4.51         2.66 o                         
   8  -3   2          5.66          4.97         3.23 o                         
   9  -3   2          5.99          4.67         2.33 o                         
  10  -3   2          0.38          2.22         3.41 o                         
  11  -3   2          4.68          6.16         4.23 o                         
  12  -3   2          0.42          2.16         3.87 o                         
 -13  -2   2        128.05        131.54         5.20 o                         
 -12  -2   2         12.62         16.52         3.25 o                         
 -11  -2   2         69.52         71.83         3.95 o                         
 -10  -2   2          8.33          9.59         3.23 o                         
  -9  -2   2        196.16        185.45         5.03 o                         
  -8  -2   2       1150.79       1061.44         9.56 o                         
  -7  -2   2        164.33        146.42         3.76 o                         
  -6  -2   2        322.52        316.09         4.59 o                         
  -5  -2   2       1545.17       1583.32        40.33 o                         
  -4  -2   2         32.93         31.99         1.13 o                         
  -3  -2   2        257.03        337.44        10.13 o                         
  -2  -2   2        215.16        221.83         2.63 o                         
  -1  -2   2       6439.09       6211.17       155.56 o                         
   0  -2   2       1827.65       1967.76        10.12 o                         
   1  -2   2      54613.50      49751.55       247.60 o                         
   2  -2   2      17027.49      16135.35       117.79 o                         
   3  -2   2       2635.21       2810.33        15.26 o                         
   4  -2   2         25.91         21.40         1.48 o                         
   5  -2   2          1.06          0.74         1.39 o                         
   6  -2   2        188.66        217.48         2.99 o                         
   7  -2   2         38.05         41.19         1.97 o                         
   8  -2   2          0.24          0.21         1.78 o                         
   9  -2   2         81.32         90.53         4.52 o                         
  10  -2   2          1.15          0.44         3.30 o                         
  11  -2   2          0.63          3.18         3.96 o                         
  12  -2   2          0.01          4.08         4.00 o                         
 -13  -1   2          4.67         11.20         3.63 o                         
 -12  -1   2          1.18          1.10         3.50 o                         
 -11  -1   2          2.99         -1.56         2.99 o                         
 -10  -1   2         19.52         17.76         3.07 o                         
  -9  -1   2         48.71         45.49         4.02 o                         
  -8  -1   2        192.18        178.56         4.82 o                         
  -7  -1   2          1.08          0.24         1.02 o                         
  -6  -1   2         23.63         26.15         1.34 o                         
  -5  -1   2        147.54        149.33         2.21 o                         
  -4  -1   2         13.99         13.97         0.94 o                         
  -3  -1   2         33.31         32.08         0.76 o                         
  -2  -1   2          5.64          6.96         0.60 o                         
  -1  -1   2         14.23         11.49         0.57 o                         
   0  -1   2          1.65          4.24         0.82 o                         
   1  -1   2        392.61        407.46         4.79 o                         
   2  -1   2       3300.65       3280.20        13.79 o                         
   3  -1   2        845.85        822.45         3.73 o                         
   4  -1   2        204.66        204.45         3.03 o                         
   5  -1   2        225.50        252.12         6.93 o                         
   6  -1   2          1.19          0.57         1.19 o                         
   7  -1   2          6.47         10.74         1.51 o                         
   8  -1   2         95.88         98.24         2.49 o                         
   9  -1   2          6.95          5.34         3.11 o                         
  10  -1   2         29.10         19.53         3.64 o                         
  11  -1   2         60.66         67.92         4.47 o                         
  12  -1   2          1.89          3.03         3.57 o                         
  13  -1   2          0.00          1.10         4.00 o                         
 -12   0   2          1.18          2.54         3.53 o                         
 -11   0   2         35.11         40.64         3.92 o                         
 -10   0   2        117.81        118.64         4.81 o                         
  -9   0   2        977.11        965.92        10.26 o                         
  -8   0   2        141.43        128.94         4.37 o                         
  -7   0   2        447.81        453.07         6.11 o                         
  -6   0   2        593.93        621.84         5.83 o                         
  -5   0   2          8.03          6.10         0.78 o                         
  -4   0   2       2523.78       2634.48        12.23 o                         
  -3   0   2         61.94         61.95         1.50 o                         
  -2   0   2       1719.06       1784.27        11.95 o                         
  -1   0   2       2472.13       2567.58        14.11 o                         
   0   0   2         73.91         95.01         3.52 o                         
   1   0   2      14732.23      13137.12       505.57 o                         
   2   0   2      16095.16      15510.44        68.50 o                         
   3   0   2        724.47        633.32         2.97 o                         
   4   0   2        424.56        389.85         5.83 o                         
   5   0   2        474.40        527.01         2.92 o                         
   6   0   2        536.69        581.59         5.07 o                         
   7   0   2         16.43         22.54         1.31 o                         
   8   0   2        228.58        219.10         4.87 o                         
   9   0   2         73.65         67.65         3.43 o                         
  10   0   2         37.38         37.86         3.38 o                         
  11   0   2          0.20          0.97         3.27 o                         
  12   0   2          0.92          1.89         3.51 o                         
  13   0   2          3.40          2.86         3.09 o                         
 -12   1   2          0.01         -0.57         3.80 o                         
 -11   1   2          0.00          1.52         3.20 o                         
 -10   1   2          3.20          5.52         2.84 o                         
  -9   1   2         56.14         65.62         4.20 o                         
  -8   1   2        155.14        148.19         2.92 o                         
  -7   1   2          6.03          5.10         0.94 o                         
  -6   1   2        106.67        108.06         2.73 o                         
  -5   1   2        229.42        221.50         7.20 o                         
  -4   1   2         28.77         32.54         1.84 o                         
  -3   1   2          6.75          6.76         0.85 o                         
  -2   1   2         21.69         23.02         0.88 o                         
  -1   1   2         23.13         24.36         0.74 o                         
   0   1   2          1.57          2.98         0.70 o                         
   1   1   2        183.09        155.84         1.18 o                         
   2   1   2          0.26          0.98         0.58 o                         
   3   1   2        212.36        210.29         1.89 o                         
   4   1   2        109.80        108.61         1.18 o                         
   5   1   2         72.79         65.48         1.21 o                         
   6   1   2         96.63         93.79         3.14 o                         
   7   1   2         98.59        105.59         1.63 o                         
   8   1   2         19.41         18.62         2.45 o                         
   9   1   2         19.66         21.94         2.88 o                         
  10   1   2         36.23         42.56         3.46 o                         
  11   1   2         41.85         47.41         3.76 o                         
  12   1   2         21.24         19.10         3.76 o                         
  13   1   2          2.31          1.38         2.96 o                         
 -12   2   2          3.88          3.01         3.78 o                         
 -11   2   2         43.45         53.87         4.37 o                         
 -10   2   2         22.40         22.27         3.33 o                         
  -9   2   2        781.27        791.89         9.81 o                         
  -8   2   2        598.24        616.79        16.41 o                         
  -7   2   2         41.11         43.14         2.00 o                         
  -6   2   2        197.96        221.08         3.01 o                         
  -5   2   2        495.68        532.22         4.23 o                         
  -4   2   2       1361.02       1506.38        12.76 o                         
  -3   2   2        672.40        791.26         6.54 o                         
  -2   2   2       3009.61       2883.11         6.71 o                         
  -1   2   2       1356.48       1408.97         9.14 o                         
   0   2   2      10616.23       9844.53        50.96 o                         
   1   2   2        554.73        569.38         5.40 o                         
   2   2   2         24.61         25.36         0.78 o                         
   3   2   2        780.35        746.98         5.22 o                         
   4   2   2        458.43        444.89         2.11 o                         
   5   2   2       7842.16       8189.68        16.66 o                         
   6   2   2       2473.72       2655.77        20.46 o                         
   7   2   2         76.29         74.65         2.82 o                         
   8   2   2          0.35         -0.43         1.57 o                         
   9   2   2        414.78        429.28         6.44 o                         
  10   2   2          7.71         10.96         2.88 o                         
  11   2   2         52.83         51.33         3.70 o                         
  12   2   2         13.41         15.72         3.33 o                         
  13   2   2         12.82         18.31         3.92 o                         
  14   2   2          0.61         -1.52         3.80 o                         
 -11   3   2          4.45          4.27         3.04 o                         
 -10   3   2         21.83         24.45         3.79 o                         
  -9   3   2         12.65          9.28         2.18 o                         
  -8   3   2          3.45          3.27         2.04 o                         
  -7   3   2         77.07         75.10         2.51 o                         
  -6   3   2         32.89         35.59         2.06 o                         
  -5   3   2          3.18          2.22         1.40 o                         
  -4   3   2         45.20         42.40         1.61 o                         
  -3   3   2         92.99        103.45         1.93 o                         
  -2   3   2          2.19          1.17         0.85 o                         
  -1   3   2         74.13         70.45         1.24 o                         
   0   3   2         38.78         37.40         1.18 o                         
   1   3   2         75.66         74.73         1.24 o                         
   2   3   2        102.24         91.66         1.07 o                         
   3   3   2        201.43        184.08         1.14 o                         
   4   3   2         16.56         15.32         0.88 o                         
   5   3   2        558.35        555.53         2.20 o                         
   6   3   2          8.93          7.23         0.56 o                         
   7   3   2        165.75        167.27         1.95 o                         
   8   3   2          0.18          0.15         1.73 o                         
   9   3   2          1.25          1.71         2.32 o                         
  10   3   2         21.13         20.46         2.97 o                         
  11   3   2         16.81         15.73         2.76 o                         
  12   3   2          6.10          4.47         3.17 o                         
  13   3   2          2.01          1.99         2.77 o                         
  14   3   2          2.68          1.39         3.17 o                         
 -11   4   2          2.27          6.23         3.77 o                         
 -10   4   2          3.85          0.39         3.38 o                         
  -9   4   2         36.15         41.80         2.89 o                         
  -8   4   2        110.80        109.84         3.24 o                         
  -7   4   2         10.86         13.21         2.02 o                         
  -6   4   2        567.37        588.52         6.69 o                         
  -5   4   2        173.85        185.70         5.60 o                         
  -4   4   2          0.18          1.84         1.35 o                         
  -3   4   2        145.56        140.15         2.34 o                         
  -2   4   2       1223.79       1211.10         8.07 o                         
  -1   4   2       3846.64       3748.56        19.15 o                         
   0   4   2       2402.14       2529.84        13.85 o                         
   1   4   2        299.16        325.04         1.81 o                         
   2   4   2         18.61         27.40         0.65 o                         
   3   4   2       2168.84       2176.89         9.28 o                         
   4   4   2        377.32        425.44         1.76 o                         
   5   4   2        345.03        371.83         1.82 o                         
   6   4   2       4199.30       4343.74        17.18 o                         
   7   4   2         36.35         32.30         1.29 o                         
   8   4   2        269.09        300.85         5.69 o                         
   9   4   2         73.86         75.62         3.01 o                         
  10   4   2          3.46          2.84         2.41 o                         
  11   4   2         60.81         59.38         3.43 o                         
  12   4   2         21.33         17.28         2.92 o                         
  13   4   2          4.60          8.58         3.20 o                         
  14   4   2          0.89          0.04         3.04 o                         
 -10   5   2          2.09         -0.72         3.64 o                         
  -9   5   2         12.20         14.72         2.54 o                         
  -8   5   2          2.38          2.14         2.27 o                         
  -7   5   2         86.26         84.03         2.85 o                         
  -6   5   2          0.17          0.44         1.77 o                         
  -5   5   2        109.25        105.67         2.68 o                         
  -4   5   2         19.84         22.68         1.74 o                         
  -3   5   2        295.12        278.51         4.96 o                         
  -2   5   2         53.94         52.60         1.73 o                         
  -1   5   2         13.12         14.47         1.01 o                         
   0   5   2        462.97        458.00         2.20 o                         
   1   5   2         47.47         50.55         0.84 o                         
   2   5   2          0.02          0.06         0.43 o                         
   3   5   2        107.03        102.41         0.80 o                         
   4   5   2          1.78          2.11         0.42 o                         
   5   5   2          2.18          1.71         0.69 o                         
   6   5   2         10.73         10.01         0.76 o                         
   7   5   2         17.65         16.34         1.04 o                         
   8   5   2         16.04         14.72         1.27 o                         
   9   5   2          5.27          7.07         1.69 o                         
  10   5   2          3.24          6.08         1.72 o                         
  11   5   2          0.00          1.06         1.90 o                         
  12   5   2          0.13         -0.93         3.75 o                         
  13   5   2         11.43         14.06         4.28 o                         
 -10   6   2          1.23          2.70         2.47 o                         
  -9   6   2         15.64         18.39         2.55 o                         
  -8   6   2         27.45         24.97         2.64 o                         
  -7   6   2        128.49        126.57         3.58 o                         
  -6   6   2         97.60         96.09         3.09 o                         
  -5   6   2         42.89         45.96         2.33 o                         
  -4   6   2         63.30         56.55         1.70 o                         
  -3   6   2          6.17          4.23         1.56 o                         
  -2   6   2          7.94          6.37         1.45 o                         
  -1   6   2        349.68        345.10         4.35 o                         
   0   6   2        190.66        197.13         1.66 o                         
   1   6   2       2770.60       2818.44        10.32 o                         
   2   6   2        954.64        967.13         6.64 o                         
   3   6   2          0.68          1.99         0.61 o                         
   4   6   2        215.55        238.14         3.61 o                         
   5   6   2         94.25         92.11         1.22 o                         
   6   6   2          8.77          6.05         0.84 o                         
   7   6   2        638.01        615.94         4.64 o                         
   8   6   2         59.08         56.69         4.73 o                         
   9   6   2         37.39         36.98         2.23 o                         
  10   6   2         61.20         41.05         3.89 o                         
  11   6   2         27.28         22.04         3.71 o                         
  12   6   2         66.18         61.48         4.97 o                         
  13   6   2          0.93         -0.56         3.93 o                         
  -9   7   2          2.36         -2.43         2.43 o                         
  -8   7   2         53.62         54.75         3.26 o                         
  -7   7   2         25.21         29.38         2.77 o                         
  -6   7   2         39.82         34.33         2.71 o                         
  -5   7   2          0.01          1.36         2.09 o                         
  -4   7   2          4.47          3.39         1.36 o                         
  -3   7   2         86.08         78.47         2.38 o                         
  -2   7   2          5.17          3.62         1.57 o                         
  -1   7   2         33.36         28.14         1.39 o                         
   0   7   2         16.16         16.64         1.29 o                         
   1   7   2          5.53          7.38         1.07 o                         
   2   7   2          1.69          3.54         1.00 o                         
   3   7   2          5.21          3.59         0.99 o                         
   4   7   2         65.94         60.72         2.18 o                         
   5   7   2         19.66         21.17         1.90 o                         
   6   7   2         19.76         19.83         1.98 o                         
   7   7   2         41.35         43.57         2.35 o                         
   8   7   2         33.55         32.22         2.35 o                         
   9   7   2          3.23          3.59         2.02 o                         
  10   7   2          3.26          6.64         3.94 o                         
  11   7   2         16.76         15.41         4.24 o                         
  12   7   2          0.14         -0.39         4.23 o                         
  13   7   2          0.62          0.73         3.50 o                         
  -9   8   2          2.60          1.45         2.86 o                         
  -8   8   2          2.85          4.06         2.26 o                         
  -7   8   2          8.43          7.21         2.34 o                         
  -6   8   2         31.98         26.80         2.67 o                         
  -5   8   2          9.14          7.26         2.03 o                         
  -4   8   2         37.51         31.13         2.32 o                         
  -3   8   2         18.63         16.43         2.09 o                         
  -2   8   2        210.05        214.55         3.44 o                         
  -1   8   2         47.96         49.42         2.17 o                         
   0   8   2        692.57        692.73         4.81 o                         
   1   8   2        135.83        140.03         2.94 o                         
   2   8   2        722.62        762.48         3.94 o                         
   3   8   2        237.75        214.24         2.29 o                         
   4   8   2        189.28        204.85         3.48 o                         
   5   8   2         54.42         43.25         2.26 o                         
   6   8   2         24.18         31.58         2.31 o                         
   7   8   2        120.15        110.88         3.66 o                         
   8   8   2        131.08        153.05         3.63 o                         
   9   8   2        161.63        144.64         3.50 o                         
  10   8   2         35.70         44.66         4.56 o                         
  11   8   2          2.92         -0.73         3.59 o                         
  12   8   2         19.12         19.78         4.47 o                         
  -7   9   2         20.17         26.35         4.61 o                         
  -6   9   2          8.29          8.04         4.43 o                         
  -5   9   2          0.01         -0.15         3.80 o                         
  -4   9   2          0.08          0.72         3.85 o                         
  -3   9   2         41.92         43.38         3.78 o                         
  -2   9   2          0.00         -1.85         1.93 o                         
  -1   9   2          0.29         -1.29         1.49 o                         
   0   9   2         87.80         85.08         2.19 o                         
   1   9   2         15.06         14.73         1.73 o                         
   2   9   2         49.85         55.76         1.67 o                         
   3   9   2         22.08         21.43         1.74 o                         
   4   9   2          4.58          4.80         2.16 o                         
   5   9   2         69.95         66.34         2.88 o                         
   6   9   2          1.41          1.49         2.19 o                         
   7   9   2          6.91          4.11         2.39 o                         
   8   9   2          3.94          2.06         2.16 o                         
   9   9   2         18.13         22.10         2.49 o                         
  10   9   2          0.50          1.42         2.24 o                         
  11   9   2          0.02          1.16         3.93 o                         
  12   9   2          3.20          3.55         3.50 o                         
  -6  10   2         12.07         11.61         4.73 o                         
  -5  10   2          1.59          1.63         4.37 o                         
  -4  10   2          0.19          5.54         4.16 o                         
  -3  10   2          9.99         10.58         3.61 o                         
  -2  10   2          7.45          4.22         3.48 o                         
  -1  10   2         22.51         18.44         1.81 o                         
   0  10   2        211.64        206.59         6.39 o                         
   1  10   2        512.91        526.32         5.42 o                         
   2  10   2        253.70        264.29         4.28 o                         
   3  10   2        108.64         97.05         2.46 o                         
   4  10   2         48.36         44.57         3.53 o                         
   5  10   2         91.92         94.80         3.14 o                         
   6  10   2        567.97        547.52         5.92 o                         
   7  10   2          0.07         -1.01         2.39 o                         
   8  10   2          3.24         -1.41         2.49 o                         
   9  10   2          5.60          4.44         2.51 o                         
  10  10   2          2.21          3.23         2.26 o                         
  11  10   2          8.98         11.57         4.33 o                         
  -5  11   2         18.80         19.29         4.15 o                         
  -4  11   2          3.21          4.65         4.56 o                         
  -3  11   2          1.69          4.43         4.33 o                         
  -2  11   2          3.08          3.71         3.99 o                         
  -1  11   2         14.16         12.33         3.21 o                         
   0  11   2         21.66         24.39         1.94 o                         
   1  11   2         15.34         13.73         1.77 o                         
   2  11   2          2.25          1.85         2.17 o                         
   3  11   2          1.37          2.07         2.09 o                         
   4  11   2         29.39         33.45         2.97 o                         
   5  11   2          0.09          1.40         2.57 o                         
   6  11   2         21.12         23.13         2.83 o                         
   7  11   2          9.33          9.32         3.34 o                         
   8  11   2         13.16         14.77         2.57 o                         
   9  11   2         16.10         16.64         2.66 o                         
  10  11   2          0.00          1.39         2.65 o                         
  11  11   2         10.19          9.69         2.69 o                         
  -3  12   2          4.54          5.17         3.95 o                         
  -2  12   2         26.02         26.58         3.61 o                         
  -1  12   2          0.45         -0.46         3.90 o                         
   0  12   2          0.03         -1.77         3.48 o                         
   1  12   2         64.11         59.12         2.72 o                         
   2  12   2         44.24         40.27         4.26 o                         
   3  12   2         71.65         71.69         3.06 o                         
   4  12   2         27.12         32.17         2.64 o                         
   5  12   2        191.47        201.78         5.01 o                         
   6  12   2         78.76         93.15         6.66 o                         
   7  12   2          7.79          5.74         2.88 o                         
   8  12   2          0.02          1.90         2.42 o                         
   9  12   2         24.52         28.19         3.31 o                         
  10  12   2          0.12          1.06         2.97 o                         
  -2  13   2          1.94          3.18         4.27 o                         
  -1  13   2         14.94         12.89         3.81 o                         
   0  13   2         11.11         14.03         3.31 o                         
   2  13   2          9.39          2.54         3.96 o                         
   3  13   2          0.56         -3.14         3.50 o                         
   4  13   2          3.08          2.14         2.53 o                         
   5  13   2         19.88         21.35         2.89 o                         
   6  13   2         28.13         27.53         3.79 o                         
   7  13   2          0.01          1.63         2.42 o                         
   8  13   2          2.99          4.88         3.99 o                         
   9  13   2          0.15         -3.65         3.65 o                         
   3  14   2          2.75          3.88         3.78 o                         
  -4 -13   3          2.54          0.58         4.64 o                         
  -3 -13   3          3.04          4.60         4.62 o                         
  -2 -13   3          6.22          8.79         4.68 o                         
  -1 -13   3          0.25          4.81         3.30 o                         
   0 -13   3          0.76          1.03         4.38 o                         
   1 -13   3          2.48          3.12         4.65 o                         
  -7 -12   3          0.44          0.45         3.60 o                         
  -6 -12   3          7.38          5.82         4.54 o                         
  -5 -12   3          0.53         -1.28         4.41 o                         
  -4 -12   3          0.00          0.00         4.26 o                         
  -3 -12   3        121.58        131.07         6.02 o                         
  -2 -12   3          0.19          2.10         3.97 o                         
  -1 -12   3          9.05          7.50         4.08 o                         
   0 -12   3          8.31          7.52         2.84 o                         
   1 -12   3          0.07         -4.47         4.47 o                         
   2 -12   3          0.96          5.21         4.11 o                         
   3 -12   3          7.75         12.50         5.07 o                         
  -9 -11   3          1.98         -0.81         4.09 o                         
  -8 -11   3          8.30          6.63         3.91 o                         
  -7 -11   3          7.43          9.63         4.34 o                         
  -6 -11   3          0.18          2.07         4.11 o                         
  -5 -11   3          4.37          3.78         4.06 o                         
  -4 -11   3          0.31         -1.79         4.21 o                         
  -3 -11   3         23.90         29.33         3.75 o                         
  -2 -11   3         50.44         51.46         4.17 o                         
  -1 -11   3          6.20          7.46         2.32 o                         
   0 -11   3         37.35         41.41         6.99 o                         
   1 -11   3          2.57          2.86         3.93 o                         
   2 -11   3         17.50         16.78         4.24 o                         
   3 -11   3          0.39         -2.78         4.60 o                         
   4 -11   3          1.27          7.47         4.81 o                         
 -10 -10   3          1.61         -1.17         3.11 o                         
  -9 -10   3          5.76         11.16         3.85 o                         
  -8 -10   3         47.14         55.63         4.42 o                         
  -7 -10   3          6.57          5.16         3.90 o                         
  -6 -10   3          2.99          1.04         3.28 o                         
  -5 -10   3         15.41         18.47         4.20 o                         
  -4 -10   3         59.71         60.22         2.77 o                         
  -3 -10   3         44.32         48.62         2.64 o                         
  -2 -10   3          7.42          5.32         3.08 o                         
  -1 -10   3          1.12          1.48         2.23 o                         
   0 -10   3         13.82         15.70         2.65 o                         
   1 -10   3        229.59        248.97         5.68 o                         
   2 -10   3          3.23         -1.18         3.81 o                         
   3 -10   3         12.50          8.58         4.22 o                         
   4 -10   3         10.91         12.32         4.33 o                         
   5 -10   3          4.82          3.41         3.83 o                         
   6 -10   3          1.27          3.77         4.35 o                         
 -11  -9   3          0.52          1.70         3.67 o                         
 -10  -9   3          5.76          8.69         3.40 o                         
  -9  -9   3          3.18          3.67         2.34 o                         
  -8  -9   3          2.24          0.23         1.69 o                         
  -7  -9   3         42.07         42.30         2.05 o                         
  -6  -9   3          9.72          9.83         2.14 o                         
  -5  -9   3          2.49          1.48         1.93 o                         
  -4  -9   3          0.47          0.48         1.82 o                         
  -3  -9   3         40.27         43.40         2.44 o                         
  -2  -9   3         12.44         12.06         1.59 o                         
  -1  -9   3          5.64          6.16         2.07 o                         
   0  -9   3          2.16          2.53         2.12 o                         
   1  -9   3          0.43         -0.16         2.08 o                         
   2  -9   3         37.57         47.28         4.39 o                         
   3  -9   3          6.47          2.74         3.92 o                         
   4  -9   3         10.70         15.32         3.64 o                         
   5  -9   3         13.42         10.78         4.50 o                         
   6  -9   3         22.27         28.13         4.08 o                         
   7  -9   3          7.76          7.97         4.81 o                         
 -12  -8   3          0.02         -4.60         4.60 o                         
 -11  -8   3         14.01         16.06         2.31 o                         
 -10  -8   3          6.44          4.93         2.19 o                         
  -9  -8   3         23.46         17.95         1.85 o                         
  -8  -8   3         54.80         54.57         2.10 o                         
  -7  -8   3        309.70        313.42         7.26 o                         
  -6  -8   3         35.05         34.84         1.77 o                         
  -5  -8   3        214.32        226.09         4.27 o                         
  -4  -8   3          1.07          0.97         1.32 o                         
  -3  -8   3        395.68        392.01         4.55 o                         
  -2  -8   3          2.78          0.52         1.40 o                         
  -1  -8   3        118.09        122.95         2.91 o                         
   0  -8   3         51.32         52.21         2.54 o                         
   1  -8   3         34.69         35.65         2.23 o                         
   2  -8   3         61.45         63.08         2.56 o                         
   3  -8   3         14.38          7.09         3.69 o                         
   4  -8   3         45.36         49.78         4.51 o                         
   5  -8   3          1.20          2.63         3.33 o                         
   6  -8   3         16.06         15.39         4.29 o                         
   7  -8   3         89.99        105.36         5.82 o                         
   8  -8   3          2.09         -3.22         4.41 o                         
 -12  -7   3          4.05          6.47         4.18 o                         
 -11  -7   3         23.30         22.37         2.57 o                         
 -10  -7   3          0.00          0.35         2.45 o                         
  -9  -7   3          0.01          0.09         1.64 o                         
  -8  -7   3          0.00         -1.49         1.65 o                         
  -7  -7   3         14.79         17.12         1.71 o                         
  -6  -7   3         39.76         38.16         1.98 o                         
  -5  -7   3          0.10         -0.17         1.37 o                         
  -4  -7   3          7.78         10.28         1.52 o                         
  -3  -7   3          2.07          2.69         1.05 o                         
  -2  -7   3         16.37         15.73         1.18 o                         
  -1  -7   3        109.97        106.08         2.40 o                         
   0  -7   3         92.56        115.11         2.98 o                         
   1  -7   3         53.51         51.52         2.24 o                         
   2  -7   3          0.53         -0.45         2.59 o                         
   3  -7   3          0.47         -2.48         3.55 o                         
   4  -7   3         25.91         20.11         3.99 o                         
   5  -7   3          3.71          2.09         3.82 o                         
   6  -7   3          1.08          0.38         3.87 o                         
   7  -7   3         19.62         24.35         4.51 o                         
   8  -7   3         19.99         25.52         4.52 o                         
   9  -7   3          8.56         10.10         2.84 o                         
  10  -7   3          5.98          6.92         3.86 o                         
 -13  -6   3         35.31         51.50         4.76 o                         
 -12  -6   3          7.81          8.39         3.51 o                         
 -11  -6   3         54.30         62.03         4.20 o                         
 -10  -6   3          6.53          8.06         3.13 o                         
  -9  -6   3        193.59        196.66         3.61 o                         
  -8  -6   3          0.86          1.82         1.76 o                         
  -7  -6   3         90.55         92.04         2.56 o                         
  -6  -6   3         26.23         22.74         2.35 o                         
  -5  -6   3          5.36          5.11         1.40 o                         
  -4  -6   3        782.62        762.67         5.79 o                         
  -3  -6   3        674.56        620.23         3.39 o                         
  -2  -6   3        136.86        145.00         1.83 o                         
  -1  -6   3        838.47        878.47         3.93 o                         
   0  -6   3        123.71        101.92         3.56 o                         
   1  -6   3        537.25        560.45         6.85 o                         
   2  -6   3         36.51         48.36         4.67 o                         
   3  -6   3         49.98         53.90         1.97 o                         
   4  -6   3        104.44        100.05         4.57 o                         
   5  -6   3          1.47         -0.29         3.16 o                         
   6  -6   3         31.70         31.67         4.12 o                         
   7  -6   3          1.83          2.31         3.65 o                         
   8  -6   3         30.48         28.49         3.80 o                         
   9  -6   3         21.92         23.30         2.87 o                         
  10  -6   3          7.64          7.49         2.50 o                         
 -13  -5   3          1.68         -0.35         3.46 o                         
 -12  -5   3          0.30         -0.33         3.09 o                         
 -11  -5   3          5.11          1.72         3.23 o                         
 -10  -5   3         88.94         82.47         4.19 o                         
  -9  -5   3         26.05         21.99         3.37 o                         
  -8  -5   3          6.50          4.77         2.80 o                         
  -7  -5   3          1.67          4.47         2.41 o                         
  -6  -5   3         93.91         93.86         3.26 o                         
  -5  -5   3         53.51         57.51         2.61 o                         
  -4  -5   3         14.95         18.32         0.80 o                         
  -3  -5   3         70.37         68.74         1.23 o                         
  -2  -5   3        363.48        350.54         5.18 o                         
  -1  -5   3         50.63         53.74         0.88 o                         
   0  -5   3        452.34        466.08         5.95 o                         
   1  -5   3        687.04        683.93        10.01 o                         
   2  -5   3        115.46         97.69         1.60 o                         
   3  -5   3         11.42         13.18         1.49 o                         
   4  -5   3         43.48         44.28         1.48 o                         
   5  -5   3        106.38         97.53         4.32 o                         
   6  -5   3          7.10         12.69         3.18 o                         
   7  -5   3          0.99         -0.46         2.91 o                         
   8  -5   3          6.69          1.34         3.61 o                         
   9  -5   3         31.34         26.80         2.96 o                         
  10  -5   3          6.05          6.43         2.57 o                         
  11  -5   3         11.32         14.26         4.24 o                         
 -13  -4   3         13.62         16.25         3.68 o                         
 -12  -4   3          2.34          4.61         3.18 o                         
 -11  -4   3          2.70          0.61         2.93 o                         
 -10  -4   3         14.57          9.78         3.06 o                         
  -9  -4   3        187.00        178.71         5.00 o                         
  -8  -4   3        199.17        200.09         4.95 o                         
  -7  -4   3        791.37        779.52         7.97 o                         
  -6  -4   3         17.86         14.78         2.17 o                         
  -5  -4   3        240.60        234.20         4.01 o                         
  -4  -4   3        218.06        249.87         3.84 o                         
  -3  -4   3        247.87        266.38         3.46 o                         
  -2  -4   3        139.34        129.69         1.34 o                         
  -1  -4   3        431.40        386.10         5.05 o                         
   0  -4   3       4356.30       4292.23         5.10 o                         
   1  -4   3        677.82        664.24         5.45 o                         
   2  -4   3       1710.11       1653.29        17.02 o                         
   3  -4   3        232.92        232.82         3.99 o                         
   4  -4   3         77.61         65.15         2.60 o                         
   5  -4   3         80.33         84.72         1.77 o                         
   6  -4   3         23.05         24.48         3.19 o                         
   7  -4   3         51.02         42.09         3.48 o                         
   8  -4   3         49.22         42.72         3.92 o                         
   9  -4   3         24.05         24.22         2.73 o                         
  10  -4   3        234.96        250.70         7.27 o                         
  11  -4   3          8.38         12.42         3.84 o                         
 -13  -3   3          5.93          9.94         4.01 o                         
 -12  -3   3         13.59         18.24         3.62 o                         
 -11  -3   3          0.91          2.30         3.13 o                         
 -10  -3   3         11.52         11.62         3.36 o                         
  -9  -3   3        215.89        206.70         5.34 o                         
  -8  -3   3         13.22         12.75         2.84 o                         
  -7  -3   3         19.83         17.49         2.63 o                         
  -6  -3   3         35.44         33.78         2.33 o                         
  -5  -3   3          2.69          2.54         0.98 o                         
  -4  -3   3          4.89          3.75         0.99 o                         
  -3  -3   3          2.29          3.84         1.00 o                         
  -2  -3   3         27.47         24.75         2.75 o                         
  -1  -3   3         54.22         49.21         0.80 o                         
   0  -3   3        424.28        419.46         4.91 o                         
   1  -3   3        518.78        488.66         2.45 o                         
   2  -3   3        338.83        316.48         4.75 o                         
   3  -3   3        176.80        164.52         2.77 o                         
   4  -3   3          0.01         -0.24         0.93 o                         
   5  -3   3         44.45         47.19         1.32 o                         
   6  -3   3          1.53          2.46         1.58 o                         
   7  -3   3         25.14         25.11         2.13 o                         
   8  -3   3         51.52         39.47         3.27 o                         
   9  -3   3         88.09         97.31         3.23 o                         
  10  -3   3         38.11         29.82         4.07 o                         
  11  -3   3         17.34         13.46         4.35 o                         
  12  -3   3          0.89          2.50         3.37 o                         
 -12  -2   3          0.03          0.79         2.70 o                         
 -11  -2   3          1.07          0.71         3.33 o                         
 -10  -2   3        198.82        184.60         5.26 o                         
  -9  -2   3       1617.68       1576.42        12.65 o                         
  -8  -2   3       1699.54       1663.20        12.09 o                         
  -7  -2   3        770.55        762.90         7.75 o                         
  -6  -2   3        807.98        696.00         6.80 o                         
  -5  -2   3        326.74        368.45        10.42 o                         
  -4  -2   3        119.69        148.86         4.78 o                         
  -3  -2   3        276.62        300.32         5.47 o                         
  -2  -2   3       1082.98       1119.34         8.25 o                         
  -1  -2   3         21.65         15.37         1.08 o                         
   0  -2   3       7493.55       7124.07        41.24 o                         
   1  -2   3       2664.41       2633.96         7.43 o                         
   2  -2   3        237.41        245.17         7.75 o                         
   3  -2   3        313.86        302.34         2.03 o                         
   4  -2   3        307.50        299.66         2.11 o                         
   5  -2   3       1302.61       1371.04        13.81 o                         
   6  -2   3         35.01         35.70         1.83 o                         
   7  -2   3        103.89        102.66         2.57 o                         
   8  -2   3          1.32          0.04         1.84 o                         
   9  -2   3          2.44         -1.10         3.08 o                         
  10  -2   3         71.70         70.41         4.62 o                         
  11  -2   3        161.42        188.15         6.26 o                         
  12  -2   3          0.23          2.23         4.05 o                         
 -12  -1   3          0.01         -1.64         3.48 o                         
 -11  -1   3          1.63         -1.08         3.39 o                         
 -10  -1   3          2.09          0.66         2.99 o                         
  -9  -1   3         75.88         75.26         4.31 o                         
  -8  -1   3         19.51         18.16         3.11 o                         
  -7  -1   3         74.28         72.61         3.40 o                         
  -6  -1   3         27.63         27.41         1.60 o                         
  -5  -1   3         69.45         72.20         2.08 o                         
  -4  -1   3         45.39         50.45         1.28 o                         
  -3  -1   3          9.54          8.07         0.64 o                         
  -2  -1   3         12.66         15.19         0.62 o                         
  -1  -1   3         30.59         32.59         0.93 o                         
   0  -1   3         63.56         60.91         0.90 o                         
   1  -1   3          0.61          0.64         1.03 o                         
   2  -1   3        365.09        411.10         1.98 o                         
   3  -1   3        374.65        373.13         5.31 o                         
   4  -1   3        349.37        361.50         2.93 o                         
   5  -1   3          0.47          1.94         0.80 o                         
   6  -1   3        130.72        138.26         2.45 o                         
   7  -1   3         12.18         11.89         1.37 o                         
   8  -1   3         29.82         28.61         1.70 o                         
   9  -1   3          0.31          0.96         3.04 o                         
  10  -1   3          0.04          0.58         2.93 o                         
  11  -1   3          2.24          6.53         3.71 o                         
  12  -1   3          4.97          5.38         3.58 o                         
  13  -1   3          6.08          9.50         3.68 o                         
 -12   0   3          1.91          1.24         3.67 o                         
 -11   0   3          4.13          0.11         3.23 o                         
 -10   0   3         39.14         36.15         3.51 o                         
  -9   0   3          9.18          5.40         3.02 o                         
  -8   0   3        240.63        248.83         5.57 o                         
  -7   0   3        702.96        725.36         7.80 o                         
  -6   0   3         26.16         28.24         1.46 o                         
  -5   0   3       1219.91       1340.08        20.18 o                         
  -4   0   3         51.38         60.06         1.49 o                         
  -3   0   3       1453.71       1507.46        15.51 o                         
  -2   0   3       1478.15       1416.31         5.40 o                         
  -1   0   3         22.65         31.34         1.45 o                         
   0   0   3        169.45        138.92         2.31 o                         
   1   0   3       7186.94       7352.03        19.85 o                         
   2   0   3      14104.90      13821.25        66.13 o                         
   3   0   3       2418.43       2409.02         7.33 o                         
   4   0   3         62.93         57.58         1.35 o                         
   5   0   3       1884.36       1940.32        28.70 o                         
   6   0   3       1332.54       1425.92         7.87 o                         
   7   0   3        157.42        182.05         2.27 o                         
   8   0   3          2.11          0.19         1.87 o                         
   9   0   3          2.43          1.61         2.54 o                         
  10   0   3          6.91          6.30         3.16 o                         
  11   0   3          1.46          3.45         3.27 o                         
  12   0   3          2.33          1.93         3.50 o                         
  13   0   3         12.86          9.96         3.70 o                         
 -12   1   3          0.09         -0.47         2.92 o                         
 -11   1   3          6.78          6.58         3.37 o                         
 -10   1   3          8.24          7.86         3.09 o                         
  -9   1   3          2.28         -0.26         3.31 o                         
  -8   1   3         10.15          7.39         3.22 o                         
  -7   1   3          9.66         10.98         1.61 o                         
  -6   1   3         12.17         10.14         0.96 o                         
  -5   1   3         52.96         52.86         1.56 o                         
  -4   1   3         77.67         80.43         2.32 o                         
  -3   1   3         45.42         44.89         1.85 o                         
  -2   1   3          2.07          2.56         0.97 o                         
  -1   1   3         11.25         13.26         0.75 o                         
   0   1   3         60.42         59.69         1.22 o                         
   1   1   3          0.09          4.16         2.14 o                         
   2   1   3        156.20        149.75         1.30 o                         
   3   1   3       1339.30       1334.06         5.48 o                         
   4   1   3        109.33        105.57         2.70 o                         
   5   1   3        279.27        268.23         3.38 o                         
   6   1   3        238.65        271.04         5.39 o                         
   7   1   3         16.24         14.99         1.57 o                         
   8   1   3         34.79         35.56         2.16 o                         
   9   1   3          0.05         -0.60         1.74 o                         
  10   1   3          6.03          5.47         2.52 o                         
  11   1   3         33.45         43.28         3.64 o                         
  12   1   3          0.41          4.25         3.36 o                         
  13   1   3          6.10          6.24         3.00 o                         
 -11   2   3         43.98         39.77         3.94 o                         
 -10   2   3          3.33          4.91         2.85 o                         
  -9   2   3        260.00        275.49         6.41 o                         
  -8   2   3        195.36        208.12         3.56 o                         
  -7   2   3       1566.12       1619.38        18.41 o                         
  -6   2   3        197.51        203.95         3.32 o                         
  -5   2   3        467.82        493.87         3.96 o                         
  -4   2   3       1970.93       2101.58         8.39 o                         
  -3   2   3       9657.36      10642.05        87.87 o                         
  -2   2   3        707.92        730.45        10.69 o                         
  -1   2   3       2279.53       2250.85        24.09 o                         
   0   2   3       3228.22       3287.39         9.50 o                         
   1   2   3         11.13         16.76         0.93 o                         
   2   2   3        881.05        843.31         3.87 o                         
   3   2   3          0.45          0.52         0.49 o                         
   4   2   3       2457.96       2372.82         8.71 o                         
   5   2   3        339.30        380.07         2.79 o                         
   6   2   3       1089.67       1092.72         6.43 o                         
   7   2   3          9.08         16.24         1.59 o                         
   8   2   3        250.18        243.37         3.92 o                         
   9   2   3          2.18          2.14         1.69 o                         
  10   2   3         36.26         43.83         3.29 o                         
  11   2   3          0.56         -0.52         2.86 o                         
  12   2   3          7.53          4.87         2.84 o                         
  13   2   3         15.38         19.22         3.67 o                         
  14   2   3         15.34         12.29         3.62 o                         
 -11   3   3          2.43          4.33         3.81 o                         
 -10   3   3          2.87          2.60         3.45 o                         
  -9   3   3          7.58          7.06         2.23 o                         
  -8   3   3         12.61         14.35         2.08 o                         
  -7   3   3         25.52         23.76         2.03 o                         
  -6   3   3         58.28         57.60         2.11 o                         
  -5   3   3          0.45          0.88         1.39 o                         
  -4   3   3         12.60         15.40         1.34 o                         
  -3   3   3         38.51         41.94         2.17 o                         
  -2   3   3          1.27          3.49         0.92 o                         
  -1   3   3         45.25         49.87         0.96 o                         
   0   3   3        176.76        172.32         2.68 o                         
   1   3   3          2.05          3.23         0.59 o                         
   2   3   3          0.72          2.25         0.63 o                         
   3   3   3        352.63        334.98         2.64 o                         
   4   3   3         39.45         45.07         0.71 o                         
   5   3   3        756.63        755.62         4.60 o                         
   6   3   3         70.92         65.96         1.46 o                         
   7   3   3         37.81         33.85         1.72 o                         
   8   3   3         47.23         41.63         1.97 o                         
   9   3   3          0.60         -0.30         1.67 o                         
  10   3   3         18.45         15.11         2.54 o                         
  11   3   3         65.55         68.73         3.93 o                         
  12   3   3         23.63         23.94         3.35 o                         
  13   3   3          1.99          1.88         3.09 o                         
  14   3   3          0.23          1.15         3.31 o                         
 -11   4   3          1.93          1.85         3.44 o                         
 -10   4   3          6.05          8.01         3.66 o                         
  -9   4   3         81.56         86.79         3.14 o                         
  -8   4   3         21.43         18.34         2.27 o                         
  -7   4   3        220.08        205.92         3.54 o                         
  -6   4   3        860.26        843.57         6.13 o                         
  -5   4   3         33.84         36.87         1.85 o                         
  -4   4   3         76.20         78.84         2.09 o                         
  -3   4   3        104.36         99.72         2.07 o                         
  -2   4   3          1.21          4.67         1.26 o                         
  -1   4   3        112.69        115.61         1.55 o                         
   0   4   3       5671.19       5782.21         6.67 o                         
   1   4   3       1341.79       1375.64        10.94 o                         
   2   4   3        380.17        367.31         2.08 o                         
   3   4   3        147.08        164.09         1.42 o                         
   4   4   3        757.34        782.19         3.37 o                         
   5   4   3         15.56         23.15         1.69 o                         
   6   4   3         62.33         58.69         1.47 o                         
   7   4   3       1028.21       1066.54         7.72 o                         
   8   4   3        221.95        221.17         3.77 o                         
   9   4   3         42.34         45.06         2.06 o                         
  10   4   3         19.80         16.40         2.37 o                         
  11   4   3         15.07         10.97         2.42 o                         
  12   4   3         17.88         22.86         3.08 o                         
 -10   5   3          0.64         -0.58         2.60 o                         
  -9   5   3          3.21          1.39         2.37 o                         
  -8   5   3         47.08         46.26         2.68 o                         
  -7   5   3          5.93          4.58         2.09 o                         
  -6   5   3          5.84          6.88         2.01 o                         
  -5   5   3          1.16          0.98         1.65 o                         
  -4   5   3          0.29          0.92         1.37 o                         
  -3   5   3         62.86         56.20         1.87 o                         
  -2   5   3         18.77         19.23         1.50 o                         
  -1   5   3          0.54         -0.05         0.74 o                         
   0   5   3         89.07         86.81         2.00 o                         
   1   5   3         38.69         41.56         1.23 o                         
   2   5   3          5.12          4.58         0.63 o                         
   3   5   3          1.95          2.81         0.63 o                         
   4   5   3          6.33          7.38         0.51 o                         
   5   5   3        149.98        144.70         1.24 o                         
   6   5   3          0.46          0.21         0.76 o                         
   7   5   3         24.33         28.71         1.11 o                         
   8   5   3         32.15         35.32         1.26 o                         
   9   5   3         23.59         22.22         1.50 o                         
  10   5   3          4.01          4.13         3.56 o                         
  11   5   3          2.64          1.15         3.46 o                         
  12   5   3          1.21         -0.65         3.84 o                         
  13   5   3          0.06         -2.53         4.10 o                         
 -10   6   3         31.36         38.87         3.00 o                         
  -9   6   3          0.12         -1.35         2.40 o                         
  -8   6   3         19.74         22.92         2.71 o                         
  -7   6   3        272.33        277.37         4.69 o                         
  -6   6   3         27.10         26.65         2.47 o                         
  -5   6   3          2.37          2.38         1.85 o                         
  -4   6   3        298.27        281.70         3.75 o                         
  -3   6   3        482.56        477.70         6.20 o                         
  -2   6   3        569.99        556.56         3.56 o                         
  -1   6   3       1027.21        987.39         4.38 o                         
   0   6   3        343.99        372.13         3.31 o                         
   1   6   3        500.53        522.73         2.34 o                         
   2   6   3          4.96          4.40         0.72 o                         
   3   6   3        154.50        183.83         1.69 o                         
   4   6   3         24.27         20.52         0.73 o                         
   5   6   3        913.88        900.13         5.31 o                         
   6   6   3          8.11          5.24         1.16 o                         
   7   6   3        584.61        590.62         5.34 o                         
   8   6   3        618.23        621.14         4.40 o                         
   9   6   3        173.32        165.23         3.25 o                         
  10   6   3        121.54        121.46         5.22 o                         
  11   6   3        259.16        250.05         6.59 o                         
  12   6   3          3.84          0.21         4.12 o                         
  13   6   3          5.04          5.80         3.75 o                         
  -9   7   3          5.67          4.85         3.79 o                         
  -8   7   3          6.30          3.69         2.43 o                         
  -7   7   3          6.04          3.97         2.08 o                         
  -6   7   3         31.99         28.29         2.32 o                         
  -5   7   3         48.21         49.00         2.66 o                         
  -4   7   3          2.14          1.91         1.40 o                         
  -3   7   3         10.32         13.18         1.42 o                         
  -2   7   3         41.24         40.98         2.03 o                         
  -1   7   3          0.00          0.68         1.49 o                         
   0   7   3         13.75         11.95         1.51 o                         
   1   7   3        112.42        109.96         2.26 o                         
   2   7   3        194.26        190.14         3.83 o                         
   3   7   3          3.42          4.57         0.98 o                         
   4   7   3         14.19         12.35         1.44 o                         
   5   7   3         75.57         72.48         2.32 o                         
   6   7   3          2.34          0.95         1.74 o                         
   7   7   3         68.30         66.42         2.58 o                         
   8   7   3         31.98         26.81         2.18 o                         
   9   7   3          2.10          2.08         1.91 o                         
  10   7   3         25.94         27.00         3.55 o                         
  11   7   3          0.00          1.07         3.99 o                         
  12   7   3          2.94          4.83         4.23 o                         
  13   7   3          4.87          4.27         3.83 o                         
  -9   8   3          7.87         11.27         3.61 o                         
  -8   8   3          0.38          0.26         2.18 o                         
  -7   8   3         23.04         24.46         2.62 o                         
  -6   8   3          6.01          7.87         2.25 o                         
  -5   8   3         63.36         65.46         4.23 o                         
  -4   8   3         41.69         45.93         4.20 o                         
  -3   8   3        133.94        137.83         3.18 o                         
  -2   8   3          2.05          2.13         1.88 o                         
  -1   8   3          0.40          0.42         1.68 o                         
   0   8   3         11.71         10.71         1.78 o                         
   1   8   3         48.91         55.00         1.87 o                         
   2   8   3        385.74        398.30         2.98 o                         
   3   8   3        870.25        853.31         4.08 o                         
   4   8   3          9.65         10.75         1.65 o                         
   5   8   3        125.59        138.49         3.10 o                         
   6   8   3          2.60         -1.18         2.11 o                         
   7   8   3         87.19         78.75         2.97 o                         
   8   8   3        166.93        158.47        10.26 o                         
   9   8   3         11.46         11.13         2.18 o                         
  10   8   3        147.94        144.22         5.68 o                         
  11   8   3         38.22         38.75         4.33 o                         
  12   8   3         84.34         87.31         5.70 o                         
  -7   9   3          2.89          0.62         3.47 o                         
  -6   9   3         48.25         49.78         5.03 o                         
  -5   9   3          0.33          1.96         3.31 o                         
  -4   9   3         46.25         47.09         4.63 o                         
  -3   9   3          0.10         -1.70         2.15 o                         
  -2   9   3         35.18         39.40         2.32 o                         
  -1   9   3        144.09        128.35         6.60 o                         
   0   9   3         19.07         15.22         1.98 o                         
   1   9   3         37.84         35.03         1.75 o                         
   2   9   3          5.03          5.56         1.26 o                         
   3   9   3          3.09          1.63         1.26 o                         
   4   9   3          0.09          0.65         1.66 o                         
   5   9   3         91.85         88.82         3.79 o                         
   6   9   3         15.87         14.76         2.59 o                         
   7   9   3         22.76         22.44         2.57 o                         
   8   9   3          0.12         -1.69         2.37 o                         
   9   9   3          1.76          0.68         2.40 o                         
  10   9   3         14.28         11.39         2.33 o                         
  11   9   3          5.17          4.52         3.44 o                         
  12   9   3          1.48          1.65         4.41 o                         
  -6  10   3          5.83          3.13         3.44 o                         
  -5  10   3         41.41         50.56         5.22 o                         
  -4  10   3         15.61         17.12         4.43 o                         
  -3  10   3         36.20         37.28         4.55 o                         
  -2  10   3         83.86         76.32         3.05 o                         
  -1  10   3         50.84         45.82         2.82 o                         
   0  10   3        339.67        354.58         4.86 o                         
   1  10   3          5.06          3.67         1.70 o                         
   2  10   3         10.16         12.18         1.57 o                         
   3  10   3          0.01         -1.21         1.92 o                         
   4  10   3         15.40         15.59         2.65 o                         
   5  10   3        159.91        170.99         4.25 o                         
   6  10   3          2.71          6.08         2.71 o                         
   7  10   3        108.97        110.56         3.54 o                         
   8  10   3          2.07          2.44         2.30 o                         
   9  10   3         41.61         33.61         2.70 o                         
  10  10   3          1.25          0.27         3.07 o                         
  11  10   3          0.00          4.65         4.47 o                         
  -4  11   3         17.88         15.14         4.47 o                         
  -3  11   3         33.78         33.33         4.65 o                         
  -2  11   3          1.11          3.02         3.89 o                         
  -1  11   3         18.51         18.98         2.51 o                         
   0  11   3         12.36         14.31         2.19 o                         
   1  11   3          0.26         -0.23         1.65 o                         
   2  11   3         30.92         28.57         2.65 o                         
   3  11   3          6.08          5.07         1.81 o                         
   4  11   3          4.09          2.95         2.46 o                         
   5  11   3          0.66         -0.25         2.28 o                         
   6  11   3         49.02         44.44         2.92 o                         
   7  11   3         30.30         30.55         2.99 o                         
   8  11   3          4.24          3.08         2.56 o                         
   9  11   3          1.36         -1.49         4.46 o                         
  10  11   3          8.35          4.53         2.67 o                         
  11  11   3          1.56          2.69         2.64 o                         
  -3  12   3         13.82         13.55         4.75 o                         
  -2  12   3         25.48         31.31         4.21 o                         
  -1  12   3          3.90          9.04         4.13 o                         
   0  12   3          1.00          5.36         2.47 o                         
   1  12   3         44.13         41.53         2.53 o                         
   2  12   3         46.36         38.99         3.71 o                         
   3  12   3          0.00          0.61         1.98 o                         
   4  12   3         10.60          9.44         2.28 o                         
   5  12   3          1.52          2.91         3.53 o                         
   6  12   3          9.55         11.42         3.80 o                         
   7  12   3          0.04         -1.80         2.42 o                         
   8  12   3          0.54         -1.84         2.70 o                         
   9  12   3         42.51         53.28         4.27 o                         
  10  12   3          0.12         -0.98         2.41 o                         
  -1  13   3          1.91         -1.65         3.64 o                         
   0  13   3          4.21          5.39         3.49 o                         
   1  13   3          2.70          3.61         2.84 o                         
   2  13   3          9.77          8.38         2.74 o                         
   3  13   3          1.32         -4.05         4.05 o                         
   4  13   3          4.20          4.76         4.13 o                         
   5  13   3          2.50          3.42         3.76 o                         
   6  13   3          1.90          3.31         2.65 o                         
   7  13   3          0.25          3.12         2.84 o                         
   8  13   3          0.76         -3.07         3.07 o                         
   3  14   3          5.07          7.16         4.27 o                         
   4  14   3          0.16         -3.09         3.22 o                         
   5  14   3         22.24         19.24         4.26 o                         
   6  14   3          2.66          1.86         3.52 o                         
  -2 -13   4          1.56          4.17         4.43 o                         
  -1 -13   4          0.54         -2.58         3.56 o                         
  -6 -12   4          1.68          3.07         3.46 o                         
  -5 -12   4          0.00          0.52         4.02 o                         
  -4 -12   4          8.80          3.15         3.84 o                         
  -3 -12   4          1.57          2.72         4.58 o                         
  -2 -12   4         52.35         61.48         5.11 o                         
  -1 -12   4          1.14          0.10         4.17 o                         
   0 -12   4          0.81          1.06         2.69 o                         
   1 -12   4         16.77         17.73         4.82 o                         
   2 -12   4          0.77         -0.58         3.91 o                         
  -8 -11   4          6.67          8.77         4.27 o                         
  -7 -11   4          0.04         -0.38         4.23 o                         
  -6 -11   4          0.00          0.10         3.40 o                         
  -5 -11   4         19.91         19.61         4.51 o                         
  -4 -11   4          0.63         -1.77         4.19 o                         
  -3 -11   4          4.06          2.27         3.43 o                         
  -2 -11   4          0.07         -2.82         3.77 o                         
  -1 -11   4          0.90          3.47         2.41 o                         
   0 -11   4          0.67          1.43         2.65 o                         
   1 -11   4          0.97          0.83         3.21 o                         
   2 -11   4          0.91         -2.47         4.23 o                         
   3 -11   4          6.83          7.10         4.75 o                         
   4 -11   4          5.69          5.70         4.86 o                         
 -10 -10   4          5.62         14.89         4.09 o                         
  -9 -10   4          0.30         -1.62         3.90 o                         
  -8 -10   4         32.23         36.50         3.96 o                         
  -7 -10   4         39.17         37.64         4.36 o                         
  -6 -10   4         80.94         78.14         7.45 o                         
  -5 -10   4          0.00         -1.91         2.58 o                         
  -4 -10   4         18.16         19.81         5.19 o                         
  -3 -10   4         72.95         72.27         2.92 o                         
  -2 -10   4         29.09         26.81         3.81 o                         
  -1 -10   4         40.57         41.95         2.79 o                         
   0 -10   4          0.81         -1.73         2.32 o                         
   1 -10   4          0.03         -0.07         2.34 o                         
   2 -10   4          0.50          3.02         4.09 o                         
   3 -10   4         14.28         21.52         4.69 o                         
   4 -10   4         19.00         19.31         4.98 o                         
   5 -10   4         12.05         13.48         4.33 o                         
 -10  -9   4          0.60          0.00         2.11 o                         
  -9  -9   4          5.78          5.78         2.30 o                         
  -8  -9   4          2.24          3.43         2.38 o                         
  -7  -9   4         40.52         40.61         2.54 o                         
  -6  -9   4          1.79          1.77         2.09 o                         
  -5  -9   4         73.40         67.28         5.63 o                         
  -4  -9   4         12.83         11.75         2.24 o                         
  -3  -9   4         36.54         32.08         4.09 o                         
  -2  -9   4         69.00         69.48         2.37 o                         
  -1  -9   4         47.61         46.31         2.62 o                         
   0  -9   4         38.17         42.12         3.53 o                         
   1  -9   4          7.01          5.34         2.29 o                         
   2  -9   4          2.91          2.27         3.38 o                         
   3  -9   4         13.38         14.70         3.97 o                         
   4  -9   4          4.49         -0.93         4.17 o                         
   5  -9   4          2.40          3.93         3.94 o                         
   6  -9   4         14.23         15.12         4.63 o                         
   7  -9   4          1.03         -0.48         4.82 o                         
 -12  -8   4         31.31         43.18         4.57 o                         
 -11  -8   4          0.31          1.84         2.55 o                         
 -10  -8   4          0.03         -0.94         2.42 o                         
  -9  -8   4          1.02          0.27         1.70 o                         
  -8  -8   4         77.42         77.98         2.54 o                         
  -7  -8   4         13.92         18.49         2.33 o                         
  -6  -8   4          0.85          0.21         2.39 o                         
  -5  -8   4         52.41         47.16         2.99 o                         
  -4  -8   4         90.28         87.77         3.62 o                         
  -3  -8   4          0.59          0.46         1.68 o                         
  -2  -8   4         29.45         28.13         2.10 o                         
  -1  -8   4          1.40          0.76         1.89 o                         
   0  -8   4          0.64          1.81         2.48 o                         
   1  -8   4          2.28          4.75         2.12 o                         
   2  -8   4         54.90         51.12         2.53 o                         
   3  -8   4         15.34         20.12         3.77 o                         
   4  -8   4         38.46         55.24         4.89 o                         
   5  -8   4          4.55          9.13         4.09 o                         
   6  -8   4          9.07          7.72         4.15 o                         
   7  -8   4          1.15         -1.81         4.02 o                         
   8  -8   4          3.49          4.21         4.27 o                         
 -12  -7   4          1.92          1.26         2.71 o                         
 -11  -7   4          4.77          7.78         2.53 o                         
 -10  -7   4         53.09         52.68         2.80 o                         
  -9  -7   4         30.95         29.04         2.03 o                         
  -8  -7   4          2.75          3.10         1.97 o                         
  -7  -7   4          0.10         -0.23         1.88 o                         
  -6  -7   4         25.37         24.70         2.05 o                         
  -5  -7   4         21.68         27.73         2.09 o                         
  -4  -7   4         18.84         20.87         2.42 o                         
  -3  -7   4         12.07         10.11         1.58 o                         
  -2  -7   4         12.64         15.52         1.76 o                         
  -1  -7   4         36.53         33.25         1.94 o                         
   0  -7   4          7.87          9.44         2.92 o                         
   1  -7   4        143.75        134.72         4.72 o                         
   2  -7   4        109.27        111.90         4.74 o                         
   3  -7   4         75.40         64.76         4.46 o                         
   4  -7   4          4.72          2.87         3.91 o                         
   5  -7   4          0.48         -3.23         4.05 o                         
   6  -7   4          4.26          4.22         3.85 o                         
   7  -7   4          4.26          2.96         3.21 o                         
   8  -7   4         51.51         51.73         4.87 o                         
   9  -7   4          8.54          9.00         4.54 o                         
 -12  -6   4          6.56          5.30         3.09 o                         
 -11  -6   4         49.28         51.04         3.96 o                         
 -10  -6   4          0.25         -0.21         2.57 o                         
  -9  -6   4        104.52         97.48         4.10 o                         
  -8  -6   4        444.01        453.81         7.11 o                         
  -7  -6   4        246.72        232.71         5.14 o                         
  -6  -6   4          0.71          0.18         1.71 o                         
  -5  -6   4        367.36        380.94         4.89 o                         
  -4  -6   4        193.26        188.52         2.15 o                         
  -3  -6   4         31.37         27.85         1.22 o                         
  -2  -6   4        752.18        762.88         5.06 o                         
  -1  -6   4         92.91         87.70         2.97 o                         
   0  -6   4        420.90        430.10         9.56 o                         
   1  -6   4          4.61          6.40         2.73 o                         
   2  -6   4         71.73         55.82         3.54 o                         
   3  -6   4        238.49        227.36         5.59 o                         
   4  -6   4        136.79        132.35         4.85 o                         
   5  -6   4          5.29          2.81         3.74 o                         
   6  -6   4         45.88         37.33         4.07 o                         
   7  -6   4         24.21         28.13         4.22 o                         
   8  -6   4         14.68          9.44         3.98 o                         
   9  -6   4         30.64         28.70         4.19 o                         
  10  -6   4          2.60         -0.26         2.83 o                         
 -12  -5   4         30.11         31.36         4.18 o                         
 -11  -5   4         30.79         30.04         3.73 o                         
 -10  -5   4          3.60          1.44         2.66 o                         
  -9  -5   4          0.65          1.79         3.17 o                         
  -8  -5   4        135.50        139.44         4.75 o                         
  -7  -5   4         54.88         55.05         3.41 o                         
  -6  -5   4          7.87          5.54         2.31 o                         
  -5  -5   4          4.50          3.84         1.93 o                         
  -4  -5   4         66.14         73.45         1.85 o                         
  -3  -5   4         67.64         68.97         1.37 o                         
  -2  -5   4         31.87         30.97         1.24 o                         
  -1  -5   4        268.30        245.15         2.59 o                         
   0  -5   4        389.86        363.96         7.83 o                         
   1  -5   4        238.53        231.13         2.15 o                         
   2  -5   4        205.91        184.69         7.34 o                         
   3  -5   4        222.04        213.28         5.55 o                         
   4  -5   4          0.68          1.94         1.22 o                         
   5  -5   4          7.98          7.93         1.92 o                         
   6  -5   4          0.18         -1.47         2.11 o                         
   7  -5   4         13.34         13.59         3.83 o                         
   8  -5   4         17.31         14.22         3.97 o                         
   9  -5   4         36.96         42.24         4.36 o                         
  10  -5   4          5.55          2.84         3.59 o                         
 -12  -4   4         58.29         68.90         4.74 o                         
 -11  -4   4         47.78         53.53         4.03 o                         
 -10  -4   4         45.47         43.35         3.76 o                         
  -9  -4   4          3.03          0.22         3.19 o                         
  -8  -4   4          0.86          3.89         2.88 o                         
  -7  -4   4       1263.13       1249.81        10.33 o                         
  -6  -4   4         19.77         14.85         2.54 o                         
  -5  -4   4         46.77         35.65         2.31 o                         
  -4  -4   4         21.56         16.43         1.22 o                         
  -3  -4   4         33.91         40.89         1.92 o                         
  -2  -4   4         11.10         12.47         0.76 o                         
  -1  -4   4         29.66         32.88         0.79 o                         
   0  -4   4        465.86        495.34         2.92 o                         
   1  -4   4       2813.52       2737.11        11.90 o                         
   2  -4   4        382.93        347.02         8.46 o                         
   3  -4   4       1678.98       1647.03        17.75 o                         
   4  -4   4         12.54         10.15         1.20 o                         
   5  -4   4        280.75        298.83         5.99 o                         
   6  -4   4          2.10          0.17         1.84 o                         
   7  -4   4         77.42         68.23         2.71 o                         
   8  -4   4         43.25         49.15         4.14 o                         
   9  -4   4          0.07         -1.83         3.18 o                         
  10  -4   4          4.61         -1.40         4.32 o                         
  11  -4   4         19.79         17.98         4.45 o                         
 -12  -3   4          1.39          0.36         3.22 o                         
 -11  -3   4          3.29          0.68         3.33 o                         
 -10  -3   4          8.49          7.08         3.06 o                         
  -9  -3   4          5.25         -0.29         3.36 o                         
  -8  -3   4        314.60        290.89         5.98 o                         
  -7  -3   4         51.10         47.55         3.17 o                         
  -6  -3   4         15.33         13.56         2.25 o                         
  -5  -3   4          2.00          2.03         1.70 o                         
  -4  -3   4         22.89         25.83         1.23 o                         
  -3  -3   4         34.26         33.04         1.07 o                         
  -2  -3   4         19.47         21.76         1.13 o                         
  -1  -3   4          5.27          4.69         0.61 o                         
   0  -3   4         21.02         22.94         0.88 o                         
   1  -3   4        508.19        510.92         5.46 o                         
   2  -3   4        289.72        285.16         3.10 o                         
   3  -3   4        641.65        610.35         5.20 o                         
   4  -3   4        228.79        230.96         2.22 o                         
   5  -3   4         12.31         14.36         1.11 o                         
   6  -3   4         15.26         17.95         1.94 o                         
   7  -3   4          0.01          1.40         1.87 o                         
   8  -3   4         20.09         21.72         2.28 o                         
   9  -3   4          0.65         -1.37         2.38 o                         
  10  -3   4          0.13         -1.93         3.87 o                         
  11  -3   4         14.82         12.56         4.27 o                         
  12  -3   4          0.04         -0.32         3.86 o                         
 -12  -2   4          0.02          1.49         3.22 o                         
 -11  -2   4          0.47         -1.51         3.31 o                         
 -10  -2   4         69.21         75.81         4.34 o                         
  -9  -2   4          4.89          2.78         3.20 o                         
  -8  -2   4        336.01        346.01         6.20 o                         
  -7  -2   4        963.36        976.48         8.96 o                         
  -6  -2   4        138.78        129.73         3.51 o                         
  -5  -2   4        335.99        346.26        13.23 o                         
  -4  -2   4       1085.63       1186.29        18.69 o                         
  -3  -2   4       1623.91       1706.29        16.04 o                         
  -2  -2   4        479.55        543.86         2.72 o                         
  -1  -2   4        329.50        289.49         4.72 o                         
   0  -2   4       2307.36       2296.18         6.13 o                         
   1  -2   4       2299.58       2046.66        20.30 o                         
   2  -2   4       4265.61       4281.32        15.05 o                         
   3  -2   4         25.87         35.23         1.52 o                         
   4  -2   4        122.92        143.34         2.39 o                         
   5  -2   4          8.32          7.45         0.90 o                         
   6  -2   4         10.19         10.80         1.66 o                         
   7  -2   4        339.77        366.84         5.31 o                         
   8  -2   4          9.13          8.21         1.98 o                         
   9  -2   4         44.63         40.63         2.16 o                         
  10  -2   4         42.98         40.90         4.23 o                         
  11  -2   4          1.80          1.17         3.45 o                         
  12  -2   4         14.69          9.80         3.75 o                         
 -12  -1   4          2.85          8.28         3.27 o                         
 -11  -1   4          0.67         -2.78         2.78 o                         
 -10  -1   4          2.99         -0.49         3.31 o                         
  -9  -1   4         67.86         66.06         4.01 o                         
  -8  -1   4          0.64         -3.17         3.17 o                         
  -7  -1   4         20.35         14.90         2.61 o                         
  -6  -1   4          2.79          0.60         2.11 o                         
  -5  -1   4          2.51          2.10         1.22 o                         
  -4  -1   4          0.42          1.00         1.05 o                         
  -3  -1   4        260.84        273.14         8.41 o                         
  -2  -1   4          6.27          6.20         0.59 o                         
  -1  -1   4        129.79        130.78         2.39 o                         
   0  -1   4        725.99        707.08         9.65 o                         
   1  -1   4       3570.38       3541.14        15.18 o                         
   2  -1   4         29.25         26.77         1.83 o                         
   3  -1   4         27.21         25.11         1.22 o                         
   4  -1   4         30.51         31.41         1.48 o                         
   5  -1   4          5.21          3.45         1.36 o                         
   6  -1   4         60.90         52.09         1.92 o                         
   7  -1   4         51.19         58.09         2.98 o                         
   8  -1   4         17.67         12.97         1.57 o                         
   9  -1   4         35.47         40.18         2.72 o                         
  10  -1   4          6.31          0.57         3.19 o                         
  11  -1   4         37.82         39.46         4.16 o                         
  12  -1   4          0.22          0.09         3.26 o                         
  13  -1   4          0.00          2.11         3.30 o                         
 -12   0   4          0.39          1.47         3.10 o                         
 -11   0   4          5.65          2.88         3.19 o                         
 -10   0   4         14.17         18.65         3.16 o                         
  -9   0   4         37.26         38.25         3.66 o                         
  -8   0   4        594.18        589.41         7.90 o                         
  -7   0   4        423.44        433.67         6.35 o                         
  -6   0   4          0.44          2.39         2.09 o                         
  -5   0   4         11.73         12.56         1.21 o                         
  -4   0   4        935.59        939.62         9.60 o                         
  -3   0   4       8761.89       9362.68        62.66 o                         
  -2   0   4         39.10         39.32         0.90 o                         
  -1   0   4       1515.03       1550.02         9.61 o                         
   0   0   4          1.55          6.15         0.59 o                         
   1   0   4       2780.70       2828.96         9.22 o                         
   2   0   4      23460.82      21897.92        57.20 o                         
   3   0   4        352.79        322.84         6.24 o                         
   4   0   4         36.73         34.81         1.35 o                         
   5   0   4         27.32         44.23         1.59 o                         
   6   0   4        445.80        483.39         5.08 o                         
   7   0   4          0.61          3.86         1.53 o                         
   8   0   4        299.97        331.34        10.86 o                         
   9   0   4         55.00         44.21         3.25 o                         
  10   0   4        243.64        250.97         4.39 o                         
  11   0   4          0.39          1.27         2.68 o                         
  12   0   4          9.00          6.70         3.67 o                         
  13   0   4         12.45         14.94         4.07 o                         
 -12   1   4          1.27          4.86         3.68 o                         
 -11   1   4          1.62          0.33         2.93 o                         
 -10   1   4          9.13          6.88         3.24 o                         
  -9   1   4         72.35         69.49         4.13 o                         
  -8   1   4         33.52         30.68         3.16 o                         
  -7   1   4          1.15          0.98         2.73 o                         
  -6   1   4        183.08        184.56         4.22 o                         
  -5   1   4          9.48          7.76         1.16 o                         
  -4   1   4          4.01          2.20         1.56 o                         
  -3   1   4         10.95         11.09         1.48 o                         
  -2   1   4         21.01         23.30         2.41 o                         
  -1   1   4         19.80         19.39         0.94 o                         
   0   1   4          2.00          2.69         0.68 o                         
   1   1   4        149.85        162.70         1.55 o                         
   2   1   4          8.79          7.06         0.91 o                         
   3   1   4        807.20        784.31         5.56 o                         
   4   1   4        148.26        139.78         1.34 o                         
   5   1   4        253.12        249.21         2.67 o                         
   6   1   4         32.76         35.06         2.73 o                         
   7   1   4          2.18          6.93         1.27 o                         
   8   1   4         38.98         38.31         2.13 o                         
   9   1   4         22.29         22.61         2.03 o                         
  10   1   4         14.01          8.42         2.17 o                         
  11   1   4          5.76          5.72         2.97 o                         
  12   1   4          0.00          1.86         3.39 o                         
  13   1   4          0.29          0.18         3.80 o                         
  14   1   4          0.00         -0.01         3.37 o                         
 -11   2   4          2.04         -2.60         3.42 o                         
 -10   2   4          0.19          2.88         2.95 o                         
  -9   2   4          0.41          0.40         3.32 o                         
  -8   2   4        144.32        130.01         4.71 o                         
  -7   2   4       1387.16       1373.86        27.06 o                         
  -6   2   4          2.58          3.92         1.48 o                         
  -5   2   4         52.55         62.63         1.83 o                         
  -4   2   4        495.28        570.55         4.00 o                         
  -3   2   4        199.68        211.55         3.28 o                         
  -2   2   4        156.75        209.44         2.61 o                         
  -1   2   4       8624.52       8404.87        68.02 o                         
   0   2   4       1060.38       1084.88        16.75 o                         
   1   2   4       1091.54       1093.28        19.55 o                         
   2   2   4        618.07        616.99         6.24 o                         
   3   2   4         53.01         59.09         1.08 o                         
   4   2   4        829.31        743.71         3.53 o                         
   5   2   4        290.96        290.66         1.81 o                         
   6   2   4        253.45        286.51         2.17 o                         
   7   2   4       1183.28       1186.33        46.90 o                         
   8   2   4          2.94          0.68         1.54 o                         
   9   2   4         36.64         37.30         2.10 o                         
  10   2   4         43.83         45.03         2.44 o                         
  11   2   4         27.41         17.58         3.10 o                         
  12   2   4         11.66         16.29         3.01 o                         
  13   2   4          0.69         -0.61         3.24 o                         
  14   2   4          2.52         -0.43         3.29 o                         
 -11   3   4         16.24         22.08         3.83 o                         
 -10   3   4          1.60         -0.32         3.45 o                         
  -9   3   4          3.23          3.82         2.93 o                         
  -8   3   4         72.41         68.61         4.41 o                         
  -7   3   4          0.40         -0.85         1.71 o                         
  -6   3   4         82.08         76.87         2.30 o                         
  -5   3   4          3.07          3.03         1.39 o                         
  -4   3   4         13.45         12.45         1.52 o                         
  -3   3   4          0.31         -0.46         1.07 o                         
  -2   3   4         56.23         55.69         1.44 o                         
  -1   3   4        154.21        153.63         1.69 o                         
   0   3   4        158.12        164.59         1.87 o                         
   1   3   4         21.14         22.75         1.05 o                         
   2   3   4        206.74        216.64         1.76 o                         
   3   3   4        328.95        324.93         3.40 o                         
   4   3   4        115.80        113.65         1.15 o                         
   5   3   4          4.31          4.47         0.54 o                         
   6   3   4         70.10         68.20         1.47 o                         
   7   3   4          4.90          6.72         1.15 o                         
   8   3   4        266.12        271.19         5.51 o                         
   9   3   4          3.49          1.14         1.60 o                         
  10   3   4          0.05          0.90         1.82 o                         
  11   3   4         10.31         11.32         2.69 o                         
  12   3   4          3.44          3.30         3.07 o                         
  13   3   4          0.02         -1.88         3.22 o                         
 -11   4   4          8.88          1.59         3.80 o                         
 -10   4   4          0.16         -0.71         3.52 o                         
  -9   4   4         10.37          7.91         2.29 o                         
  -8   4   4         56.65         57.07         4.13 o                         
  -7   4   4         10.47          5.80         1.97 o                         
  -6   4   4         46.04         49.68         2.27 o                         
  -5   4   4        301.24        330.37        11.50 o                         
  -4   4   4        134.43        127.21         2.96 o                         
  -3   4   4       1720.86       1923.61        22.01 o                         
  -2   4   4        259.32        291.30         2.86 o                         
  -1   4   4       2073.27       2135.06         5.29 o                         
   0   4   4        736.52        786.53         2.84 o                         
   1   4   4        336.87        365.84         3.25 o                         
   2   4   4       3292.70       3289.12        22.36 o                         
   3   4   4         16.63         22.39         1.05 o                         
   4   4   4       1243.15       1240.06        11.98 o                         
   5   4   4         38.58         44.39         2.69 o                         
   6   4   4        417.87        439.14         2.82 o                         
   7   4   4          2.82          0.79         1.09 o                         
   8   4   4          5.95          6.90         1.30 o                         
   9   4   4         38.89         37.54         1.70 o                         
  10   4   4          4.45          7.19         1.58 o                         
  11   4   4         78.56         60.90         4.30 o                         
  12   4   4          5.68          5.42         2.95 o                         
  13   4   4         17.31         14.93         3.71 o                         
  14   4   4          9.88         11.26         4.56 o                         
 -10   5   4          3.65          4.74         3.46 o                         
  -9   5   4         27.82         25.61         2.50 o                         
  -8   5   4         11.40         12.40         2.40 o                         
  -7   5   4         47.51         49.14         2.63 o                         
  -6   5   4         32.98         28.36         2.16 o                         
  -5   5   4         18.80         16.97         1.77 o                         
  -4   5   4          3.31          1.74         1.40 o                         
  -3   5   4         22.08         20.63         1.51 o                         
  -2   5   4         50.61         46.56         1.31 o                         
  -1   5   4         20.82         19.58         0.96 o                         
   0   5   4          0.18         -0.06         0.61 o                         
   1   5   4          0.07          0.08         0.42 o                         
   2   5   4         85.39         93.67         1.26 o                         
   3   5   4         45.96         41.95         1.23 o                         
   4   5   4         70.12         57.57         1.11 o                         
   5   5   4         34.16         31.31         1.07 o                         
   6   5   4         24.98         22.27         1.56 o                         
   7   5   4        237.47        237.98         3.32 o                         
   8   5   4         17.28         18.67         1.95 o                         
   9   5   4          2.21          1.36         1.99 o                         
  10   5   4         17.94         19.26         2.52 o                         
  11   5   4          3.27          6.05         3.94 o                         
  12   5   4          0.85          2.78         3.69 o                         
  13   5   4          0.70          1.70         4.20 o                         
 -10   6   4          1.25         -1.71         2.82 o                         
  -9   6   4         27.35         33.61         2.95 o                         
  -8   6   4         19.65         21.04         2.47 o                         
  -7   6   4          8.76          7.32         2.10 o                         
  -6   6   4        423.89        407.31        10.81 o                         
  -5   6   4         14.24          9.35         1.99 o                         
  -4   6   4        169.16        170.56         3.14 o                         
  -3   6   4        321.54        318.54         3.64 o                         
  -2   6   4         82.96         80.37         1.66 o                         
  -1   6   4        775.03        849.31         4.69 o                         
   0   6   4       2206.18       2277.85         9.09 o                         
   1   6   4        305.19        298.10         3.81 o                         
   2   6   4         57.24         62.75         1.20 o                         
   3   6   4       2092.82       2259.28        14.44 o                         
   4   6   4        800.28        797.99         6.47 o                         
   5   6   4        487.51        535.75         4.55 o                         
   6   6   4         50.99         55.12         1.24 o                         
   7   6   4         86.82         84.46         1.88 o                         
   8   6   4          2.18          0.70         1.84 o                         
   9   6   4         38.52         48.48         2.74 o                         
  10   6   4         59.15         53.98         4.15 o                         
  11   6   4         60.52         79.29         5.08 o                         
  12   6   4         14.79         12.99         4.10 o                         
  13   6   4          0.15          7.73         3.99 o                         
  -9   7   4          3.89          4.40         2.49 o                         
  -8   7   4         12.99         16.22         3.57 o                         
  -7   7   4          0.41          1.40         2.35 o                         
  -6   7   4         38.13         35.50         2.54 o                         
  -5   7   4         11.77         15.19         2.20 o                         
  -4   7   4         86.77         88.08         2.70 o                         
  -3   7   4         45.55         41.63         1.68 o                         
  -2   7   4         31.92         31.34         1.53 o                         
  -1   7   4          1.46          1.36         1.16 o                         
   0   7   4          6.65          6.23         1.12 o                         
   1   7   4          0.41          0.87         1.53 o                         
   2   7   4         11.95         11.23         1.22 o                         
   3   7   4          1.88          3.11         0.98 o                         
   4   7   4         90.00         95.84         2.04 o                         
   5   7   4         14.06         10.07         1.10 o                         
   6   7   4        165.36        147.87         5.92 o                         
   7   7   4          0.84         -0.57         2.01 o                         
   8   7   4          2.28          0.16         1.93 o                         
   9   7   4          0.09         -1.75         2.04 o                         
  10   7   4         26.47         27.33         4.19 o                         
  11   7   4          0.51         -1.15         3.67 o                         
  12   7   4         10.13          7.24         4.35 o                         
  13   7   4          1.65          2.53         3.73 o                         
  -8   8   4         21.91         27.18         4.50 o                         
  -7   8   4         87.24         86.91         4.78 o                         
  -6   8   4         18.01         20.59         4.15 o                         
  -5   8   4         81.37         77.29         4.49 o                         
  -4   8   4        106.32        111.78         3.03 o                         
  -3   8   4          0.09          1.38         2.22 o                         
  -2   8   4         12.63         11.12         2.08 o                         
  -1   8   4        192.80        183.40         3.33 o                         
   0   8   4          3.69          4.77         1.82 o                         
   1   8   4        112.84        117.51         3.51 o                         
   2   8   4       1539.59       1501.15        10.66 o                         
   3   8   4       1146.74       1098.11         6.99 o                         
   4   8   4        146.27        144.91         4.84 o                         
   5   8   4          2.04          3.81         1.74 o                         
   6   8   4         20.90         20.14         2.19 o                         
   7   8   4       1190.53       1207.45         7.91 o                         
   8   8   4          3.56          1.42         2.21 o                         
   9   8   4          6.11          3.02         2.20 o                         
  10   8   4          0.58         -0.35         3.27 o                         
  11   8   4          5.22          2.50         2.96 o                         
  12   8   4          7.90         12.17         4.46 o                         
  13   8   4          0.10          4.02         4.62 o                         
  -7   9   4          7.72          5.92         3.43 o                         
  -6   9   4          0.02          1.27         4.13 o                         
  -5   9   4          0.00          3.12         3.55 o                         
  -4   9   4         47.20         48.96         4.11 o                         
  -3   9   4          2.74          1.31         2.27 o                         
  -2   9   4         23.48         22.95         2.40 o                         
  -1   9   4          6.07          4.93         2.11 o                         
   0   9   4          0.10         -1.15         2.02 o                         
   1   9   4          3.27          1.77         2.02 o                         
   2   9   4          4.16          4.34         1.62 o                         
   3   9   4          0.40          0.95         1.25 o                         
   4   9   4         39.72         39.17         2.03 o                         
   5   9   4          0.07          2.58         1.86 o                         
   6   9   4          0.12          0.90         2.39 o                         
   7   9   4         58.14         55.50         2.81 o                         
   8   9   4          7.38          6.52         2.27 o                         
   9   9   4          9.01          6.16         2.36 o                         
  10   9   4         24.44         19.74         2.52 o                         
  11   9   4         10.64          7.77         3.73 o                         
  12   9   4          7.49          5.67         4.47 o                         
  -6  10   4          7.93          6.69         4.19 o                         
  -5  10   4         43.03         44.31         5.04 o                         
  -4  10   4         11.37         14.72         4.47 o                         
  -3  10   4         84.15         83.84         5.20 o                         
  -2  10   4         34.68         32.78         2.46 o                         
  -1  10   4        221.17        219.87         4.11 o                         
   0  10   4        167.47        187.35         4.06 o                         
   1  10   4         13.97         17.32         2.21 o                         
   2  10   4        126.46        129.03         4.33 o                         
   3  10   4        171.43        177.16         3.36 o                         
   4  10   4        229.42        233.24         3.51 o                         
   5  10   4        511.11        526.55        10.11 o                         
   6  10   4        317.81        308.07         5.48 o                         
   7  10   4        480.64        487.23         7.33 o                         
   8  10   4         47.14         46.57         3.00 o                         
   9  10   4          3.93          2.89         2.13 o                         
  10  10   4          5.57          3.44         3.44 o                         
  11  10   4          0.94         -1.14         3.85 o                         
  -4  11   4          3.19          8.98         3.72 o                         
  -3  11   4          0.23         -0.37         3.82 o                         
  -2  11   4         81.21         97.47         5.14 o                         
  -1  11   4          4.32          2.04         2.33 o                         
   0  11   4         20.94         18.14         2.38 o                         
   1  11   4          0.48          1.66         2.24 o                         
   2  11   4          0.27         -1.85         3.37 o                         
   3  11   4          8.41          6.81         1.98 o                         
   4  11   4         13.33         13.59         2.41 o                         
   5  11   4          0.16         -0.66         2.48 o                         
   6  11   4         10.50          9.88         2.74 o                         
   7  11   4         10.86          9.03         2.79 o                         
   8  11   4          5.60         12.27         2.78 o                         
   9  11   4          0.83         -1.13         2.56 o                         
  10  11   4          0.35          0.42         4.53 o                         
  11  11   4          2.76          0.63         2.77 o                         
  -3  12   4          3.81          7.75         4.10 o                         
  -2  12   4          0.26          0.65         4.05 o                         
  -1  12   4          1.84          2.27         2.54 o                         
   0  12   4          0.55          0.08         2.31 o                         
   1  12   4          2.04          2.42         2.32 o                         
   2  12   4          3.27          5.21         3.29 o                         
   3  12   4         43.04         47.86         4.23 o                         
   4  12   4          0.19         -1.30         2.00 o                         
   5  12   4         40.22         50.36         3.45 o                         
   6  12   4          9.50          4.75         2.87 o                         
   7  12   4         48.83         45.82         3.22 o                         
   8  12   4          9.87          6.05         2.81 o                         
   9  12   4          1.40          0.44         4.48 o                         
  10  12   4         28.82         18.41         9.77 o                         
  -1  13   4          7.60         14.12         4.49 o                         
   0  13   4         15.72         20.98         2.80 o                         
   1  13   4          9.99         17.70         4.11 o                         
   2  13   4          0.01          9.93         2.65 o                         
   3  13   4          0.27          3.03         3.70 o                         
   4  13   4          0.15          4.39         3.84 o                         
   5  13   4          1.83          0.51         5.17 o                         
   6  13   4          5.26          4.02         3.61 o                         
   7  13   4         24.10         23.78         3.05 o                         
   8  13   4          0.53         -0.74         4.13 o                         
   1  14   4          1.67          6.39         3.90 o                         
   2  14   4         19.11         29.67         4.08 o                         
   5  14   4          0.03          0.99         4.05 o                         
   6  14   4          0.95          2.28         3.69 o                         
  -5 -12   5          0.06         -4.68         4.68 o                         
  -4 -12   5          6.79          3.84         4.69 o                         
  -3 -12   5          1.52         -0.13         3.93 o                         
  -2 -12   5         13.49         12.40         4.58 o                         
  -1 -12   5          5.18          9.54         4.24 o                         
   0 -12   5          0.39          3.35         2.94 o                         
   1 -12   5          7.66          6.97         4.53 o                         
   2 -12   5         30.16         26.19         4.77 o                         
  -7 -11   5         25.91         32.01         5.12 o                         
  -6 -11   5          0.21          9.96         4.57 o                         
  -5 -11   5          1.13          2.60         3.85 o                         
  -4 -11   5          0.46         -0.86         2.88 o                         
  -3 -11   5          0.00         -0.56         2.54 o                         
  -2 -11   5         14.67         15.79         3.88 o                         
  -1 -11   5          0.51          0.72         2.42 o                         
   0 -11   5          5.78          3.36         2.80 o                         
   1 -11   5          3.96          1.47         3.36 o                         
   2 -11   5          4.85          5.11         4.26 o                         
   3 -11   5          9.64          5.92         4.71 o                         
  -9 -10   5          0.18          6.25         4.17 o                         
  -8 -10   5          6.45          5.97         2.19 o                         
  -7 -10   5          0.55          2.67         2.49 o                         
  -6 -10   5        176.65        187.51        14.39 o                         
  -5 -10   5          1.12          0.68         2.65 o                         
  -4 -10   5         28.59         30.87         3.40 o                         
  -3 -10   5          5.33          8.03         2.23 o                         
  -2 -10   5         93.19         97.63         3.22 o                         
  -1 -10   5         11.67          8.35         2.30 o                         
   0 -10   5         24.31         27.80         2.88 o                         
   1 -10   5          0.04          3.41         2.52 o                         
   2 -10   5         10.56         15.44         4.12 o                         
   3 -10   5         81.27         94.22         5.80 o                         
   4 -10   5          2.85          2.59         4.55 o                         
   5 -10   5         12.38         10.43         3.72 o                         
 -11  -9   5         14.77          8.99         3.97 o                         
 -10  -9   5         19.63         31.90         4.70 o                         
  -9  -9   5         10.85          9.38         2.47 o                         
  -8  -9   5         15.00         19.16         2.46 o                         
  -7  -9   5          6.28          7.96         2.42 o                         
  -6  -9   5          0.04         -0.61         2.20 o                         
  -5  -9   5         12.82         10.16         2.59 o                         
  -4  -9   5         27.37         22.73         2.86 o                         
  -3  -9   5         25.59         24.28         3.20 o                         
  -2  -9   5          1.15          1.83         2.03 o                         
  -1  -9   5          6.94          7.77         3.31 o                         
   0  -9   5         11.39         11.56         2.63 o                         
   1  -9   5          4.29          6.01         2.33 o                         
   2  -9   5         75.49         75.62         4.99 o                         
   3  -9   5          6.56          2.73         3.48 o                         
   4  -9   5          2.80          2.81         4.40 o                         
   5  -9   5          6.38          6.20         3.67 o                         
   6  -9   5          0.02         -4.05         4.32 o                         
 -11  -8   5          2.16         -2.24         3.60 o                         
 -10  -8   5         10.36         16.37         3.82 o                         
  -9  -8   5         69.24         72.35         4.05 o                         
  -8  -8   5         51.00         50.58         4.00 o                         
  -7  -8   5         46.29         43.44         3.46 o                         
  -6  -8   5          3.17          2.77         2.55 o                         
  -5  -8   5        101.92         98.81         4.15 o                         
  -4  -8   5          1.54          0.28         2.58 o                         
  -3  -8   5         23.16         20.38         3.10 o                         
  -2  -8   5        317.01        289.91         5.92 o                         
  -1  -8   5        262.88        255.26         3.91 o                         
   0  -8   5         14.67         19.02         3.62 o                         
   1  -8   5        163.21        152.90         5.02 o                         
   2  -8   5         21.18         27.39         2.50 o                         
   3  -8   5         18.12         15.61         4.11 o                         
   4  -8   5          9.28         12.80         3.79 o                         
   5  -8   5          0.95          1.56         3.49 o                         
   6  -8   5          5.80          8.57         3.54 o                         
   7  -8   5          2.34          2.06         3.66 o                         
   8  -8   5         17.18         19.63         4.62 o                         
 -11  -7   5          1.00          1.47         2.32 o                         
 -10  -7   5          0.96          2.31         2.36 o                         
  -9  -7   5         10.46          5.92         2.26 o                         
  -8  -7   5         22.96         21.97         2.25 o                         
  -7  -7   5         96.59        110.23         4.39 o                         
  -6  -7   5         99.90        102.17         4.11 o                         
  -5  -7   5         30.53         26.22         2.70 o                         
  -4  -7   5         16.62         14.02         2.71 o                         
  -3  -7   5         24.65         29.38         2.65 o                         
  -2  -7   5         19.77         18.25         1.79 o                         
  -1  -7   5        228.36        212.93         3.42 o                         
   0  -7   5         36.30         35.41         3.39 o                         
   1  -7   5         94.07        101.43         4.44 o                         
   2  -7   5         33.98         31.39         3.94 o                         
   3  -7   5         45.55         42.43         4.26 o                         
   4  -7   5          2.56          2.31         3.79 o                         
   5  -7   5          0.58          1.35         3.44 o                         
   6  -7   5         28.02         26.41         4.27 o                         
   7  -7   5          0.11         -2.41         4.11 o                         
   8  -7   5          7.88         11.87         3.72 o                         
   9  -7   5          1.15         -4.28         4.28 o                         
 -12  -6   5         21.70         18.06         4.18 o                         
 -11  -6   5          2.30          0.76         3.54 o                         
 -10  -6   5          8.62         13.54         3.58 o                         
  -9  -6   5         38.28         35.00         3.54 o                         
  -8  -6   5         19.59         26.66         3.42 o                         
  -7  -6   5         37.34         37.54         3.42 o                         
  -6  -6   5        361.26        379.09         4.29 o                         
  -5  -6   5        437.43        452.01         4.27 o                         
  -4  -6   5         10.76          7.80         1.46 o                         
  -3  -6   5         17.13         18.74         1.54 o                         
  -2  -6   5        443.42        446.91         4.20 o                         
  -1  -6   5        192.87        207.69         3.15 o                         
   0  -6   5        109.74         96.49         2.55 o                         
   1  -6   5        270.60        275.40         5.52 o                         
   2  -6   5        646.20        597.50         7.83 o                         
   3  -6   5         59.15         65.49         4.19 o                         
   4  -6   5          0.79          0.67         3.25 o                         
   5  -6   5         42.21         50.28         4.43 o                         
   6  -6   5         36.87         34.72         4.24 o                         
   7  -6   5          5.15          3.47         3.25 o                         
   8  -6   5          0.50         -0.93         3.94 o                         
   9  -6   5          6.28         10.33         4.42 o                         
  10  -6   5          0.01         -0.31         3.31 o                         
 -12  -5   5          0.77         -0.14         3.72 o                         
 -11  -5   5          3.36         -1.02         2.90 o                         
 -10  -5   5         18.43         20.69         3.31 o                         
  -9  -5   5        124.83        122.51         4.78 o                         
  -8  -5   5        183.19        173.60         5.22 o                         
  -7  -5   5          0.09         -2.69         2.69 o                         
  -6  -5   5         45.31         50.08         3.20 o                         
  -5  -5   5          5.39          7.17         2.18 o                         
  -4  -5   5          2.02          3.35         1.32 o                         
  -3  -5   5         23.92         18.45         1.25 o                         
  -2  -5   5         15.46         17.30         1.53 o                         
  -1  -5   5         71.57         58.02         1.90 o                         
   0  -5   5          0.48         -0.28         1.59 o                         
   1  -5   5         65.33         65.22         2.80 o                         
   2  -5   5         29.18         33.61         3.14 o                         
   3  -5   5        193.92        153.32         3.36 o                         
   4  -5   5        173.49        161.24         4.24 o                         
   5  -5   5          2.10          1.84         1.95 o                         
   6  -5   5         10.07         12.85         2.26 o                         
   7  -5   5         27.33         22.90         2.56 o                         
   8  -5   5          0.00         -2.53         3.68 o                         
   9  -5   5          5.43         -1.46         3.90 o                         
  10  -5   5         20.13         19.06         4.33 o                         
 -12  -4   5          0.23          2.61         3.95 o                         
 -11  -4   5          0.03          1.04         3.35 o                         
 -10  -4   5         39.75         31.35         3.71 o                         
  -9  -4   5        229.77        229.58         5.97 o                         
  -8  -4   5       1573.63       1516.57        12.54 o                         
  -7  -4   5          4.14          0.23         3.16 o                         
  -6  -4   5          9.32          8.15         2.63 o                         
  -5  -4   5        207.80        213.64         5.04 o                         
  -4  -4   5        211.82        206.60         2.70 o                         
  -3  -4   5         61.90         59.41         1.67 o                         
  -2  -4   5        167.39        157.83         2.43 o                         
  -1  -4   5        341.15        345.36         3.26 o                         
   0  -4   5        451.42        469.17         2.79 o                         
   1  -4   5       1583.03       1561.30         9.79 o                         
   2  -4   5         96.45         98.19         1.68 o                         
   3  -4   5        163.27        160.65         2.66 o                         
   4  -4   5          7.82         11.76         1.68 o                         
   5  -4   5          2.63          1.25         1.87 o                         
   6  -4   5        176.30        188.08         5.67 o                         
   7  -4   5         83.09         82.46         8.28 o                         
   8  -4   5          0.33         -0.36         2.28 o                         
   9  -4   5         21.69         14.72         3.78 o                         
  10  -4   5          2.84         -0.66         2.42 o                         
  11  -4   5          6.59          9.47         4.20 o                         
 -12  -3   5          1.26          2.97         3.53 o                         
 -11  -3   5          3.92          6.02         3.40 o                         
 -10  -3   5          2.98          1.24         2.64 o                         
  -9  -3   5          2.38         -2.71         2.99 o                         
  -8  -3   5         73.25         61.93         3.91 o                         
  -7  -3   5         73.96         62.91         3.55 o                         
  -6  -3   5        153.91        154.86         4.18 o                         
  -5  -3   5         10.00          8.04         1.52 o                         
  -4  -3   5        217.11        218.35         2.78 o                         
  -3  -3   5         40.15         36.93         1.43 o                         
  -2  -3   5         17.39         15.14         1.03 o                         
  -1  -3   5        159.01        161.02         5.88 o                         
   0  -3   5        108.16        108.22         1.88 o                         
   1  -3   5        277.88        277.32         3.39 o                         
   2  -3   5        430.94        418.94         2.77 o                         
   3  -3   5         32.41         28.95         2.10 o                         
   4  -3   5         20.46         17.39         1.77 o                         
   5  -3   5        220.94        230.39         9.02 o                         
   6  -3   5          4.44          2.65         1.80 o                         
   7  -3   5         16.96         20.23         2.13 o                         
   8  -3   5          5.36          6.34         2.23 o                         
   9  -3   5         58.85         66.17         2.84 o                         
  10  -3   5         12.72         10.76         4.02 o                         
  11  -3   5          0.38          0.88         3.64 o                         
  12  -3   5          0.38          0.68         4.23 o                         
 -12  -2   5          6.24          6.19         3.50 o                         
 -11  -2   5         14.31         11.01         2.97 o                         
 -10  -2   5          0.13         -0.79         2.66 o                         
  -9  -2   5         28.24         20.28         3.22 o                         
  -8  -2   5         67.63         63.58         3.64 o                         
  -7  -2   5        424.00        407.93         6.36 o                         
  -6  -2   5        212.35        234.95         4.73 o                         
  -5  -2   5          3.51          1.32         1.91 o                         
  -4  -2   5        353.50        400.35         7.51 o                         
  -3  -2   5        806.57        888.27        15.29 o                         
  -2  -2   5         14.90         14.89         0.88 o                         
  -1  -2   5         71.97         63.93         1.19 o                         
   0  -2   5       3397.72       3463.41        23.14 o                         
   1  -2   5       3044.21       3036.56        17.61 o                         
   2  -2   5       1278.16       1363.30         9.10 o                         
   3  -2   5       1048.21        990.59        11.91 o                         
   4  -2   5        798.21        759.55         8.23 o                         
   5  -2   5         87.83         84.35         2.28 o                         
   6  -2   5        102.58        111.56         2.60 o                         
   7  -2   5         56.58         43.23         2.24 o                         
   8  -2   5          0.12          0.07         1.98 o                         
   9  -2   5         10.04          6.87         2.25 o                         
  10  -2   5         19.18         17.22         2.72 o                         
  11  -2   5          2.84          2.83         3.68 o                         
  12  -2   5          0.05         -0.27         3.30 o                         
 -12  -1   5          0.00         -0.86         3.03 o                         
 -11  -1   5          1.35          0.04         3.39 o                         
 -10  -1   5         10.84          5.84         2.87 o                         
  -9  -1   5         26.81         28.13         3.22 o                         
  -8  -1   5        110.57        108.25         4.45 o                         
  -7  -1   5         21.88         18.07         2.83 o                         
  -6  -1   5          6.77          5.20         2.25 o                         
  -5  -1   5          9.28          8.14         1.84 o                         
  -4  -1   5        124.76        133.26         2.48 o                         
  -3  -1   5         38.07         46.49         1.29 o                         
  -2  -1   5         68.96         79.99         1.37 o                         
  -1  -1   5          5.92          6.16         0.75 o                         
   0  -1   5         43.91         43.43         1.10 o                         
   1  -1   5        429.16        433.42         2.82 o                         
   2  -1   5          0.76          0.08         0.73 o                         
   3  -1   5        148.25        156.37         1.69 o                         
   4  -1   5        262.68        262.72         2.93 o                         
   5  -1   5        421.47        380.83         3.62 o                         
   6  -1   5          0.14          0.17         1.61 o                         
   7  -1   5          3.39          2.94         1.68 o                         
   8  -1   5         28.21         25.87         2.02 o                         
   9  -1   5         22.96         22.97         2.46 o                         
  10  -1   5          0.39          1.63         2.45 o                         
  11  -1   5          0.27          1.14         3.46 o                         
  12  -1   5          5.33          6.98         2.98 o                         
  13  -1   5          3.87          5.53         4.07 o                         
 -11   0   5          2.86          6.23         3.52 o                         
 -10   0   5         15.42         14.84         3.37 o                         
  -9   0   5         30.37         26.13         3.45 o                         
  -8   0   5        380.67        366.42         6.58 o                         
  -7   0   5         32.36         24.86         2.97 o                         
  -6   0   5        406.48        405.76         5.81 o                         
  -5   0   5        184.83        172.06         3.69 o                         
  -4   0   5        753.54        872.67        23.91 o                         
  -3   0   5       1927.25       2122.43        19.14 o                         
  -2   0   5       1465.60       1587.91        19.10 o                         
  -1   0   5        449.30        496.51         2.56 o                         
   0   0   5        380.30        343.82         4.52 o                         
   1   0   5       1078.98       1110.79         5.79 o                         
   2   0   5       1083.42       1168.06        10.97 o                         
   3   0   5        385.45        332.13         2.51 o                         
   4   0   5        296.74        283.60         2.54 o                         
   5   0   5        239.88        224.56         2.73 o                         
   6   0   5        289.25        273.90        10.48 o                         
   7   0   5        237.14        251.50         3.25 o                         
   8   0   5          2.68          1.47         3.09 o                         
   9   0   5         22.87         25.53         2.31 o                         
  10   0   5         38.97         43.79         2.76 o                         
  11   0   5          3.79          3.17         2.21 o                         
  12   0   5          1.60          2.59         3.69 o                         
  13   0   5          0.12         -0.53         3.17 o                         
 -11   1   5         11.97         15.38         3.86 o                         
 -10   1   5          1.57          3.28         3.41 o                         
  -9   1   5         38.31         33.34         3.51 o                         
  -8   1   5         53.01         52.60         3.79 o                         
  -7   1   5          0.64         -1.42         2.83 o                         
  -6   1   5        140.38        135.62         3.81 o                         
  -5   1   5          6.66          6.14         1.78 o                         
  -4   1   5         16.88         17.39         1.62 o                         
  -3   1   5         42.93         47.43         1.58 o                         
  -2   1   5        294.46        334.40         2.82 o                         
  -1   1   5        541.49        562.51         8.97 o                         
   0   1   5        343.75        350.73         2.46 o                         
   1   1   5        135.22        131.16         1.37 o                         
   2   1   5        168.66        179.49         1.41 o                         
   3   1   5        172.83        163.08         1.38 o                         
   4   1   5         47.30         48.08         0.98 o                         
   5   1   5          0.59          2.03         0.91 o                         
   6   1   5        184.34        179.47         3.34 o                         
   7   1   5        163.32        140.77         2.41 o                         
   8   1   5         10.87          8.88         1.81 o                         
   9   1   5          1.38          0.77         1.80 o                         
  10   1   5          0.14          0.63         2.04 o                         
  11   1   5         34.16         35.79         2.52 o                         
  12   1   5         13.59         13.06         3.54 o                         
  13   1   5          3.45          3.14         3.47 o                         
  14   1   5         12.99         17.05         4.09 o                         
 -11   2   5          0.09          1.78         2.91 o                         
 -10   2   5         33.94         38.23         3.90 o                         
  -9   2   5         16.48         14.50         3.23 o                         
  -8   2   5         17.30         13.66         2.83 o                         
  -7   2   5        199.92        191.07         4.95 o                         
  -6   2   5         98.82        104.92         3.64 o                         
  -5   2   5        172.91        154.26         3.58 o                         
  -4   2   5         53.39         37.77         2.07 o                         
  -3   2   5       2095.63       2301.19        10.19 o                         
  -2   2   5        630.02        797.28         4.26 o                         
  -1   2   5       2648.23       3004.83         9.72 o                         
   0   2   5        551.80        578.35         3.24 o                         
   1   2   5       3085.48       3158.44         5.25 o                         
   2   2   5          0.90          0.61         0.93 o                         
   3   2   5        476.80        500.00         3.02 o                         
   4   2   5          1.22          1.31         0.80 o                         
   5   2   5         48.89         51.57         2.04 o                         
   6   2   5         38.70         43.54         1.21 o                         
   7   2   5         74.77         69.54         1.80 o                         
   8   2   5        103.90         89.39         2.46 o                         
   9   2   5          0.36          0.05         1.82 o                         
  10   2   5         19.02         18.81         2.11 o                         
  11   2   5          1.07          1.55         1.97 o                         
  12   2   5         15.71         11.70         2.57 o                         
  13   2   5         24.55         28.14         3.20 o                         
  14   2   5          1.61         -0.40         3.42 o                         
 -11   3   5         10.11          6.43         3.57 o                         
 -10   3   5          0.81         -1.39         3.35 o                         
  -9   3   5         15.00         15.40         2.91 o                         
  -8   3   5         68.08         66.14         3.71 o                         
  -7   3   5         47.62         40.56         3.16 o                         
  -6   3   5         55.41         54.27         3.13 o                         
  -5   3   5         95.67         96.84         2.34 o                         
  -4   3   5         32.99         32.70         2.08 o                         
  -3   3   5          1.27          2.04         1.35 o                         
  -2   3   5          9.92         12.75         1.10 o                         
  -1   3   5         67.29         70.88         1.57 o                         
   0   3   5        116.02        118.01         1.45 o                         
   1   3   5          7.73          9.07         0.52 o                         
   2   3   5        183.33        175.70         1.75 o                         
   3   3   5         43.84         45.54         1.21 o                         
   4   3   5        191.04        181.52         2.02 o                         
   5   3   5         59.81         61.66         0.81 o                         
   6   3   5          0.00          0.26         0.90 o                         
   7   3   5         81.24         79.27         1.71 o                         
   8   3   5         50.31         55.40         2.76 o                         
   9   3   5         18.07         17.06         1.62 o                         
  10   3   5         16.56         17.32         1.67 o                         
  11   3   5          0.58          1.09         1.65 o                         
  12   3   5          0.79          2.82         2.21 o                         
  13   3   5          0.01         -1.84         3.86 o                         
  14   3   5          1.20          1.20         3.13 o                         
 -10   4   5          8.76          8.52         3.33 o                         
  -9   4   5         73.37         83.75         4.34 o                         
  -8   4   5         47.37         47.08         2.57 o                         
  -7   4   5        193.33        188.64         3.55 o                         
  -6   4   5        296.29        272.08         3.83 o                         
  -5   4   5         15.96         16.67         1.72 o                         
  -4   4   5         47.13         45.36         1.78 o                         
  -3   4   5        608.44        586.10         4.27 o                         
  -2   4   5       1717.99       1633.86        15.29 o                         
  -1   4   5        370.80        378.26         2.42 o                         
   0   4   5         37.17         41.23         1.00 o                         
   1   4   5         38.42         49.87         1.74 o                         
   2   4   5       2085.03       2302.46         7.15 o                         
   3   4   5        293.51        295.10         2.38 o                         
   4   4   5        128.86        128.70         3.12 o                         
   5   4   5       1102.09       1119.36         4.44 o                         
   6   4   5        150.95        130.45         1.68 o                         
   7   4   5          0.83          1.40         1.03 o                         
   8   4   5         91.69        101.01         2.04 o                         
   9   4   5         54.68         52.59         2.45 o                         
  10   4   5        300.20        333.91         6.63 o                         
  11   4   5         13.84         14.38         2.45 o                         
  12   4   5         90.48         96.75         3.41 o                         
  13   4   5          0.31         -1.63         4.02 o                         
  14   4   5          0.13          3.03         3.21 o                         
 -10   5   5          3.15         -3.79         3.79 o                         
  -9   5   5          2.45          1.40         2.15 o                         
  -8   5   5          1.12          1.10         2.18 o                         
  -7   5   5         25.53         23.34         2.48 o                         
  -6   5   5         47.32         49.72         3.16 o                         
  -5   5   5         61.17         63.36         2.33 o                         
  -4   5   5         65.56         66.01         2.13 o                         
  -3   5   5          5.00          5.60         1.14 o                         
  -2   5   5          6.53          6.93         1.05 o                         
  -1   5   5         21.54         18.93         1.01 o                         
   0   5   5        111.28        119.82         2.52 o                         
   1   5   5         10.51          7.65         1.06 o                         
   2   5   5        229.76        237.13         2.55 o                         
   3   5   5         14.22         14.62         1.11 o                         
   4   5   5         73.21         64.03         1.52 o                         
   5   5   5          0.23          0.71         0.81 o                         
   6   5   5         29.85         32.38         1.72 o                         
   7   5   5          9.91          8.93         1.63 o                         
   8   5   5         25.39         22.84         2.26 o                         
   9   5   5          2.96          0.30         2.09 o                         
  10   5   5          2.24          1.57         2.35 o                         
  11   5   5          0.09          0.69         2.25 o                         
  12   5   5          0.65          1.47         2.39 o                         
  13   5   5          0.67          3.30         3.46 o                         
  14   5   5          0.51         -2.63         3.74 o                         
 -10   6   5          0.25         -2.82         3.53 o                         
  -9   6   5         57.27         69.73         3.21 o                         
  -8   6   5         94.24        106.26         3.38 o                         
  -7   6   5          6.95          5.54         2.74 o                         
  -6   6   5         84.24         81.18         2.87 o                         
  -5   6   5         74.86         72.74         2.64 o                         
  -4   6   5         59.36         67.36         2.24 o                         
  -3   6   5         29.02         34.11         4.10 o                         
  -2   6   5        602.48        600.70         3.66 o                         
  -1   6   5        841.95        786.80         9.24 o                         
   0   6   5        554.14        525.68         6.29 o                         
   1   6   5         12.80         23.66         1.22 o                         
   2   6   5        591.31        645.49         3.65 o                         
   3   6   5        219.34        220.73         5.86 o                         
   4   6   5         27.97         27.89         1.35 o                         
   5   6   5        211.56        216.90         2.01 o                         
   6   6   5          1.19          2.67         1.20 o                         
   7   6   5        249.96        263.06         6.01 o                         
   8   6   5        180.31        170.16         3.25 o                         
   9   6   5         27.89         26.13         2.42 o                         
  10   6   5          3.22          2.25         2.07 o                         
  11   6   5        170.07        173.46         4.29 o                         
  12   6   5          2.66          0.00         3.67 o                         
  13   6   5         61.21         58.46         5.32 o                         
  -9   7   5          5.35          5.20         2.46 o                         
  -8   7   5          0.87          0.79         2.30 o                         
  -7   7   5         59.39         62.68         5.47 o                         
  -6   7   5         39.99         41.35         2.61 o                         
  -5   7   5        113.69        110.56         4.78 o                         
  -4   7   5          5.16          6.25         2.26 o                         
  -3   7   5         58.67         52.45         2.62 o                         
  -2   7   5          6.94          6.41         1.48 o                         
  -1   7   5          9.20          9.81         1.31 o                         
   0   7   5          4.78          4.00         1.22 o                         
   1   7   5        150.36        138.75         2.00 o                         
   2   7   5         67.75         61.73         1.88 o                         
   3   7   5          8.39          9.76         1.79 o                         
   4   7   5         86.21         82.58         2.53 o                         
   5   7   5         23.54         24.17         1.41 o                         
   6   7   5         30.12         29.15         3.01 o                         
   7   7   5          4.86          0.37         3.31 o                         
   8   7   5          2.59          3.69         3.36 o                         
   9   7   5         54.29         53.22         4.47 o                         
  10   7   5         57.67         55.58         4.09 o                         
  11   7   5          5.56          3.85         3.73 o                         
  12   7   5          3.48          2.14         3.20 o                         
  13   7   5          0.07          3.25         3.69 o                         
  -8   8   5          3.50          1.12         4.27 o                         
  -7   8   5          2.76         -1.79         3.09 o                         
  -6   8   5         17.64         19.68         4.24 o                         
  -5   8   5          7.27          8.66         2.48 o                         
  -4   8   5        252.55        263.74         4.57 o                         
  -3   8   5         46.96         59.14         2.80 o                         
  -2   8   5        481.21        481.15         5.16 o                         
  -1   8   5        383.33        358.29         8.30 o                         
   0   8   5         35.68         34.09         2.13 o                         
   1   8   5         46.93         42.67         2.11 o                         
   2   8   5        170.29        151.21         2.69 o                         
   3   8   5          5.34          2.54         1.42 o                         
   4   8   5         10.65          5.90         2.09 o                         
   5   8   5        102.90        103.89         3.28 o                         
   6   8   5       1209.72       1227.06         9.38 o                         
   7   8   5          0.05         -0.57         3.18 o                         
   8   8   5          1.89          1.11         3.40 o                         
   9   8   5          3.02          0.62         3.14 o                         
  10   8   5         14.74          8.12         3.73 o                         
  11   8   5         32.06         30.30         4.27 o                         
  12   8   5          1.59          0.66         3.76 o                         
  13   8   5          9.05         12.59         4.46 o                         
  -6   9   5          2.57          6.87         4.27 o                         
  -5   9   5          5.07          2.58         3.78 o                         
  -4   9   5         15.80         15.90         2.59 o                         
  -3   9   5          3.17          3.72         2.36 o                         
  -2   9   5         98.65         97.72         3.11 o                         
  -1   9   5          0.51         -1.24         2.02 o                         
   0   9   5          2.12          3.13         2.10 o                         
   1   9   5         30.20         26.70         2.10 o                         
   2   9   5         16.76         16.08         1.61 o                         
   3   9   5         15.54         12.06         1.55 o                         
   4   9   5         25.39         24.68         2.28 o                         
   5   9   5         20.68         22.25         2.46 o                         
   6   9   5         35.96         39.77         2.67 o                         
   7   9   5         69.58         68.47         4.64 o                         
   8   9   5         43.31         53.34         4.60 o                         
   9   9   5          2.16          4.19         3.27 o                         
  10   9   5          2.05         -0.89         3.92 o                         
  11   9   5          0.42          0.95         3.88 o                         
  12   9   5          2.74          3.49         4.38 o                         
  -5  10   5          0.68          1.54         4.19 o                         
  -4  10   5         85.11         87.54         5.49 o                         
  -3  10   5         30.54         31.76         2.71 o                         
  -2  10   5         28.87         24.64         2.66 o                         
  -1  10   5        229.78        233.73         4.31 o                         
   0  10   5         33.38         32.10         2.51 o                         
   1  10   5        117.23        120.86         3.57 o                         
   2  10   5        349.70        347.51         9.42 o                         
   3  10   5        709.37        691.09        10.24 o                         
   4  10   5        209.89        198.58         4.00 o                         
   5  10   5         17.14         13.93         3.98 o                         
   6  10   5         50.91         47.77         4.06 o                         
   7  10   5         47.48         53.23         4.49 o                         
   8  10   5          0.08          0.63         3.85 o                         
   9  10   5         74.11         87.53         5.05 o                         
  10  10   5         34.35         34.69         4.87 o                         
  11  10   5          0.06         -3.68         3.88 o                         
  -4  11   5          1.17         -1.38         3.73 o                         
  -3  11   5         18.04         18.57         4.06 o                         
  -2  11   5          0.26         -0.46         2.22 o                         
  -1  11   5          0.01         -0.31         2.20 o                         
   0  11   5          0.02         -0.92         2.04 o                         
   1  11   5          2.65          1.25         2.21 o                         
   2  11   5         31.12         30.69         2.31 o                         
   3  11   5          0.04         -1.74         2.34 o                         
   4  11   5         11.12         11.46         2.50 o                         
   5  11   5          6.39          5.81         2.33 o                         
   6  11   5         36.88         38.65         4.51 o                         
   7  11   5         15.81         26.46         4.22 o                         
   8  11   5         15.32         13.13         4.32 o                         
   9  11   5          1.90          0.26         3.72 o                         
  10  11   5          0.09          3.23         4.31 o                         
  11  11   5          7.24          4.62         3.57 o                         
  -3  12   5          0.00         -0.09         3.70 o                         
  -2  12   5          0.36         -3.56         4.20 o                         
  -1  12   5         26.08         25.54         2.89 o                         
   0  12   5          2.11         -0.52         2.47 o                         
   1  12   5         59.42         57.55         2.96 o                         
   2  12   5          0.11         -2.10         2.90 o                         
   3  12   5          0.34          1.34         2.85 o                         
   4  12   5         13.28         10.66         2.69 o                         
   5  12   5         16.29         13.51         2.63 o                         
   6  12   5         36.51         39.02         4.41 o                         
   7  12   5         40.79         46.71         4.29 o                         
   8  12   5         10.47         20.36         4.54 o                         
   9  12   5          2.11         -2.87         3.67 o                         
  -1  13   5          0.09         -0.76         3.95 o                         
   0  13   5          4.79          4.97         2.67 o                         
   1  13   5          3.67          2.11         3.75 o                         
   2  13   5          0.91          4.07         3.37 o                         
   3  13   5          0.30          4.19         3.97 o                         
   4  13   5          7.02         10.43         2.82 o                         
   5  13   5         15.11         12.53         3.59 o                         
   6  13   5          5.56          9.96         3.83 o                         
   7  13   5          0.20          0.08         3.75 o                         
   8  13   5          5.34          8.58         4.21 o                         
   1  14   5          0.00          2.59         4.08 o                         
   2  14   5         15.09         10.52         3.83 o                         
   3  14   5         61.44         75.56         5.19 o                         
   5  14   5         11.65         14.93         4.55 o                         
  -3 -12   6          0.00          0.55         4.76 o                         
  -2 -12   6          0.99          4.58         4.33 o                         
  -1 -12   6          0.07         -2.25         3.97 o                         
   0 -12   6          0.00         -1.90         3.99 o                         
   1 -12   6          3.55          4.01         3.76 o                         
  -6 -11   6          0.31         -0.49         2.25 o                         
  -5 -11   6          9.20          6.58         2.26 o                         
  -4 -11   6         23.38         17.23         2.79 o                         
  -3 -11   6          0.11         -2.17         2.47 o                         
  -2 -11   6          8.12          5.70         4.40 o                         
  -1 -11   6         19.39         18.12         2.91 o                         
   0 -11   6          0.61          0.92         3.13 o                         
   1 -11   6          6.32         12.51         4.42 o                         
   2 -11   6          5.75          2.06         3.85 o                         
   3 -11   6          0.58          3.27         3.91 o                         
  -9 -10   6          0.30          1.69         3.15 o                         
  -8 -10   6          2.37          4.78         2.33 o                         
  -7 -10   6          0.12          5.44         3.17 o                         
  -6 -10   6        105.60        118.51         7.41 o                         
  -5 -10   6          0.29          0.64         3.43 o                         
  -4 -10   6          4.71          2.23         3.20 o                         
  -3 -10   6          0.30         -1.05         3.39 o                         
  -2 -10   6         85.24         99.40         3.58 o                         
  -1 -10   6         25.25         30.09         3.02 o                         
   0 -10   6         10.17         12.94         2.83 o                         
   1 -10   6          5.71          8.10         2.58 o                         
   2 -10   6         11.58         12.01         4.52 o                         
   3 -10   6          0.04          1.83         4.44 o                         
   4 -10   6          0.59          2.77         3.50 o                         
   5 -10   6          4.86          5.76         5.05 o                         
 -10  -9   6          2.14         -0.51         2.25 o                         
  -9  -9   6         12.66         21.88         5.21 o                         
  -8  -9   6          4.13          1.68         2.21 o                         
  -7  -9   6          1.54          2.17         3.28 o                         
  -6  -9   6          6.01         10.64         2.95 o                         
  -5  -9   6          0.24         -0.52         3.16 o                         
  -4  -9   6         37.47         39.18         3.40 o                         
  -3  -9   6          1.22          1.34         2.74 o                         
  -2  -9   6          0.24         -0.06         2.18 o                         
  -1  -9   6          5.08          6.94         2.89 o                         
   0  -9   6         19.33         19.45         3.39 o                         
   1  -9   6          2.00          1.48         3.39 o                         
   2  -9   6         11.45          8.35         4.18 o                         
   3  -9   6          8.33          9.61         3.57 o                         
   4  -9   6         21.42         17.31         4.75 o                         
   5  -9   6          5.21          4.42         4.59 o                         
   6  -9   6          0.81         -0.44         3.62 o                         
 -10  -8   6         30.03         33.08         4.01 o                         
  -9  -8   6          0.83          1.64         3.45 o                         
  -8  -8   6         18.72         16.25         3.02 o                         
  -7  -8   6         98.23        107.00         4.51 o                         
  -6  -8   6        104.71        101.52         4.18 o                         
  -5  -8   6         76.93         82.94         4.13 o                         
  -4  -8   6          2.31          0.06         2.72 o                         
  -3  -8   6         48.55         40.54         3.56 o                         
  -2  -8   6         34.68         31.12         2.36 o                         
  -1  -8   6         75.17         77.86         2.79 o                         
   0  -8   6          0.25          0.95         3.14 o                         
   1  -8   6          0.27         -1.29         3.50 o                         
   2  -8   6         18.95         19.27         4.06 o                         
   3  -8   6         51.90         45.00         4.34 o                         
   4  -8   6         12.10         10.36         3.62 o                         
   5  -8   6          6.62          2.91         3.56 o                         
   6  -8   6          6.60          6.81         3.67 o                         
   7  -8   6          1.96          2.72         4.16 o                         
 -11  -7   6          1.08          0.59         3.35 o                         
 -10  -7   6         42.34         46.44         4.44 o                         
  -9  -7   6         19.95         17.42         3.82 o                         
  -8  -7   6         57.64         56.91         3.76 o                         
  -7  -7   6         31.90         33.84         3.25 o                         
  -6  -7   6          0.04         -1.53         2.95 o                         
  -5  -7   6         34.87         27.66         3.05 o                         
  -4  -7   6         26.56         31.00         3.06 o                         
  -3  -7   6         53.56         49.73         2.26 o                         
  -2  -7   6          0.37          1.24         1.91 o                         
  -1  -7   6          8.88          9.94         1.90 o                         
   0  -7   6        131.84        129.38         3.91 o                         
   1  -7   6        104.03         96.06         4.24 o                         
   2  -7   6         15.50         15.79         3.37 o                         
   3  -7   6        107.60         87.82         4.76 o                         
   4  -7   6         72.61         55.99         4.65 o                         
   5  -7   6          0.43          1.09         4.02 o                         
   6  -7   6          0.09         -1.41         3.41 o                         
   7  -7   6          0.36         -0.45         4.23 o                         
   8  -7   6          0.17          1.34         3.84 o                         
   9  -7   6          2.24          2.31         4.60 o                         
 -11  -6   6         15.47         21.48         3.77 o                         
 -10  -6   6         58.53         65.04         3.95 o                         
  -9  -6   6         70.48         72.58         4.35 o                         
  -8  -6   6         83.48         80.62         4.13 o                         
  -7  -6   6         32.25         35.62         3.42 o                         
  -6  -6   6        207.22        207.98         5.34 o                         
  -5  -6   6         44.10         46.30         3.35 o                         
  -4  -6   6          2.52          2.31         2.36 o                         
  -3  -6   6          0.00         -0.97         1.66 o                         
  -2  -6   6          5.40          4.69         1.72 o                         
  -1  -6   6        102.95        107.70         3.61 o                         
   0  -6   6         17.62         14.84         1.92 o                         
   1  -6   6        536.65        555.18         7.57 o                         
   2  -6   6        127.61        121.22         4.74 o                         
   3  -6   6        161.64        166.55         5.23 o                         
   4  -6   6        134.44        135.95         5.34 o                         
   5  -6   6          3.87          3.37         3.72 o                         
   6  -6   6         47.67         46.98         4.18 o                         
   7  -6   6         12.97         16.73         4.09 o                         
   8  -6   6          4.74          3.26         4.13 o                         
   9  -6   6          0.32         -1.45         3.60 o                         
  10  -6   6          0.65          0.17         3.50 o                         
 -11  -5   6          0.17          0.23         3.67 o                         
 -10  -5   6          5.39          2.40         3.43 o                         
  -9  -5   6         13.81         13.06         2.88 o                         
  -8  -5   6          3.18          8.00         2.94 o                         
  -7  -5   6         12.57         12.78         3.38 o                         
  -6  -5   6         42.83         42.84         3.17 o                         
  -5  -5   6         25.70         27.03         2.85 o                         
  -4  -5   6         47.01         46.34         2.99 o                         
  -3  -5   6         10.01         10.04         2.32 o                         
  -2  -5   6        151.46        160.02         6.10 o                         
  -1  -5   6         12.61         14.50         1.77 o                         
   0  -5   6         66.36         72.97         2.32 o                         
   1  -5   6         52.32         53.14         2.20 o                         
   2  -5   6        364.49        352.05         4.58 o                         
   3  -5   6         17.69         13.30         1.72 o                         
   4  -5   6         12.75         18.62         2.01 o                         
   5  -5   6        136.09        127.82         4.14 o                         
   6  -5   6          3.48          4.86         2.23 o                         
   7  -5   6          0.62         -0.01         2.32 o                         
   8  -5   6         10.24          9.43         2.40 o                         
   9  -5   6          2.87          3.15         3.14 o                         
  10  -5   6          1.53          3.69         3.20 o                         
 -11  -4   6          3.67         -0.07         3.63 o                         
 -10  -4   6         25.70         23.65         3.67 o                         
  -9  -4   6         26.66         24.07         3.66 o                         
  -8  -4   6         46.07         55.91         3.71 o                         
  -7  -4   6        398.17        397.35         7.64 o                         
  -6  -4   6       1093.00       1089.36        11.86 o                         
  -5  -4   6        341.64        320.33         5.37 o                         
  -4  -4   6          0.88          0.58         1.44 o                         
  -3  -4   6        153.80        160.45         6.58 o                         
  -2  -4   6        298.45        305.30         3.97 o                         
  -1  -4   6         66.50         61.40         3.62 o                         
   0  -4   6       1003.73       1007.82         4.44 o                         
   1  -4   6        120.20        139.12         2.45 o                         
   2  -4   6        276.59        272.02         3.53 o                         
   3  -4   6        878.31        858.49         4.38 o                         
   4  -4   6         40.37         40.40         2.09 o                         
   5  -4   6         18.08         17.22         2.09 o                         
   6  -4   6          1.93          2.30         1.94 o                         
   7  -4   6         12.80         15.79         2.37 o                         
   8  -4   6         47.76         47.63         2.79 o                         
   9  -4   6          0.83         -0.49         2.34 o                         
  10  -4   6          0.18         -3.49         3.49 o                         
  11  -4   6          2.15         -0.77         4.09 o                         
 -11  -3   6          8.31          9.66         3.73 o                         
 -10  -3   6          8.76          7.62         3.27 o                         
  -9  -3   6          2.22          1.80         2.78 o                         
  -8  -3   6         14.65         20.18         3.51 o                         
  -7  -3   6         78.75         77.49         4.00 o                         
  -6  -3   6         51.00         45.72         2.15 o                         
  -5  -3   6         67.03         67.13         2.18 o                         
  -4  -3   6         59.89         55.77         1.94 o                         
  -3  -3   6        111.52        119.12         2.26 o                         
  -2  -3   6         47.18         47.39         1.61 o                         
  -1  -3   6          0.25         -0.28         0.95 o                         
   0  -3   6        195.86        201.26         2.58 o                         
   1  -3   6        453.49        466.08        13.56 o                         
   2  -3   6       1303.05       1270.97         4.90 o                         
   3  -3   6        178.59        158.02         2.06 o                         
   4  -3   6        212.09        215.36         3.20 o                         
   5  -3   6         33.51         33.07         2.04 o                         
   6  -3   6         60.64         56.72         2.40 o                         
   7  -3   6          0.94         -1.31         2.02 o                         
   8  -3   6          8.45          6.97         2.43 o                         
   9  -3   6          1.06          0.34         2.35 o                         
  10  -3   6          1.63          6.33         3.96 o                         
  11  -3   6          0.16         -0.58         3.68 o                         
 -11  -2   6         40.33         40.47         3.79 o                         
 -10  -2   6          2.60          3.51         3.22 o                         
  -9  -2   6          6.01          3.24         2.89 o                         
  -8  -2   6        168.94        172.44         5.08 o                         
  -7  -2   6         54.61         44.49         3.54 o                         
  -6  -2   6         33.32         26.00         2.78 o                         
  -5  -2   6        123.09        121.81         3.35 o                         
  -4  -2   6         90.02         92.17         2.88 o                         
  -3  -2   6        633.87        653.83         4.49 o                         
  -2  -2   6       3533.68       3780.63        29.14 o                         
  -1  -2   6         13.80         11.55         1.00 o                         
   0  -2   6          9.28          9.94         0.97 o                         
   1  -2   6        180.71        174.60         1.96 o                         
   2  -2   6        154.27        159.54         3.37 o                         
   3  -2   6       2706.25       2585.06        22.44 o                         
   4  -2   6       1887.48       1759.07        13.27 o                         
   5  -2   6        153.00        167.36         2.97 o                         
   6  -2   6        218.76        232.00         3.44 o                         
   7  -2   6         13.31         11.89         2.11 o                         
   8  -2   6         13.03         16.40         2.21 o                         
   9  -2   6         27.91         28.76         2.41 o                         
  10  -2   6         26.66         29.08         2.70 o                         
  11  -2   6         11.76         13.82         2.82 o                         
  12  -2   6          0.08          0.29         3.75 o                         
 -11  -1   6          2.14         -1.01         3.08 o                         
 -10  -1   6          1.89          2.63         3.23 o                         
  -9  -1   6         18.05         15.63         2.95 o                         
  -8  -1   6          3.19         -0.18         3.02 o                         
  -7  -1   6         73.50         70.27         3.61 o                         
  -6  -1   6         13.19         13.05         2.61 o                         
  -5  -1   6         12.41         16.37         1.76 o                         
  -4  -1   6          3.94          2.42         1.38 o                         
  -3  -1   6         49.25         49.02         1.68 o                         
  -2  -1   6          9.64          8.28         0.78 o                         
  -1  -1   6        202.26        215.61         2.20 o                         
   0  -1   6        124.26        116.94         1.49 o                         
   1  -1   6        112.57        109.99         1.70 o                         
   2  -1   6          1.97          0.78         0.76 o                         
   3  -1   6        182.44        178.24         4.92 o                         
   4  -1   6        509.59        494.81         3.38 o                         
   5  -1   6        648.12        614.82         7.41 o                         
   6  -1   6          7.09          6.91         1.67 o                         
   7  -1   6        100.40         99.23         2.62 o                         
   8  -1   6          4.58          6.40         1.97 o                         
   9  -1   6          4.31          4.28         3.61 o                         
  10  -1   6          0.25         -0.12         2.37 o                         
  11  -1   6         30.06         25.61         2.94 o                         
  12  -1   6          4.49          4.86         3.73 o                         
  13  -1   6         16.12         19.43         3.76 o                         
 -11   0   6         10.56         15.44         3.57 o                         
 -10   0   6          1.34          1.74         3.17 o                         
  -9   0   6          7.15          3.66         2.92 o                         
  -8   0   6         73.30         69.50         3.97 o                         
  -7   0   6         13.71         10.58         2.67 o                         
  -6   0   6        111.82        120.21         3.77 o                         
  -5   0   6        841.63        813.44         7.57 o                         
  -4   0   6         64.08         69.86         1.99 o                         
  -3   0   6          2.15          0.92         0.86 o                         
  -2   0   6        175.04        171.04         1.90 o                         
  -1   0   6        747.16        800.65         4.52 o                         
   0   0   6       1777.92       1809.53         6.81 o                         
   1   0   6         67.75         81.45         1.25 o                         
   2   0   6        248.95        261.75         8.36 o                         
   3   0   6         31.80         34.46         1.14 o                         
   4   0   6        811.56        796.94         6.98 o                         
   5   0   6        121.52        111.74         2.84 o                         
   6   0   6        123.00        108.94         6.95 o                         
   7   0   6          6.58          7.32         1.60 o                         
   8   0   6         27.48         33.21         2.12 o                         
   9   0   6          0.87          2.88         2.23 o                         
  10   0   6          0.20          0.58         2.12 o                         
  11   0   6          6.09          5.16         2.87 o                         
  12   0   6         10.02          9.11         5.04 o                         
  13   0   6          1.55          1.83         3.71 o                         
 -11   1   6          5.28          5.30         2.85 o                         
 -10   1   6         17.42         16.56         3.48 o                         
  -9   1   6          1.65          1.77         2.81 o                         
  -8   1   6          0.58         -0.86         2.93 o                         
  -7   1   6          7.42          4.21         2.60 o                         
  -6   1   6         59.18         51.97         2.98 o                         
  -5   1   6          0.94          2.81         1.97 o                         
  -4   1   6         45.68         44.22         1.79 o                         
  -3   1   6          2.20          2.18         1.30 o                         
  -2   1   6          5.97          5.21         0.88 o                         
  -1   1   6         11.91         11.47         0.82 o                         
   0   1   6        135.35        128.75         2.12 o                         
   1   1   6        395.16        403.56         4.11 o                         
   2   1   6         90.98        103.63         2.02 o                         
   3   1   6          0.14          0.60         0.65 o                         
   4   1   6        250.94        237.24         2.96 o                         
   5   1   6        116.57        113.45         2.53 o                         
   6   1   6         13.25         13.30         1.19 o                         
   7   1   6         19.45         16.62         1.27 o                         
   8   1   6         23.47         23.02         3.44 o                         
   9   1   6         14.91         13.37         2.07 o                         
  10   1   6         22.32         26.20         2.47 o                         
  11   1   6         14.39         15.81         2.43 o                         
  12   1   6          1.37          4.01         2.61 o                         
  13   1   6          9.10         10.19         3.02 o                         
  14   1   6          0.01          0.16         3.39 o                         
 -11   2   6          0.47         -2.44         3.80 o                         
 -10   2   6          0.01          1.02         3.45 o                         
  -9   2   6          4.44          4.30         2.94 o                         
  -8   2   6         25.17         23.92         3.39 o                         
  -7   2   6        399.46        393.20         6.55 o                         
  -6   2   6        209.72        183.55         4.49 o                         
  -5   2   6        500.11        505.49         6.19 o                         
  -4   2   6        471.78        481.94         4.20 o                         
  -3   2   6         24.66         29.61         1.46 o                         
  -2   2   6        896.92       1037.92         5.10 o                         
  -1   2   6        138.76        157.42         2.09 o                         
   0   2   6        668.56        762.74         4.93 o                         
   1   2   6        784.12        760.14         7.84 o                         
   2   2   6        212.57        237.97         2.90 o                         
   3   2   6       1077.33       1232.93         6.61 o                         
   4   2   6        200.59        197.90         1.33 o                         
   5   2   6         58.19         46.91         1.09 o                         
   6   2   6          1.37          2.02         1.04 o                         
   7   2   6         17.59         17.34         1.83 o                         
   8   2   6        103.73        100.17         2.51 o                         
   9   2   6          0.21          0.26         1.42 o                         
  10   2   6         34.37         38.70         1.99 o                         
  11   2   6         32.98         32.70         1.98 o                         
  12   2   6          0.18         -0.31         1.77 o                         
  13   2   6         12.28          9.12         3.91 o                         
 -10   3   6          5.74          7.36         3.29 o                         
  -9   3   6          6.30          7.71         3.05 o                         
  -8   3   6         52.05         48.63         3.75 o                         
  -7   3   6         44.20         37.88         3.05 o                         
  -6   3   6          6.15          2.77         2.22 o                         
  -5   3   6         28.03         26.59         2.40 o                         
  -4   3   6          0.81          0.63         1.45 o                         
  -3   3   6          0.81          1.15         1.22 o                         
  -2   3   6        123.10        124.66         3.40 o                         
  -1   3   6          1.95          1.87         0.90 o                         
   0   3   6        244.52        255.87         2.23 o                         
   1   3   6        471.05        483.77         5.89 o                         
   2   3   6         41.65         43.34         1.34 o                         
   3   3   6        112.63        104.75         2.42 o                         
   4   3   6          7.41          9.15         1.88 o                         
   5   3   6         20.91         22.50         1.15 o                         
   6   3   6          0.51          0.46         0.77 o                         
   7   3   6        287.99        286.53         5.07 o                         
   8   3   6         29.93         26.53         1.51 o                         
   9   3   6         54.45         44.25         1.84 o                         
  10   3   6          0.12          0.07         2.00 o                         
  11   3   6          0.88          2.32         2.26 o                         
  12   3   6          0.67          4.40         2.71 o                         
  13   3   6         10.11          8.35         4.10 o                         
  14   3   6          7.66          8.08         4.11 o                         
 -10   4   6        144.27        178.26         6.00 o                         
  -9   4   6          1.53          1.20         2.76 o                         
  -8   4   6          0.02         -1.77         2.60 o                         
  -7   4   6         30.08         20.80         2.74 o                         
  -6   4   6          0.58          3.83         2.57 o                         
  -5   4   6         74.24         74.14         3.20 o                         
  -4   4   6        612.47        556.49         5.64 o                         
  -3   4   6          1.13          0.57         1.23 o                         
  -2   4   6       1314.01       1280.33        20.63 o                         
  -1   4   6       1190.98       1240.10        10.83 o                         
   0   4   6       1000.42       1044.11         4.21 o                         
   1   4   6       3020.18       3214.61         7.16 o                         
   2   4   6        230.50        227.85         9.06 o                         
   3   4   6         18.28         18.62         1.13 o                         
   4   4   6       1393.64       1448.82         7.81 o                         
   5   4   6          1.97          0.03         1.08 o                         
   6   4   6         38.25         38.58         1.39 o                         
   7   4   6         92.76         98.72         2.48 o                         
   8   4   6         45.10         36.57         2.28 o                         
   9   4   6         11.42          9.52         2.03 o                         
  10   4   6         13.23         18.18         2.31 o                         
  11   4   6          0.03          1.31         2.31 o                         
  12   4   6          1.55          4.70         2.29 o                         
  13   4   6          7.80          7.43         2.54 o                         
  14   4   6          5.07          9.31         4.60 o                         
 -10   5   6          0.42         -2.46         3.74 o                         
  -9   5   6          0.17          1.51         2.66 o                         
  -8   5   6          1.03          1.14         3.05 o                         
  -7   5   6         32.39         27.85         2.87 o                         
  -6   5   6         18.25         11.54         1.94 o                         
  -5   5   6          2.51          3.15         1.78 o                         
  -4   5   6          9.84         10.60         1.41 o                         
  -3   5   6         67.94         63.14         1.68 o                         
  -2   5   6         11.10         11.61         1.12 o                         
  -1   5   6        186.39        157.49         3.15 o                         
   0   5   6        196.22        199.81         4.01 o                         
   1   5   6          2.89          4.24         1.44 o                         
   2   5   6         47.82         48.55         1.43 o                         
   3   5   6         76.03         70.30         1.60 o                         
   4   5   6          0.99          1.19         1.14 o                         
   5   5   6         30.34         30.07         1.37 o                         
   6   5   6          5.53          5.01         1.20 o                         
   7   5   6         49.75         64.11         2.41 o                         
   8   5   6         18.54         19.94         2.19 o                         
   9   5   6          4.54          3.35         2.05 o                         
  10   5   6          0.60          0.29         1.99 o                         
  11   5   6          0.52          1.32         2.43 o                         
  12   5   6          1.08          2.12         2.32 o                         
  13   5   6          0.14          2.49         2.45 o                         
  14   5   6          0.39          3.73         4.64 o                         
  -9   6   6         14.92         22.93         4.05 o                         
  -8   6   6          3.29          1.43         2.03 o                         
  -7   6   6         43.98         49.90         2.63 o                         
  -6   6   6        231.05        245.53         6.33 o                         
  -5   6   6         93.16         90.01         2.37 o                         
  -4   6   6        308.84        299.96         3.22 o                         
  -3   6   6        118.07        122.78         3.30 o                         
  -2   6   6        309.75        304.49         6.19 o                         
  -1   6   6        692.81        693.06         5.12 o                         
   0   6   6          0.71          1.36         1.48 o                         
   1   6   6         87.35         87.20         3.58 o                         
   2   6   6        345.67        378.03         3.07 o                         
   3   6   6        552.73        555.82         3.65 o                         
   4   6   6        738.18        706.12        11.07 o                         
   5   6   6          1.03          1.32         1.25 o                         
   6   6   6         14.90         12.68         1.44 o                         
   7   6   6        387.38        377.72         4.34 o                         
   8   6   6        500.58        515.74         8.15 o                         
   9   6   6        159.92        147.66         3.42 o                         
  10   6   6         35.51         29.80         2.44 o                         
  11   6   6         10.30          8.27         2.24 o                         
  12   6   6          0.36          0.08         2.30 o                         
  13   6   6         14.56         25.34         4.18 o                         
  -8   7   6          8.36          7.28         3.42 o                         
  -7   7   6          1.55         -1.63         3.42 o                         
  -6   7   6         45.67         39.60         2.73 o                         
  -5   7   6         59.01         53.32         2.68 o                         
  -4   7   6          1.96          1.20         2.31 o                         
  -3   7   6         36.66         40.14         2.38 o                         
  -2   7   6         12.24         13.94         2.01 o                         
  -1   7   6          0.21          0.99         1.44 o                         
   0   7   6          4.05          2.54         1.26 o                         
   1   7   6         20.97         19.30         2.08 o                         
   2   7   6         20.62         17.29         1.39 o                         
   3   7   6         35.97         35.54         1.53 o                         
   4   7   6          5.77          5.14         1.30 o                         
   5   7   6        143.13        147.75         4.00 o                         
   6   7   6          4.14          4.31         1.49 o                         
   7   7   6         14.92         17.77         3.45 o                         
   8   7   6        125.68        115.28         4.69 o                         
   9   7   6          1.28          0.86         3.68 o                         
  10   7   6         19.41         20.28         3.23 o                         
  11   7   6          4.38          7.53         3.04 o                         
  12   7   6          0.61          4.69         3.98 o                         
  13   7   6          4.08         13.01         4.50 o                         
  -7   8   6         18.09         22.46         3.55 o                         
  -6   8   6         15.69         10.62         3.73 o                         
  -5   8   6         15.34         17.55         3.42 o                         
  -4   8   6         33.17         33.90         2.67 o                         
  -3   8   6         81.12         82.93         3.38 o                         
  -2   8   6        522.92        531.56         5.60 o                         
  -1   8   6        108.85        101.58         2.97 o                         
   0   8   6        399.83        364.95         4.41 o                         
   1   8   6        262.42        253.27         3.63 o                         
   2   8   6        101.46         97.04         2.18 o                         
   3   8   6         30.59         28.43         2.33 o                         
   4   8   6          3.60          6.17         2.25 o                         
   5   8   6         36.89         38.00         2.57 o                         
   6   8   6        422.33        419.70        15.08 o                         
   7   8   6          0.15          2.68         3.05 o                         
   8   8   6        669.27        618.42         9.03 o                         
   9   8   6          3.58          4.84         3.80 o                         
  10   8   6          3.86          3.18         3.09 o                         
  11   8   6         10.74          9.11         3.86 o                         
  12   8   6          4.45          0.64         3.58 o                         
  13   8   6          9.86         10.81         3.63 o                         
  -6   9   6          1.59          1.21         4.07 o                         
  -5   9   6         29.96         19.14         4.40 o                         
  -4   9   6          9.00          6.77         2.39 o                         
  -3   9   6          8.58          8.03         2.29 o                         
  -2   9   6         11.83         12.20         2.52 o                         
  -1   9   6         72.29         69.94         2.79 o                         
   0   9   6          6.08          4.86         1.97 o                         
   1   9   6         69.39         60.12         2.71 o                         
   2   9   6         33.90         31.31         2.25 o                         
   3   9   6          0.27         -0.78         2.16 o                         
   4   9   6          1.20          7.18         3.93 o                         
   5   9   6         52.68         59.16         3.03 o                         
   6   9   6         35.42         36.22         2.89 o                         
   7   9   6          1.02          2.17         3.10 o                         
   8   9   6          1.34          5.63         3.13 o                         
   9   9   6          3.93          7.66         3.84 o                         
  10   9   6          4.02          4.25         3.65 o                         
  11   9   6          0.04         -4.16         4.16 o                         
  12   9   6          0.42          1.18         4.02 o                         
  -5  10   6          8.37         -1.13         4.03 o                         
  -4  10   6         24.74         19.56         4.42 o                         
  -3  10   6         28.34         20.56         2.32 o                         
  -2  10   6         67.75         62.87         3.76 o                         
  -1  10   6          0.17         -1.35         2.35 o                         
   0  10   6        100.99        105.67         3.12 o                         
   1  10   6        119.85        125.70         4.72 o                         
   2  10   6        264.31        253.08         6.59 o                         
   3  10   6        305.67        303.74         4.74 o                         
   4  10   6          0.01         -1.32         2.46 o                         
   5  10   6          1.82          1.89         2.13 o                         
   6  10   6        143.14        165.90         4.68 o                         
   7  10   6         33.25         32.39         4.11 o                         
   8  10   6         39.50         40.66         4.20 o                         
   9  10   6         33.64         24.93         4.48 o                         
  10  10   6          6.54          8.11         4.26 o                         
  11  10   6          2.54          1.17         4.15 o                         
  -4  11   6          5.60          3.63         4.29 o                         
  -3  11   6         22.79         20.09         2.68 o                         
  -2  11   6          4.88          6.43         2.35 o                         
  -1  11   6          0.22         -1.88         2.31 o                         
   0  11   6          9.51          8.19         2.13 o                         
   1  11   6          0.01          1.09         2.08 o                         
   2  11   6         18.54         16.59         2.23 o                         
   3  11   6         21.60         17.35         3.94 o                         
   4  11   6          0.81         -1.60         2.21 o                         
   5  11   6          3.37          1.67         2.35 o                         
   6  11   6         15.49         12.05         2.69 o                         
   7  11   6          3.31          1.94         3.97 o                         
   8  11   6         18.95         22.38         4.33 o                         
   9  11   6          1.32          0.00         3.90 o                         
  10  11   6         38.93         37.13         4.93 o                         
  -2  12   6          0.59          0.36         2.71 o                         
  -1  12   6         53.15         58.78         3.41 o                         
   0  12   6         34.74         44.12         2.79 o                         
   1  12   6          0.30         -0.04         2.25 o                         
   2  12   6          3.40         13.00         3.27 o                         
   3  12   6          0.48          1.55         3.12 o                         
   4  12   6          3.07          3.09         2.60 o                         
   5  12   6         16.61         17.17         2.79 o                         
   6  12   6         44.45         43.67         3.83 o                         
   7  12   6          1.36          1.82         3.32 o                         
   8  12   6         17.94         17.96         4.30 o                         
   9  12   6          1.05          1.84         3.42 o                         
  -1  13   6         11.36         12.91         2.56 o                         
   0  13   6          3.61         -0.23         2.75 o                         
   1  13   6          0.17          1.76         4.09 o                         
   2  13   6          0.25          0.81         3.17 o                         
   3  13   6          7.35         10.44         3.91 o                         
   4  13   6          1.24         -0.59         3.71 o                         
   5  13   6          0.11         -1.64         2.69 o                         
   6  13   6          0.08         -0.83         4.03 o                         
   7  13   6          3.19          9.89         4.42 o                         
  -4 -12   7          2.40         -0.30         3.81 o                         
  -1 -12   7          1.97          8.02         3.42 o                         
   0 -12   7          7.83          5.46         4.63 o                         
  -7 -11   7          3.12          2.96         3.04 o                         
  -6 -11   7          0.02          3.26         3.83 o                         
  -5 -11   7          3.49          2.20         2.43 o                         
  -4 -11   7          0.98          0.55         3.17 o                         
  -3 -11   7          2.04          0.11         2.88 o                         
  -2 -11   7          0.25          4.82         3.99 o                         
  -1 -11   7          3.00          1.73         3.59 o                         
   0 -11   7          9.47          7.21         3.01 o                         
   1 -11   7          0.11         -3.63         3.63 o                         
   2 -11   7          0.49         -1.04         4.35 o                         
  -8 -10   7         23.74         29.71         3.72 o                         
  -7 -10   7         20.12         20.85         2.90 o                         
  -6 -10   7         12.44         15.40         3.90 o                         
  -5 -10   7          3.61          4.17         3.61 o                         
  -4 -10   7         14.31         10.05         3.40 o                         
  -3 -10   7         13.11          8.17         3.52 o                         
  -2 -10   7         18.56         22.52         3.35 o                         
  -1 -10   7          0.02         -1.85         3.36 o                         
   0 -10   7          2.73          4.76         3.60 o                         
   1 -10   7          9.56         11.32         2.75 o                         
   2 -10   7          3.12          3.46         3.65 o                         
   3 -10   7          0.26         -2.63         3.93 o                         
   4 -10   7          4.20          9.35         4.93 o                         
  -9  -9   7          4.83          6.27         2.62 o                         
  -8  -9   7          0.04         -0.83         3.44 o                         
  -7  -9   7         49.54         57.46         4.42 o                         
  -6  -9   7         34.60         39.59         3.54 o                         
  -5  -9   7         43.33         42.67         3.49 o                         
  -4  -9   7          4.25          6.56         3.40 o                         
  -3  -9   7          0.51         -0.16         2.81 o                         
  -2  -9   7          9.80          9.28         2.24 o                         
  -1  -9   7          7.50          6.64         2.43 o                         
   0  -9   7         32.54         26.76         3.97 o                         
   1  -9   7         16.19         13.03         4.19 o                         
   2  -9   7          6.94          6.53         3.67 o                         
   3  -9   7          4.40         10.71         4.30 o                         
   4  -9   7         18.01         14.41         3.70 o                         
   5  -9   7          6.02          4.53         4.51 o                         
  -9  -8   7         13.24         16.40         3.47 o                         
  -8  -8   7         70.02         76.27         4.58 o                         
  -7  -8   7          3.55          6.17         3.39 o                         
  -6  -8   7        184.68        194.74         5.63 o                         
  -5  -8   7         18.98         16.06         3.46 o                         
  -4  -8   7         46.95         49.20         3.85 o                         
  -3  -8   7         36.18         34.85         3.58 o                         
  -2  -8   7          0.43          0.43         1.92 o                         
  -1  -8   7         27.73         29.06         2.43 o                         
   0  -8   7         62.98         64.33         4.43 o                         
   1  -8   7          0.03          0.04         3.04 o                         
   2  -8   7          5.56          7.58         3.91 o                         
   3  -8   7         44.35         41.44         4.66 o                         
   4  -8   7         10.16          8.21         4.32 o                         
   5  -8   7          0.94          0.82         4.27 o                         
   6  -8   7          0.06          7.21         4.73 o                         
   7  -8   7          0.02         -4.75         4.75 o                         
 -10  -7   7          1.76          1.93         3.59 o                         
  -9  -7   7          3.81          4.74         3.64 o                         
  -8  -7   7         67.61         62.89         3.94 o                         
  -7  -7   7          2.58          0.80         3.05 o                         
  -6  -7   7         46.46         37.46         3.84 o                         
  -5  -7   7         67.79         65.91         4.12 o                         
  -4  -7   7         12.03          9.56         2.85 o                         
  -3  -7   7          0.61          1.48         1.88 o                         
  -2  -7   7          1.08          1.07         1.92 o                         
  -1  -7   7          8.52          9.02         2.16 o                         
   0  -7   7         62.45         55.78         2.58 o                         
   1  -7   7          1.72          3.34         3.00 o                         
   2  -7   7          0.46         -1.25         3.03 o                         
   3  -7   7          2.36          2.17         3.61 o                         
   4  -7   7          5.98          6.98         4.13 o                         
   5  -7   7          4.93          4.76         3.88 o                         
   6  -7   7          7.74          3.64         3.78 o                         
   7  -7   7          7.76          6.70         4.37 o                         
   8  -7   7          5.27          1.73         3.86 o                         
 -10  -6   7         30.98         30.42         4.26 o                         
  -9  -6   7         28.81         31.72         3.42 o                         
  -8  -6   7          2.75          0.22         3.43 o                         
  -7  -6   7        738.99        734.92         9.45 o                         
  -6  -6   7        100.19         99.91         4.65 o                         
  -5  -6   7        108.04        117.64         4.50 o                         
  -4  -6   7         45.61         40.37         3.16 o                         
  -3  -6   7        183.65        190.10         3.33 o                         
  -2  -6   7        205.92        207.69         3.97 o                         
  -1  -6   7         40.84         40.99         2.23 o                         
   0  -6   7        182.67        186.22         3.46 o                         
   1  -6   7         55.30         58.88         3.90 o                         
   2  -6   7          0.71          2.91         3.19 o                         
   3  -6   7         71.17         63.50         4.27 o                         
   4  -6   7        123.80        119.32         5.24 o                         
   5  -6   7          1.01          1.18         3.56 o                         
   6  -6   7         26.95         27.01         3.96 o                         
   7  -6   7          2.91          6.16         4.03 o                         
   8  -6   7         15.14         11.33         4.33 o                         
   9  -6   7          0.10          4.45         3.93 o                         
  10  -6   7          0.77         -1.75         3.33 o                         
 -10  -5   7          5.95          6.77         3.19 o                         
  -9  -5   7          1.13          0.19         3.31 o                         
  -8  -5   7          4.47          0.43         3.37 o                         
  -7  -5   7        111.04         95.69         4.47 o                         
  -6  -5   7        127.61        123.59         4.70 o                         
  -5  -5   7          4.46          7.76         2.91 o                         
  -4  -5   7         69.71         68.60         3.36 o                         
  -3  -5   7          6.97          8.49         2.70 o                         
  -2  -5   7          5.10          3.47         2.53 o                         
  -1  -5   7         48.76         52.28         2.44 o                         
   0  -5   7         48.83         43.31         2.21 o                         
   1  -5   7         59.80         55.79         2.36 o                         
   2  -5   7         16.65         17.65         3.08 o                         
   3  -5   7        129.25        127.32         4.55 o                         
   4  -5   7         56.91         57.93         2.71 o                         
   5  -5   7        112.97        118.31         3.18 o                         
   6  -5   7         79.60         77.93         3.01 o                         
   7  -5   7          8.23          7.54         2.25 o                         
   8  -5   7          0.28          0.65         2.22 o                         
   9  -5   7          7.17          4.01         2.44 o                         
  10  -5   7          6.40          3.62         3.52 o                         
 -11  -4   7          0.29          2.59         3.73 o                         
 -10  -4   7         39.45         39.28         3.61 o                         
  -9  -4   7          8.57         12.55         3.38 o                         
  -8  -4   7         44.05         41.39         3.27 o                         
  -7  -4   7          5.83          6.98         2.13 o                         
  -6  -4   7         64.60         63.59         2.48 o                         
  -5  -4   7         50.40         53.51         2.69 o                         
  -4  -4   7         12.48         13.02         1.69 o                         
  -3  -4   7        187.80        192.68         4.36 o                         
  -2  -4   7        136.68        147.96         2.55 o                         
  -1  -4   7         34.62         36.35         1.69 o                         
   0  -4   7         32.07         27.97         1.65 o                         
   1  -4   7        223.61        244.17         7.00 o                         
   2  -4   7        121.62        117.69         2.59 o                         
   3  -4   7        100.24        100.71         2.58 o                         
   4  -4   7        171.09        181.24         3.19 o                         
   5  -4   7         28.77         28.02         2.24 o                         
   6  -4   7          1.84          3.31         2.05 o                         
   7  -4   7         75.73         75.73         2.88 o                         
   8  -4   7          0.13          2.30         2.37 o                         
   9  -4   7          3.94          4.71         2.58 o                         
  10  -4   7          0.09         -2.00         2.46 o                         
 -11  -3   7          0.14         -1.70         3.54 o                         
 -10  -3   7          4.25          1.64         3.34 o                         
  -9  -3   7         54.83         47.05         2.78 o                         
  -8  -3   7         17.58         19.88         2.27 o                         
  -7  -3   7        178.37        175.92         3.56 o                         
  -6  -3   7         14.96         16.08         2.47 o                         
  -5  -3   7         29.10         27.38         1.96 o                         
  -4  -3   7        238.69        247.38         3.70 o                         
  -3  -3   7         31.33         35.36         1.80 o                         
  -2  -3   7         43.94         43.39         2.69 o                         
  -1  -3   7         28.79         25.18         1.58 o                         
   0  -3   7          8.28         11.02         1.11 o                         
   1  -3   7         18.81         20.81         1.22 o                         
   2  -3   7        641.33        643.62         3.78 o                         
   3  -3   7         71.17         62.77         1.66 o                         
   4  -3   7          0.02          0.72         1.62 o                         
   5  -3   7         96.79        101.57         7.64 o                         
   6  -3   7          0.84          2.30         1.95 o                         
   7  -3   7         48.35         44.16         2.56 o                         
   8  -3   7          4.72          1.84         1.99 o                         
   9  -3   7         17.23         18.28         2.47 o                         
  10  -3   7          3.56         13.20         4.06 o                         
  11  -3   7          0.01         -0.67         2.46 o                         
 -11  -2   7         15.32         27.71         4.06 o                         
 -10  -2   7          3.14          8.98         3.65 o                         
  -9  -2   7         15.61         16.72         3.40 o                         
  -8  -2   7         14.15         15.87         3.31 o                         
  -7  -2   7        308.83        292.21         4.30 o                         
  -6  -2   7         24.76         27.43         2.27 o                         
  -5  -2   7        322.82        320.75         3.90 o                         
  -4  -2   7        174.97        189.75         9.85 o                         
  -3  -2   7        690.94        771.36         5.77 o                         
  -2  -2   7         25.68         23.64         1.69 o                         
  -1  -2   7        198.45        203.21         3.02 o                         
   0  -2   7         55.38         74.62         1.53 o                         
   1  -2   7       1311.29       1416.12        10.87 o                         
   2  -2   7        262.35        284.94         2.61 o                         
   3  -2   7       1389.78       1389.28        15.41 o                         
   4  -2   7        477.37        434.81         7.49 o                         
   5  -2   7          0.80          3.12         1.87 o                         
   6  -2   7        112.27        106.68         2.83 o                         
   7  -2   7         38.42         37.97         2.39 o                         
   8  -2   7         78.02         79.37         2.80 o                         
   9  -2   7          0.86          0.73         2.33 o                         
  10  -2   7          0.01         -1.47         3.48 o                         
  11  -2   7          4.13          5.53         2.52 o                         
  12  -2   7          0.03          3.18         3.65 o                         
 -11  -1   7          3.79          6.07         3.25 o                         
 -10  -1   7          3.39          7.79         3.04 o                         
  -9  -1   7          2.70          4.11         3.37 o                         
  -8  -1   7          7.32         10.09         3.03 o                         
  -7  -1   7         66.90         62.65         3.78 o                         
  -6  -1   7         35.14         37.39         2.32 o                         
  -5  -1   7         64.09         63.93         2.32 o                         
  -4  -1   7         30.04         27.52         1.87 o                         
  -3  -1   7         90.17         96.74         2.93 o                         
  -2  -1   7         89.25         97.04         2.21 o                         
  -1  -1   7         46.96         52.90         1.32 o                         
   0  -1   7         43.22         43.22         1.36 o                         
   1  -1   7         44.52         39.60         1.14 o                         
   2  -1   7        116.02        119.85         2.62 o                         
   3  -1   7        644.95        702.49         3.99 o                         
   4  -1   7         56.75         58.74         2.34 o                         
   5  -1   7        181.10        174.87         2.94 o                         
   6  -1   7         51.22         59.35         2.32 o                         
   7  -1   7         47.72         42.36         2.90 o                         
   8  -1   7        135.62        122.31         3.07 o                         
   9  -1   7          8.02          3.39         3.16 o                         
  10  -1   7          3.83          6.38         4.01 o                         
  11  -1   7          0.39          2.38         2.37 o                         
  12  -1   7          0.07         -0.85         2.45 o                         
  13  -1   7          3.45          0.09         3.31 o                         
 -11   0   7          4.78          9.20         3.41 o                         
 -10   0   7          6.01         10.25         3.00 o                         
  -9   0   7        100.90         96.18         4.23 o                         
  -8   0   7         84.91         84.78         4.23 o                         
  -7   0   7          6.33          2.87         2.87 o                         
  -6   0   7          5.46          4.90         1.78 o                         
  -5   0   7         97.14        104.39         2.62 o                         
  -4   0   7          1.09          1.71         1.41 o                         
  -3   0   7        259.77        305.90         3.36 o                         
  -2   0   7        689.82        813.99         4.94 o                         
  -1   0   7        388.32        401.17         2.77 o                         
   0   0   7       1005.59       1095.75         4.60 o                         
   1   0   7        184.82        195.48         1.91 o                         
   2   0   7         15.29         22.34         1.38 o                         
   3   0   7          7.08         11.54         1.01 o                         
   4   0   7       1300.84       1343.40        10.55 o                         
   5   0   7          4.01          2.73         1.06 o                         
   6   0   7         64.20         57.58         2.18 o                         
   7   0   7        363.64        329.29        11.09 o                         
   8   0   7         18.94         16.51         2.05 o                         
   9   0   7          1.53          4.54         3.52 o                         
  10   0   7          0.08          0.23         2.16 o                         
  11   0   7          5.30          4.83         2.51 o                         
  12   0   7          0.85          4.47         2.62 o                         
  13   0   7          1.02          3.03         2.91 o                         
 -10   1   7          6.01          8.27         2.79 o                         
  -9   1   7          2.40          2.48         2.94 o                         
  -8   1   7          0.00         -0.82         2.54 o                         
  -7   1   7        118.93        103.66         4.36 o                         
  -6   1   7        136.80        136.28         6.23 o                         
  -5   1   7         30.48         28.77         2.00 o                         
  -4   1   7         32.06         33.84         2.24 o                         
  -3   1   7          2.61          3.74         1.32 o                         
  -2   1   7        154.44        164.21         2.46 o                         
  -1   1   7         64.00         67.22         1.39 o                         
   0   1   7         95.68         89.67         1.43 o                         
   1   1   7          8.77          8.17         0.84 o                         
   2   1   7         23.83         21.04         1.44 o                         
   3   1   7        107.19        132.72         7.89 o                         
   4   1   7         55.28         48.82         1.14 o                         
   5   1   7        661.70        645.88         4.34 o                         
   6   1   7          0.98          0.97         1.14 o                         
   7   1   7        144.29        132.33         2.93 o                         
   8   1   7         63.46         69.16         2.51 o                         
   9   1   7          1.49         -0.17         1.98 o                         
  10   1   7          2.11          0.68         2.13 o                         
  11   1   7         18.56         20.53         2.47 o                         
  12   1   7          4.34          5.05         2.29 o                         
  13   1   7          1.30          2.89         2.56 o                         
 -10   2   7        112.33        151.25         5.67 o                         
  -9   2   7          0.64          1.19         2.81 o                         
  -8   2   7         53.56         49.08         3.72 o                         
  -7   2   7        365.65        337.70         6.20 o                         
  -6   2   7          2.34          5.50         2.51 o                         
  -5   2   7        198.02        190.52         3.45 o                         
  -4   2   7          4.30          5.57         1.62 o                         
  -3   2   7        602.34        571.30        13.03 o                         
  -2   2   7        188.27        187.83         4.22 o                         
  -1   2   7       1299.49       1307.90        18.02 o                         
   0   2   7        378.12        386.81         3.06 o                         
   1   2   7       1784.02       1793.55        16.20 o                         
   2   2   7       1514.41       1568.12        10.23 o                         
   3   2   7        708.71        697.52         2.70 o                         
   4   2   7        202.89        216.44         1.53 o                         
   5   2   7        101.43        110.84         1.64 o                         
   6   2   7        833.10        768.41         5.47 o                         
   7   2   7         80.93         86.87         1.98 o                         
   8   2   7         27.38         21.51         1.93 o                         
   9   2   7          8.39         10.43         1.55 o                         
  10   2   7          3.10          3.49         1.60 o                         
  11   2   7         16.79         24.17         1.96 o                         
  12   2   7         41.27         36.76         4.07 o                         
  13   2   7          8.17         11.14         3.49 o                         
 -10   3   7          6.06          6.04         2.98 o                         
  -9   3   7         22.95         18.62         3.54 o                         
  -8   3   7          0.00         -1.42         2.68 o                         
  -7   3   7          0.64          1.49         2.78 o                         
  -6   3   7          5.51          3.89         2.30 o                         
  -5   3   7          0.77          0.49         1.54 o                         
  -4   3   7         30.21         30.78         2.42 o                         
  -3   3   7          2.77          2.18         1.30 o                         
  -2   3   7        202.18        195.40         3.66 o                         
  -1   3   7         20.39         24.18         1.26 o                         
   0   3   7         63.26         61.22         1.41 o                         
   1   3   7        121.61        116.09         4.36 o                         
   2   3   7          1.84          3.71         0.72 o                         
   3   3   7          2.41          3.91         0.98 o                         
   4   3   7         16.42         16.53         1.11 o                         
   5   3   7         30.29         39.83         1.31 o                         
   6   3   7         71.03         75.87         1.62 o                         
   7   3   7        123.68        118.80         5.09 o                         
   8   3   7         29.06         25.17         2.14 o                         
   9   3   7          6.67          4.71         2.01 o                         
  10   3   7         32.61         28.58         2.63 o                         
  11   3   7          2.05          1.17         2.34 o                         
  12   3   7          0.17         -0.76         2.28 o                         
  13   3   7          8.98          7.06         3.02 o                         
 -10   4   7         88.17        102.17         4.83 o                         
  -9   4   7         10.09         10.52         2.97 o                         
  -8   4   7         76.19         85.47         4.35 o                         
  -7   4   7        282.20        267.24         5.78 o                         
  -6   4   7        109.49        127.03         7.08 o                         
  -5   4   7        206.71        223.56         3.63 o                         
  -4   4   7         84.64         80.74         6.42 o                         
  -3   4   7        287.75        282.06         3.33 o                         
  -2   4   7        302.26        290.23         4.90 o                         
  -1   4   7          4.09          4.39         0.97 o                         
   0   4   7         52.46         42.11         1.23 o                         
   1   4   7          0.09          0.72         2.15 o                         
   2   4   7        762.42        767.54         3.99 o                         
   3   4   7       1435.66       1596.29         8.43 o                         
   4   4   7         72.13         74.37         1.63 o                         
   5   4   7         11.59         13.85         1.20 o                         
   6   4   7        130.67        129.56         2.03 o                         
   7   4   7        118.79        110.46         2.80 o                         
   8   4   7        185.50        188.81         6.48 o                         
   9   4   7          0.36          1.95         2.09 o                         
  10   4   7         21.14         16.94         2.39 o                         
  11   4   7          8.53         10.53         2.39 o                         
  12   4   7         25.44         26.87         2.80 o                         
  13   4   7         25.77         25.01         3.16 o                         
  14   4   7          5.40          6.35         4.40 o                         
  -9   5   7          8.60         10.87         3.41 o                         
  -8   5   7          0.02         -1.51         2.86 o                         
  -7   5   7         14.24         13.34         3.04 o                         
  -6   5   7         21.23         22.40         3.25 o                         
  -5   5   7          9.83         10.58         1.93 o                         
  -4   5   7         44.57         35.85         2.01 o                         
  -3   5   7          7.95          7.82         2.46 o                         
  -2   5   7         63.46         61.63         3.47 o                         
  -1   5   7         74.16         70.75         3.32 o                         
   0   5   7         23.67         24.68         2.43 o                         
   1   5   7         46.14         46.13         2.63 o                         
   2   5   7         32.64         34.85         1.49 o                         
   3   5   7         60.20         59.63         1.55 o                         
   4   5   7          2.67          2.12         1.11 o                         
   5   5   7         78.61         84.45         1.83 o                         
   6   5   7         63.50         67.32         1.82 o                         
   7   5   7          8.04         16.50         2.72 o                         
   8   5   7         18.05         18.86         2.47 o                         
   9   5   7         56.32         53.71         2.75 o                         
  10   5   7          0.46         -0.51         2.16 o                         
  11   5   7          0.56          0.42         2.20 o                         
  12   5   7         10.50         11.37         2.83 o                         
  13   5   7          0.22          1.92         2.88 o                         
  14   5   7          0.77         -2.29         4.44 o                         
  -9   6   7         10.83         15.69         3.34 o                         
  -8   6   7          3.45          5.78         3.27 o                         
  -7   6   7        142.51        150.30         5.58 o                         
  -6   6   7         29.19         29.74         3.95 o                         
  -5   6   7         87.40         71.25         4.29 o                         
  -4   6   7        114.78         98.59         4.42 o                         
  -3   6   7        205.59        195.92         5.27 o                         
  -2   6   7       1143.02       1145.09        10.09 o                         
  -1   6   7        390.32        357.53         5.72 o                         
   0   6   7         60.04         68.47         3.18 o                         
   1   6   7        271.54        292.90         5.94 o                         
   2   6   7        110.54        123.50         2.12 o                         
   3   6   7         17.33         14.08         1.31 o                         
   4   6   7         12.23         12.76         1.41 o                         
   5   6   7         96.75        111.51         2.09 o                         
   6   6   7          3.89          2.22         1.46 o                         
   7   6   7       1612.75       1596.07        10.28 o                         
   8   6   7         74.40         80.41         5.50 o                         
   9   6   7         25.55         16.93         2.33 o                         
  10   6   7          9.25          4.57         2.25 o                         
  11   6   7          2.65          2.76         2.18 o                         
  12   6   7         26.91         28.16         2.85 o                         
  13   6   7          9.24          8.76         2.67 o                         
  -8   7   7          1.31          1.92         4.32 o                         
  -7   7   7          0.26          0.26         3.88 o                         
  -6   7   7          0.05         -0.75         3.44 o                         
  -5   7   7          0.50          0.57         2.54 o                         
  -4   7   7         11.58          7.85         2.26 o                         
  -3   7   7         15.09         13.16         2.31 o                         
  -2   7   7         12.14         12.57         2.17 o                         
  -1   7   7         25.02         26.41         2.09 o                         
   0   7   7         80.30         73.84         2.46 o                         
   1   7   7          2.23          1.57         1.65 o                         
   2   7   7          3.89          2.62         1.62 o                         
   3   7   7        220.82        220.81         2.68 o                         
   4   7   7         35.17         36.17         2.18 o                         
   5   7   7         10.90          9.40         1.53 o                         
   6   7   7         21.33         21.54         1.74 o                         
   7   7   7         59.46         65.47         3.97 o                         
   8   7   7         11.10         15.10         2.30 o                         
   9   7   7          4.86          1.71         2.07 o                         
  10   7   7          0.01         -0.03         3.17 o                         
  11   7   7          2.78          0.99         3.16 o                         
  12   7   7          0.16          1.14         3.79 o                         
  13   7   7          0.15          1.17         3.64 o                         
  -8   8   7         41.47         45.78         5.33 o                         
  -7   8   7          4.96          3.54         2.61 o                         
  -6   8   7          2.26          0.86         2.40 o                         
  -5   8   7        119.96        121.79         3.65 o                         
  -4   8   7         97.54        109.46         3.32 o                         
  -3   8   7        327.91        365.84         5.04 o                         
  -2   8   7         19.08         21.51         2.28 o                         
  -1   8   7         37.78         53.40         3.20 o                         
   0   8   7        589.50        504.43         7.61 o                         
   1   8   7          7.50          5.25         2.68 o                         
   2   8   7         71.61         69.75         3.81 o                         
   3   8   7         13.79         13.96         2.20 o                         
   4   8   7       1010.64       1015.02        10.70 o                         
   5   8   7        639.99        653.54        12.12 o                         
   6   8   7         34.32         30.93         4.53 o                         
   7   8   7        211.09        211.60         4.04 o                         
   8   8   7        118.77        121.36         4.85 o                         
   9   8   7          0.73         -1.19         3.71 o                         
  10   8   7         43.36         57.05         4.53 o                         
  11   8   7          1.44         -0.31         4.21 o                         
  12   8   7         18.32         21.07         4.62 o                         
  -6   9   7          0.00         -2.51         3.86 o                         
  -5   9   7          1.25         -2.13         2.23 o                         
  -4   9   7         17.89         14.41         5.22 o                         
  -3   9   7          0.83          1.06         2.24 o                         
  -2   9   7         55.61         54.98         2.70 o                         
  -1   9   7          0.22          0.48         2.40 o                         
   0   9   7         30.97         27.93         2.62 o                         
   1   9   7        127.32        109.43         4.53 o                         
   2   9   7          2.77          0.58         3.26 o                         
   3   9   7         31.39         29.87         2.69 o                         
   4   9   7         16.62         12.85         2.51 o                         
   5   9   7         19.86         22.26         2.51 o                         
   6   9   7          0.39          1.11         2.92 o                         
   7   9   7        131.37        124.84         6.49 o                         
   8   9   7         59.87         57.31         4.54 o                         
   9   9   7         17.67         17.79         3.91 o                         
  10   9   7         12.00         10.03         4.29 o                         
  11   9   7          0.31         -0.14         3.14 o                         
  12   9   7          0.01          4.48         3.95 o                         
  -4  10   7          5.09         10.49         5.90 o                         
  -3  10   7         10.56          9.87         2.50 o                         
  -2  10   7         68.43         67.02         3.20 o                         
  -1  10   7          0.22         -0.89         2.21 o                         
   0  10   7         24.00         20.08         2.59 o                         
   1  10   7          7.43          7.48         2.23 o                         
   2  10   7          0.75          2.92         2.88 o                         
   3  10   7          0.16         -0.42         2.35 o                         
   4  10   7         19.79         15.04         2.66 o                         
   5  10   7         57.42         65.36         3.20 o                         
   6  10   7         12.41         13.17         2.79 o                         
   7  10   7          2.27          2.65         2.39 o                         
   8  10   7         59.55         65.54         4.76 o                         
   9  10   7         23.64         25.43         3.90 o                         
  10  10   7          2.37          2.47         3.20 o                         
  11  10   7         22.05         21.27         4.75 o                         
  -3  11   7          3.00          2.50         2.46 o                         
  -2  11   7          0.21          1.35         1.99 o                         
  -1  11   7         29.44         31.57         2.67 o                         
   0  11   7          0.56         -2.23         2.23 o                         
   1  11   7         22.79         22.97         2.53 o                         
   2  11   7          1.04         -0.43         3.56 o                         
   3  11   7          7.24          1.72         3.78 o                         
   4  11   7         10.46         12.02         2.47 o                         
   5  11   7          1.14          2.36         2.20 o                         
   6  11   7          2.15          4.09         2.41 o                         
   7  11   7          0.16          2.31         4.00 o                         
   8  11   7          1.01         -1.03         3.76 o                         
   9  11   7          3.92          5.05         4.38 o                         
  10  11   7          3.73          1.18         4.43 o                         
  -2  12   7         13.59         13.30         2.74 o                         
  -1  12   7          6.98         10.04         4.87 o                         
   0  12   7         26.52         32.62         2.63 o                         
   1  12   7         26.73         26.93         3.07 o                         
   2  12   7         44.64         34.51         4.45 o                         
   3  12   7          1.09          0.72         3.92 o                         
   4  12   7         55.53         55.66         3.14 o                         
   5  12   7         10.06         13.93         2.61 o                         
   6  12   7          0.66          2.51         2.58 o                         
   7  12   7         14.08          7.89         3.77 o                         
   8  12   7          3.30          5.57         3.95 o                         
   9  12   7          0.44         -2.25         3.58 o                         
  -1  13   7          2.20          0.33         2.99 o                         
   0  13   7          0.00         -0.20         2.44 o                         
   1  13   7          4.67          2.71         3.31 o                         
   2  13   7          0.20          1.45         4.20 o                         
   3  13   7          3.25         -1.95         3.66 o                         
   4  13   7          2.42          3.11         3.57 o                         
   5  13   7          0.10          0.11         3.90 o                         
   6  13   7          0.36         -0.36         2.64 o                         
   7  13   7          0.03         -0.12         3.62 o                         
  -5 -11   8         17.95         20.55         4.47 o                         
  -4 -11   8          0.31         -1.29         3.56 o                         
  -3 -11   8          0.71         -0.26         3.69 o                         
  -2 -11   8          0.06         -2.81         4.26 o                         
  -1 -11   8          0.85          1.60         3.71 o                         
   0 -11   8          2.53          4.99         2.39 o                         
   1 -11   8          2.56          2.62         4.24 o                         
  -7 -10   8          0.23          2.31         3.56 o                         
  -6 -10   8          4.41          7.75         4.10 o                         
  -5 -10   8          1.79          1.59         3.42 o                         
  -4 -10   8         40.84         32.19         3.72 o                         
  -3 -10   8         10.27          9.47         3.79 o                         
  -2 -10   8          7.43          7.73         3.75 o                         
  -1 -10   8          0.01         -0.33         3.22 o                         
   0 -10   8         23.02         32.66         4.63 o                         
   1 -10   8          3.01          5.33         4.56 o                         
   2 -10   8          0.29          6.71         4.49 o                         
   3 -10   8          0.10         -0.37         3.67 o                         
  -8  -9   8          3.22          3.82         3.51 o                         
  -7  -9   8         15.87         17.55         3.88 o                         
  -6  -9   8          2.32          2.85         2.90 o                         
  -5  -9   8          1.22          4.34         3.58 o                         
  -4  -9   8          0.17         -1.31         3.23 o                         
  -3  -9   8         26.90         21.36         3.67 o                         
  -2  -9   8          5.69          3.23         2.14 o                         
  -1  -9   8          4.17          3.79         2.24 o                         
   0  -9   8          0.07          0.43         3.04 o                         
   1  -9   8          9.63          5.72         3.57 o                         
   2  -9   8          7.75          8.14         4.34 o                         
   3  -9   8         12.12         10.55         3.75 o                         
   4  -9   8          7.37          9.30         4.62 o                         
   5  -9   8          0.62          3.41         4.90 o                         
  -9  -8   8         86.83         95.27         4.63 o                         
  -8  -8   8          8.59         10.74         3.84 o                         
  -7  -8   8          0.93          2.60         3.40 o                         
  -6  -8   8         27.24         25.77         3.97 o                         
  -5  -8   8         20.93         28.40         3.89 o                         
  -4  -8   8         22.17         27.73         3.94 o                         
  -3  -8   8         13.07         12.96         3.24 o                         
  -2  -8   8          0.10          0.46         2.13 o                         
  -1  -8   8         23.72         20.96         4.82 o                         
   0  -8   8         12.47         10.96         3.16 o                         
   1  -8   8         37.99         31.60         4.33 o                         
   2  -8   8         14.28          8.63         3.75 o                         
   3  -8   8         16.23         17.50         3.53 o                         
   4  -8   8         33.86         26.35         4.04 o                         
   5  -8   8          7.52          5.95         3.71 o                         
   6  -8   8          6.99          7.85         3.55 o                         
  -9  -7   8          1.34         -0.64         3.67 o                         
  -8  -7   8          3.85          0.25         2.88 o                         
  -7  -7   8         11.46         10.18         3.58 o                         
  -6  -7   8         11.79         10.03         3.00 o                         
  -5  -7   8         10.46          6.16         3.55 o                         
  -4  -7   8         72.04         80.65         4.04 o                         
  -3  -7   8          1.67          2.31         1.89 o                         
  -2  -7   8         19.91         16.62         2.20 o                         
  -1  -7   8         29.98         27.38         2.37 o                         
   0  -7   8         18.59         19.95         2.40 o                         
   1  -7   8         29.59         30.51         3.94 o                         
   2  -7   8         14.87         12.49         3.92 o                         
   3  -7   8         27.58         22.81         4.10 o                         
   4  -7   8          6.42          5.13         3.43 o                         
   5  -7   8         57.95         58.11         5.05 o                         
   6  -7   8         26.59         28.29         4.85 o                         
   7  -7   8          0.20         -3.58         3.58 o                         
   8  -7   8          0.00         -2.68         4.76 o                         
 -10  -6   8         19.96         18.31         3.76 o                         
  -9  -6   8          7.21          2.24         3.69 o                         
  -8  -6   8         27.53         22.30         3.89 o                         
  -7  -6   8          0.74         -0.06         3.29 o                         
  -6  -6   8         28.93         31.45         3.91 o                         
  -5  -6   8        350.33        340.06         6.65 o                         
  -4  -6   8         23.08         20.05         3.60 o                         
  -3  -6   8        159.78        167.82         3.37 o                         
  -2  -6   8          2.07          2.72         1.88 o                         
  -1  -6   8          0.86         -0.78         1.98 o                         
   0  -6   8         56.81         52.79         2.50 o                         
   1  -6   8         12.41          6.83         3.26 o                         
   2  -6   8          0.68          2.20         3.31 o                         
   3  -6   8         44.96         44.00         4.08 o                         
   4  -6   8         13.74         14.56         3.82 o                         
   5  -6   8         68.29         76.40         5.03 o                         
   6  -6   8          1.94          1.43         3.63 o                         
   7  -6   8          0.14          1.34         3.49 o                         
   8  -6   8          0.73          0.38         4.17 o                         
   9  -6   8          1.40          2.18         5.17 o                         
 -10  -5   8         11.19         12.81         3.46 o                         
  -9  -5   8          6.84          8.15         3.54 o                         
  -8  -5   8          0.24         -2.74         3.27 o                         
  -7  -5   8          0.28          2.76         3.48 o                         
  -6  -5   8         67.87         74.27         4.28 o                         
  -5  -5   8         11.18         10.44         3.32 o                         
  -4  -5   8        110.83        104.90         4.06 o                         
  -3  -5   8          4.43          3.81         2.65 o                         
  -2  -5   8        117.59        132.39         4.33 o                         
  -1  -5   8          0.11         -1.01         1.74 o                         
   0  -5   8         18.31         17.62         2.18 o                         
   1  -5   8         35.18         39.13         2.40 o                         
   2  -5   8         14.46         15.30         3.37 o                         
   3  -5   8         95.78         91.14         4.50 o                         
   4  -5   8         36.97         40.77         4.07 o                         
   5  -5   8          0.90          2.92         3.84 o                         
   6  -5   8         15.33         17.71         2.34 o                         
   7  -5   8          0.22          2.27         2.37 o                         
   8  -5   8         10.22          9.86         2.45 o                         
   9  -5   8          0.07          1.55         2.28 o                         
  10  -5   8          0.45         -1.99         3.72 o                         
 -10  -4   8         37.51         41.01         3.74 o                         
  -9  -4   8         73.17         66.63         4.21 o                         
  -8  -4   8        160.07        145.45         4.90 o                         
  -7  -4   8        453.56        447.78         7.56 o                         
  -6  -4   8         33.81         34.87         2.45 o                         
  -5  -4   8         33.99         31.80         2.20 o                         
  -4  -4   8         27.66         26.07         2.03 o                         
  -3  -4   8        127.46        129.70         2.74 o                         
  -2  -4   8          0.32          0.73         1.52 o                         
  -1  -4   8        329.07        361.44         6.38 o                         
   0  -4   8          0.15          0.90         1.71 o                         
   1  -4   8         59.58         63.55         2.11 o                         
   2  -4   8        142.55        133.77         5.34 o                         
   3  -4   8          2.72          1.45         1.80 o                         
   4  -4   8          1.14          4.36         2.06 o                         
   5  -4   8        171.97        159.90         3.36 o                         
   6  -4   8          7.57          3.68         2.37 o                         
   7  -4   8          9.70          8.84         2.33 o                         
   8  -4   8          1.60          2.72         2.40 o                         
   9  -4   8          3.42          5.86         2.58 o                         
  10  -4   8          0.30          0.41         3.81 o                         
  11  -4   8          1.54          3.93         3.78 o                         
 -11  -3   8          4.17          4.68         3.42 o                         
 -10  -3   8          5.72          6.38         2.57 o                         
  -9  -3   8          1.78         -0.28         2.41 o                         
  -8  -3   8          5.69          6.95         2.31 o                         
  -7  -3   8         41.57         41.99         3.28 o                         
  -6  -3   8          1.92          0.22         2.04 o                         
  -5  -3   8         14.22         13.16         1.91 o                         
  -4  -3   8          4.57          5.36         1.79 o                         
  -3  -3   8          2.36          0.91         1.67 o                         
  -2  -3   8         51.12         45.57         2.05 o                         
  -1  -3   8         39.87         37.94         1.91 o                         
   0  -3   8        196.62        201.48         6.86 o                         
   1  -3   8        109.10        109.04         2.46 o                         
   2  -3   8         13.33         11.06         0.95 o                         
   3  -3   8          2.74          4.19         0.94 o                         
   4  -3   8         13.93          9.85         1.98 o                         
   5  -3   8          9.39         11.32         2.19 o                         
   6  -3   8        247.53        251.52         4.20 o                         
   7  -3   8         18.50         20.29         2.41 o                         
   8  -3   8         37.13         37.00         2.70 o                         
   9  -3   8          1.32          2.20         4.26 o                         
  10  -3   8          1.22          2.33         4.13 o                         
  11  -3   8          0.60          4.28         4.19 o                         
 -11  -2   8         39.73         46.53         5.03 o                         
 -10  -2   8          5.60          5.18         2.46 o                         
  -9  -2   8          3.80          0.89         2.15 o                         
  -8  -2   8        198.40        196.34         4.26 o                         
  -7  -2   8         16.86         17.66         2.37 o                         
  -6  -2   8         29.62         25.96         2.24 o                         
  -5  -2   8         96.82         92.79         4.13 o                         
  -4  -2   8         94.13        101.87         2.63 o                         
  -3  -2   8        413.57        441.72         4.39 o                         
  -2  -2   8        383.56        401.22         5.23 o                         
  -1  -2   8          4.77          5.22         1.46 o                         
   0  -2   8        358.16        404.84         5.99 o                         
   1  -2   8          8.17          6.78         1.08 o                         
   2  -2   8         31.08         25.81         1.26 o                         
   3  -2   8        190.73        189.42         3.87 o                         
   4  -2   8          0.08          0.51         1.77 o                         
   5  -2   8         28.92         26.55         2.19 o                         
   6  -2   8        426.45        402.66        19.26 o                         
   7  -2   8        114.91        112.80         5.20 o                         
   8  -2   8         12.25         13.95         3.02 o                         
   9  -2   8          2.97          4.39         2.39 o                         
  10  -2   8          0.01          0.72         3.38 o                         
  11  -2   8          0.83          0.71         3.19 o                         
  12  -2   8          3.33          3.21         3.38 o                         
 -10  -1   8          1.37          1.11         3.97 o                         
  -9  -1   8          0.50          1.95         2.88 o                         
  -8  -1   8          0.02         -0.48         2.00 o                         
  -7  -1   8          4.91          6.20         2.31 o                         
  -6  -1   8         14.79         16.22         2.25 o                         
  -5  -1   8          4.90          3.90         1.94 o                         
  -4  -1   8         14.93         12.97         1.80 o                         
  -3  -1   8         31.11         28.15         1.80 o                         
  -2  -1   8        218.32        236.81         3.18 o                         
  -1  -1   8        179.35        186.65         4.06 o                         
   0  -1   8         29.02         29.50         1.28 o                         
   1  -1   8          0.08         -1.11         1.11 o                         
   2  -1   8        482.26        504.00         3.88 o                         
   3  -1   8         42.12         45.10         1.55 o                         
   4  -1   8          3.36          2.55         2.62 o                         
   5  -1   8        109.71        108.28         2.71 o                         
   6  -1   8        110.02        106.34         2.85 o                         
   7  -1   8        164.81        139.16         5.06 o                         
   8  -1   8         15.80         14.75         2.15 o                         
   9  -1   8         14.08         16.52         3.52 o                         
  10  -1   8          4.36          1.74         4.00 o                         
  11  -1   8          2.65          4.86         2.77 o                         
  12  -1   8          7.47         16.30         2.94 o                         
 -10   0   8         18.15         30.20         3.06 o                         
  -9   0   8         35.27         38.06         4.34 o                         
  -8   0   8          6.96          3.85         2.22 o                         
  -7   0   8         12.92          9.66         2.55 o                         
  -6   0   8        492.24        480.89        11.84 o                         
  -5   0   8         43.85         33.68         2.19 o                         
  -4   0   8        119.82        119.82         3.43 o                         
  -3   0   8         15.62         16.32         1.63 o                         
  -2   0   8          1.33          0.25         1.51 o                         
  -1   0   8        389.95        440.22         3.88 o                         
   0   0   8        129.44        130.14         3.84 o                         
   1   0   8          6.80          8.16         0.96 o                         
   2   0   8        147.81        140.65         2.44 o                         
   3   0   8        945.18       1057.13         9.10 o                         
   4   0   8         80.81         77.77         3.48 o                         
   5   0   8        201.81        215.06         4.94 o                         
   6   0   8          8.41          8.77         1.80 o                         
   7   0   8        122.52        110.22         4.89 o                         
   8   0   8          0.01         -1.23         2.10 o                         
   9   0   8          0.74          2.20         3.75 o                         
  10   0   8         17.18         14.50         3.96 o                         
  11   0   8          9.89         11.36         2.67 o                         
  12   0   8         11.66         12.87         2.50 o                         
  13   0   8          4.70          4.93         3.57 o                         
 -10   1   8          1.14          1.54         3.43 o                         
  -9   1   8          0.48         -0.29         2.51 o                         
  -8   1   8          0.58          0.46         2.01 o                         
  -7   1   8         32.97         29.74         2.60 o                         
  -6   1   8        129.64        127.59         3.33 o                         
  -5   1   8         26.42         28.49         2.92 o                         
  -4   1   8        140.27        147.12         4.20 o                         
  -3   1   8          0.09          0.12         1.40 o                         
  -2   1   8          1.10         -0.08         1.34 o                         
  -1   1   8          0.17          0.69         1.26 o                         
   0   1   8         37.94         36.92         1.25 o                         
   1   1   8         99.72        105.80         1.70 o                         
   2   1   8        620.09        654.17         4.47 o                         
   3   1   8        317.32        351.69         2.33 o                         
   4   1   8          3.83          4.48         0.88 o                         
   5   1   8         83.35         86.93         2.92 o                         
   6   1   8          7.97          8.53         3.15 o                         
   7   1   8          9.80         11.12         1.83 o                         
   8   1   8         38.56         30.41         3.74 o                         
   9   1   8          0.03         -1.18         3.69 o                         
  10   1   8         25.42         23.09         2.44 o                         
  11   1   8         17.12         16.25         3.01 o                         
  12   1   8          2.01          3.00         2.63 o                         
 -10   2   8          1.46          2.91         2.95 o                         
  -9   2   8         21.93         30.21         2.77 o                         
  -8   2   8         27.01         29.29         3.51 o                         
  -7   2   8         86.02         67.00         2.98 o                         
  -6   2   8        396.13        309.88         7.63 o                         
  -5   2   8         73.03         62.17         2.47 o                         
  -4   2   8         67.43         67.86         2.24 o                         
  -3   2   8        161.23        149.13         3.02 o                         
  -2   2   8         54.06         56.10         1.87 o                         
  -1   2   8          7.62          7.08         1.19 o                         
   0   2   8          0.33         -0.72         1.05 o                         
   1   2   8        175.20        169.78         3.27 o                         
   2   2   8        425.83        443.08         2.65 o                         
   3   2   8        677.16        679.87         5.04 o                         
   4   2   8        252.90        285.11         4.24 o                         
   5   2   8        106.92        125.09         1.80 o                         
   6   2   8         72.11         78.39         2.28 o                         
   7   2   8        128.90        123.79         2.08 o                         
   8   2   8         36.84         34.84         2.32 o                         
   9   2   8          7.97          2.31         3.32 o                         
  10   2   8          2.97          3.57         3.09 o                         
  11   2   8          1.73          2.23         3.95 o                         
  12   2   8          2.97          5.41         3.60 o                         
  13   2   8          1.25          0.27         3.96 o                         
 -10   3   8          6.00          0.00         3.25 o                         
  -9   3   8         15.24         15.20         2.83 o                         
  -8   3   8          0.02         -0.80         2.08 o                         
  -7   3   8          0.54         -0.34         2.23 o                         
  -6   3   8         44.55         44.10         2.35 o                         
  -5   3   8          1.24         -0.07         1.90 o                         
  -4   3   8         43.41         42.40         4.22 o                         
  -3   3   8         30.35         33.48         1.83 o                         
  -2   3   8         22.31         23.75         1.50 o                         
  -1   3   8          0.80          0.57         1.09 o                         
   0   3   8         13.03         12.08         1.10 o                         
   1   3   8         47.01         52.41         1.34 o                         
   2   3   8          9.31         10.12         1.36 o                         
   3   3   8         92.12         88.63         2.40 o                         
   4   3   8          8.65          6.30         1.07 o                         
   5   3   8         11.48         13.51         1.18 o                         
   6   3   8          9.66          8.48         1.70 o                         
   7   3   8        144.67        132.97         3.27 o                         
   8   3   8         64.78         67.12         2.73 o                         
   9   3   8         16.53         14.58         2.28 o                         
  10   3   8         20.05         19.85         3.21 o                         
  11   3   8          1.04         -2.68         3.81 o                         
  12   3   8          1.79          5.81         3.71 o                         
  13   3   8          0.03          0.62         4.25 o                         
  -9   4   8         49.45         52.53         2.99 o                         
  -8   4   8         28.78         40.85         3.49 o                         
  -7   4   8         14.56         16.84         3.14 o                         
  -6   4   8         23.95         31.49         2.31 o                         
  -5   4   8        149.08        134.78         4.00 o                         
  -4   4   8         47.94         39.06         3.28 o                         
  -3   4   8         46.99         44.69         1.94 o                         
  -2   4   8        132.54        125.34         2.36 o                         
  -1   4   8        194.29        179.98         4.54 o                         
   0   4   8        439.44        431.92         6.13 o                         
   1   4   8         41.42         26.72         2.51 o                         
   2   4   8        198.15        193.58         4.32 o                         
   3   4   8         57.21         61.13         3.34 o                         
   4   4   8         11.33         11.68         1.23 o                         
   5   4   8         69.22         60.74         1.64 o                         
   6   4   8         55.06         60.61         1.75 o                         
   7   4   8        149.16        149.33         4.24 o                         
   8   4   8        701.84        699.99        15.21 o                         
   9   4   8         37.62         43.15         4.11 o                         
  10   4   8         89.39         95.34         3.04 o                         
  11   4   8          5.94          7.57         2.15 o                         
  12   4   8         14.17         13.76         2.80 o                         
  13   4   8          3.76          6.84         4.25 o                         
  -9   5   8          9.53         13.10         3.50 o                         
  -8   5   8          4.89         10.14         2.60 o                         
  -7   5   8         18.42         20.10         2.50 o                         
  -6   5   8         18.11         20.22         2.25 o                         
  -5   5   8         14.97         19.85         3.30 o                         
  -4   5   8         75.46         68.60         4.29 o                         
  -3   5   8          0.86          2.78         3.25 o                         
  -2   5   8          1.98          4.24         2.69 o                         
  -1   5   8         45.80         41.00         3.45 o                         
   0   5   8         13.06         15.44         2.79 o                         
   1   5   8        178.33        178.06         4.26 o                         
   2   5   8          4.92          6.09         1.54 o                         
   3   5   8          0.85          0.41         1.17 o                         
   4   5   8         58.17         61.83         1.71 o                         
   5   5   8         82.37         87.59         1.94 o                         
   6   5   8        199.00        216.29         2.75 o                         
   7   5   8         43.65         45.75         1.91 o                         
   8   5   8          0.01          1.76         2.07 o                         
   9   5   8          7.16         10.83         4.46 o                         
  10   5   8          5.16          5.10         2.52 o                         
  11   5   8          8.79         10.53         2.59 o                         
  12   5   8         10.43         15.14         2.52 o                         
  13   5   8          1.43          4.78         2.74 o                         
  14   5   8          0.06         -2.91         4.11 o                         
  -8   6   8          4.84         10.02         4.53 o                         
  -7   6   8          1.29          3.05         4.11 o                         
  -6   6   8         13.24         14.00         3.44 o                         
  -5   6   8         57.64         57.07         4.19 o                         
  -4   6   8        204.33        155.86         5.51 o                         
  -3   6   8         75.14         81.94         4.11 o                         
  -2   6   8        360.41        357.05         6.54 o                         
  -1   6   8        386.88        386.27         6.49 o                         
   0   6   8        764.37        772.99         8.29 o                         
   1   6   8         64.51         64.81         2.28 o                         
   2   6   8         80.60         80.82         2.37 o                         
   3   6   8         56.18         48.14         1.75 o                         
   4   6   8         10.80          9.73         1.41 o                         
   5   6   8         16.21         14.42         1.46 o                         
   6   6   8        143.75        128.17         2.65 o                         
   7   6   8         10.25         10.93         1.71 o                         
   8   6   8        193.13        200.56         3.91 o                         
   9   6   8        259.19        280.97         4.45 o                         
  10   6   8         16.63         19.65         2.44 o                         
  11   6   8          3.15         -0.71         2.49 o                         
  12   6   8          8.12         10.03         2.28 o                         
  13   6   8         16.88         15.35         2.91 o                         
  -8   7   8          0.41          0.54         3.53 o                         
  -7   7   8          1.37          2.43         3.56 o                         
  -6   7   8         13.28         22.79         3.84 o                         
  -5   7   8         10.37          8.90         3.32 o                         
  -4   7   8         85.52         86.97         4.49 o                         
  -3   7   8          1.73          2.33         3.11 o                         
  -2   7   8         56.82         67.62         4.01 o                         
  -1   7   8         84.78         91.00         4.06 o                         
   0   7   8         51.55         44.84         2.59 o                         
   1   7   8         15.81         14.55         2.01 o                         
   2   7   8          2.22          0.30         1.69 o                         
   3   7   8         85.72         81.46         2.14 o                         
   4   7   8          1.70         -0.60         1.55 o                         
   5   7   8         10.79          9.48         1.65 o                         
   6   7   8         12.87         13.24         1.78 o                         
   7   7   8         77.24         73.95         2.18 o                         
   8   7   8          5.68          6.76         2.09 o                         
   9   7   8         16.48         16.63         2.27 o                         
  10   7   8          1.48          0.95         2.43 o                         
  11   7   8          3.25          3.16         2.91 o                         
  12   7   8          1.84          4.90         3.93 o                         
  13   7   8          0.44         -1.28         3.53 o                         
  -7   8   8         21.63         26.94         4.86 o                         
  -6   8   8          1.23          0.13         3.13 o                         
  -5   8   8          0.15         -0.75         3.08 o                         
  -4   8   8        128.61        126.45         5.18 o                         
  -3   8   8        111.97        107.37         4.65 o                         
  -2   8   8          1.61          2.32         2.14 o                         
  -1   8   8        394.92        365.01         4.72 o                         
   0   8   8         25.25         20.43         3.13 o                         
   1   8   8         23.43         26.02         3.48 o                         
   2   8   8        106.18        101.99         4.36 o                         
   3   8   8         40.51         35.18         2.38 o                         
   4   8   8        980.86        908.27        11.75 o                         
   5   8   8         75.38         75.75         3.21 o                         
   6   8   8         20.61         22.63         2.38 o                         
   7   8   8        150.73        156.66         3.74 o                         
   8   8   8          1.49          2.75         3.44 o                         
   9   8   8         29.57         33.90         4.11 o                         
  10   8   8          7.28          4.07         3.74 o                         
  11   8   8          3.56          3.67         4.03 o                         
  12   8   8         12.56         18.19         4.75 o                         
  -5   9   8          0.26         -2.74         3.71 o                         
  -4   9   8          4.41          1.54         3.52 o                         
  -3   9   8          3.53          3.83         3.29 o                         
  -2   9   8         15.72         17.40         3.33 o                         
  -1   9   8          2.54          3.14         3.59 o                         
   0   9   8         42.33         41.31         3.98 o                         
   1   9   8         49.65         47.54         4.10 o                         
   2   9   8          3.30          5.26         3.03 o                         
   3   9   8         65.84         62.03         4.24 o                         
   4   9   8         13.68         13.77         2.54 o                         
   5   9   8         15.99         11.82         2.33 o                         
   6   9   8          0.23         -0.05         2.18 o                         
   7   9   8         11.51         13.04         2.67 o                         
   8   9   8         23.80         30.18         4.22 o                         
   9   9   8          1.78          0.13         3.09 o                         
  10   9   8          2.59          3.36         3.50 o                         
  11   9   8          6.93          5.99         4.28 o                         
  12   9   8          1.05         -1.61         4.36 o                         
  -4  10   8          4.61          3.66         3.72 o                         
  -3  10   8          1.24          3.36         2.97 o                         
  -2  10   8          7.57          7.74         3.66 o                         
  -1  10   8         29.97         24.70         3.62 o                         
   0  10   8        144.78        132.88         5.37 o                         
   1  10   8         84.90         92.42         4.78 o                         
   2  10   8         51.78         46.04         4.24 o                         
   3  10   8         86.53         87.19         4.59 o                         
   4  10   8         13.15         11.50         2.47 o                         
   5  10   8        163.85        164.78         4.06 o                         
   6  10   8        216.37        212.07         9.54 o                         
   7  10   8          9.64         12.78         2.91 o                         
   8  10   8         12.70         13.87         3.70 o                         
   9  10   8         34.35         37.68         4.71 o                         
  10  10   8          6.28          9.87         4.47 o                         
  11  10   8          9.18         10.74         3.62 o                         
  -4  11   8          0.14         -1.93         3.48 o                         
  -3  11   8          1.00          0.95         2.57 o                         
  -2  11   8         13.01         13.56         2.29 o                         
  -1  11   8          0.01          3.23         2.90 o                         
   0  11   8         35.49         33.63         4.04 o                         
   1  11   8         18.10         14.85         3.54 o                         
   2  11   8          6.36          4.56         3.48 o                         
   3  11   8          0.46          1.12         3.15 o                         
   4  11   8          3.32          5.57         2.51 o                         
   5  11   8          0.00          0.23         2.66 o                         
   6  11   8          4.30          6.86         2.58 o                         
   7  11   8         12.56         18.00         4.14 o                         
   8  11   8          1.14          3.38         3.32 o                         
   9  11   8          1.57          0.27         3.95 o                         
  10  11   8          1.80          0.20         4.39 o                         
  -2  12   8         68.74         77.02         5.06 o                         
  -1  12   8         16.40         22.98         3.51 o                         
   0  12   8          7.93          8.40         3.20 o                         
   1  12   8          0.46          4.00         4.01 o                         
   2  12   8         12.05         10.11         3.42 o                         
   3  12   8         12.19          7.23         3.12 o                         
   4  12   8          5.58          6.93         3.86 o                         
   5  12   8         15.05         18.67         2.68 o                         
   6  12   8         20.96         22.93         2.86 o                         
   7  12   8          1.50          3.64         2.54 o                         
   8  12   8          7.00          5.55         4.06 o                         
   1  13   8          8.99         13.72         3.86 o                         
   2  13   8          8.92          8.70         4.06 o                         
   3  13   8          5.67          2.93         3.50 o                         
   4  13   8          6.01          6.84         4.01 o                         
   5  13   8          7.15         10.64         2.75 o                         
   6  13   8          7.92         13.44         3.92 o                         
   0 -11   9          7.60          5.52         2.86 o                         
  -5 -10   9         35.53         36.86         4.32 o                         
  -4 -10   9          4.13          3.30         3.90 o                         
  -3 -10   9          0.04         -2.00         3.94 o                         
  -2 -10   9          1.83         -1.25         3.86 o                         
  -1 -10   9          4.71          3.00         3.24 o                         
   0 -10   9         13.99         13.05         4.15 o                         
   1 -10   9          0.06          2.04         4.34 o                         
   2 -10   9          4.65          4.22         4.28 o                         
  -6  -9   9          0.12         -2.67         3.48 o                         
  -5  -9   9         54.96         51.56         4.75 o                         
  -4  -9   9          6.68          6.83         4.02 o                         
  -3  -9   9          3.72          4.68         3.91 o                         
  -2  -9   9          8.64          4.84         3.15 o                         
  -1  -9   9          1.24         -2.35         2.35 o                         
   0  -9   9          0.02         -1.62         3.08 o                         
   1  -9   9          8.61          8.97         4.02 o                         
   2  -9   9          0.81          0.72         4.36 o                         
   3  -9   9          0.96          7.56         3.67 o                         
   4  -9   9          4.18          0.78         4.55 o                         
  -7  -8   9          0.27          1.70         3.42 o                         
  -6  -8   9         50.77         56.01         4.02 o                         
  -5  -8   9         85.40         93.25         5.13 o                         
  -4  -8   9         77.60         81.35         4.90 o                         
  -3  -8   9         55.24         66.06         4.51 o                         
  -2  -8   9          3.80          4.77         2.46 o                         
  -1  -8   9          4.31          4.57         2.39 o                         
   0  -8   9          2.92          4.70         3.04 o                         
   1  -8   9         11.36          9.57         3.97 o                         
   2  -8   9          1.44         -1.57         3.76 o                         
   3  -8   9          1.80         -0.09         3.30 o                         
   4  -8   9          0.95         -0.84         3.93 o                         
   5  -8   9          0.91          0.98         4.15 o                         
   6  -8   9          5.28          2.43         4.07 o                         
  -8  -7   9          1.95          2.46         3.08 o                         
  -7  -7   9          2.15          0.95         3.62 o                         
  -6  -7   9         12.90          9.10         3.52 o                         
  -5  -7   9         25.89         31.07         3.78 o                         
  -4  -7   9         80.79         73.38         4.31 o                         
  -3  -7   9         57.33         61.78         3.25 o                         
  -2  -7   9          0.09          0.38         2.23 o                         
  -1  -7   9          6.54          5.57         2.29 o                         
   0  -7   9         16.74         16.63         2.34 o                         
   1  -7   9         12.62         16.86         3.78 o                         
   2  -7   9          3.26          3.11         3.74 o                         
   3  -7   9          1.86         -0.21         3.89 o                         
   4  -7   9         15.29         13.27         4.09 o                         
   5  -7   9         17.53         19.88         3.94 o                         
   6  -7   9          3.06          1.46         4.48 o                         
   7  -7   9          1.52          0.52         4.06 o                         
  -9  -6   9         76.67         67.55         4.75 o                         
  -8  -6   9          7.34          6.08         3.23 o                         
  -7  -6   9         16.81         22.35         3.85 o                         
  -6  -6   9        146.55        142.00         5.35 o                         
  -5  -6   9          0.63         -0.23         3.05 o                         
  -4  -6   9          1.99          0.94         2.94 o                         
  -3  -6   9          2.95          2.96         3.33 o                         
  -2  -6   9        120.86        118.65         3.29 o                         
  -1  -6   9         45.09         40.71         2.46 o                         
   0  -6   9          3.32          0.75         2.14 o                         
   1  -6   9         16.79         12.24         2.42 o                         
   2  -6   9          5.81          2.35         3.41 o                         
   3  -6   9          0.88          4.65         3.04 o                         
   4  -6   9         23.04         20.90         4.38 o                         
   5  -6   9         12.02          7.39         3.75 o                         
   6  -6   9          1.25          2.37         3.81 o                         
   7  -6   9          0.76          2.00         4.35 o                         
   8  -6   9          9.47          6.66         4.19 o                         
  -9  -5   9          5.03          2.26         3.33 o                         
  -8  -5   9         28.99         23.26         3.90 o                         
  -7  -5   9         49.95         42.36         3.83 o                         
  -6  -5   9         37.11         37.73         3.55 o                         
  -5  -5   9         17.75         13.72         3.52 o                         
  -4  -5   9         17.69         14.34         3.35 o                         
  -3  -5   9         59.54         59.46         3.88 o                         
  -2  -5   9          1.44          1.09         3.06 o                         
  -1  -5   9         16.13         14.12         3.15 o                         
   0  -5   9          7.88          3.36         2.04 o                         
   1  -5   9          2.16          1.26         2.13 o                         
   2  -5   9          0.01          0.02         3.27 o                         
   3  -5   9         53.90         57.65         4.06 o                         
   4  -5   9         43.19         41.94         3.79 o                         
   5  -5   9          1.66          5.72         3.18 o                         
   6  -5   9         15.10         12.65         3.42 o                         
   7  -5   9          9.56          8.29         3.42 o                         
   8  -5   9         10.29          8.71         3.78 o                         
   9  -5   9          2.20          0.25         4.09 o                         
  10  -5   9          0.87         -3.07         4.48 o                         
  -9  -4   9         15.57         21.56         3.14 o                         
  -8  -4   9         22.59         14.20         3.62 o                         
  -7  -4   9         32.60         25.23         3.20 o                         
  -6  -4   9        162.85        167.81         5.29 o                         
  -5  -4   9        319.95        322.51         6.40 o                         
  -4  -4   9          0.30         -1.62         1.97 o                         
  -3  -4   9        383.19        392.86         5.85 o                         
  -2  -4   9        187.26        189.92         7.19 o                         
  -1  -4   9          2.26          4.45         1.78 o                         
   0  -4   9        117.71        123.00         2.77 o                         
   1  -4   9          0.22         -0.56         1.66 o                         
   2  -4   9          1.12          2.74         1.79 o                         
   3  -4   9          4.94          5.81         1.91 o                         
   4  -4   9         12.66         11.23         2.22 o                         
   5  -4   9        208.87        194.62         8.74 o                         
   6  -4   9          8.10         12.46         4.18 o                         
   7  -4   9          3.64          3.27         3.34 o                         
   8  -4   9          4.16          4.99         2.33 o                         
   9  -4   9         21.66         23.57         2.81 o                         
  10  -4   9          1.29          0.90         2.30 o                         
 -10  -3   9          0.36          4.44         3.72 o                         
  -9  -3   9          0.33         -1.35         2.15 o                         
  -8  -3   9          0.59          2.16         2.22 o                         
  -7  -3   9          0.06         -1.22         2.09 o                         
  -6  -3   9          5.23          5.74         2.47 o                         
  -5  -3   9         54.88         49.04         4.90 o                         
  -4  -3   9         16.94         16.21         2.06 o                         
  -3  -3   9          1.46          1.45         1.76 o                         
  -2  -3   9        388.90        396.19         9.41 o                         
  -1  -3   9         47.02         43.13         2.21 o                         
   0  -3   9         21.18         20.85         1.87 o                         
   1  -3   9         18.98         23.92         1.89 o                         
   2  -3   9         34.43         37.50         3.62 o                         
   3  -3   9         25.83         28.19         2.22 o                         
   4  -3   9         20.33         13.93         2.04 o                         
   5  -3   9        166.00        162.74         3.53 o                         
   6  -3   9        139.77        145.13         5.26 o                         
   7  -3   9          0.17          0.17         2.16 o                         
   8  -3   9          1.66          1.49         2.23 o                         
   9  -3   9          1.61         -1.28         2.53 o                         
  10  -3   9         14.57         17.29         3.60 o                         
  11  -3   9          0.04         -2.54         3.11 o                         
 -10  -2   9          3.56          5.77         2.41 o                         
  -9  -2   9          5.27         10.86         2.45 o                         
  -8  -2   9         33.60         31.47         2.52 o                         
  -7  -2   9        124.13        117.99         3.37 o                         
  -6  -2   9         26.41         22.14         2.43 o                         
  -5  -2   9         78.11         85.44         2.85 o                         
  -4  -2   9         10.47          8.97         2.04 o                         
  -3  -2   9         83.95         81.94         2.48 o                         
  -2  -2   9          4.83          4.34         1.73 o                         
  -1  -2   9        265.85        291.20         8.49 o                         
   0  -2   9        204.03        204.84         3.13 o                         
   1  -2   9        203.09        224.39         3.25 o                         
   2  -2   9          0.14          0.49         1.20 o                         
   3  -2   9          0.36          0.01         2.30 o                         
   4  -2   9          5.96          6.43         2.07 o                         
   5  -2   9         83.78         69.56         2.69 o                         
   6  -2   9        129.90        113.69         3.33 o                         
   7  -2   9         11.57         12.62         3.11 o                         
   8  -2   9          9.83          8.03         2.31 o                         
   9  -2   9          7.90          6.87         2.51 o                         
  10  -2   9         14.73         12.18         3.98 o                         
  11  -2   9          0.11          8.84         4.47 o                         
 -10  -1   9          5.21          8.42         2.44 o                         
  -9  -1   9          2.44          1.00         2.52 o                         
  -8  -1   9          3.53          1.57         4.23 o                         
  -7  -1   9         96.68         87.63         2.99 o                         
  -6  -1   9         18.60         14.98         2.31 o                         
  -5  -1   9        122.45        118.05         3.07 o                         
  -4  -1   9          0.20          0.15         1.76 o                         
  -3  -1   9         15.04         14.16         1.89 o                         
  -2  -1   9          1.00          1.49         1.61 o                         
  -1  -1   9         53.02         54.89         2.49 o                         
   0  -1   9        149.19        162.02         2.81 o                         
   1  -1   9         13.31         13.32         1.60 o                         
   2  -1   9          7.42         10.78         1.16 o                         
   3  -1   9         17.68         21.05         3.54 o                         
   4  -1   9         14.09          9.01         2.88 o                         
   5  -1   9          0.25          0.98         2.05 o                         
   6  -1   9         89.75         84.73         2.95 o                         
   7  -1   9         30.73         28.98         2.61 o                         
   8  -1   9         38.16         31.24         2.49 o                         
   9  -1   9          3.71          1.20         3.20 o                         
  10  -1   9          3.76          6.26         3.78 o                         
  11  -1   9          0.78          0.06         3.93 o                         
  12  -1   9          0.37         -0.59         2.90 o                         
 -10   0   9          3.16          3.35         2.37 o                         
  -9   0   9         28.98         32.85         2.89 o                         
  -8   0   9          7.52          6.38         2.55 o                         
  -7   0   9          2.46          2.18         2.34 o                         
  -6   0   9       1106.67       1023.27        34.86 o                         
  -5   0   9          3.25          0.58         1.93 o                         
  -4   0   9        106.79        107.45         4.27 o                         
  -3   0   9        237.55        239.21         5.64 o                         
  -2   0   9         17.91         18.63         1.68 o                         
  -1   0   9        265.84        274.31         7.30 o                         
   0   0   9        465.61        441.11         9.80 o                         
   1   0   9        204.92        225.62         2.37 o                         
   2   0   9        352.58        383.14         6.90 o                         
   3   0   9        298.58        281.51         5.44 o                         
   4   0   9          0.81          0.79         2.56 o                         
   5   0   9        134.88        144.72         4.85 o                         
   6   0   9        240.91        223.52         9.72 o                         
   7   0   9         69.69         65.39         8.87 o                         
   8   0   9         62.29         65.60         2.81 o                         
   9   0   9          9.89         10.22         3.90 o                         
  10   0   9          0.19         -0.63         4.00 o                         
  11   0   9          9.82         11.05         2.56 o                         
  12   0   9          3.79          5.94         2.83 o                         
 -10   1   9          2.79          1.84         3.45 o                         
  -9   1   9          7.71          9.69         2.76 o                         
  -8   1   9         10.57         12.56         2.36 o                         
  -7   1   9          3.44          1.04         1.99 o                         
  -6   1   9         50.44         47.75         2.83 o                         
  -5   1   9         40.14         35.08         2.45 o                         
  -4   1   9        176.93        174.75         3.24 o                         
  -3   1   9          0.92          1.04         1.70 o                         
  -2   1   9         67.96         65.50         2.61 o                         
  -1   1   9          0.01         -0.45         1.37 o                         
   0   1   9        216.42        215.47         2.85 o                         
   1   1   9        222.24        224.91         3.01 o                         
   2   1   9        173.57        169.35         3.37 o                         
   3   1   9          0.03         -0.84         1.12 o                         
   4   1   9        104.75        102.80         4.01 o                         
   5   1   9          1.47          1.04         3.05 o                         
   6   1   9         74.53         69.09         4.11 o                         
   7   1   9        388.07        361.26        18.42 o                         
   8   1   9        290.41        297.13         6.82 o                         
   9   1   9          0.67          0.16         3.87 o                         
  10   1   9          0.00          1.23         3.98 o                         
  11   1   9          6.16          4.25         4.30 o                         
  12   1   9          3.39          4.72         4.24 o                         
  -9   2   9         97.34         89.38         3.46 o                         
  -8   2   9          0.82         -0.21         2.02 o                         
  -7   2   9          7.61          6.28         2.24 o                         
  -6   2   9        120.82        115.11         3.19 o                         
  -5   2   9        391.87        387.18         6.08 o                         
  -4   2   9          2.64          1.90         1.67 o                         
  -3   2   9         68.21         68.26         2.24 o                         
  -2   2   9       1177.43       1166.41         6.56 o                         
  -1   2   9        100.82         99.52         4.31 o                         
   0   2   9         27.55         32.82         1.51 o                         
   1   2   9         42.58         35.22         1.66 o                         
   2   2   9         14.00         14.52         1.01 o                         
   3   2   9         49.92         42.67         1.21 o                         
   4   2   9        694.95        689.14         4.87 o                         
   5   2   9         92.87        118.88         2.42 o                         
   6   2   9          9.44          0.21         3.24 o                         
   7   2   9         83.86         80.23         4.26 o                         
   8   2   9        215.73        217.14         6.06 o                         
   9   2   9         95.39        101.33         4.74 o                         
  10   2   9          3.27          1.20         3.31 o                         
  11   2   9          0.24         -1.73         3.42 o                         
  12   2   9          0.72          4.43         4.44 o                         
  -9   3   9          1.39          2.01         2.55 o                         
  -8   3   9          9.07         12.44         2.49 o                         
  -7   3   9          2.90          3.51         2.00 o                         
  -6   3   9         56.92         53.67         2.63 o                         
  -5   3   9          2.04         -0.05         2.01 o                         
  -4   3   9         24.47         25.97         1.99 o                         
  -3   3   9          0.89          2.20         1.63 o                         
  -2   3   9         45.24         49.58         1.98 o                         
  -1   3   9          0.00         -0.63         1.25 o                         
   0   3   9         64.02         65.39         1.87 o                         
   1   3   9          9.66         10.15         2.83 o                         
   2   3   9        122.87        125.37         4.13 o                         
   3   3   9          2.10          1.84         1.39 o                         
   4   3   9         19.24         18.90         1.27 o                         
   5   3   9         22.56         22.24         1.69 o                         
   6   3   9          5.13         -0.10         1.75 o                         
   7   3   9          6.68          9.57         2.05 o                         
   8   3   9         64.37         64.96         2.72 o                         
   9   3   9         15.59         18.02         4.20 o                         
  10   3   9          2.83         -1.29         3.59 o                         
  11   3   9         21.82         24.23         4.23 o                         
  12   3   9          0.04          0.12         4.18 o                         
  13   3   9          2.45          3.29         4.72 o                         
  -9   4   9         16.40         20.95         3.72 o                         
  -8   4   9         56.52         54.18         2.93 o                         
  -7   4   9          0.27          1.69         2.26 o                         
  -6   4   9        268.64        231.75         4.00 o                         
  -5   4   9         42.77         54.08         2.49 o                         
  -4   4   9        127.90         88.13         2.64 o                         
  -3   4   9         30.99         37.72         3.84 o                         
  -2   4   9          3.72          6.29         3.21 o                         
  -1   4   9       2055.64       2080.73        14.05 o                         
   0   4   9         80.21         67.63         3.58 o                         
   1   4   9        260.29        263.11         5.35 o                         
   2   4   9         90.80        103.57         3.84 o                         
   3   4   9         75.93         85.80         1.82 o                         
   4   4   9          0.04          0.47         1.27 o                         
   5   4   9         10.07          9.54         1.27 o                         
   6   4   9        167.32        191.17         2.54 o                         
   7   4   9        260.87        256.48         5.46 o                         
   8   4   9        264.43        284.21         7.53 o                         
   9   4   9        190.71        210.57         4.64 o                         
  10   4   9          5.73          3.31         2.35 o                         
  11   4   9          7.41          4.77         3.39 o                         
  12   4   9         27.08         28.89         4.69 o                         
  13   4   9          1.66          6.66         3.77 o                         
  -8   5   9          5.83          5.34         3.64 o                         
  -7   5   9          6.36          6.27         3.23 o                         
  -6   5   9          4.14          2.21         3.93 o                         
  -5   5   9          1.91          2.70         3.74 o                         
  -4   5   9         30.49         24.59         3.88 o                         
  -3   5   9         20.72         21.78         3.46 o                         
  -2   5   9         17.76         21.10         3.36 o                         
  -1   5   9         63.52         69.40         4.07 o                         
   0   5   9         65.98         62.24         3.76 o                         
   1   5   9         21.92         18.42         3.01 o                         
   2   5   9         73.19         73.70         2.38 o                         
   3   5   9         12.39         13.75         1.46 o                         
   4   5   9        106.91        114.18         2.18 o                         
   5   5   9         94.00         95.66         2.08 o                         
   6   5   9          0.07          1.15         1.52 o                         
   7   5   9          2.86          1.93         2.08 o                         
   8   5   9          0.63          3.51         2.33 o                         
   9   5   9        106.35        114.17         6.10 o                         
  10   5   9         18.44         21.26         2.68 o                         
  11   5   9          0.10          0.02         2.33 o                         
  12   5   9         13.45         18.37         2.69 o                         
  13   5   9          3.51          9.97         4.67 o                         
  -7   6   9          0.09          1.77         3.42 o                         
  -6   6   9          6.51         12.99         4.07 o                         
  -5   6   9         18.81         17.18         4.06 o                         
  -4   6   9        247.99        273.77         6.56 o                         
  -3   6   9        192.35        201.94         5.92 o                         
  -2   6   9        457.57        487.78         7.91 o                         
  -1   6   9        289.67        306.28         6.38 o                         
   0   6   9         25.78         32.82         3.46 o                         
   1   6   9          0.90          2.13         1.99 o                         
   2   6   9         47.93         50.60         2.23 o                         
   3   6   9          6.11          5.21         1.45 o                         
   4   6   9         21.53         16.42         1.54 o                         
   5   6   9         86.84         96.05         2.21 o
[truncated: 154,632 more chars]
