# Supplementary material for: Fifteen 4-(2-meth­oxy­phen­yl)piperazin-1-ium salts containing organic anions: supra­molecular assembly in zero, one, two and three dimensions
Source: Acta Crystallogr E Crystallogr Commun. 2020 Oct 30;76(Pt 11):1779–93. doi: 10.1107/S2056989020014097 (PMC7643239; doi:10.1107/S2056989020014097)
Supplement: Supplementary file 15 [file e-76-01779-XIVsup15.hkl]

data_XIV                                                                        
_shelx_title ' hm9cg'                                                           
_shelx_refln_list_code          4                                               
_shelx_F_calc_maximum      155.47                                               
_exptl_crystal_F_000       328.00                                               
_reflns_d_resolution_high  0.7629                                               
                                                                                
loop_                                                                           
 _space_group_symop_operation_xyz                                               
 'x, y, z'                                                                      
 '-x, -y, -z'                                                                   
                                                                                
_cell_length_a     7.8546                                                       
_cell_length_b     8.9626                                                       
_cell_length_c    11.2056                                                       
_cell_angle_alpha  79.043                                                       
_cell_angle_beta   87.715                                                       
_cell_angle_gamma  85.840                                                       
                                                                                
_shelx_F_squared_multiplier     1.000                                           
                                                                                
loop_                                                                           
 _refln_index_h                                                                 
 _refln_index_k                                                                 
 _refln_index_l                                                                 
 _refln_F_squared_calc                                                          
 _refln_F_squared_meas                                                          
 _refln_F_squared_sigma                                                         
 _refln_observed_status                                                         
   1   0   0       1068.93       1007.65         3.52 o                         
   2   0   0         32.44         42.55         0.26 o                         
   3   0   0         87.34        101.92         0.30 o                         
   4   0   0        755.83        756.61         0.93 o                         
   5   0   0         40.20         44.76         0.57 o                         
   6   0   0        130.84        126.16         3.83 o                         
   7   0   0         56.19         60.31         1.27 o                         
   8   0   0         14.12         18.12         0.94 o                         
   9   0   0          1.91          2.75         0.79 o                         
  -9   1   0          1.66          1.44         0.76 o                         
  -8   1   0         15.22         16.38         0.96 o                         
  -7   1   0         27.80         25.34         1.01 o                         
  -6   1   0         88.39         89.48         1.34 o                         
  -5   1   0         71.00         76.84         2.41 o                         
  -4   1   0        249.47        251.64         1.06 o                         
  -3   1   0        305.42        325.07         0.74 o                         
  -2   1   0         68.20         72.36         0.60 o                         
  -1   1   0       3997.01       4181.42        13.19 o                         
   1   1   0       1218.09       1175.79         6.58 o                         
   2   1   0        900.10        862.07         4.76 o                         
   3   1   0        108.06        117.46         0.41 o                         
   4   1   0        154.08        176.68         0.81 o                         
   5   1   0         56.33         55.16         0.51 o                         
   6   1   0          3.49          3.84         0.35 o                         
   7   1   0          9.01          8.36         0.46 o                         
   8   1   0          0.23          0.16         0.36 o                         
   9   1   0         16.43         17.99         1.01 o                         
  -9   2   0          1.05          1.37         0.80 o                         
  -8   2   0        160.22        169.71         2.19 o                         
  -7   2   0        284.55        287.44         2.56 o                         
  -6   2   0         98.98         93.75         1.39 o                         
  -5   2   0        114.58        106.88         0.88 o                         
  -4   2   0        630.60        667.58         1.27 o                         
  -3   2   0          0.12          0.25         0.10 o                         
  -2   2   0        951.66        895.41         3.34 o                         
  -1   2   0        631.78        638.63         1.58 o                         
   0   2   0        344.22        335.06         1.00 o                         
   1   2   0        190.32        154.53         0.43 o                         
   2   2   0       1774.05       1644.36        13.26 o                         
   3   2   0       2820.95       2707.50        11.78 o                         
   4   2   0          5.57          6.12         0.17 o                         
   5   2   0        123.72        129.13         0.67 o                         
   6   2   0          2.04          2.79         0.33 o                         
   7   2   0         68.43         65.73         0.83 o                         
   8   2   0          5.22          4.43         0.46 o                         
   9   2   0         12.79         16.46         0.61 o                         
  -9   3   0          0.20         -0.52         0.81 o                         
  -8   3   0          3.65          5.05         0.75 o                         
  -7   3   0         57.89         58.34         1.31 o                         
  -6   3   0          0.31          0.40         0.48 o                         
  -5   3   0         67.68         67.44         0.68 o                         
  -4   3   0          8.96          7.66         0.32 o                         
  -3   3   0         24.63         22.15         0.26 o                         
  -2   3   0         15.23         16.97         0.18 o                         
  -1   3   0        473.92        484.74        10.33 o                         
   0   3   0       1748.10       1734.94         2.81 o                         
   1   3   0         35.14         36.96         0.51 o                         
   2   3   0         30.48         25.67         0.54 o                         
   3   3   0          1.38          1.39         0.20 o                         
   4   3   0          7.64         11.99         0.25 o                         
   5   3   0          1.75          1.18         0.21 o                         
   6   3   0         26.48         25.85         0.54 o                         
   7   3   0          0.83          0.35         0.52 o                         
   8   3   0          0.47          0.43         0.39 o                         
   9   3   0          0.01          0.17         0.42 o                         
  10   3   0          0.82          0.80         0.72 o                         
  -9   4   0          0.04          1.16         0.81 o                         
  -8   4   0         20.32         20.47         0.97 o                         
  -7   4   0          0.47          0.02         0.71 o                         
  -6   4   0         30.53         27.01         0.56 o                         
  -5   4   0         64.58         62.71         0.71 o                         
  -4   4   0          1.31          0.31         0.30 o                         
  -3   4   0         86.93         89.22         0.68 o                         
  -2   4   0        236.22        232.68         0.68 o                         
  -1   4   0        126.44        121.15         3.62 o                         
   0   4   0        709.08        731.11         2.09 o                         
   1   4   0         58.84         48.93         0.53 o                         
   2   4   0         10.18          9.70         0.13 o                         
   3   4   0        667.45        625.30         2.93 o                         
   4   4   0         52.11         48.73         0.43 o                         
   5   4   0         35.24         31.15         0.41 o                         
   6   4   0          4.15          4.51         0.75 o                         
   7   4   0         14.66         13.64         0.69 o                         
   8   4   0         10.90         10.97         0.73 o                         
   9   4   0          3.11          3.04         0.65 o                         
  -8   5   0          1.12          0.95         0.77 o                         
  -7   5   0          0.58          1.44         0.42 o                         
  -6   5   0          9.92         10.36         0.55 o                         
  -5   5   0          0.62          0.25         0.34 o                         
  -4   5   0         58.83         59.31         0.67 o                         
  -3   5   0         39.19         37.21         0.78 o                         
  -2   5   0         22.28         21.83         0.36 o                         
  -1   5   0         14.87         11.28         0.47 o                         
   0   5   0         39.92         43.42         0.63 o                         
   1   5   0         59.79         68.23         0.71 o                         
   2   5   0         17.22         17.21         0.26 o                         
   3   5   0        174.19        169.39         1.14 o                         
   4   5   0          4.93          5.17         0.36 o                         
   5   5   0         38.96         34.42         0.70 o                         
   6   5   0         91.08         85.93         3.17 o                         
   7   5   0          1.81          1.31         0.50 o                         
   8   5   0          0.93          0.06         0.57 o                         
   9   5   0          3.83          2.95         0.59 o                         
  -7   6   0          0.83          0.53         0.51 o                         
  -6   6   0          0.28          0.09         0.58 o                         
  -5   6   0          2.93          2.38         0.51 o                         
  -4   6   0         61.41         60.47         1.05 o                         
  -3   6   0         48.37         53.59         0.95 o                         
  -2   6   0         40.05         37.70         0.80 o                         
  -1   6   0         10.64          9.48         0.48 o                         
   0   6   0         18.16         16.54         0.51 o                         
   1   6   0         26.85         28.13         0.55 o                         
   2   6   0          5.54          5.52         0.23 o                         
   3   6   0         57.15         52.19         0.64 o                         
   4   6   0         89.42         90.81         1.68 o                         
   5   6   0        247.26        245.95         2.70 o                         
   6   6   0         16.18         15.75         0.54 o                         
   7   6   0          4.58          5.07         0.64 o                         
   8   6   0          3.64          3.71         0.69 o                         
  -7   7   0          2.22          2.80         0.58 o                         
  -6   7   0         17.37         16.96         0.77 o                         
  -5   7   0          2.65          1.74         0.62 o                         
  -4   7   0          2.53          2.04         0.60 o                         
  -3   7   0         16.69         14.58         0.70 o                         
  -2   7   0        144.01        144.76         1.47 o                         
  -1   7   0          8.72         10.85         0.58 o                         
   0   7   0          5.21          5.66         0.47 o                         
   1   7   0         54.93         57.64         0.83 o                         
   2   7   0          1.75          1.36         0.32 o                         
   3   7   0          0.27         -0.36         0.36 o                         
   4   7   0          3.95          3.54         0.82 o                         
   5   7   0         26.93         27.08         0.65 o                         
   6   7   0         38.45         35.75         0.70 o                         
   7   7   0          0.10         -0.52         0.65 o                         
   8   7   0          0.42          0.80         0.67 o                         
  -6   8   0          4.00          5.39         0.79 o                         
  -5   8   0          9.31          9.71         0.80 o                         
  -4   8   0          0.66          0.60         0.62 o                         
  -3   8   0         37.79         38.00         0.98 o                         
  -2   8   0          0.75          0.73         0.60 o                         
  -1   8   0         11.25         10.51         0.65 o                         
   0   8   0          0.05          0.17         0.44 o                         
   1   8   0         38.11         34.79         1.18 o                         
   2   8   0         32.39         32.83         0.66 o                         
   3   8   0         11.11         10.07         0.66 o                         
   4   8   0         66.62         67.15         0.86 o                         
   5   8   0         44.46         42.66         0.95 o                         
   6   8   0          6.35          6.16         0.49 o                         
   7   8   0          2.57          3.60         0.72 o                         
  -5   9   0          1.73          2.42         0.78 o                         
  -4   9   0          0.48          0.36         0.64 o                         
  -3   9   0          1.90          2.75         0.73 o                         
  -2   9   0         13.15         12.27         0.71 o                         
  -1   9   0          0.73          0.33         0.53 o                         
   0   9   0          3.28          3.56         0.51 o                         
   1   9   0         19.37         21.16         0.70 o                         
   2   9   0          2.74          1.32         0.38 o                         
   3   9   0          5.15          4.53         0.45 o                         
   4   9   0         25.53         28.09         1.84 o                         
   5   9   0          0.85          1.59         0.53 o                         
   6   9   0          5.59          4.55         0.75 o                         
  -3  10   0          2.20          2.92         0.68 o                         
  -2  10   0          5.82          6.39         0.71 o                         
  -1  10   0          1.02          1.16         0.55 o                         
   0  10   0          1.65          1.51         0.56 o                         
   1  10   0          5.96          6.28         0.61 o                         
   2  10   0          1.48          1.26         0.47 o                         
   3  10   0          4.13          2.83         0.51 o                         
   4  10   0          4.51          6.35         1.52 o                         
   5  10   0         25.59         25.19         0.80 o                         
  -1  11   0          0.77          1.51         0.65 o                         
   0  11   0          1.39          1.84         0.56 o                         
   1  11   0          4.00          5.67         0.76 o                         
   2  11   0          3.35          3.40         0.72 o                         
   3  11   0          0.91          0.47         0.74 o                         
  -1 -11   1          6.18          6.64         0.70 o                         
   0 -11   1          0.33          1.26         0.58 o                         
   1 -11   1          0.00         -0.48         0.54 o                         
  -5 -10   1          2.54          1.59         0.61 o                         
  -4 -10   1         25.22         26.01         0.82 o                         
  -3 -10   1          0.98          0.13         0.50 o                         
  -2 -10   1          0.29         -0.29         0.44 o                         
  -1 -10   1          0.93          2.06         0.56 o                         
   0 -10   1          0.01         -0.10         0.61 o                         
   1 -10   1          3.06          3.39         0.63 o                         
   2 -10   1          0.06          0.00         0.60 o                         
   3 -10   1          6.54          6.61         0.82 o                         
  -6  -9   1          7.57          6.62         0.67 o                         
  -5  -9   1          9.14          9.00         1.42 o                         
  -4  -9   1          0.54          0.57         0.46 o                         
  -3  -9   1          2.69          2.63         0.43 o                         
  -2  -9   1         10.80         10.03         0.51 o                         
  -1  -9   1          0.05          0.73         0.47 o                         
   0  -9   1          2.18          0.91         0.49 o                         
   1  -9   1          3.39          3.87         0.67 o                         
   2  -9   1         25.65         27.72         0.93 o                         
   3  -9   1          2.64          1.97         0.71 o                         
   4  -9   1          1.87          3.06         0.65 o                         
  -7  -8   1         11.39         12.71         0.85 o                         
  -6  -8   1          0.18         -0.19         0.62 o                         
  -5  -8   1         30.84         32.53         1.03 o                         
  -4  -8   1          0.45          0.84         0.40 o                         
  -3  -8   1        115.89        112.07         1.37 o                         
  -2  -8   1         13.19         15.25         0.68 o                         
  -1  -8   1          0.25          0.70         0.31 o                         
   0  -8   1          0.24         -0.21         0.47 o                         
   1  -8   1          0.02         -0.50         0.50 o                         
   2  -8   1          3.87          2.44         0.62 o                         
   3  -8   1         22.10         24.83         0.90 o                         
   4  -8   1          3.21          3.77         0.60 o                         
   5  -8   1          1.64          1.37         0.66 o                         
   6  -8   1          1.69          2.07         0.73 o                         
  -7  -7   1         18.17         19.33         0.93 o                         
  -6  -7   1         72.61         64.97         1.25 o                         
  -5  -7   1          0.12         -0.23         0.38 o                         
  -4  -7   1         50.72         45.87         0.81 o                         
  -3  -7   1          4.55          4.09         0.46 o                         
  -2  -7   1         35.13         31.19         0.71 o                         
  -1  -7   1         31.67         30.69         0.69 o                         
   0  -7   1          0.96          0.64         0.39 o                         
   1  -7   1         34.83         35.57         0.80 o                         
   2  -7   1          2.35          2.70         0.60 o                         
   3  -7   1         37.91         38.44         0.95 o                         
   4  -7   1         26.29         27.03         0.88 o                         
   5  -7   1          6.48          5.74         0.62 o                         
   6  -7   1          2.97          3.28         0.69 o                         
   7  -7   1          0.04          0.07         0.59 o                         
  -8  -6   1          5.40          6.32         0.74 o                         
  -7  -6   1         25.86         24.82         0.93 o                         
  -6  -6   1          6.87          6.68         0.67 o                         
  -5  -6   1         29.48         29.61         0.60 o                         
  -4  -6   1        100.47         99.91         0.91 o                         
  -3  -6   1          1.88          1.43         0.32 o                         
  -2  -6   1          1.34          2.78         0.24 o                         
  -1  -6   1          8.77          8.01         0.42 o                         
   0  -6   1        208.69        210.83         1.46 o                         
   1  -6   1          7.39          6.01         0.50 o                         
   2  -6   1         22.34         25.99         0.72 o                         
   3  -6   1          4.27          4.81         0.54 o                         
   4  -6   1         13.71         12.60         0.65 o                         
   5  -6   1          3.95          3.34         0.56 o                         
   6  -6   1         17.28         15.59         0.75 o                         
   7  -6   1          0.05          0.48         0.59 o                         
  -8  -5   1          0.00         -0.10         0.60 o                         
  -7  -5   1          0.00          0.43         0.54 o                         
  -6  -5   1         15.38         16.07         0.72 o                         
  -5  -5   1          0.27          0.28         0.38 o                         
  -4  -5   1         75.48         67.46         0.83 o                         
  -3  -5   1        110.62        112.31         0.92 o                         
  -2  -5   1          0.26          0.64         0.19 o                         
  -1  -5   1         85.83         89.86         0.84 o                         
   0  -5   1        173.01        150.76         1.15 o                         
   1  -5   1        693.51        703.00         2.56 o                         
   2  -5   1          0.84          0.88         0.40 o                         
   3  -5   1          1.69          2.59         0.27 o                         
   4  -5   1          0.75         -0.38         0.44 o                         
   5  -5   1         65.29         59.45         0.74 o                         
   6  -5   1          1.36          1.55         0.40 o                         
   7  -5   1          0.65          0.84         0.38 o                         
   8  -5   1          2.68          1.64         0.81 o                         
  -9  -4   1          0.29         -0.07         0.60 o                         
  -8  -4   1          2.77          2.64         0.63 o                         
  -7  -4   1         39.36         35.32         0.92 o                         
  -6  -4   1          7.41          8.93         0.63 o                         
  -5  -4   1         24.21         24.18         0.45 o                         
  -4  -4   1          2.09          2.61         0.20 o                         
  -3  -4   1        632.83        612.00         3.04 o                         
  -2  -4   1        368.67        362.29         2.24 o                         
  -1  -4   1        187.75        202.20         1.07 o                         
   0  -4   1        138.52        127.77         0.95 o                         
   1  -4   1         34.25         39.56         0.63 o                         
   2  -4   1         23.77         19.90         0.55 o                         
   3  -4   1          2.68          1.55         0.39 o                         
   4  -4   1        201.88        203.89         2.92 o                         
   5  -4   1          2.39          1.81         0.33 o                         
   6  -4   1         36.54         35.33         1.06 o                         
   7  -4   1         28.36         25.55         1.02 o                         
   8  -4   1          8.62          8.83         0.88 o                         
 -10  -3   1          1.16          1.97         0.93 o                         
  -9  -3   1          0.04          0.59         0.45 o                         
  -8  -3   1         53.32         54.39         0.83 o                         
  -7  -3   1          2.65          1.06         0.52 o                         
  -6  -3   1         72.62         75.95         0.80 o                         
  -5  -3   1          5.19          6.18         0.26 o                         
  -4  -3   1          4.53          1.53         0.18 o                         
  -3  -3   1         68.62         66.60         1.16 o                         
  -2  -3   1        682.54        685.92         2.77 o                         
  -1  -3   1         21.24         23.39         0.35 o                         
   0  -3   1        920.92        974.80         2.21 o                         
   1  -3   1        317.49        324.09         1.41 o                         
   2  -3   1       1559.28       1630.85         3.37 o                         
   3  -3   1        340.08        334.68         1.67 o                         
   4  -3   1        384.16        361.41         1.37 o                         
   5  -3   1         45.62         44.01         0.60 o                         
   6  -3   1         27.57         22.65         0.50 o                         
   7  -3   1         56.81         56.81         1.28 o                         
   8  -3   1          0.30          2.05         0.74 o                         
   9  -3   1          0.12          0.22         0.85 o                         
  -9  -2   1          2.00          1.93         0.46 o                         
  -8  -2   1          3.10          2.06         0.41 o                         
  -7  -2   1         24.98         25.50         0.61 o                         
  -6  -2   1          2.24          2.26         0.33 o                         
  -5  -2   1         19.58         19.15         0.30 o                         
  -4  -2   1        400.52        431.09         1.40 o                         
  -3  -2   1        821.60        830.32         4.39 o                         
  -2  -2   1          0.39          0.42         0.10 o                         
  -1  -2   1        594.19        611.65         4.66 o                         
   0  -2   1      24172.08      23907.05        43.38 o                         
   1  -2   1       1508.73       1518.29         2.63 o                         
   2  -2   1          8.69          8.90         0.32 o                         
   3  -2   1        187.25        190.20         0.76 o                         
   4  -2   1        128.89        136.63         0.71 o                         
   5  -2   1        150.28        155.03         0.72 o                         
   6  -2   1         25.02         23.14         0.57 o                         
   7  -2   1         72.01         67.93         1.37 o                         
   8  -2   1          1.68          1.78         0.79 o                         
   9  -2   1          1.47          1.71         0.67 o                         
  -9  -1   1         15.96         22.16         0.68 o                         
  -8  -1   1          1.54          0.71         0.44 o                         
  -7  -1   1         55.00         47.98         1.69 o                         
  -6  -1   1         21.08         18.81         0.47 o                         
  -5  -1   1        112.08        102.35         1.11 o                         
  -4  -1   1         83.42         77.42         0.85 o                         
  -3  -1   1         49.88         44.42         0.35 o                         
  -2  -1   1        315.95        289.79         1.89 o                         
  -1  -1   1       2751.63       2478.55         7.19 o                         
   0  -1   1          5.23          6.80         0.13 o                         
   1  -1   1        423.31        429.35         0.78 o                         
   2  -1   1        324.78        342.52         2.79 o                         
   3  -1   1         96.28         94.58         2.32 o                         
   4  -1   1          0.00          0.09         0.12 o                         
   5  -1   1         72.21         73.85         0.60 o                         
   6  -1   1          0.01         -0.07         0.24 o                         
   7  -1   1        109.99        106.19         1.61 o                         
   8  -1   1          9.11          8.09         0.85 o                         
   9  -1   1          4.14          3.78         0.79 o                         
  -9   0   1         20.82         25.81         1.15 o                         
  -8   0   1        194.57        197.45         2.27 o                         
  -7   0   1        162.11        170.32         1.26 o                         
  -6   0   1         96.62         93.92         2.18 o                         
  -5   0   1          2.61          3.89         0.18 o                         
  -4   0   1        149.93        182.93         1.23 o                         
  -3   0   1         89.19         97.96         0.46 o                         
  -2   0   1        428.84        442.10         1.34 o                         
  -1   0   1          5.30          5.25         0.09 o                         
   1   0   1         13.48         18.41         0.49 o                         
   2   0   1        772.59        784.14         3.10 o                         
   3   0   1        192.37        211.30         1.08 o                         
   4   0   1        187.75        173.71         1.04 o                         
   5   0   1         24.88         27.47         0.35 o                         
   6   0   1         44.19         40.55         0.54 o                         
   7   0   1        133.37        130.73         1.74 o                         
   8   0   1         46.73         50.29         1.27 o                         
   9   0   1          3.41          3.25         0.72 o                         
  -9   1   1          0.36          0.17         0.80 o                         
  -8   1   1          0.91          2.88         0.81 o                         
  -7   1   1         46.86         44.82         1.19 o                         
  -6   1   1         49.01         47.99         1.07 o                         
  -5   1   1        170.93        184.99         1.94 o                         
  -4   1   1          0.09         -0.07         0.07 o                         
  -3   1   1        420.43        413.65         1.45 o                         
  -2   1   1        472.78        478.98         1.65 o                         
  -1   1   1       2703.54       2654.67        10.78 o                         
   1   1   1         18.58         13.27         0.25 o                         
   2   1   1        563.82        573.19         1.07 o                         
   3   1   1        163.43        146.03         1.54 o                         
   4   1   1         29.21         31.70         0.20 o                         
   5   1   1        140.58        118.27         0.64 o                         
   6   1   1         28.44         26.90         0.39 o                         
   7   1   1         21.06         23.50         0.56 o                         
   8   1   1         33.45         32.92         1.09 o                         
   9   1   1          0.31          0.75         0.64 o                         
  -9   2   1          5.00          6.56         0.93 o                         
  -8   2   1         24.22         22.07         1.07 o                         
  -7   2   1         27.73         26.43         1.03 o                         
  -6   2   1        127.78        125.32         1.60 o                         
  -5   2   1        158.35        158.77         0.91 o                         
  -4   2   1         36.47         38.52         0.70 o                         
  -3   2   1         33.48         33.32         0.31 o                         
  -2   2   1         56.05         63.58         1.75 o                         
  -1   2   1        137.19        135.15         0.84 o                         
   0   2   1       3244.14       3368.57        12.52 o                         
   1   2   1          9.68         15.37         0.14 o                         
   2   2   1       1681.36       1561.45         2.87 o                         
   3   2   1       4155.17       4019.03        16.91 o                         
   4   2   1        188.94        193.98         1.61 o                         
   5   2   1         15.26         13.31         0.35 o                         
   6   2   1        206.85        193.97         2.31 o                         
   7   2   1          0.63          0.58         0.47 o                         
   8   2   1          0.04         -0.20         0.59 o                         
   9   2   1          0.51          1.52         0.42 o                         
  -9   3   1          3.40          2.32         0.73 o                         
  -8   3   1         28.13         31.28         1.17 o                         
  -7   3   1         10.29          9.82         0.87 o                         
  -6   3   1         65.81         62.93         2.02 o                         
  -5   3   1         28.42         28.98         0.49 o                         
  -4   3   1         86.17         87.83         1.03 o                         
  -3   3   1         11.11         12.45         0.27 o                         
  -2   3   1          9.09          8.39         0.23 o                         
  -1   3   1         62.15         52.34         1.12 o                         
   0   3   1       1487.33       1530.50         2.55 o                         
   1   3   1         16.53         17.88         0.43 o                         
   2   3   1        111.53        116.94         0.53 o                         
   3   3   1         78.19         82.49         1.24 o                         
   4   3   1         11.35         11.31         0.38 o                         
   5   3   1          0.14          1.14         0.25 o                         
   6   3   1        113.08        111.51         0.74 o                         
   7   3   1         20.17         20.36         0.56 o                         
   8   3   1          0.41          0.59         0.37 o                         
   9   3   1          0.01          0.02         0.45 o                         
  10   3   1         21.81         31.39         1.31 o                         
  -9   4   1          0.54          1.00         0.71 o                         
  -8   4   1         13.44         15.22         0.98 o                         
  -7   4   1         43.48         41.78         1.18 o                         
  -6   4   1          1.04          0.99         0.33 o                         
  -5   4   1        127.77        130.83         0.97 o                         
  -4   4   1        271.99        276.53         0.94 o                         
  -3   4   1        195.20        198.87         0.75 o                         
  -2   4   1         51.56         58.62         0.50 o                         
  -1   4   1         28.94         34.33         0.32 o                         
   0   4   1        336.61        321.67         1.36 o                         
   1   4   1        114.19        100.06         0.83 o                         
   2   4   1        178.82        176.38         1.12 o                         
   3   4   1         80.29         82.54         0.49 o                         
   4   4   1        371.21        370.59         2.95 o                         
   5   4   1        958.15        930.36         8.21 o                         
   6   4   1         90.47         91.65         0.71 o                         
   7   4   1         29.42         28.71         0.83 o                         
   8   4   1          0.58          0.80         0.54 o                         
   9   4   1         29.94         37.20         1.05 o                         
  -8   5   1          3.41          2.51         0.71 o                         
  -7   5   1          2.28          1.24         0.41 o                         
  -6   5   1          3.76          4.61         0.56 o                         
  -5   5   1          0.66          0.36         0.38 o                         
  -4   5   1         60.44         61.01         0.68 o                         
  -3   5   1         13.54         12.43         0.37 o                         
  -2   5   1        125.13        131.23         0.75 o                         
  -1   5   1         21.37         23.30         1.07 o                         
   0   5   1         40.74         40.19         0.61 o                         
   1   5   1        181.08        191.66         1.12 o                         
   2   5   1          6.65          6.85         0.21 o                         
   3   5   1        109.69        106.17         0.78 o                         
   4   5   1         11.82         10.78         0.39 o                         
   5   5   1          5.65          6.32         0.39 o                         
   6   5   1        227.39        228.53         5.30 o                         
   7   5   1          0.54          0.14         0.53 o                         
   8   5   1          1.00          1.39         0.55 o                         
   9   5   1          0.15          0.16         0.63 o                         
  -8   6   1          0.04          1.13         0.66 o                         
  -7   6   1          0.01         -0.46         0.46 o                         
  -6   6   1          0.14          0.38         0.50 o                         
  -5   6   1          2.03          2.19         0.56 o                         
  -4   6   1         28.06         27.29         0.80 o                         
  -3   6   1        113.28        105.97         1.24 o                         
  -2   6   1         52.95         46.63         0.84 o                         
  -1   6   1          3.21          2.36         0.43 o                         
   0   6   1          6.10          4.36         0.37 o                         
   1   6   1        309.73        314.04         1.58 o                         
   2   6   1         51.98         53.36         0.61 o                         
   3   6   1         74.60         70.24         0.72 o                         
   4   6   1          3.67          2.66         0.35 o                         
   5   6   1        329.42        327.94         3.07 o                         
   6   6   1          0.01         -0.13         0.42 o                         
   7   6   1          4.76          4.45         0.57 o                         
   8   6   1         10.60         11.62         0.78 o                         
  -7   7   1          0.14         -0.43         0.70 o                         
  -6   7   1          1.00          1.37         0.65 o                         
  -5   7   1          1.58          1.32         0.60 o                         
  -4   7   1          1.81          1.72         0.59 o                         
  -3   7   1          8.61         11.57         0.70 o                         
  -2   7   1         86.02         90.69         1.20 o                         
  -1   7   1         13.26         14.07         0.58 o                         
   0   7   1         12.72         13.90         0.55 o                         
   1   7   1          1.96          2.13         0.36 o                         
   2   7   1         50.13         47.55         0.63 o                         
   3   7   1          0.23          0.17         0.86 o                         
   4   7   1         66.18         71.41         0.84 o                         
   5   7   1          3.84          4.13         0.43 o                         
   6   7   1         31.43         31.08         0.66 o                         
   7   7   1          0.03          0.43         0.57 o                         
   8   7   1          6.63          8.83         0.78 o                         
  -6   8   1         21.40         23.03         0.94 o                         
  -5   8   1         10.12         14.31         0.82 o                         
  -4   8   1          1.20          0.85         0.53 o                         
  -3   8   1         15.96         13.74         0.72 o                         
  -2   8   1         31.91         35.29         0.92 o                         
  -1   8   1         17.32         17.29         0.67 o                         
   0   8   1          0.58          0.56         0.42 o                         
   1   8   1         10.63         11.35         0.37 o                         
   2   8   1          2.11          1.73         0.37 o                         
   3   8   1          0.00          0.10         0.37 o                         
   4   8   1         36.10         35.43         0.96 o                         
   5   8   1         65.16         68.66         0.91 o                         
   6   8   1         10.60          9.09         0.55 o                         
   7   8   1          0.27         -0.68         0.68 o                         
  -5   9   1          3.69          4.84         0.80 o                         
  -4   9   1          2.11          2.25         0.60 o                         
  -3   9   1         19.77         20.02         0.82 o                         
  -2   9   1         22.38         25.32         0.91 o                         
  -1   9   1          0.22          0.43         0.49 o                         
   0   9   1          0.22         -0.32         0.47 o                         
   1   9   1          4.19          4.09         0.45 o                         
   2   9   1          6.12          5.74         0.44 o                         
   3   9   1          0.00          0.04         0.40 o                         
   4   9   1          2.28          1.96         0.40 o                         
   5   9   1         10.53         11.61         1.16 o                         
   6   9   1          1.29          1.55         0.49 o                         
  -3  10   1         18.27         17.34         0.83 o                         
  -2  10   1          0.91          1.12         0.59 o                         
  -1  10   1          0.85          0.05         0.61 o                         
   0  10   1          0.63          0.57         0.66 o                         
   1  10   1          1.67          1.41         0.44 o                         
   2  10   1          2.33          2.57         0.48 o                         
   3  10   1          0.93          0.89         1.15 o                         
   4  10   1          7.66          8.08         0.91 o                         
   5  10   1          0.47          0.87         1.02 o                         
  -1  11   1          1.07         -0.10         0.69 o                         
   0  11   1          0.10         -0.14         0.55 o                         
   1  11   1          9.01         10.54         1.11 o                         
   2  11   1          9.97         11.57         0.94 o                         
  -4 -10   2         12.27         14.94         1.00 o                         
  -3 -10   2         18.20         15.34         0.64 o                         
  -2 -10   2          0.11          0.15         0.66 o                         
  -1 -10   2          0.84          1.19         0.55 o                         
   0 -10   2          5.40          6.69         0.71 o                         
   1 -10   2          0.04          0.16         0.49 o                         
   2 -10   2          0.14          0.18         0.64 o                         
  -5  -9   2          6.38          6.72         0.76 o                         
  -4  -9   2          4.92          3.78         0.52 o                         
  -3  -9   2          3.60          2.67         0.50 o                         
  -2  -9   2          5.12          4.29         0.62 o                         
  -1  -9   2          0.60          1.90         0.51 o                         
   0  -9   2         25.05         26.61         0.86 o                         
   1  -9   2         38.72         39.84         1.03 o                         
   2  -9   2          0.05         -0.35         0.64 o                         
   3  -9   2          2.65          1.05         0.68 o                         
   4  -9   2          4.64          6.45         0.75 o                         
  -6  -8   2          2.10          2.38         0.59 o                         
  -5  -8   2         13.58         14.39         0.77 o                         
  -4  -8   2         65.52         62.83         1.00 o                         
  -3  -8   2          1.03          0.45         0.40 o                         
  -2  -8   2          6.84          6.92         0.60 o                         
  -1  -8   2         28.31         32.86         1.58 o                         
   0  -8   2         12.50         10.95         0.63 o                         
   1  -8   2         28.40         30.50         0.88 o                         
   2  -8   2         50.07         50.33         1.07 o                         
   3  -8   2         14.20         15.79         0.85 o                         
   4  -8   2          6.52          5.95         0.66 o                         
   5  -8   2          9.47          9.08         0.83 o                         
  -7  -7   2         32.78         38.53         1.16 o                         
  -6  -7   2          0.88          1.06         0.63 o                         
  -5  -7   2          2.62          2.76         0.60 o                         
  -4  -7   2         23.22         24.76         0.58 o                         
  -3  -7   2          0.94          0.52         0.38 o                         
  -2  -7   2          0.23          0.52         0.44 o                         
  -1  -7   2          8.53          7.37         0.45 o                         
   0  -7   2          0.15         -0.09         0.44 o                         
   1  -7   2        138.28        130.12         1.40 o                         
   2  -7   2          6.65          5.61         0.65 o                         
   3  -7   2         19.40         19.75         0.78 o                         
   4  -7   2          5.23          6.04         0.62 o                         
   5  -7   2         16.76         17.10         0.84 o                         
   6  -7   2          1.81          1.12         0.67 o                         
   7  -7   2          0.00         -0.02         0.55 o                         
  -8  -6   2          0.21          0.57         0.51 o                         
  -7  -6   2          3.13          2.58         0.63 o                         
  -6  -6   2         88.62         92.71         1.43 o                         
  -5  -6   2          7.40          7.82         0.61 o                         
  -4  -6   2         54.65         51.76         1.04 o                         
  -3  -6   2        109.74        101.68         0.90 o                         
  -2  -6   2         96.38         94.61         1.74 o                         
  -1  -6   2          8.17          7.32         0.41 o                         
   0  -6   2          2.37          3.56         0.47 o                         
   1  -6   2         38.30         36.79         0.81 o                         
   2  -6   2          3.36          4.08         0.56 o                         
   3  -6   2         73.52         80.74         1.18 o                         
   4  -6   2          2.22          2.55         0.52 o                         
   5  -6   2          2.51          2.26         0.53 o                         
   6  -6   2         21.84         19.86         0.85 o                         
   7  -6   2          0.90          0.81         0.50 o                         
  -8  -5   2          1.06          1.23         0.54 o                         
  -7  -5   2          6.18          4.73         0.60 o                         
  -6  -5   2          8.26          8.77         0.68 o                         
  -5  -5   2          0.73          0.35         0.47 o                         
  -4  -5   2         31.52         28.53         0.67 o                         
  -3  -5   2          0.07          0.06         0.28 o                         
  -2  -5   2         24.39         26.96         0.38 o                         
  -1  -5   2        140.39        130.20         1.04 o                         
   0  -5   2        195.06        181.78         1.31 o                         
   1  -5   2         31.60         26.38         0.68 o                         
   2  -5   2        213.79        225.65         1.62 o                         
   3  -5   2         17.57         23.27         0.67 o                         
   4  -5   2         23.47         24.02         0.70 o                         
   5  -5   2          3.50          3.89         0.40 o                         
   6  -5   2          8.03          6.40         0.43 o                         
   7  -5   2         23.28         24.32         1.22 o                         
   8  -5   2          5.12          6.12         0.85 o                         
  -9  -4   2         12.55         13.13         0.75 o                         
  -8  -4   2          0.39         -0.17         0.60 o                         
  -7  -4   2         32.64         30.45         0.90 o                         
  -6  -4   2          2.81          3.34         0.57 o                         
  -5  -4   2          1.90          2.04         0.29 o                         
  -4  -4   2        325.62        318.59         1.03 o                         
  -3  -4   2        177.66        170.46         2.03 o                         
  -2  -4   2        168.17        159.18         0.72 o                         
  -1  -4   2        219.39        215.11         1.18 o                         
   0  -4   2       1239.74       1208.63         2.95 o                         
   1  -4   2       1148.36       1144.75         3.05 o                         
   2  -4   2        102.12        107.02         1.06 o                         
   3  -4   2          2.26          3.37         0.43 o                         
   4  -4   2         16.62         18.20         0.61 o                         
   5  -4   2         24.15         29.10         0.56 o                         
   6  -4   2          7.18          8.48         0.43 o                         
   7  -4   2          0.89         -0.03         0.66 o                         
   8  -4   2          2.15          3.33         0.80 o                         
  -9  -3   2          1.09          0.24         0.40 o                         
  -8  -3   2          6.18          7.06         0.48 o                         
  -7  -3   2         11.77         10.79         0.67 o                         
  -6  -3   2         84.27         83.66         1.28 o                         
  -5  -3   2         10.83         11.07         0.38 o                         
  -4  -3   2          6.93          5.44         0.21 o                         
  -3  -3   2         24.94         27.34         0.24 o                         
  -2  -3   2        152.45        155.40         4.46 o                         
  -1  -3   2        674.15        692.61         1.85 o                         
   0  -3   2         10.21         11.37         0.38 o                         
   1  -3   2        221.65        236.41         1.29 o                         
   2  -3   2          0.10         -0.08         0.30 o                         
   3  -3   2         46.89         60.68         0.81 o                         
   4  -3   2        112.99        116.32         1.12 o                         
   5  -3   2         30.58         32.68         0.69 o                         
   6  -3   2          0.15          0.10         0.33 o                         
   7  -3   2          7.37          6.36         0.70 o                         
   8  -3   2          1.66          1.84         0.67 o                         
   9  -3   2          2.07          2.31         0.80 o                         
  -9  -2   2          0.60          1.41         0.47 o                         
  -8  -2   2          4.97          3.81         0.43 o                         
  -7  -2   2         44.19         44.32         0.73 o                         
  -6  -2   2          0.33          0.29         0.33 o                         
  -5  -2   2          3.32          3.12         0.30 o                         
  -4  -2   2         51.19         59.84         1.13 o                         
  -3  -2   2         87.41         98.71         1.32 o                         
  -2  -2   2        187.93        193.52         1.53 o                         
  -1  -2   2          0.05          1.07         0.17 o                         
   0  -2   2        302.25        292.50         0.85 o                         
   1  -2   2       4400.64       4269.79        19.33 o                         
   2  -2   2        856.95        887.31         5.57 o                         
   3  -2   2        244.01        250.07         3.18 o                         
   4  -2   2          1.45          0.74         0.22 o                         
   5  -2   2          0.00          0.04         0.22 o                         
   6  -2   2         42.94         37.30         0.44 o                         
   7  -2   2          4.27          4.63         0.72 o                         
   8  -2   2          1.28          1.74         0.67 o                         
   9  -2   2          0.30          0.04         0.66 o                         
  -9  -1   2          0.58          1.57         0.49 o                         
  -8  -1   2          7.61          8.99         0.51 o                         
  -7  -1   2          5.46          3.10         0.43 o                         
  -6  -1   2          0.04          0.19         0.37 o                         
  -5  -1   2        199.21        208.54         1.14 o                         
  -4  -1   2        128.87        134.26         0.65 o                         
  -3  -1   2       1221.07       1231.72         3.71 o                         
  -2  -1   2        141.57        157.25         0.48 o                         
  -1  -1   2       4870.93       4766.70       143.61 o                         
   0  -1   2        385.08        444.98         1.23 o                         
   1  -1   2          2.88          1.35         0.11 o                         
   2  -1   2        120.09        137.92         1.62 o                         
   3  -1   2       1800.34       1792.44         3.06 o                         
   4  -1   2        101.88         94.21         0.46 o                         
   5  -1   2        149.27        136.87         0.61 o                         
   6  -1   2          4.35          5.05         0.33 o                         
   7  -1   2         46.12         44.41         0.65 o                         
   8  -1   2          0.35         -0.12         0.72 o                         
   9  -1   2          9.70         10.16         0.94 o                         
  -9   0   2          0.59          0.42         0.71 o                         
  -8   0   2         24.46         24.41         1.05 o                         
  -7   0   2         78.96         70.72         0.87 o                         
  -6   0   2          0.47          0.05         0.31 o                         
  -5   0   2          2.99          2.73         0.29 o                         
  -4   0   2         13.62         20.72         0.16 o                         
  -3   0   2       1305.65       1338.17         2.07 o                         
  -2   0   2        432.33        416.60         0.90 o                         
  -1   0   2       2573.93       2375.73         7.91 o                         
   0   0   2       1030.53       1136.89        12.18 o                         
   1   0   2        768.36        768.59         1.50 o                         
   2   0   2       1465.66       1391.65        20.01 o                         
   3   0   2        999.21        996.16         1.22 o                         
   4   0   2        227.39        227.15         1.42 o                         
   5   0   2         54.07         52.24         0.51 o                         
   6   0   2        266.25        250.14         3.74 o                         
   7   0   2        109.19        104.60         2.19 o                         
   8   0   2         10.20         10.16         0.78 o                         
   9   0   2          1.32          0.71         0.71 o                         
  -9   1   2         40.47         43.19         1.39 o                         
  -8   1   2         44.57         50.05         1.34 o                         
  -7   1   2          0.69          0.38         0.64 o                         
  -6   1   2         60.83         60.17         1.18 o                         
  -5   1   2         75.50         73.39         0.44 o                         
  -4   1   2        393.76        412.92         2.05 o                         
  -3   1   2        559.09        565.06         1.53 o                         
  -2   1   2        348.67        394.35         1.25 o                         
  -1   1   2        207.24        197.50         0.60 o                         
   0   1   2        762.13        809.48         4.01 o                         
   1   1   2       1670.92       1629.69        18.98 o                         
   2   1   2         31.29         29.12         0.31 o                         
   3   1   2        502.95        536.00         1.83 o                         
   4   1   2         16.88         19.78         0.19 o                         
   5   1   2         74.14         73.74         0.61 o                         
   6   1   2        302.75        298.55         2.89 o                         
   7   1   2        157.08        151.61         3.58 o                         
   8   1   2         23.16         21.88         0.96 o                         
   9   1   2          2.18          3.10         0.79 o                         
  -9   2   2          4.49          3.90         0.84 o                         
  -8   2   2         22.94         22.62         1.07 o                         
  -7   2   2         31.66         32.69         1.08 o                         
  -6   2   2         53.85         51.64         1.13 o                         
  -5   2   2        113.24        121.11         1.48 o                         
  -4   2   2        122.35        131.20         0.48 o                         
  -3   2   2          8.52          9.05         0.25 o                         
  -2   2   2        277.53        267.02         1.83 o                         
  -1   2   2         46.07         46.04         0.64 o                         
   0   2   2       5457.56       5629.02        12.79 o                         
   1   2   2        396.93        375.14         1.93 o                         
   2   2   2        167.49        154.71         2.54 o                         
   3   2   2         70.83         77.13         0.52 o                         
   4   2   2        348.08        365.31         0.70 o                         
   5   2   2        328.70        314.98         1.01 o                         
   6   2   2         46.53         43.87         0.90 o                         
   7   2   2         45.98         43.69         0.53 o                         
   8   2   2         34.65         32.04         0.67 o                         
   9   2   2         40.52         48.41         1.31 o                         
  -9   3   2          0.31         -0.01         0.87 o                         
  -8   3   2         18.53         19.18         1.03 o                         
  -7   3   2         16.37         16.10         0.89 o                         
  -6   3   2         42.62         41.96         0.97 o                         
  -5   3   2          3.14          3.31         0.26 o                         
  -4   3   2          0.16         -0.04         0.19 o                         
  -3   3   2         13.50         14.06         0.22 o                         
  -2   3   2        179.65        172.84         0.89 o                         
  -1   3   2          2.27          2.99         0.75 o                         
   0   3   2        575.16        552.75         4.63 o                         
   1   3   2         32.80         29.14         0.26 o                         
   2   3   2         88.30         90.26         1.09 o                         
   3   3   2        690.55        724.43         1.65 o                         
   4   3   2         25.62         19.70         0.59 o                         
   5   3   2          2.65          3.70         0.25 o                         
   6   3   2         55.15         58.08         0.57 o                         
   7   3   2         59.96         55.37         0.60 o                         
   8   3   2          8.30          8.70         0.46 o                         
   9   3   2          7.38          8.73         0.53 o                         
  10   3   2          1.51          2.31         0.80 o                         
  -8   4   2          7.65          9.25         0.90 o                         
  -7   4   2         29.33         28.09         1.01 o                         
  -6   4   2          1.66          0.84         0.38 o                         
  -5   4   2          0.97         -0.14         0.25 o                         
  -4   4   2         43.56         40.16         0.33 o                         
  -3   4   2        179.86        176.58         0.71 o                         
  -2   4   2        141.19        137.65         1.64 o                         
  -1   4   2         20.38         25.11         0.38 o                         
   0   4   2        320.71        319.74         1.34 o                         
   1   4   2         91.69         89.70         0.93 o                         
   2   4   2         11.12          8.72         0.18 o                         
   3   4   2        541.06        490.34         0.95 o                         
   4   4   2        125.25        117.36         0.74 o                         
   5   4   2        176.81        168.48         1.15 o                         
   6   4   2        108.26        109.20         0.79 o                         
   7   4   2         39.78         40.37         0.54 o                         
   8   4   2          2.77          2.45         0.55 o                         
   9   4   2          0.62         -0.21         0.54 o                         
  -8   5   2          0.45         -0.13         0.77 o                         
  -7   5   2          6.38          6.20         0.82 o                         
  -6   5   2         10.78          9.09         0.66 o                         
  -5   5   2         90.92         85.83         0.87 o                         
  -4   5   2         27.29         26.28         0.54 o                         
  -3   5   2         62.68         61.58         0.58 o                         
  -2   5   2        147.33        159.26         0.83 o                         
  -1   5   2         61.94         69.68         0.82 o                         
   0   5   2          0.33          0.15         0.28 o                         
   1   5   2          9.83          9.91         0.22 o                         
   2   5   2        165.86        160.22         2.51 o                         
   3   5   2          0.42          2.50         0.83 o                         
   4   5   2        111.38        112.20         0.93 o                         
   5   5   2          0.58          1.37         0.44 o                         
   6   5   2         44.35         45.64         0.69 o                         
   7   5   2          3.98          3.64         0.54 o                         
   8   5   2          4.30          4.68         0.56 o                         
   9   5   2          0.07          0.24         0.53 o                         
  -8   6   2          0.74          1.94         0.82 o                         
  -7   6   2          5.15          5.47         0.69 o                         
  -6   6   2         34.61         37.23         0.90 o                         
  -5   6   2          4.48          3.94         0.58 o                         
  -4   6   2        177.21        180.11         1.63 o                         
  -3   6   2        115.90        115.16         1.35 o                         
  -2   6   2          8.80          8.44         0.54 o                         
  -1   6   2         80.43         84.22         0.98 o                         
   0   6   2          0.17         -0.18         0.34 o                         
   1   6   2         16.51         14.74         0.27 o                         
   2   6   2         19.43         20.15         0.33 o                         
   3   6   2         45.29         43.49         0.98 o                         
   4   6   2          0.43          0.62         0.30 o                         
   5   6   2        134.29        138.66         1.08 o                         
   6   6   2         25.59         26.90         1.35 o                         
   7   6   2         10.05         10.35         0.50 o                         
   8   6   2         23.40         24.17         0.89 o                         
  -7   7   2         10.19          8.35         0.67 o                         
  -6   7   2         35.92         41.86         1.11 o                         
  -5   7   2          3.51          2.97         0.67 o                         
  -4   7   2         24.03         22.65         0.79 o                         
  -3   7   2         46.25         46.47         0.95 o                         
  -2   7   2         39.99         39.67         0.86 o                         
  -1   7   2          5.34          5.76         0.52 o                         
   0   7   2          0.39         -0.37         0.42 o                         
   1   7   2          0.53          0.55         0.36 o                         
   2   7   2         52.63         55.09         0.73 o                         
   3   7   2          1.85          1.64         0.34 o                         
   4   7   2          1.24          0.87         0.37 o                         
   5   7   2         14.96         15.89         0.54 o                         
   6   7   2          4.41          4.50         0.47 o                         
   7   7   2          0.53          0.20         0.42 o                         
   8   7   2          3.09          4.51         0.67 o                         
  -6   8   2          2.98          4.06         0.72 o                         
  -5   8   2          0.44          0.23         0.67 o                         
  -4   8   2          0.91          1.42         0.53 o                         
  -3   8   2         77.30         83.51         1.29 o                         
  -2   8   2          0.02          0.40         0.51 o                         
  -1   8   2          1.03          0.50         0.54 o                         
   0   8   2          1.80          1.97         0.49 o                         
   1   8   2         39.48         39.75         1.35 o                         
   2   8   2          0.16          0.25         0.34 o                         
   3   8   2         18.40         17.13         0.52 o                         
   4   8   2         18.99         19.65         1.28 o                         
   5   8   2          0.00          0.04         0.38 o                         
   6   8   2         13.32         11.79         0.56 o                         
   7   8   2         10.62         11.79         0.59 o                         
  -5   9   2          0.14         -0.08         0.74 o                         
  -4   9   2          0.00         -0.65         0.65 o                         
  -3   9   2          0.00         -0.61         0.68 o                         
  -2   9   2          4.14          3.23         0.68 o                         
  -1   9   2          0.65          0.59         0.53 o                         
   0   9   2          0.02         -0.48         0.48 o                         
   1   9   2         42.18         44.78         0.55 o                         
   2   9   2          6.41          7.12         0.45 o                         
   3   9   2          0.15         -0.11         0.40 o                         
   4   9   2          3.93          4.45         0.45 o                         
   5   9   2         32.23         30.40         0.72 o                         
   6   9   2          0.96          0.69         0.49 o                         
   7   9   2          2.43          3.55         0.63 o                         
  -3  10   2          0.21         -0.47         0.70 o                         
  -2  10   2          3.10          3.10         0.67 o                         
  -1  10   2          0.31         -0.29         0.57 o                         
   0  10   2         12.34         12.63         0.76 o                         
   1  10   2         17.73         20.40         1.11 o                         
   2  10   2         10.58         11.78         0.93 o                         
   3  10   2          9.36         10.29         0.93 o                         
   4  10   2         12.25         11.58         0.96 o                         
   5  10   2          0.90          0.79         0.73 o                         
  -1  11   2          0.73         -0.38         0.46 o                         
   0  11   2          2.48          1.15         0.51 o                         
   1  11   2          3.57          4.83         0.91 o                         
   2  11   2          8.71         10.15         0.99 o                         
  -4 -10   3          8.37          7.73         0.82 o                         
  -3 -10   3          0.97          0.25         0.70 o                         
  -2 -10   3          0.13          0.22         0.67 o                         
  -1 -10   3          2.55          3.95         0.74 o                         
   0 -10   3          0.00         -0.23         0.57 o                         
   1 -10   3          6.14          5.30         0.76 o                         
   2 -10   3          4.70          3.07         0.59 o                         
  -4  -9   3          8.91          7.32         0.57 o                         
  -3  -9   3          1.15          0.83         0.45 o                         
  -2  -9   3          2.75          3.41         0.67 o                         
  -1  -9   3          4.89          6.80         0.68 o                         
   0  -9   3          2.10          0.86         0.60 o                         
   1  -9   3         26.41         22.45         0.91 o                         
   2  -9   3          2.86          1.68         0.61 o                         
   3  -9   3          2.13          1.78         0.73 o                         
  -6  -8   3          4.67          4.93         0.73 o                         
  -5  -8   3          4.90          5.53         0.71 o                         
  -4  -8   3         17.97         17.21         0.61 o                         
  -3  -8   3         18.14         15.42         0.72 o                         
  -2  -8   3          1.24          1.42         0.56 o                         
  -1  -8   3          1.62          2.60         0.86 o                         
   0  -8   3          3.55          2.52         0.50 o                         
   1  -8   3          5.43          5.15         0.66 o                         
   2  -8   3          1.06          0.70         0.61 o                         
   3  -8   3         30.17         34.48         1.05 o                         
   4  -8   3          0.02         -0.66         0.66 o                         
   5  -8   3          0.27          0.28         0.55 o                         
  -7  -7   3          0.68          0.68         0.70 o                         
  -6  -7   3          6.84          6.98         0.69 o                         
  -5  -7   3          5.47          5.27         0.61 o                         
  -4  -7   3         17.56         14.18         0.52 o                         
  -3  -7   3          0.52          0.30         0.54 o                         
  -2  -7   3         47.42         44.19         0.88 o                         
  -1  -7   3          2.26          1.74         0.44 o                         
   0  -7   3         61.54         59.15         1.01 o                         
   1  -7   3         42.24         40.77         0.93 o                         
   2  -7   3         20.33         18.51         0.74 o                         
   3  -7   3          8.43          6.46         0.65 o                         
   4  -7   3          1.32          1.04         0.56 o                         
   5  -7   3          0.33          0.18         0.57 o                         
   6  -7   3          1.09          1.12         0.58 o                         
  -7  -6   3          1.74          1.57         0.69 o                         
  -6  -6   3          0.01          0.15         0.53 o                         
  -5  -6   3         14.31         13.14         0.68 o                         
  -4  -6   3        138.64        129.18         1.04 o                         
  -3  -6   3        146.05        134.41         1.37 o                         
  -2  -6   3         92.37         89.50         1.07 o                         
  -1  -6   3         14.14         14.09         0.52 o                         
   0  -6   3         63.54         59.31         0.92 o                         
   1  -6   3        556.68        523.38         2.59 o                         
   2  -6   3         54.90         63.27         1.06 o                         
   3  -6   3         20.29         20.64         0.77 o                         
   4  -6   3          4.81          3.67         0.61 o                         
   5  -6   3         26.09         29.87         0.91 o                         
   6  -6   3          8.52         10.61         0.74 o                         
   7  -6   3          0.03         -0.12         0.51 o                         
  -8  -5   3          0.24          0.34         0.64 o                         
  -7  -5   3         70.04         76.99         1.39 o                         
  -6  -5   3          1.66          1.17         0.55 o                         
  -5  -5   3          1.51          1.51         0.53 o                         
  -4  -5   3         60.69         58.17         2.66 o                         
  -3  -5   3          8.55          6.77         0.51 o                         
  -2  -5   3         83.49         88.71         0.65 o                         
  -1  -5   3          5.48          6.34         0.38 o                         
   0  -5   3         18.61         18.97         0.58 o                         
   1  -5   3          0.75          0.19         0.46 o                         
   2  -5   3        157.27        155.84         1.42 o                         
   3  -5   3          1.80          1.34         0.51 o                         
   4  -5   3          1.82          2.52         0.50 o                         
   5  -5   3         12.26         10.34         0.65 o                         
   6  -5   3         17.42         18.06         0.58 o                         
   7  -5   3          4.64          6.96         0.50 o                         
   8  -5   3          9.25         13.54         1.01 o                         
  -8  -4   3          0.01          0.46         0.59 o                         
  -7  -4   3          0.65          1.25         0.62 o                         
  -6  -4   3         29.39         27.14         0.84 o                         
  -5  -4   3          1.15          1.00         0.49 o                         
  -4  -4   3         99.57         96.00         1.59 o                         
  -3  -4   3        249.53        265.09         1.66 o                         
  -2  -4   3         12.82          9.70         0.27 o                         
  -1  -4   3        115.21        115.72         0.96 o                         
   0  -4   3        443.24        481.16         2.03 o                         
   1  -4   3       2324.78       2290.10         4.66 o                         
   2  -4   3        109.65        112.30         1.13 o                         
   3  -4   3         62.73         67.73         0.96 o                         
   4  -4   3         37.64         35.83         0.78 o                         
   5  -4   3         11.18         12.08         0.61 o                         
   6  -4   3         81.93         71.20         1.13 o                         
   7  -4   3         14.68         12.95         0.53 o                         
   8  -4   3          4.15          3.11         0.80 o                         
  -9  -3   3          0.15          0.41         0.45 o                         
  -8  -3   3          0.27          0.45         0.44 o                         
  -7  -3   3          4.21          3.79         0.44 o                         
  -6  -3   3         12.47          9.88         0.44 o                         
  -5  -3   3         11.00         12.29         0.40 o                         
  -4  -3   3         12.79         16.20         0.36 o                         
  -3  -3   3        103.31        102.27         1.75 o                         
  -2  -3   3         62.36         63.53         0.35 o                         
  -1  -3   3         55.97         55.50         1.16 o                         
   0  -3   3       1331.26       1282.67         2.76 o                         
   1  -3   3          8.37          6.54         0.39 o                         
   2  -3   3        153.43        158.02         1.22 o                         
   3  -3   3        733.76        722.88         2.64 o                         
   4  -3   3          0.05         -0.01         0.25 o                         
   5  -3   3         14.21         11.18         0.36 o                         
   6  -3   3         28.07         28.91         0.52 o                         
   7  -3   3          0.58          0.77         0.36 o                         
   8  -3   3          0.46         -0.22         0.61 o                         
  -9  -2   3          1.21          1.26         0.60 o                         
  -8  -2   3          6.23          5.78         0.47 o                         
  -7  -2   3        311.30        291.45         1.91 o                         
  -6  -2   3        125.65        125.90         2.28 o                         
  -5  -2   3          0.80          0.88         0.21 o                         
  -4  -2   3          4.88          5.61         0.20 o                         
  -3  -2   3        664.36        667.14         2.70 o                         
  -2  -2   3        377.56        369.14         2.63 o                         
  -1  -2   3       2301.32       2288.31         7.06 o                         
   0  -2   3        140.63        158.42         1.00 o                         
   1  -2   3         16.04         15.88         0.42 o                         
   2  -2   3        196.31        193.88         1.45 o                         
   3  -2   3        393.01        395.96         1.86 o                         
   4  -2   3        174.31        187.41         1.27 o                         
   5  -2   3          6.04          3.85         0.27 o                         
   6  -2   3         17.75         17.48         0.48 o                         
   7  -2   3         79.69         75.17         1.75 o                         
   8  -2   3          2.29          3.33         0.68 o                         
   9  -2   3          1.13          0.91         0.71 o                         
  -9  -1   3         12.06         14.87         0.93 o                         
  -8  -1   3          1.19          0.80         0.43 o                         
  -7  -1   3          6.05          6.75         0.70 o                         
  -6  -1   3         19.91         17.96         0.48 o                         
  -5  -1   3        182.26        179.40         1.63 o                         
  -4  -1   3        211.48        229.79         2.66 o                         
  -3  -1   3        167.14        158.44         0.77 o                         
  -2  -1   3         31.26         32.93         0.37 o                         
  -1  -1   3          2.11          1.21         0.14 o                         
   0  -1   3        445.07        502.84         2.33 o                         
   1  -1   3        710.51        717.75         5.31 o                         
   2  -1   3        161.40        167.70         0.53 o                         
   3  -1   3        571.89        556.12         1.95 o                         
   4  -1   3        244.46        253.06         0.76 o                         
   5  -1   3        102.49        102.22         0.83 o                         
   6  -1   3        110.99        104.22         1.12 o                         
   7  -1   3         77.73         75.52         0.83 o                         
   8  -1   3          0.33          0.44         0.72 o                         
   9  -1   3          1.62          2.05         0.80 o                         
  -9   0   3         18.48         20.56         1.03 o                         
  -8   0   3         10.22         10.82         0.60 o                         
  -7   0   3          0.82          0.13         0.39 o                         
  -6   0   3          5.68          5.79         0.48 o                         
  -5   0   3         32.85         32.61         0.80 o                         
  -4   0   3        209.94        206.31         0.55 o                         
  -3   0   3        218.33        233.77         1.62 o                         
  -2   0   3          0.95          2.03         0.11 o                         
  -1   0   3        446.02        465.09         0.71 o                         
   0   0   3       3463.39       3524.15         9.68 o                         
   1   0   3          3.27          3.08         0.12 o                         
   2   0   3        167.43        188.30         1.42 o                         
   3   0   3        144.40        136.50         0.47 o                         
   4   0   3        255.10        239.54         0.77 o                         
   5   0   3         89.59         89.56         0.65 o                         
   6   0   3        203.41        179.90         1.47 o                         
   7   0   3         25.89         25.85         0.58 o                         
   8   0   3          2.92          3.20         0.73 o                         
   9   0   3          1.91          2.00         0.78 o                         
  -9   1   3          0.68          1.22         0.74 o                         
  -8   1   3          2.06          1.44         0.71 o                         
  -7   1   3          0.90          1.08         0.64 o                         
  -6   1   3         24.04         24.43         0.44 o                         
  -5   1   3         27.72         26.22         0.64 o                         
  -4   1   3         22.84         21.24         0.51 o                         
  -3   1   3        201.79        214.95         0.55 o                         
  -2   1   3        243.69        259.35         0.88 o                         
  -1   1   3        133.89        139.54         0.77 o                         
   0   1   3        981.20        992.98         1.89 o                         
   1   1   3        112.88        112.75         0.82 o                         
   2   1   3          0.74          0.60         0.10 o                         
   3   1   3         51.73         43.85         0.36 o                         
   4   1   3         71.69         64.21         0.49 o                         
   5   1   3        158.79        147.99         1.25 o                         
   6   1   3         17.46         16.88         0.62 o                         
   7   1   3         67.39         64.51         3.80 o                         
   8   1   3         21.00         23.12         0.94 o                         
   9   1   3          0.93          1.23         0.71 o                         
  -9   2   3         25.74         31.13         1.26 o                         
  -8   2   3         39.19         42.36         1.30 o                         
  -7   2   3         43.31         43.31         1.20 o                         
  -6   2   3          7.42          7.27         0.45 o                         
  -5   2   3         15.88         16.19         0.32 o                         
  -4   2   3          6.53          6.38         0.17 o                         
  -3   2   3        235.17        228.79         1.81 o                         
  -2   2   3         13.23         10.84         0.16 o                         
  -1   2   3         41.19         32.07         0.31 o                         
   0   2   3       3402.39       3438.60         8.81 o                         
   1   2   3          2.00          0.63         0.10 o                         
   2   2   3        239.70        241.43         0.61 o                         
   3   2   3          5.98          4.18         0.15 o                         
   4   2   3          2.00          2.88         0.15 o                         
   5   2   3          7.95          5.84         0.21 o                         
   6   2   3        337.26        328.27         1.44 o                         
   7   2   3        249.38        246.09         2.16 o                         
   8   2   3         14.65         14.33         0.77 o                         
   9   2   3          0.81          0.77         0.68 o                         
  -9   3   3          2.38          1.61         0.76 o                         
  -8   3   3         11.69         11.00         0.95 o                         
  -7   3   3         38.57         40.81         1.19 o                         
  -6   3   3         40.66         41.84         0.52 o                         
  -5   3   3         25.27         26.33         0.39 o                         
  -4   3   3         13.45         14.64         0.31 o                         
  -3   3   3          0.19          0.64         0.22 o                         
  -2   3   3        163.18        147.03         0.70 o                         
  -1   3   3       1229.67       1269.01         2.48 o                         
   0   3   3        124.17        128.03         0.49 o                         
   1   3   3          0.45          0.22         0.10 o                         
   2   3   3        477.72        506.79         1.47 o                         
   3   3   3        472.86        519.94         2.97 o                         
   4   3   3        328.90        319.49         1.56 o                         
   5   3   3         36.31         31.61         0.49 o                         
   6   3   3        175.87        180.62         1.12 o                         
   7   3   3        104.34        109.08         0.97 o                         
   8   3   3         81.10         80.09         2.05 o                         
   9   3   3          2.60          1.39         0.62 o                         
  -8   4   3          0.08          0.07         0.71 o                         
  -7   4   3          3.70          3.05         0.73 o                         
  -6   4   3         49.17         49.82         0.57 o                         
  -5   4   3         18.68         18.08         0.37 o                         
  -4   4   3        193.35        189.67         0.83 o                         
  -3   4   3         31.88         34.03         0.79 o                         
  -2   4   3         19.74         25.71         0.55 o                         
  -1   4   3        288.74        307.06         3.07 o                         
   0   4   3        162.48        165.79         0.78 o                         
   1   4   3          5.70          8.04         0.31 o                         
   2   4   3       1021.10       1032.61         2.73 o                         
   3   4   3        939.26        932.92         1.39 o                         
   4   4   3         24.90         22.27         0.40 o                         
   5   4   3        125.48        125.09         0.90 o                         
   6   4   3        315.31        311.23         1.49 o                         
   7   4   3         12.22         12.95         0.39 o                         
   8   4   3         17.16         18.67         0.75 o                         
   9   4   3          0.05          0.41         0.48 o                         
  -8   5   3          1.01          0.10         0.76 o                         
  -7   5   3         20.98         19.89         0.99 o                         
  -6   5   3         82.73         82.61         1.36 o                         
  -5   5   3         32.48         30.35         0.82 o                         
  -4   5   3         76.64         70.45         0.85 o                         
  -3   5   3        106.16        105.77         0.96 o                         
  -2   5   3        122.54        129.89         1.24 o                         
  -1   5   3         23.19         25.40         0.58 o                         
   0   5   3         54.15         59.73         0.56 o                         
   1   5   3        107.20         99.37         0.63 o                         
   2   5   3        150.02        168.35         0.86 o                         
   3   5   3        111.69        113.00         0.77 o                         
   4   5   3         38.26         38.06         0.54 o                         
   5   5   3         12.07         12.33         0.42 o                         
   6   5   3          3.25          3.94         0.45 o                         
   7   5   3          3.98          3.98         0.40 o                         
   8   5   3          2.46          2.81         0.60 o                         
   9   5   3          8.56          8.39         0.63 o                         
  -8   6   3          2.79          3.52         0.70 o                         
  -7   6   3         15.77         12.32         0.56 o                         
  -6   6   3         11.64         12.39         0.67 o                         
  -5   6   3         77.69         76.28         0.86 o                         
  -4   6   3          1.26          0.09         0.53 o                         
  -3   6   3        132.61        136.95         1.94 o                         
  -2   6   3          5.14          3.91         0.31 o                         
  -1   6   3          0.39          0.29         0.38 o                         
   0   6   3         27.75         32.02         0.93 o                         
   1   6   3         55.17         61.84         0.59 o                         
   2   6   3          7.06          6.89         0.23 o                         
   3   6   3         87.87         85.26         0.74 o                         
   4   6   3         64.48         63.60         0.71 o                         
   5   6   3         36.92         33.41         0.59 o                         
   6   6   3         66.76         67.40         0.83 o                         
   7   6   3         26.30         28.34         1.43 o                         
   8   6   3          1.16          2.26         0.63 o                         
   9   6   3          4.88          4.42         0.69 o                         
  -7   7   3          0.12         -0.07         0.61 o                         
  -6   7   3         25.82         26.29         0.98 o                         
  -5   7   3         16.59         16.39         0.77 o                         
  -4   7   3         20.45         19.64         0.80 o                         
  -3   7   3          2.91          2.24         0.32 o                         
  -2   7   3         34.12         34.69         0.82 o                         
  -1   7   3          7.59          9.27         0.55 o                         
   0   7   3          0.88          0.97         0.33 o                         
   1   7   3         36.40         40.56         0.42 o                         
   2   7   3         23.22         24.60         0.36 o                         
   3   7   3          2.45          3.28         0.32 o                         
   4   7   3          0.03         -0.27         0.32 o                         
   5   7   3         39.93         40.99         1.01 o                         
   6   7   3         10.67          9.96         1.32 o                         
   7   7   3          0.05          0.04         0.42 o                         
   8   7   3          0.45         -0.07         0.56 o                         
  -6   8   3          1.32          1.33         0.71 o                         
  -5   8   3          0.96          1.14         0.58 o                         
  -4   8   3          0.25         -0.17         0.52 o                         
  -3   8   3          2.10          1.89         0.42 o                         
  -2   8   3          1.65          0.71         0.58 o                         
  -1   8   3         18.23         18.36         0.73 o                         
   0   8   3         38.05         38.90         0.65 o                         
   1   8   3          0.35          0.15         0.33 o                         
   2   8   3         42.92         42.97         1.10 o                         
   3   8   3          2.26          1.01         0.67 o                         
   4   8   3         42.97         43.41         1.18 o                         
   5   8   3          5.33          5.94         0.78 o                         
   6   8   3          1.14          0.81         0.69 o                         
   7   8   3          0.50          0.21         0.73 o                         
  -5   9   3          2.73          2.45         0.68 o                         
  -4   9   3          0.70          0.27         0.63 o                         
  -3   9   3          0.37         -0.05         0.40 o                         
  -2   9   3          2.89          2.02         0.66 o                         
  -1   9   3          6.93          6.31         0.69 o                         
   0   9   3          1.91          1.51         0.42 o                         
   1   9   3          0.32          0.08         0.36 o                         
   2   9   3          1.73          1.18         0.62 o                         
   3   9   3          0.14         -0.63         0.63 o                         
   4   9   3          0.34          0.66         0.74 o                         
   5   9   3          5.41          5.82         0.79 o                         
   6   9   3          0.61          0.31         0.76 o                         
   7   9   3          0.92          1.43         0.74 o                         
  -3  10   3          4.50          4.69         0.47 o                         
  -2  10   3          8.75          9.29         0.77 o                         
  -1  10   3          0.15         -0.30         0.51 o                         
   0  10   3          4.60          5.84         0.51 o                         
   1  10   3         25.11         26.54         1.09 o                         
   2  10   3         11.62         12.79         0.96 o                         
   3  10   3          5.51          4.26         0.77 o                         
   4  10   3         15.05         17.37         1.03 o                         
   5  10   3          0.18          0.65         0.67 o                         
  -2  11   3          0.21         -0.36         0.48 o                         
  -1  11   3          0.10         -0.54         0.54 o                         
   0  11   3          9.59          9.29         0.62 o                         
   1  11   3          5.12          5.20         0.81 o                         
   2  11   3          0.36         -0.10         0.68 o                         
  -3 -10   4          0.00         -0.75         0.75 o                         
   1 -10   4          4.35          4.34         0.77 o                         
  -4  -9   4          2.27          0.66         0.69 o                         
  -3  -9   4          8.95          8.61         0.81 o                         
  -2  -9   4         37.87         38.16         1.00 o                         
  -1  -9   4          3.73          4.73         0.67 o                         
   0  -9   4         20.60         18.06         0.77 o                         
   1  -9   4          1.50          1.71         0.62 o                         
   2  -9   4         11.49         10.84         0.73 o                         
   3  -9   4          0.18          0.07         0.70 o                         
  -5  -8   4          1.89          3.20         0.64 o                         
  -3  -8   4         39.80         36.04         0.97 o                         
  -2  -8   4          0.15          0.23         0.49 o                         
  -1  -8   4          4.06          5.30         0.61 o                         
   0  -8   4          0.65          0.08         0.53 o                         
   1  -8   4         53.84         52.93         1.13 o                         
   2  -8   4          1.90          1.43         0.65 o                         
   3  -8   4         13.82         14.63         0.85 o                         
   4  -8   4          0.02          0.33         0.71 o                         
   5  -8   4          4.51          3.62         0.72 o                         
  -6  -7   4          1.68          2.55         0.65 o                         
  -5  -7   4          3.53          4.21         0.64 o                         
  -4  -7   4          4.45          3.37         0.57 o                         
  -3  -7   4          1.01          1.37         0.58 o                         
  -2  -7   4          0.34          1.02         0.53 o                         
  -1  -7   4         28.60         31.59         0.97 o                         
   0  -7   4          4.17          4.84         0.57 o                         
   1  -7   4         28.91         26.66         0.86 o                         
   2  -7   4         27.08         27.00         0.87 o                         
   3  -7   4         38.53         40.33         1.03 o                         
   4  -7   4          0.22          0.39         0.62 o                         
   5  -7   4          7.10          6.41         0.79 o                         
   6  -7   4          0.04         -0.61         0.72 o                         
  -7  -6   4         12.64         13.21         0.79 o                         
  -6  -6   4          4.82          4.17         0.65 o                         
  -5  -6   4          4.18          5.48         0.57 o                         
  -4  -6   4         34.87         37.54         0.90 o                         
  -3  -6   4          3.22          4.12         0.54 o                         
  -2  -6   4         19.19         17.93         0.65 o                         
  -1  -6   4          4.08          4.25         0.47 o                         
   0  -6   4         47.09         52.09         0.92 o                         
   1  -6   4        153.49        155.26         1.55 o                         
   2  -6   4         33.89         34.99         0.91 o                         
   3  -6   4          9.66          9.11         0.70 o                         
   4  -6   4          7.33          6.29         0.66 o                         
   5  -6   4          0.04          0.21         0.48 o                         
   6  -6   4         15.35         10.98         0.82 o                         
   7  -6   4          0.47         -0.54         0.69 o                         
  -8  -5   4          0.64          1.47         0.65 o                         
  -7  -5   4         31.49         34.24         1.05 o                         
  -6  -5   4         30.54         30.82         0.91 o                         
  -5  -5   4         28.29         29.94         0.85 o                         
  -4  -5   4          9.15         10.20         0.59 o                         
  -3  -5   4         54.18         56.46         0.93 o                         
  -2  -5   4          0.83          0.54         0.25 o                         
  -1  -5   4          0.52          0.40         0.34 o                         
   0  -5   4        521.42        531.18         2.45 o                         
   1  -5   4         67.15         69.47         1.04 o                         
   2  -5   4          1.88          1.93         0.50 o                         
   3  -5   4        213.65        205.22         1.77 o                         
   4  -5   4          1.00          0.72         0.55 o                         
   5  -5   4          1.86          1.90         0.58 o                         
   6  -5   4          2.30          2.86         0.62 o                         
   7  -5   4          1.29          1.33         0.45 o                         
   8  -5   4          1.86          2.28         0.70 o                         
  -8  -4   4          5.47          8.06         0.70 o                         
  -7  -4   4        103.49         99.13         1.50 o                         
  -6  -4   4          3.81          4.77         0.62 o                         
  -5  -4   4          0.03         -0.26         0.48 o                         
  -4  -4   4        122.27        111.81         1.25 o                         
  -3  -4   4        201.85        198.58         1.49 o                         
  -2  -4   4        126.75        132.44         0.76 o                         
  -1  -4   4        141.43        160.62         0.73 o                         
   0  -4   4        354.04        377.24         1.90 o                         
   1  -4   4          4.40          5.93         0.47 o                         
   2  -4   4        131.88        141.44         1.35 o                         
   3  -4   4          1.93          2.62         0.47 o                         
   4  -4   4         18.12         15.62         0.62 o                         
   5  -4   4         19.67         21.01         0.74 o                         
   6  -4   4         10.93         12.41         0.71 o                         
   7  -4   4         17.46         15.15         1.00 o                         
   8  -4   4          0.41          0.91         0.69 o                         
  -9  -3   4          0.03          1.31         0.64 o                         
  -8  -3   4          2.41          2.26         1.28 o                         
  -7  -3   4         15.10         18.59         0.70 o                         
  -6  -3   4          1.75          0.81         0.36 o                         
  -5  -3   4         97.51         95.82         1.23 o                         
  -4  -3   4        534.61        533.55         2.35 o                         
  -3  -3   4         65.86         67.42         0.55 o                         
  -2  -3   4          2.26          1.86         0.18 o                         
  -1  -3   4         38.65         38.72         0.42 o                         
   0  -3   4          8.96          7.16         0.30 o                         
   1  -3   4         20.64         22.95         0.38 o                         
   2  -3   4         98.30        110.14         1.09 o                         
   3  -3   4        200.08        194.99         1.51 o                         
   4  -3   4          3.70          4.42         0.30 o                         
   5  -3   4          6.52          5.75         0.47 o                         
   6  -3   4        105.29        100.68         1.64 o                         
   7  -3   4          1.23          0.88         0.49 o                         
   8  -3   4          0.49          0.46         0.72 o                         
  -9  -2   4         28.21         29.44         1.54 o                         
  -8  -2   4          9.88         10.22         0.49 o                         
  -7  -2   4          0.04         -0.13         0.42 o                         
  -6  -2   4          4.24          2.96         0.38 o                         
  -5  -2   4         53.23         49.65         0.44 o                         
  -4  -2   4          3.78          5.01         0.24 o                         
  -3  -2   4          1.16          1.37         0.15 o                         
  -2  -2   4         26.42         26.51         0.34 o                         
  -1  -2   4         11.48         15.43         1.45 o                         
   0  -2   4        124.89        147.54         1.06 o                         
   1  -2   4          9.28         11.01         0.23 o                         
   2  -2   4          2.01          3.43         0.19 o                         
   3  -2   4        252.31        236.16         1.73 o                         
   4  -2   4        138.33        121.11         0.81 o                         
   5  -2   4         14.14         14.43         0.38 o                         
   6  -2   4        158.04        149.30         2.08 o                         
   7  -2   4         15.68         17.36         0.67 o                         
   8  -2   4          0.65          1.15         0.45 o                         
  -9  -1   4          2.93          2.00         0.51 o                         
  -8  -1   4          1.94          3.32         0.42 o                         
  -7  -1   4          1.25          1.58         0.41 o                         
  -6  -1   4          0.24          0.11         0.28 o                         
  -5  -1   4          0.00          0.02         0.18 o                         
  -4  -1   4         20.87         20.03         0.30 o                         
  -3  -1   4        109.65        114.63         1.05 o                         
  -2  -1   4        505.90        524.50         3.88 o                         
  -1  -1   4        201.51        199.86         0.85 o                         
   0  -1   4          2.05          2.67         0.14 o                         
   1  -1   4         29.04         30.80         0.97 o                         
   2  -1   4        310.28        346.96         2.32 o                         
   3  -1   4        189.47        184.82         0.64 o                         
   4  -1   4          5.32          4.74         0.26 o                         
   5  -1   4         59.03         64.37         1.14 o                         
   6  -1   4          8.15          7.70         0.56 o                         
   7  -1   4        131.22        127.50         1.39 o                         
   8  -1   4          5.75          6.86         0.45 o                         
   9  -1   4          0.21          0.87         0.67 o                         
  -9   0   4         18.17         23.71         0.70 o                         
  -8   0   4          0.01          0.02         0.34 o                         
  -7   0   4         28.17         26.51         0.84 o                         
  -6   0   4         68.15         73.17         0.71 o                         
  -5   0   4          1.50          1.54         0.19 o                         
  -4   0   4        109.21        116.96         0.65 o                         
  -3   0   4        658.99        673.26         1.60 o                         
  -2   0   4         83.17         83.11         0.84 o                         
  -1   0   4        213.74        244.40         1.73 o                         
   0   0   4        517.04        530.62         1.91 o                         
   1   0   4         32.08         27.43         0.28 o                         
   2   0   4        975.87        979.55         2.86 o                         
   3   0   4        140.61        144.52         0.81 o                         
   4   0   4         14.36         15.80         0.74 o                         
   5   0   4         78.83         78.36         0.64 o                         
   6   0   4        575.08        552.37         2.63 o                         
   7   0   4        126.25        120.04         1.34 o                         
   8   0   4          0.17          0.32         0.32 o                         
   9   0   4          0.07          0.64         0.62 o                         
  -9   1   4          4.45          5.50         0.86 o                         
  -8   1   4          0.56         -0.33         0.63 o                         
  -7   1   4         32.26         32.09         0.53 o                         
  -6   1   4          3.00          2.82         0.43 o                         
  -5   1   4         32.96         35.67         0.61 o                         
  -4   1   4         28.01         33.65         0.41 o                         
  -3   1   4        144.36        146.03         0.83 o                         
  -2   1   4        122.35        110.43         0.38 o                         
  -1   1   4        727.88        741.91         1.97 o                         
   0   1   4         23.03         24.21         0.47 o                         
   1   1   4         36.29         36.50         0.42 o                         
   2   1   4         33.49         36.32         0.74 o                         
   3   1   4       1456.01       1551.76         6.08 o                         
   4   1   4         52.39         55.19         0.79 o                         
   5   1   4        418.56        385.41         2.10 o                         
   6   1   4         85.55         79.07         1.14 o                         
   7   1   4        300.50        298.39         2.08 o                         
   8   1   4         43.06         43.47         1.40 o                         
   9   1   4          0.00         -0.14         0.72 o                         
  -9   2   4          2.57          2.30         0.86 o                         
  -8   2   4          0.14         -0.33         0.79 o                         
  -7   2   4          9.76          9.84         0.52 o                         
  -6   2   4          0.37          0.33         0.44 o                         
  -5   2   4        314.96        307.27         1.57 o                         
  -4   2   4         37.91         32.88         0.31 o                         
  -3   2   4          0.97          0.29         0.18 o                         
  -2   2   4        837.79        905.94         1.44 o                         
  -1   2   4       1627.62       1705.85         5.35 o                         
   0   2   4        500.58        521.16         1.21 o                         
   1   2   4        232.74        260.18         1.31 o                         
   2   2   4       2385.21       2538.40        36.68 o                         
   3   2   4        443.16        480.91         1.26 o                         
   4   2   4         79.16         71.58         0.52 o                         
   5   2   4         12.60         12.75         0.40 o                         
   6   2   4        745.57        712.24         3.10 o                         
   7   2   4        101.43        107.31         1.35 o                         
   8   2   4          2.41          2.34         0.37 o                         
   9   2   4          0.21          0.74         0.64 o                         
  -8   3   4          0.79          1.07         0.78 o                         
  -7   3   4          4.57          4.98         0.49 o                         
  -6   3   4        133.00        132.10         1.11 o                         
  -5   3   4        125.04        129.05         0.96 o                         
  -4   3   4         47.63         49.59         0.59 o                         
  -3   3   4         50.57         47.52         0.39 o                         
  -2   3   4        397.65        440.70         1.51 o                         
  -1   3   4        537.36        560.14         1.06 o                         
   0   3   4        761.74        774.83         1.86 o                         
   1   3   4        237.34        242.30         2.38 o                         
   2   3   4        238.94        284.44         3.62 o                         
   3   3   4        112.64        124.58         1.28 o                         
   4   3   4         49.79         46.76         0.36 o                         
   5   3   4          5.13          5.92         0.36 o                         
   6   3   4         88.29         89.65         0.82 o                         
   7   3   4          0.01         -0.10         0.34 o                         
   8   3   4          4.48          4.59         0.42 o                         
   9   3   4          4.45          4.82         0.75 o                         
  -8   4   4         11.27         12.30         0.83 o                         
  -7   4   4          0.79          0.88         0.38 o                         
  -6   4   4        201.86        200.28         1.12 o                         
  -5   4   4        243.97        245.81         1.79 o                         
  -4   4   4          0.08          0.02         0.21 o                         
  -3   4   4          8.56          7.03         0.32 o                         
  -2   4   4        664.25        681.53         3.64 o                         
  -1   4   4        122.31        135.74         0.60 o                         
   0   4   4        362.48        365.48         2.44 o                         
   1   4   4        113.55        109.46         0.76 o                         
   2   4   4          3.11          4.20         0.14 o                         
   3   4   4         24.74         24.61         0.29 o                         
   4   4   4        300.33        287.93         1.72 o                         
   5   4   4         38.52         34.68         0.53 o                         
   6   4   4          5.02          5.46         0.37 o                         
   7   4   4         25.16         25.78         0.47 o                         
   8   4   4          3.54          2.89         0.43 o                         
   9   4   4          0.07          0.73         0.55 o                         
  -8   5   4          4.58          4.80         0.74 o                         
  -7   5   4         18.38         19.13         0.98 o                         
  -6   5   4         37.55         34.90         0.67 o                         
  -5   5   4        118.79        128.13         1.04 o                         
  -4   5   4         39.11         37.12         0.74 o                         
  -3   5   4         10.81          8.18         0.27 o                         
  -2   5   4         11.95         15.64         0.30 o                         
  -1   5   4        122.73        124.79         0.83 o                         
   0   5   4         32.60         29.82         0.76 o                         
   1   5   4          0.64          0.06         0.14 o                         
   2   5   4         63.59         60.88         0.88 o                         
   3   5   4          6.42          5.82         0.46 o                         
   4   5   4          0.05          0.16         0.25 o                         
   5   5   4          8.75          8.26         0.37 o                         
   6   5   4         18.65         16.47         0.49 o                         
   7   5   4          0.35          0.59         0.35 o                         
   8   5   4          8.25          8.68         0.64 o                         
   9   5   4          0.33          0.54         0.58 o                         
  -8   6   4          3.71          4.84         0.85 o                         
  -7   6   4          0.42          0.77         0.44 o                         
  -6   6   4          3.84          4.72         0.51 o                         
  -5   6   4         36.06         35.63         0.64 o                         
  -4   6   4         29.26         27.53         0.48 o                         
  -3   6   4         40.44         37.24         0.65 o                         
  -2   6   4         32.64         34.41         1.11 o                         
  -1   6   4         19.98         18.22         0.64 o                         
   0   6   4        131.15        137.86         1.63 o                         
   1   6   4          4.54          5.33         0.30 o                         
   2   6   4        147.35        158.85         0.94 o                         
   3   6   4         28.84         27.77         0.82 o                         
   4   6   4         28.31         26.33         0.49 o                         
   5   6   4         37.49         39.18         0.98 o                         
   6   6   4          0.08         -0.07         0.56 o                         
   7   6   4          4.69          4.75         0.68 o                         
   8   6   4          1.06          1.23         0.66 o                         
  -7   7   4          3.53          3.05         0.69 o                         
  -6   7   4          8.56          9.30         0.80 o                         
  -5   7   4          8.95          9.85         0.70 o                         
  -4   7   4          1.35          1.27         0.56 o                         
  -3   7   4          4.72          4.31         0.34 o                         
  -2   7   4          1.44          1.42         0.28 o                         
  -1   7   4          5.89          5.59         0.31 o                         
   0   7   4          3.06          2.58         0.34 o                         
   1   7   4          0.01          0.08         0.31 o                         
   2   7   4          4.45          4.23         0.32 o                         
   3   7   4         40.02         35.80         0.98 o                         
   4   7   4         31.00         32.42         1.00 o                         
   5   7   4         22.99         22.97         0.92 o                         
   6   7   4          0.20          0.12         0.58 o                         
   7   7   4          7.93          7.77         0.70 o                         
   8   7   4          3.75          4.93         0.75 o                         
  -6   8   4         27.25         27.79         1.06 o                         
  -5   8   4          0.07         -0.14         0.55 o                         
  -4   8   4          2.52          1.77         0.55 o                         
  -3   8   4         10.59         11.66         0.46 o                         
  -2   8   4          6.71          8.18         0.63 o                         
  -1   8   4          0.23         -0.09         0.31 o                         
   0   8   4          4.12          4.45         0.39 o                         
   1   8   4         17.65         19.32         0.83 o                         
   2   8   4          0.10         -0.64         0.64 o                         
   3   8   4         10.30         10.23         0.78 o                         
   4   8   4         17.53         20.12         0.91 o                         
   5   8   4          0.04          0.54         0.67 o                         
   6   8   4          4.26          4.33         0.76 o                         
   7   8   4         11.23         11.46         0.78 o                         
  -5   9   4          7.91          8.59         0.84 o                         
  -4   9   4          1.94          1.47         0.70 o                         
  -3   9   4          0.03         -0.03         0.39 o                         
  -2   9   4          0.41         -0.18         0.35 o                         
  -1   9   4          6.05          5.78         0.40 o                         
   0   9   4         30.40         31.19         0.67 o                         
   1   9   4          0.49          1.00         0.39 o                         
   2   9   4          0.54          0.14         0.64 o                         
   3   9   4          0.01         -0.70         0.72 o                         
   4   9   4         28.66         26.90         1.07 o                         
   5   9   4          0.27         -0.22         0.61 o                         
   6   9   4          0.23          0.57         0.73 o                         
  -3  10   4          5.94          5.31         0.43 o                         
  -2  10   4          2.07          2.40         0.40 o                         
  -1  10   4          1.68          0.88         0.38 o                         
   0  10   4         11.53         13.07         0.57 o                         
   1  10   4         17.66         22.53         1.07 o                         
   2  10   4          3.06          2.47         0.72 o                         
   3  10   4          5.40          3.68         0.86 o                         
   4  10   4          0.37          0.74         0.62 o                         
   5  10   4          3.96          2.60         0.76 o                         
  -2  11   4          0.12         -0.08         0.46 o                         
  -1  11   4          6.54          7.12         0.46 o                         
   0  11   4          3.25          2.95         0.52 o                         
   1  11   4         13.67         15.29         1.11 o                         
   2  11   4          0.38         -0.32         0.86 o                         
  -3  -9   5          0.57          0.36         0.62 o                         
  -2  -9   5          0.00          0.02         0.66 o                         
  -1  -9   5          6.99          7.15         0.74 o                         
   0  -9   5          3.27          3.36         0.61 o                         
   1  -9   5          1.73          2.09         0.66 o                         
   2  -9   5          2.11          2.43         0.67 o                         
  -5  -8   5          0.43          1.06         0.63 o                         
  -4  -8   5          2.03          0.33         0.70 o                         
  -3  -8   5          5.98          6.05         0.72 o                         
  -2  -8   5          1.38          1.16         0.61 o                         
  -1  -8   5          4.67          6.09         0.65 o                         
   0  -8   5          0.48          0.72         0.58 o                         
   1  -8   5          5.91          5.63         0.73 o                         
   2  -8   5         46.69         51.45         1.19 o                         
   3  -8   5          2.66          3.89         0.76 o                         
   4  -8   5          0.01         -0.41         0.71 o                         
  -6  -7   5          1.11          0.86         0.52 o                         
  -5  -7   5          2.76          2.54         0.63 o                         
  -4  -7   5          2.65          1.95         0.60 o                         
  -3  -7   5          7.05          7.14         0.65 o                         
  -2  -7   5         18.74         17.06         0.69 o                         
  -1  -7   5          0.89          1.52         0.98 o                         
   0  -7   5        239.02        241.93         2.01 o                         
   1  -7   5         12.18         13.93         0.77 o                         
   2  -7   5          4.31          3.46         0.57 o                         
   3  -7   5          8.32          9.46         0.69 o                         
   4  -7   5         17.76         19.92         0.93 o                         
   5  -7   5          0.72          1.33         0.71 o                         
  -7  -6   5          0.05          0.81         0.72 o                         
  -6  -6   5          0.06         -0.30         0.52 o                         
  -5  -6   5          0.71          0.36         0.48 o                         
  -4  -6   5         16.06         15.80         0.72 o                         
  -3  -6   5         36.79         36.67         0.90 o                         
  -2  -6   5         33.76         30.48         0.75 o                         
  -1  -6   5         46.18         45.56         1.18 o                         
   0  -6   5         56.04         57.83         1.03 o                         
   1  -6   5         20.72         19.64         0.79 o                         
   2  -6   5          0.45          0.50         0.55 o                         
   3  -6   5         52.02         58.94         1.19 o                         
   4  -6   5          5.19          7.43         0.71 o                         
   5  -6   5          0.10          0.21         0.61 o                         
   6  -6   5          0.01          0.31         0.63 o                         
   7  -6   5          0.65          0.63         0.70 o                         
  -7  -5   5         55.93         65.68         1.33 o                         
  -6  -5   5          1.67          1.75         0.63 o                         
  -5  -5   5         61.55         57.79         1.08 o                         
  -4  -5   5        131.51        129.28         1.42 o                         
  -3  -5   5          5.44          3.66         0.49 o                         
  -2  -5   5          3.22          3.56         0.36 o                         
  -1  -5   5         29.00         26.61         0.66 o                         
   0  -5   5          2.68          3.10         0.52 o                         
   1  -5   5          1.77          0.63         0.59 o                         
   2  -5   5         18.28         17.38         0.74 o                         
   3  -5   5        178.44        169.35         1.71 o                         
   4  -5   5          8.93          8.43         0.61 o                         
   5  -5   5          3.90          2.26         0.58 o                         
   6  -5   5          8.18          7.18         0.60 o                         
   7  -5   5         15.63         14.49         0.87 o                         
  -8  -4   5          1.83          0.93         0.64 o                         
  -7  -4   5          9.24         11.27         0.76 o                         
  -6  -4   5          1.83          1.06         0.50 o                         
  -5  -4   5          1.72          1.10         0.50 o                         
  -4  -4   5         34.73         31.56         0.79 o                         
  -3  -4   5          9.24          9.03         0.43 o                         
  -2  -4   5          6.33          7.33         0.21 o                         
  -1  -4   5         24.62         27.24         0.37 o                         
   0  -4   5         15.50         10.84         0.55 o                         
   1  -4   5         96.27         93.90         1.11 o                         
   2  -4   5         57.46         57.32         0.96 o                         
   3  -4   5          1.86          2.04         0.51 o                         
   4  -4   5          3.46          2.74         0.53 o                         
   5  -4   5          0.10          0.32         0.51 o                         
   6  -4   5         53.27         53.92         1.12 o                         
   7  -4   5          0.16         -0.13         0.64 o                         
   8  -4   5          7.43          6.43         0.91 o                         
  -8  -3   5          9.68          7.88         0.68 o                         
  -7  -3   5          0.23          0.32         0.58 o                         
  -6  -3   5          7.55          7.60         0.63 o                         
  -5  -3   5         13.80         11.24         0.36 o                         
  -4  -3   5        223.54        213.94         0.97 o                         
  -3  -3   5         46.80         45.16         0.71 o                         
  -2  -3   5        397.83        414.25         1.97 o                         
  -1  -3   5          8.02          7.32         0.26 o                         
   0  -3   5          3.19          5.74         0.75 o                         
   1  -3   5         21.59         19.71         0.47 o                         
   2  -3   5         33.27         31.43         1.33 o                         
   3  -3   5         33.87         26.45         0.47 o                         
   4  -3   5         47.92         44.00         0.76 o                         
   5  -3   5          8.33          9.82         0.42 o                         
   6  -3   5         13.24         10.42         0.42 o                         
   7  -3   5         61.61         60.05         1.07 o                         
   8  -3   5         20.11         19.39         0.76 o                         
  -9  -2   5          1.47          0.28         0.66 o                         
  -8  -2   5         12.79         12.31         0.55 o                         
  -7  -2   5          0.00          0.02         0.37 o                         
  -6  -2   5          1.17          0.10         0.49 o                         
  -5  -2   5         65.57         62.34         0.63 o                         
  -4  -2   5          4.11          3.99         0.25 o                         
  -3  -2   5         38.12         33.59         0.48 o                         
  -2  -2   5          0.08          0.16         0.14 o                         
  -1  -2   5        462.68        502.04         2.77 o                         
   0  -2   5        314.22        357.74         1.77 o                         
   1  -2   5        111.71        118.54         1.06 o                         
   2  -2   5        115.86        121.46         1.04 o                         
   3  -2   5          1.78          2.10         0.18 o                         
   4  -2   5          0.24          0.05         0.27 o                         
   5  -2   5         86.30         84.90         1.14 o                         
   6  -2   5         41.84         49.59         0.67 o                         
   7  -2   5         14.32         14.28         0.64 o                         
   8  -2   5          2.58          2.42         0.46 o                         
  -9  -1   5          2.68          2.14         0.48 o                         
  -8  -1   5          2.05          2.56         0.99 o                         
  -7  -1   5         15.07         15.34         0.53 o                         
  -6  -1   5          0.12         -0.24         0.28 o                         
  -5  -1   5          0.00          0.15         0.24 o                         
  -4  -1   5         56.69         54.13         0.92 o                         
  -3  -1   5          1.08          2.25         0.17 o                         
  -2  -1   5         79.37         75.29         0.88 o                         
  -1  -1   5        781.73        810.36         3.58 o                         
   0  -1   5         30.50         29.88         0.31 o                         
   1  -1   5         97.81        105.01         1.54 o                         
   2  -1   5          0.66          1.36         0.18 o                         
   3  -1   5        405.22        416.24         1.21 o                         
   4  -1   5        235.01        235.64         1.13 o                         
   5  -1   5        163.68        160.81         1.07 o                         
   6  -1   5         26.44         26.84         0.76 o                         
   7  -1   5         38.50         36.24         0.86 o                         
   8  -1   5          1.42          0.98         0.46 o                         
  -9   0   5          0.48          0.51         0.46 o                         
  -8   0   5          1.19          1.15         0.41 o                         
  -7   0   5         64.31         63.76         0.70 o                         
  -6   0   5         71.96         68.22         0.66 o                         
  -5   0   5        259.81        255.29         1.37 o                         
  -4   0   5         10.80          7.90         0.24 o                         
  -3   0   5         60.48         62.47         0.48 o                         
  -2   0   5        600.64        646.68         1.50 o                         
  -1   0   5        168.99        180.10         0.83 o                         
   0   0   5         10.21          9.89         0.24 o                         
   1   0   5         12.55          9.68         0.34 o                         
   2   0   5        120.14        129.42         0.65 o                         
   3   0   5         17.90         18.68         0.36 o                         
   4   0   5         18.31         16.27         0.51 o                         
   5   0   5          1.09          2.40         0.61 o                         
   6   0   5        368.58        356.56         2.20 o                         
   7   0   5         90.44         93.90         1.28 o                         
   8   0   5          2.04          1.85         0.52 o                         
   9   0   5          3.10          3.21         0.82 o                         
  -8   1   5          1.98          1.18         0.60 o                         
  -7   1   5          6.10          5.27         0.34 o                         
  -6   1   5          5.50          5.38         0.32 o                         
  -5   1   5        175.05        178.31         1.17 o                         
  -4   1   5          1.83          1.57         0.16 o                         
  -3   1   5        226.48        209.33         1.34 o                         
  -2   1   5         46.90         51.25         0.34 o                         
  -1   1   5        397.97        445.25         0.90 o                         
   0   1   5         21.01         20.55         0.26 o                         
   1   1   5        350.72        360.08         1.98 o                         
   2   1   5        596.93        639.52         2.77 o                         
   3   1   5          0.28          0.02         0.15 o                         
   4   1   5         26.11         22.75         0.59 o                         
   5   1   5          7.33          5.46         0.31 o                         
   6   1   5          2.89          3.88         0.51 o                         
   7   1   5          1.83          1.79         0.48 o                         
   8   1   5          1.06          1.59         0.48 o                         
   9   1   5          2.05          1.52         0.76 o                         
  -8   2   5          0.41          0.53         0.76 o                         
  -7   2   5         11.19         10.69         0.54 o                         
  -6   2   5        133.57        132.16         1.37 o                         
  -5   2   5         84.36         80.36         1.14 o                         
  -4   2   5          2.17          1.50         0.16 o                         
  -3   2   5        573.15        553.15         1.88 o                         
  -2   2   5        977.91       1046.27         2.41 o                         
  -1   2   5         58.30         57.83         1.19 o                         
   0   2   5        281.98        301.99         3.55 o                         
   1   2   5        237.56        240.26         1.16 o                         
   2   2   5        190.19        220.56         0.86 o                         
   3   2   5         30.60         31.16         0.36 o                         
   4   2   5          7.79          7.77         0.46 o                         
   5   2   5         48.17         49.35         0.90 o                         
   6   2   5          3.65          2.57         0.47 o                         
   7   2   5         31.58         29.80         0.82 o                         
   8   2   5          0.28          0.75         0.44 o                         
   9   2   5          8.78          8.90         0.94 o                         
  -8   3   5          3.20          2.65         0.43 o                         
  -7   3   5         21.68         21.44         0.60 o                         
  -6   3   5         39.72         39.11         0.72 o                         
  -5   3   5        118.25        118.20         0.75 o                         
  -4   3   5          0.37          0.24         0.21 o                         
  -3   3   5         42.43         37.94         0.60 o                         
  -2   3   5         55.59         56.63         0.38 o                         
  -1   3   5        149.02        168.98         3.77 o                         
   0   3   5         62.70         55.92         0.48 o                         
   1   3   5         74.19         74.79         0.55 o                         
   2   3   5          7.24          5.81         0.31 o                         
   3   3   5         12.38         13.84         0.45 o                         
   4   3   5         15.52         15.35         0.36 o                         
   5   3   5        110.35        111.61         1.57 o                         
   6   3   5          0.54          1.08         0.30 o                         
   7   3   5          8.32          8.71         0.63 o                         
   8   3   5         21.82         21.19         0.76 o                         
   9   3   5          2.73          3.18         0.75 o                         
  -8   4   5          3.80          2.65         0.78 o                         
  -7   4   5          3.19          4.29         0.45 o                         
  -6   4   5         20.09         20.39         0.89 o                         
  -5   4   5        116.09        109.49         1.58 o                         
  -4   4   5         32.77         32.50         0.81 o                         
  -3   4   5          7.26          7.87         0.50 o                         
  -2   4   5         11.16         14.13         0.31 o                         
  -1   4   5         45.08         45.75         0.39 o                         
   0   4   5        477.77        481.17         1.64 o                         
   1   4   5        127.83        128.44         0.88 o                         
   2   4   5        358.47        393.08         5.64 o                         
   3   4   5         18.33         14.30         0.36 o                         
   4   4   5          5.84          5.53         0.20 o                         
   5   4   5         29.25         31.82         0.50 o                         
   6   4   5          6.29          4.48         0.42 o                         
   7   4   5         68.75         67.60         0.80 o                         
   8   4   5         39.10         42.30         0.78 o                         
  -8   5   5          0.71          0.04         0.79 o                         
  -7   5   5          5.07          4.75         0.75 o                         
  -6   5   5         47.37         48.00         1.32 o                         
  -5   5   5         27.93         30.03         0.48 o                         
  -4   5   5          0.81          0.44         0.35 o                         
  -3   5   5          4.96          4.59         0.51 o                         
  -2   5   5          0.09          0.18         0.19 o                         
  -1   5   5          0.43          0.73         0.21 o                         
   0   5   5        179.41        167.82         0.84 o                         
   1   5   5          7.20          6.54         0.24 o                         
   2   5   5         48.57         51.49         0.44 o                         
   3   5   5         19.02         17.75         0.40 o                         
   4   5   5         15.07         15.73         0.52 o                         
   5   5   5         58.88         59.77         1.14 o                         
   6   5   5         12.32         11.99         0.73 o                         
   7   5   5         20.19         22.31         0.85 o                         
   8   5   5         11.13         12.36         0.71 o                         
  -7   6   5          3.54          3.25         0.42 o                         
  -6   6   5         76.71         72.82         1.33 o                         
  -5   6   5          0.17         -0.15         0.39 o                         
  -4   6   5         11.37         10.39         0.63 o                         
  -3   6   5         22.19         20.58         1.07 o                         
  -2   6   5         10.20         11.91         0.37 o                         
  -1   6   5          4.74          4.35         0.26 o                         
   0   6   5        114.49        117.00         1.48 o                         
   1   6   5         40.85         39.32         0.51 o                         
   2   6   5         19.47         20.13         0.45 o                         
   3   6   5         46.37         48.99         3.54 o                         
   4   6   5         45.67         43.42         0.60 o                         
   5   6   5          4.08          4.91         0.67 o                         
   6   6   5         28.88         32.55         0.97 o                         
   7   6   5         11.90         13.50         0.83 o                         
   8   6   5         14.14         14.23         0.86 o                         
  -7   7   5          1.00          0.55         0.67 o                         
  -6   7   5         12.85         15.85         0.85 o                         
  -5   7   5         24.25         26.52         0.93 o                         
  -4   7   5          4.86          4.63         0.35 o                         
  -3   7   5          2.67          2.23         0.34 o                         
  -2   7   5          5.87          6.43         0.32 o                         
  -1   7   5          2.49          2.12         0.33 o                         
   0   7   5         22.89         21.95         0.40 o                         
   1   7   5          1.30          0.91         0.28 o                         
   2   7   5          0.46          0.15         0.26 o                         
   3   7   5          3.70          3.56         0.41 o                         
   4   7   5         56.51         54.92         0.73 o                         
   5   7   5          1.32          1.19         0.57 o                         
   6   7   5          0.00         -0.27         0.64 o                         
   7   7   5         19.00         20.80         1.00 o                         
   8   7   5          4.97          6.38         0.70 o                         
  -6   8   5          2.61          1.80         0.67 o                         
  -5   8   5          0.70          1.64         0.64 o                         
  -4   8   5          3.16          4.05         0.63 o                         
  -3   8   5          4.30          3.99         0.40 o                         
  -2   8   5         35.35         35.19         0.52 o                         
  -1   8   5         31.05         28.41         1.24 o                         
   0   8   5         38.75         42.82         0.68 o                         
   1   8   5         14.15         13.76         0.50 o                         
   2   8   5         18.90         19.41         0.57 o                         
   3   8   5        108.31        110.41         2.41 o                         
   4   8   5          4.47          3.89         0.43 o                         
   5   8   5         24.03         24.33         0.60 o                         
   6   8   5          0.96          1.75         0.76 o                         
   7   8   5          4.90          4.61         0.84 o                         
  -4   9   5          3.03          4.34         0.66 o                         
  -3   9   5          1.76          2.12         0.38 o                         
  -2   9   5         10.83         12.54         0.44 o                         
  -1   9   5          5.64          5.68         0.37 o                         
   0   9   5         20.23         21.38         0.62 o                         
   1   9   5         31.41         34.47         1.36 o                         
   2   9   5          3.46          2.93         0.45 o                         
   3   9   5          3.01          4.38         0.77 o                         
   4   9   5          7.14          7.39         0.86 o                         
   5   9   5          3.70          2.89         0.46 o                         
   6   9   5          0.92          0.48         0.69 o                         
  -3  10   5          2.94          3.09         0.46 o                         
  -2  10   5          0.48          0.47         0.37 o                         
  -1  10   5         17.14         18.91         0.50 o                         
   0  10   5         48.89         50.98         0.69 o                         
   1  10   5          3.37          2.81         0.51 o                         
   2  10   5          0.03         -0.07         0.48 o                         
   3  10   5          0.90          0.86         0.66 o                         
   4  10   5         15.98         16.08         1.05 o                         
   5  10   5          0.55          0.17         0.60 o                         
  -1  11   5          7.83          8.65         0.44 o                         
   0  11   5         13.56         13.44         0.49 o                         
   1  11   5          0.26         -0.11         0.81 o                         
   0  -9   6         17.71         18.06         0.88 o                         
   1  -9   6          2.89          1.33         0.65 o                         
  -4  -8   6          0.79         -0.39         0.58 o                         
  -3  -8   6          0.08         -0.46         0.69 o                         
  -2  -8   6         15.55         17.16         0.81 o                         
  -1  -8   6          7.04          8.08         0.63 o                         
   0  -8   6          1.09          0.55         0.53 o                         
   1  -8   6          0.65          0.54         0.64 o                         
   2  -8   6          2.75          3.12         0.66 o                         
   3  -8   6          5.87          7.35         0.72 o                         
  -5  -7   6          0.01         -0.10         0.62 o                         
  -4  -7   6          0.07          0.10         0.62 o                         
  -3  -7   6          3.59          2.14         0.65 o                         
  -2  -7   6          0.01         -0.06         0.50 o                         
  -1  -7   6          6.55          6.88         0.58 o                         
   0  -7   6          6.06          6.46         0.70 o                         
   1  -7   6          0.03         -0.52         0.66 o                         
   2  -7   6          0.00          0.23         0.59 o                         
   3  -7   6         16.92         16.76         0.90 o                         
   4  -7   6          0.01         -0.26         0.54 o                         
   5  -7   6          0.12          0.03         0.60 o                         
  -6  -6   6         16.50         17.03         0.82 o                         
  -5  -6   6          3.41          3.36         0.52 o                         
  -4  -6   6          1.59          2.63         0.53 o                         
  -3  -6   6          0.52          0.39         0.50 o                         
  -2  -6   6          2.63          1.88         0.48 o                         
  -1  -6   6         18.69         19.07         0.77 o                         
   0  -6   6        111.42        107.12         1.41 o                         
   1  -6   6         22.33         22.62         0.84 o                         
   2  -6   6          1.31          0.62         0.54 o                         
   3  -6   6          1.55          1.85         0.68 o                         
   4  -6   6          0.27          0.45         0.64 o                         
   5  -6   6          0.26         -0.11         0.54 o                         
   6  -6   6          0.13         -0.73         0.73 o                         
  -7  -5   6         17.18         16.42         0.85 o                         
  -6  -5   6          0.25          1.06         0.61 o                         
  -5  -5   6         38.29         38.18         0.96 o                         
  -4  -5   6         70.32         74.18         1.16 o                         
  -3  -5   6         10.22          9.84         0.63 o                         
  -2  -5   6          3.58          1.75         0.30 o                         
  -1  -5   6        141.12        139.83         1.28 o                         
   0  -5   6          9.73          8.45         0.62 o                         
   1  -5   6         90.42         92.44         1.27 o                         
   2  -5   6          8.78          9.45         0.71 o                         
   3  -5   6         55.98         61.95         1.20 o                         
   4  -5   6          5.34          5.87         0.61 o                         
   5  -5   6          8.38          8.55         0.68 o                         
   6  -5   6          0.14          0.02         0.52 o                         
   7  -5   6          9.47          9.30         0.85 o                         
  -7  -4   6         45.27         52.35         1.16 o                         
  -6  -4   6          7.29          5.64         0.66 o                         
  -5  -4   6          3.73          2.60         0.55 o                         
  -4  -4   6         49.36         50.95         1.07 o                         
  -3  -4   6         23.91         20.62         0.72 o                         
  -2  -4   6          2.47          2.22         0.24 o                         
  -1  -4   6          5.50          6.74         0.43 o                         
   0  -4   6        138.29        156.43         3.40 o                         
   1  -4   6          0.25         -0.17         0.31 o                         
   2  -4   6          0.02          0.19         0.49 o                         
   3  -4   6          5.72          5.71         0.61 o                         
   4  -4   6          2.52          2.59         0.53 o                         
   5  -4   6          0.17          0.33         0.59 o                         
   6  -4   6          5.51          4.53         0.64 o                         
   7  -4   6         24.06         27.19         0.91 o                         
  -8  -3   6          0.27         -0.06         0.60 o                         
  -7  -3   6         24.42         24.03         0.85 o                         
  -6  -3   6         38.82         34.26         0.93 o                         
  -5  -3   6          0.03         -0.31         0.31 o                         
  -4  -3   6         57.70         52.16         0.55 o                         
  -3  -3   6         15.14         14.25         0.32 o                         
  -2  -3   6         88.78         84.46         0.81 o                         
  -1  -3   6        122.66        127.77         1.34 o                         
   0  -3   6         13.68         12.19         0.54 o                         
   1  -3   6          5.84          4.08         0.51 o                         
   2  -3   6         21.73         19.72         0.44 o                         
   3  -3   6        273.44        277.02         5.83 o                         
   4  -3   6         22.23         20.04         0.48 o                         
   5  -3   6         38.68         36.38         0.62 o                         
   6  -3   6         11.56         10.62         0.70 o                         
   7  -3   6          1.52          2.33         0.59 o                         
   8  -3   6         13.23         11.18         0.62 o                         
  -8  -2   6          7.62          8.30         0.65 o                         
  -7  -2   6         28.86         26.27         0.85 o                         
  -6  -2   6          8.02          7.42         0.47 o                         
  -5  -2   6         80.57         81.87         0.71 o                         
  -4  -2   6          4.86          3.30         0.27 o                         
  -3  -2   6          0.20          0.31         0.20 o                         
  -2  -2   6          6.24          5.20         0.35 o                         
  -1  -2   6         17.89         20.08         0.27 o                         
   0  -2   6          4.06          4.74         0.38 o                         
   1  -2   6         16.95         21.80         0.36 o                         
   2  -2   6         30.85         31.79         1.12 o                         
   3  -2   6        185.51        180.34         2.26 o                         
   4  -2   6        112.33        102.11         0.85 o                         
   5  -2   6         17.95         17.93         0.47 o                         
   6  -2   6        109.50        101.72         1.17 o                         
   7  -2   6         92.51         94.60         1.32 o                         
   8  -2   6          6.24          6.12         0.60 o                         
   9  -2   6          1.70          1.19         0.46 o                         
  -8  -1   6          0.15         -0.52         0.52 o                         
  -7  -1   6          5.88          4.82         0.44 o                         
  -6  -1   6          1.31          0.98         0.69 o                         
  -5  -1   6         83.21         81.94         0.66 o                         
  -4  -1   6         32.45         32.46         0.42 o                         
  -3  -1   6          5.68          4.53         0.40 o                         
  -2  -1   6         50.45         51.96         0.40 o                         
  -1  -1   6          0.37          1.19         0.14 o                         
   0  -1   6         41.48         42.83         0.55 o                         
   1  -1   6        122.21        115.18         3.21 o                         
   2  -1   6         15.03         14.23         0.31 o                         
   3  -1   6          0.29         -0.06         0.19 o                         
   4  -1   6         84.13         82.06         0.74 o                         
   5  -1   6        114.11        109.32         1.21 o                         
   6  -1   6          3.09          2.39         0.36 o                         
   7  -1   6          9.48          7.95         0.61 o                         
   8  -1   6         11.96         11.12         0.71 o                         
   9  -1   6         10.30          7.34         0.58 o                         
  -9   0   6          7.16          8.36         0.62 o                         
  -8   0   6          0.07          0.28         0.35 o                         
  -7   0   6          0.87          0.95         0.38 o                         
  -6   0   6         17.50         16.98         0.48 o                         
  -5   0   6          4.10          3.08         0.29 o                         
  -4   0   6        188.53        185.49         0.84 o                         
  -3   0   6        103.94         94.32         0.67 o                         
  -2   0   6         91.54         92.14         0.83 o                         
  -1   0   6          0.63          0.90         0.12 o                         
   0   0   6        253.49        290.37         0.98 o                         
   1   0   6          5.01          5.18         0.36 o                         
   2   0   6         60.00         66.00         1.79 o                         
   3   0   6        159.02        165.78         1.03 o                         
   4   0   6        167.93        165.54         1.41 o                         
   5   0   6         59.31         61.38         0.68 o                         
   6   0   6         13.93         12.17         0.59 o                         
   7   0   6          4.69          4.41         0.58 o                         
   8   0   6          5.25          5.68         0.54 o                         
   9   0   6          0.03         -0.29         0.47 o                         
  -8   1   6          3.22          3.81         0.46 o                         
  -7   1   6         16.72         18.14         0.68 o                         
  -6   1   6         33.77         34.72         0.60 o                         
  -5   1   6        148.72        144.35         1.14 o                         
  -4   1   6         61.31         64.37         1.24 o                         
  -3   1   6         12.47         14.20         0.30 o                         
  -2   1   6        102.71        101.65         1.07 o                         
  -1   1   6        389.92        431.54         1.78 o                         
   0   1   6          0.28          0.02         0.07 o                         
   1   1   6          2.86          1.94         0.07 o                         
   2   1   6        205.80        205.51         0.89 o                         
   3   1   6        144.38        146.52         1.02 o                         
   4   1   6         96.79         96.75         1.14 o                         
   5   1   6        134.36        134.25         1.40 o                         
   6   1   6         17.42         18.55         0.71 o                         
   7   1   6          9.55          8.57         0.65 o                         
   8   1   6          0.17          0.26         0.50 o                         
   9   1   6          2.70          2.86         0.56 o                         
  -8   2   6          4.56          5.53         0.54 o                         
  -7   2   6          1.67          2.22         0.46 o                         
  -6   2   6         33.01         32.02         0.73 o                         
  -5   2   6          4.46          4.30         0.28 o                         
  -4   2   6        131.37        132.01         1.54 o                         
  -3   2   6        366.09        371.75         2.22 o                         
  -2   2   6          0.97          1.04         0.23 o                         
  -1   2   6         28.99         37.35         0.51 o                         
   0   2   6         53.63         54.25         0.47 o                         
   1   2   6         93.38         92.75         0.61 o                         
   2   2   6         46.65         47.20         0.71 o                         
   3   2   6          7.48         10.24         0.27 o                         
   4   2   6         24.13         23.43         0.68 o                         
   5   2   6         47.86         47.20         0.94 o                         
   6   2   6          0.06          0.17         0.48 o                         
   7   2   6         72.63         67.53         1.18 o                         
   8   2   6          7.59          9.14         0.69 o                         
   9   2   6          2.19          2.36         0.44 o                         
  -8   3   6          0.93          0.63         0.42 o                         
  -7   3   6          0.37          0.32         0.42 o                         
  -6   3   6         19.22         19.91         0.59 o                         
  -5   3   6        123.68        122.21         0.94 o                         
  -4   3   6          6.09          7.29         0.42 o                         
  -3   3   6        125.72        135.37         5.99 o                         
  -2   3   6         73.83         78.54         1.08 o                         
  -1   3   6         27.81         30.50         0.55 o                         
   0   3   6         45.33         40.07         0.37 o                         
   1   3   6        108.62        106.65         1.05 o                         
   2   3   6         30.35         31.44         0.67 o                         
   3   3   6        180.02        187.51         1.55 o                         
   4   3   6         48.14         50.16         0.94 o                         
   5   3   6        185.18        178.09         1.70 o                         
   6   3   6          7.49          7.35         0.63 o                         
   7   3   6         52.42         52.84         1.12 o                         
   8   3   6          3.96          3.24         0.61 o                         
   9   3   6         12.96         15.35         0.60 o                         
  -8   4   6          6.95          7.48         0.55 o                         
  -7   4   6         10.76         10.37         0.59 o                         
  -6   4   6         45.88         43.66         0.60 o                         
  -5   4   6         34.73         34.79         0.82 o                         
  -4   4   6          0.53          0.52         0.28 o                         
  -3   4   6         26.55         26.98         0.46 o                         
  -2   4   6         12.50         12.97         0.53 o                         
  -1   4   6        182.10        198.61         1.10 o                         
   0   4   6        653.46        627.44         3.15 o                         
   1   4   6         74.08         71.31         0.65 o                         
   2   4   6          3.99          3.59         0.27 o                         
   3   4   6         25.23         22.34         0.40 o                         
   4   4   6         42.41         34.08         0.69 o                         
   5   4   6          0.20          0.00         0.54 o                         
   6   4   6         43.32         46.87         1.04 o                         
   7   4   6         10.36         10.42         0.73 o                         
   8   4   6          0.18         -0.10         0.55 o                         
   9   4   6          4.64          5.37         0.66 o                         
  -7   5   6          1.69          0.88         0.72 o                         
  -6   5   6          8.68          8.95         0.36 o                         
  -5   5   6          0.01          0.25         0.48 o                         
  -4   5   6          6.30          6.32         0.34 o                         
  -3   5   6         27.90         24.63         0.73 o                         
  -2   5   6         20.60         22.13         0.64 o                         
  -1   5   6         14.41         15.84         0.31 o                         
   0   5   6         49.15         46.00         0.56 o                         
   1   5   6         17.48         19.04         0.33 o                         
   2   5   6          1.13          1.11         0.21 o                         
   3   5   6         47.62         51.05         0.80 o                         
   4   5   6         40.77         36.64         0.55 o                         
   5   5   6         22.14         18.76         0.77 o                         
   6   5   6         25.64         25.44         0.89 o                         
   7   5   6         46.53         51.94         1.21 o                         
   8   5   6          1.20          0.83         0.60 o                         
  -7   6   6          6.27          6.47         0.74 o                         
  -6   6   6          0.94          1.31         0.61 o                         
  -5   6   6          8.27          8.47         0.69 o                         
  -4   6   6          1.80          1.86         0.50 o                         
  -3   6   6          0.11         -0.21         0.55 o                         
  -2   6   6        103.12         94.23         1.50 o                         
  -1   6   6         44.95         43.69         0.47 o                         
   0   6   6          9.06          7.75         0.30 o                         
   1   6   6          1.20          1.26         0.25 o                         
   2   6   6        259.95        260.12         1.44 o                         
   3   6   6        268.28        252.87         2.28 o                         
   4   6   6          0.55          0.49         0.33 o                         
   5   6   6         71.37         65.09         1.28 o                         
   6   6   6          2.86          2.85         0.64 o                         
   7   6   6          8.14         10.71         0.75 o                         
   8   6   6          1.54          1.03         0.58 o                         
  -7   7   6          0.25         -0.39         0.71 o                         
  -6   7   6          1.40          1.31         0.68 o                         
  -5   7   6          2.18          2.22         0.64 o                         
  -4   7   6          2.88          3.72         0.61 o                         
  -3   7   6          0.38          0.17         0.54 o                         
  -2   7   6          7.38          6.71         0.42 o                         
  -1   7   6          0.64          0.10         0.30 o                         
   0   7   6          4.81          2.59         0.41 o                         
   1   7   6          0.82          0.52         0.29 o                         
   2   7   6         42.19         40.04         0.71 o                         
   3   7   6          0.12          0.12         0.33 o                         
   4   7   6         25.39         22.21         0.63 o                         
   5   7   6          4.82          5.83         0.75 o                         
   6   7   6          9.35         12.59         0.87 o                         
   7   7   6          5.34          4.97         0.80 o                         
  -5   8   6          1.95          1.52         0.69 o                         
  -4   8   6          0.14          0.93         0.62 o                         
  -3   8   6          6.98          8.67         0.45 o                         
  -2   8   6          5.37          5.74         0.43 o                         
  -1   8   6         60.28         59.39         0.63 o                         
   0   8   6         99.76        103.41         0.89 o                         
   1   8   6         34.90         35.97         0.57 o                         
   2   8   6          5.26          4.72         0.44 o                         
   3   8   6          2.39          1.85         0.39 o                         
   4   8   6         23.94         22.95         0.58 o                         
   5   8   6          0.06         -0.08         0.70 o                         
   6   8   6          5.73          4.95         0.82 o                         
  -4   9   6          0.01         -0.04         0.62 o                         
  -3   9   6          0.01          0.50         0.34 o                         
  -2   9   6          3.81          3.37         0.45 o                         
  -1   9   6         18.08         17.56         0.44 o                         
   0   9   6         83.09         89.89         0.92 o                         
   1   9   6          0.00         -0.17         0.33 o                         
   2   9   6          0.90          1.12         0.46 o                         
   3   9   6          7.80          7.91         0.48 o                         
   4   9   6         13.25         12.36         0.53 o                         
   5   9   6          5.00          4.54         0.82 o                         
  -3  10   6          4.61          4.36         0.50 o                         
  -2  10   6          1.49          1.76         0.66 o                         
  -1  10   6          7.49          6.83         0.40 o                         
   0  10   6          9.78         11.26         0.43 o                         
   1  10   6          1.76          1.42         0.49 o                         
   2  10   6          0.35          0.21         0.44 o                         
   3  10   6          6.13          6.55         0.55 o                         
   4  10   6          6.00          6.37         1.15 o                         
   5  10   6          1.41          2.16         0.65 o                         
  -1  11   6          0.08          0.63         0.80 o                         
   0  11   6          8.18          9.08         0.65 o                         
   1  11   6          0.00         -0.73         0.76 o                         
  -3  -8   7          2.79          1.45         0.72 o                         
  -2  -8   7          0.00          0.18         0.53 o                         
  -1  -8   7          5.26          5.21         0.74 o                         
   0  -8   7          5.39          4.72         0.72 o                         
   1  -8   7          5.56          7.36         0.82 o                         
   2  -8   7          0.94          0.74         0.58 o                         
  -4  -7   7          9.98         12.21         0.78 o                         
  -3  -7   7          6.28          5.63         0.73 o                         
  -2  -7   7         37.71         38.57         0.98 o                         
  -1  -7   7         69.86         74.24         2.50 o                         
   0  -7   7          5.43          4.73         0.61 o                         
   1  -7   7          1.53          1.46         0.63 o                         
   2  -7   7          3.19          2.99         0.61 o                         
   3  -7   7         10.72         14.19         0.87 o                         
   4  -7   7          0.81          0.72         0.66 o                         
  -6  -6   7          0.51          0.15         0.57 o                         
  -5  -6   7         10.00         10.13         0.73 o                         
  -4  -6   7          1.72          1.94         0.56 o                         
  -3  -6   7          3.96          3.54         0.55 o                         
  -2  -6   7          7.92          7.63         0.62 o                         
  -1  -6   7          0.24          0.86         0.50 o                         
   0  -6   7         19.39         19.54         0.86 o                         
   1  -6   7          0.49         -0.04         0.65 o                         
   2  -6   7          0.36          0.41         0.64 o                         
   3  -6   7          0.79          0.02         0.66 o                         
   4  -6   7          5.19          4.34         0.73 o                         
   5  -6   7          0.95          0.96         0.71 o                         
  -6  -5   7          0.89          0.80         0.65 o                         
  -5  -5   7          0.28          0.73         0.56 o                         
  -4  -5   7          1.03          1.29         0.53 o                         
  -3  -5   7          2.47          1.49         0.55 o                         
  -2  -5   7          1.51          2.17         0.36 o                         
  -1  -5   7         21.06         24.34         1.46 o                         
   0  -5   7        114.64        110.82         1.41 o                         
   1  -5   7         27.15         24.78         0.86 o                         
   2  -5   7          0.80          0.74         0.53 o                         
   3  -5   7         72.01         71.96         1.31 o                         
   4  -5   7         22.19         21.00         0.89 o                         
   5  -5   7          2.27          2.67         0.69 o                         
   6  -5   7          8.06          9.91         0.84 o                         
  -7  -4   7          1.74          3.12         0.55 o                         
  -6  -4   7          3.00          4.24         0.66 o                         
  -5  -4   7         11.79         13.66         0.43 o                         
  -4  -4   7         16.69         16.91         0.51 o                         
  -3  -4   7         35.59         33.87         0.62 o                         
  -2  -4   7          0.73          0.14         0.26 o                         
  -1  -4   7          0.49          0.84         0.39 o                         
   0  -4   7         22.80         19.51         0.62 o                         
   1  -4   7         16.58         14.10         0.90 o                         
   2  -4   7          8.11         10.16         0.66 o                         
   3  -4   7        144.77        144.10         1.66 o                         
   4  -4   7         17.45         17.97         0.81 o                         
   5  -4   7          0.00          0.04         0.52 o                         
   6  -4   7          2.40          2.38         0.67 o                         
   7  -4   7         68.62         77.32         1.45 o                         
  -8  -3   7          1.70          1.08         0.66 o                         
  -7  -3   7         23.65         28.91         0.93 o                         
  -6  -3   7          1.22          0.32         0.31 o                         
  -5  -3   7         88.53         88.64         1.51 o                         
  -4  -3   7         45.05         44.20         0.55 o                         
  -3  -3   7         14.54         14.78         0.36 o                         
  -2  -3   7          8.37          8.51         0.27 o                         
  -1  -3   7         17.97         18.01         0.48 o                         
   0  -3   7         97.85         92.12         1.20 o                         
   1  -3   7         23.03         21.75         0.49 o                         
   2  -3   7         16.40         15.03         0.44 o                         
   3  -3   7         50.74         53.23         1.14 o                         
   4  -3   7         81.73         80.00         2.26 o                         
   5  -3   7          0.24          0.07         0.36 o                         
   6  -3   7         23.31         24.36         1.19 o                         
   7  -3   7          3.87          6.06         0.63 o                         
  -8  -2   7          2.92          4.22         0.62 o                         
  -7  -2   7         10.60         13.12         0.55 o                         
  -6  -2   7          1.79          1.80         0.38 o                         
  -5  -2   7         53.67         55.57         0.62 o                         
  -4  -2   7        400.45        401.47         3.27 o                         
  -3  -2   7         32.81         32.62         0.63 o                         
  -2  -2   7          0.04         -0.18         0.26 o                         
  -1  -2   7         93.23         92.05         1.14 o                         
   0  -2   7        221.32        230.28         1.65 o                         
   1  -2   7          7.64          8.44         0.30 o                         
   2  -2   7         15.50         14.84         0.62 o                         
   3  -2   7         64.62         66.22         0.56 o                         
   4  -2   7         26.32         26.93         0.54 o                         
   5  -2   7         12.45         12.18         0.47 o                         
   6  -2   7         19.48         18.73         0.54 o                         
   7  -2   7         12.79         13.95         0.75 o                         
   8  -2   7          0.36          0.92         0.49 o                         
  -8  -1   7          0.00         -0.23         0.49 o                         
  -7  -1   7          0.63          1.01         0.38 o                         
  -6  -1   7          0.37          0.02         0.35 o                         
  -5  -1   7         41.40         42.27         0.53 o                         
  -4  -1   7        424.04        418.57         1.55 o                         
  -3  -1   7         31.41         30.88         0.48 o                         
  -2  -1   7          8.31          7.60         0.23 o                         
  -1  -1   7        170.73        174.50         1.68 o                         
   0  -1   7         49.69         62.06         0.54 o                         
   1  -1   7         58.51         54.94         0.64 o                         
   2  -1   7        119.08        122.59         0.78 o                         
   3  -1   7        295.75        297.12         1.22 o                         
   4  -1   7          0.84          0.28         0.32 o                         
   5  -1   7         43.96         44.46         0.69 o                         
   6  -1   7         37.47         35.00         0.62 o                         
   7  -1   7         13.57         14.12         0.66 o                         
   8  -1   7          1.85          1.07         0.45 o                         
  -8   0   7          5.35          7.99         0.75 o                         
  -7   0   7          0.23          0.31         0.41 o                         
  -6   0   7          1.60          1.54         0.33 o                         
  -5   0   7        110.30        104.52         1.24 o                         
  -4   0   7        196.85        190.58         2.89 o                         
  -3   0   7        175.09        171.90         3.76 o                         
  -2   0   7         37.52         35.48         0.90 o                         
  -1   0   7        320.62        342.89         1.22 o                         
   0   0   7          4.86          6.78         0.17 o                         
   1   0   7          2.03          2.38         0.21 o                         
   2   0   7         43.69         44.89         0.48 o                         
   3   0   7          8.15          8.67         0.28 o                         
   4   0   7         16.14         16.24         0.63 o                         
   5   0   7        213.43        207.86         1.23 o                         
   6   0   7          3.45          1.72         0.55 o                         
   7   0   7          0.29         -0.43         0.57 o                         
   8   0   7          0.00         -0.19         0.47 o                         
  -8   1   7          5.49          5.39         0.70 o                         
  -7   1   7          2.62          2.88         0.60 o                         
  -6   1   7          0.11         -0.17         0.55 o                         
  -5   1   7         95.96         96.57         1.47 o                         
  -4   1   7         13.96         13.46         0.63 o                         
  -3   1   7        157.12        165.03         1.39 o                         
  -2   1   7        172.24        178.35         1.55 o                         
  -1   1   7        232.73        251.50         1.89 o                         
   0   1   7         55.52         57.89         0.72 o                         
   1   1   7         18.49         17.44         0.33 o                         
   2   1   7        105.91        113.35         0.83 o                         
   3   1   7        103.91        106.96         0.72 o                         
   4   1   7        107.85        107.67         1.24 o                         
   5   1   7         90.69         83.17         1.18 o                         
   6   1   7          0.17          0.34         0.49 o                         
   7   1   7          4.03          2.87         0.51 o                         
   8   1   7          0.05          0.11         0.47 o                         
   9   1   7          3.52          4.48         0.59 o                         
  -8   2   7          3.53          3.44         0.66 o                         
  -7   2   7         23.44         22.02         0.87 o                         
  -6   2   7          0.27         -0.05         0.46 o                         
  -5   2   7         93.97         90.15         1.34 o                         
  -4   2   7         57.44         54.40         0.86 o                         
  -3   2   7        151.75        151.59         1.33 o                         
  -2   2   7        109.82        106.33         1.36 o                         
  -1   2   7         57.29         61.91         0.64 o                         
   0   2   7        163.26        163.53         1.12 o                         
   1   2   7          1.87          2.04         0.22 o                         
   2   2   7         10.38          9.31         0.40 o                         
   3   2   7         38.82         36.80         0.46 o                         
   4   2   7          0.44          0.65         0.45 o                         
   5   2   7          0.09         -0.02         0.52 o                         
   6   2   7          6.97          6.01         0.62 o                         
   7   2   7         20.95         21.89         0.84 o                         
   8   2   7          0.07          0.19         0.48 o                         
   9   2   7         18.08         20.84         0.92 o                         
  -8   3   7          0.30          0.31         0.50 o                         
  -7   3   7          1.99          1.35         0.47 o                         
  -6   3   7          4.49          4.11         0.59 o                         
  -5   3   7         14.25         13.99         0.42 o                         
  -4   3   7         14.23         16.47         1.56 o                         
  -3   3   7         51.19         46.74         0.58 o                         
  -2   3   7         14.46         14.16         1.09 o                         
  -1   3   7         66.02         68.41         0.56 o                         
   0   3   7         24.00         23.73         0.39 o                         
   1   3   7          2.72          1.56         0.24 o                         
   2   3   7         29.00         33.25         0.46 o                         
   3   3   7        106.37        106.70         2.94 o                         
   4   3   7         20.82         20.15         0.75 o                         
   5   3   7        150.67        141.84         1.60 o                         
   6   3   7         38.16         35.28         0.93 o                         
   7   3   7         53.62         58.98         1.20 o                         
   8   3   7          2.57          2.48         0.69 o                         
   9   3   7          6.79          7.80         0.81 o                         
  -8   4   7          0.08         -0.62         0.62 o                         
  -7   4   7          0.19          0.55         0.46 o                         
  -6   4   7         10.78          9.80         0.46 o                         
  -5   4   7         10.63          9.65         0.61 o                         
  -4   4   7          2.95          2.86         0.33 o                         
  -3   4   7         24.55         22.94         0.73 o                         
  -2   4   7         43.54         42.38         0.55 o                         
  -1   4   7          0.07          0.16         0.20 o                         
   0   4   7         15.36         15.58         0.97 o                         
   1   4   7         12.69         13.47         0.53 o                         
   2   4   7        113.34        112.36         1.27 o                         
   3   4   7         13.80         12.93         0.61 o                         
   4   4   7          1.78         -0.22         0.59 o                         
   5   4   7         67.35         54.81         1.13 o                         
   6   4   7         24.37         20.97         0.82 o                         
   7   4   7          5.03          6.36         0.65 o                         
   8   4   7         30.84         34.40         1.10 o                         
  -7   5   7          0.20          1.25         0.55 o                         
  -6   5   7          6.78          7.35         0.48 o                         
  -5   5   7          0.05          0.25         0.52 o                         
  -4   5   7          2.73          3.53         0.36 o                         
  -3   5   7         78.49         80.86         0.83 o                         
  -2   5   7          5.33          5.43         0.54 o                         
  -1   5   7          9.80          8.35         0.63 o                         
   0   5   7         21.23         19.35         0.43 o                         
   1   5   7         26.06         29.26         0.69 o                         
   2   5   7        131.09        135.12         0.93 o                         
   3   5   7         12.52         13.45         0.61 o                         
   4   5   7         26.80         23.95         0.95 o                         
   5   5   7         12.89         19.52         0.84 o                         
   6   5   7         18.30         23.31         0.86 o                         
   7   5   7         40.57         40.17         1.11 o                         
   8   5   7         41.97         46.57         1.29 o                         
  -6   6   7         16.94         17.98         0.82 o                         
  -5   6   7          0.18          0.04         0.49 o                         
  -4   6   7          0.62          0.91         0.66 o                         
  -3   6   7          0.33          0.41         0.57 o                         
  -2   6   7          0.12          0.09         0.54 o                         
  -1   6   7          8.87          7.62         0.31 o                         
   0   6   7         18.52         18.48         0.54 o                         
   1   6   7        342.19        345.09         1.19 o                         
   2   6   7          4.26          4.33         0.28 o                         
   3   6   7          0.03         -0.08         0.35 o                         
   4   6   7          6.49          6.87         0.38 o                         
   5   6   7          0.87          0.34         0.57 o                         
   6   6   7          1.46          2.02         0.69 o                         
   7   6   7          0.91          1.15         0.60 o                         
  -6   7   7          1.35          1.12         0.64 o                         
  -5   7   7          0.33          0.37         0.56 o                         
  -4   7   7          5.40          5.62         0.70 o                         
  -3   7   7          0.92          0.58         0.51 o                         
  -2   7   7         10.62          7.28         0.43 o                         
  -1   7   7          6.87          5.54         0.32 o                         
   0   7   7        287.49        284.34         1.17 o                         
   1   7   7         30.06         28.66         1.33 o                         
   2   7   7         54.82         55.48         0.57 o                         
   3   7   7         28.78         24.54         0.64 o                         
   4   7   7         13.75         12.14         0.46 o                         
   5   7   7         26.12         24.67         1.00 o                         
   6   7   7         10.21         11.37         0.87 o                         
   7   7   7          8.05         11.49         0.86 o                         
  -5   8   7          3.96          5.52         0.77 o                         
  -4   8   7          0.01          0.41         0.64 o                         
  -3   8   7         34.55         36.45         1.02 o                         
  -2   8   7          1.11          1.28         0.42 o                         
  -1   8   7          8.74          6.73         0.63 o                         
   0   8   7          0.03          0.03         0.30 o                         
   1   8   7         45.29         45.22         0.57 o                         
   2   8   7          0.86          0.75         0.29 o                         
   3   8   7          4.55          4.03         0.40 o                         
   4   8   7         25.82         25.98         0.58 o                         
   5   8   7         10.76         10.60         0.87 o                         
   6   8   7          3.77          3.18         0.79 o                         
  -4   9   7          2.98          3.40         0.79 o                         
  -3   9   7          0.09         -0.24         0.43 o                         
  -2   9   7          0.12         -0.03         0.37 o                         
  -1   9   7          3.73          2.63         0.41 o                         
   0   9   7          4.51          3.87         0.40 o                         
   1   9   7          3.76          3.45         0.34 o                         
   2   9   7          0.57          1.04         0.41 o                         
   3   9   7          0.08          0.42         0.42 o                         
   4   9   7          0.34          1.04         0.44 o                         
   5   9   7          0.01          0.76         0.64 o                         
  -3  10   7          0.68          0.17         0.54 o                         
  -2  10   7          0.71          0.67         0.42 o                         
  -1  10   7          1.57          0.97         0.40 o                         
   0  10   7          4.62          5.26         0.40 o                         
   1  10   7          1.81          1.82         0.35 o                         
   2  10   7          1.25          1.75         0.39 o                         
   3  10   7          2.78          2.98         0.52 o                         
   4  10   7          0.01          0.42         0.57 o                         
   0  11   7          9.47         10.63         0.70 o                         
   0  -8   8          5.64          4.92         0.69 o                         
  -3  -7   8          5.34          5.21         0.71 o                         
  -2  -7   8          2.59          2.39         0.57 o                         
  -1  -7   8          6.49          8.00         0.71 o                         
   0  -7   8         14.56         13.88         0.80 o                         
   1  -7   8          0.16         -0.71         0.71 o                         
   2  -7   8          1.11          1.28         0.70 o                         
  -5  -6   8          9.52          9.55         0.69 o                         
  -4  -6   8         16.14         17.08         0.78 o                         
  -3  -6   8          2.70          2.61         0.63 o                         
  -2  -6   8         19.24         18.59         0.74 o                         
  -1  -6   8          0.48          0.63         0.37 o                         
   0  -6   8         13.81         13.97         0.72 o                         
   1  -6   8          0.13          0.18         0.65 o                         
   2  -6   8          1.73          1.86         0.60 o                         
   3  -6   8          5.13          4.94         0.80 o                         
   4  -6   8          1.31          1.67         0.75 o                         
  -6  -5   8          0.18          0.81         0.51 o                         
  -5  -5   8          3.34          2.23         0.60 o                         
  -4  -5   8          0.94          1.92         0.55 o                         
  -3  -5   8          3.56          2.64         0.58 o                         
  -2  -5   8          3.67          3.62         0.43 o                         
  -1  -5   8          6.84          6.73         0.60 o                         
   0  -5   8         88.18         89.96         1.39 o                         
   1  -5   8          5.72          6.41         0.67 o                         
   2  -5   8          4.09          4.31         0.67 o                         
   3  -5   8          5.67          6.79         0.78 o                         
   4  -5   8          1.20          0.83         0.65 o                         
   5  -5   8          8.49          9.28         0.83 o                         
  -7  -4   8         10.89         12.97         0.76 o                         
  -6  -4   8          7.28          7.97         0.62 o                         
  -5  -4   8         20.36         21.26         0.62 o                         
  -4  -4   8         60.83         65.04         0.87 o                         
  -3  -4   8         20.05         21.42         0.56 o                         
  -2  -4   8         58.06         53.59         1.33 o                         
  -1  -4   8         62.92         64.86         0.62 o                         
   0  -4   8          0.92          1.00         0.40 o                         
   1  -4   8         22.13         21.21         0.57 o                         
   2  -4   8          0.24          0.22         0.36 o                         
   3  -4   8          4.45          3.29         0.61 o                         
   4  -4   8          2.54          1.50         0.60 o                         
   5  -4   8          4.40          3.88         0.60 o                         
   6  -4   8          2.61          2.83         0.77 o                         
   7  -4   8          3.65          3.85         0.75 o                         
  -7  -3   8          7.74          9.52         0.64 o                         
  -6  -3   8          0.07         -0.10         0.34 o                         
  -5  -3   8          0.00         -0.09         0.32 o                         
  -4  -3   8        178.77        177.47         1.31 o                         
  -3  -3   8          5.11          4.51         0.31 o                         
  -2  -3   8          2.46          2.66         0.33 o                         
  -1  -3   8          0.03          0.23         0.29 o                         
   0  -3   8          5.08          6.89         0.56 o                         
   1  -3   8          0.07         -0.06         0.46 o                         
   2  -3   8         61.56         56.22         1.01 o                         
   3  -3   8        303.27        291.27         2.40 o                         
   4  -3   8          2.13          1.79         0.38 o                         
   5  -3   8         10.31          9.34         0.47 o                         
   6  -3   8          4.60          6.74         0.48 o                         
   7  -3   8          5.70          5.24         0.56 o                         
  -7  -2   8         12.64         13.86         0.98 o                         
  -6  -2   8          8.74          9.20         0.39 o                         
  -5  -2   8         41.38         37.18         0.70 o                         
  -4  -2   8         24.75         26.30         0.48 o                         
  -3  -2   8         30.72         28.86         0.44 o                         
  -2  -2   8          1.34          1.42         0.28 o                         
  -1  -2   8         34.39         36.68         0.49 o                         
   0  -2   8          0.18         -0.02         0.40 o                         
   1  -2   8         47.22         41.75         1.35 o                         
   2  -2   8         49.62         50.19         0.59 o                         
   3  -2   8         50.04         50.58         1.77 o                         
   4  -2   8         41.15         40.48         1.62 o                         
   5  -2   8         50.53         50.91         0.75 o                         
   6  -2   8         24.43         23.32         0.56 o                         
   7  -2   8          0.05          0.48         0.46 o                         
  -7  -1   8          2.14          3.19         0.65 o                         
  -6  -1   8          0.11         -0.39         0.62 o                         
  -5  -1   8        115.25        114.82         1.33 o                         
  -4  -1   8          2.38          2.96         0.42 o                         
  -3  -1   8         81.37         81.20         1.19 o                         
  -2  -1   8         82.83         81.21         1.13 o                         
  -1  -1   8         27.97         29.36         0.73 o                         
   0  -1   8         23.11         22.76         0.58 o                         
   1  -1   8         40.50         39.75         0.56 o                         
   2  -1   8          0.19          0.02         0.25 o                         
   3  -1   8         29.58         29.98         0.86 o                         
   4  -1   8         41.41         42.54         1.06 o                         
   5  -1   8         60.40         57.98         1.01 o                         
   6  -1   8          5.69          4.94         0.43 o                         
   7  -1   8          1.58          1.89         0.51 o                         
   8  -1   8          0.00         -0.23         0.54 o                         
  -7   0   8          0.64          0.23         0.53 o                         
  -6   0   8          5.79          5.91         0.68 o                         
  -5   0   8         69.08         67.23         1.62 o                         
  -4   0   8        167.03        168.52         1.61 o                         
  -3   0   8         52.47         47.18         0.91 o                         
  -2   0   8          6.17          7.23         0.49 o                         
  -1   0   8          9.07          7.96         0.50 o                         
   0   0   8         13.42         14.83         0.33 o                         
   1   0   8         17.69         17.29         0.36 o                         
   2   0   8         57.43         55.58         0.58 o                         
   3   0   8          4.38          3.03         0.28 o                         
   4   0   8          5.62          5.83         0.55 o                         
   5   0   8          0.00         -0.24         0.39 o                         
   6   0   8         20.16         19.30         0.75 o                         
   7   0   8          1.83          1.30         0.56 o                         
   8   0   8          1.80          1.72         0.49 o                         
  -7   1   8          0.52          0.59         0.64 o                         
  -6   1   8          0.42          0.32         0.54 o                         
  -5   1   8          0.40          0.24         0.35 o                         
  -4   1   8         21.05         20.86         0.69 o                         
  -3   1   8         21.33         22.49         0.70 o                         
  -2   1   8          0.01          0.09         0.40 o                         
  -1   1   8          2.37          2.73         0.41 o                         
   0   1   8          7.32          9.47         0.29 o                         
   1   1   8         56.36         49.44         0.76 o                         
   2   1   8          1.62          1.05         0.24 o                         
   3   1   8         73.28         73.31         0.65 o                         
   4   1   8          6.06          5.91         0.54 o                         
   5   1   8         59.62         57.57         1.07 o                         
   6   1   8         38.81         38.10         0.95 o                         
   7   1   8          3.89          3.23         0.61 o                         
   8   1   8          1.80          1.84         0.63 o                         
  -7   2   8          0.12          0.92         0.60 o                         
  -6   2   8          4.89          5.35         0.65 o                         
  -5   2   8          6.60          4.51         0.50 o                         
  -4   2   8          2.76          2.92         0.50 o                         
  -3   2   8          7.78          5.40         0.53 o                         
  -2   2   8          0.07          0.25         0.42 o                         
  -1   2   8          5.70          4.90         0.44 o                         
   0   2   8         55.87         63.94         1.02 o                         
   1   2   8        270.16        276.91         1.18 o                         
   2   2   8          3.60          3.42         0.35 o                         
   3   2   8         32.34         31.16         0.47 o                         
   4   2   8          9.68          9.28         0.60 o                         
   5   2   8        112.53        109.88         1.45 o                         
   6   2   8         31.51         27.46         0.84 o                         
   7   2   8          3.82          4.31         0.63 o                         
   8   2   8         56.32         63.44         1.31 o                         
  -7   3   8          5.92          7.38         0.69 o                         
  -6   3   8          0.57          1.06         0.53 o                         
  -5   3   8          1.10          0.39         0.47 o                         
  -4   3   8          1.30          1.02         0.33 o                         
  -3   3   8         74.49         66.12         1.01 o                         
  -2   3   8          0.26          0.57         0.38 o                         
  -1   3   8         37.73         38.86         0.75 o                         
   0   3   8         12.66         13.15         0.35 o                         
   1   3   8         67.01         70.51         0.82 o                         
   2   3   8        158.78        171.91         2.16 o                         
   3   3   8         21.82         21.85         0.43 o                         
   4   3   8         24.48         20.97         0.76 o                         
   5   3   8          0.00          0.86         0.58 o                         
   6   3   8          0.34          0.81         0.55 o                         
   7   3   8         49.72         46.59         1.10 o                         
   8   3   8         27.35         29.69         1.08 o                         
  -7   4   8          5.39          3.48         0.62 o                         
  -6   4   8          0.34          0.71         0.53 o                         
  -5   4   8         10.18          9.38         0.43 o                         
  -4   4   8          0.06         -0.14         0.34 o                         
  -3   4   8         32.38         27.93         0.53 o                         
  -2   4   8          3.95          5.29         0.62 o                         
  -1   4   8         47.57         50.75         0.80 o                         
   0   4   8         97.29         99.32         0.78 o                         
   1   4   8        716.27        723.24         2.04 o                         
   2   4   8         22.42         25.20         1.06 o                         
   3   4   8         11.24         10.94         0.38 o                         
   4   4   8         45.12         40.60         1.01 o                         
   5   4   8         10.36          6.67         0.67 o                         
   6   4   8          2.64          2.35         0.57 o                         
   7   4   8          0.86          0.08         0.65 o                         
   8   4   8          1.88          2.00         0.75 o                         
  -7   5   8          3.53          4.35         0.60 o                         
  -6   5   8          2.41          3.00         0.35 o                         
  -5   5   8          3.31          2.67         0.59 o                         
  -4   5   8         15.11         13.24         0.47 o                         
  -3   5   8         11.63          9.71         0.43 o                         
  -2   5   8          0.25         -0.04         0.33 o                         
  -1   5   8          5.09          4.65         0.57 o                         
   0   5   8        315.91        300.19         6.39 o                         
   1   5   8        266.77        249.24         1.93 o                         
   2   5   8        108.04        103.87         1.35 o                         
   3   5   8          1.56          1.26         0.58 o                         
   4   5   8          0.22          0.12         0.55 o                         
   5   5   8        115.21        110.40         1.60 o                         
   6   5   8         20.78         16.77         0.81 o                         
   7   5   8         18.74         23.40         0.95 o                         
  -6   6   8          1.07          0.90         0.36 o                         
  -5   6   8          8.59         10.18         0.71 o                         
  -4   6   8          0.03         -0.30         0.32 o                         
  -3   6   8         30.77         27.70         0.56 o                         
  -2   6   8          1.88          1.06         0.57 o                         
  -1   6   8          3.64          4.35         0.59 o                         
   0   6   8        123.21        115.09         0.93 o                         
   1   6   8        226.71        222.62         4.95 o                         
   2   6   8          7.39          7.52         0.60 o                         
   3   6   8          1.03          1.05         0.33 o                         
   4   6   8         33.39         29.94         0.93 o                         
   5   6   8          3.20          2.53         0.67 o                         
   6   6   8          0.64          0.38         0.68 o                         
   7   6   8          0.88          0.67         0.68 o                         
  -6   7   8         30.29         37.22         1.12 o                         
  -5   7   8          0.24          0.03         0.56 o                         
  -4   7   8          4.15          3.36         0.39 o                         
  -3   7   8          0.20         -0.12         0.62 o                         
  -2   7   8          2.15          1.88         0.64 o                         
  -1   7   8          7.45          6.92         0.67 o                         
   0   7   8          0.07          0.25         0.30 o                         
   1   7   8         24.02         23.45         0.60 o                         
   2   7   8          0.26          0.05         0.28 o                         
   3   7   8          9.08          9.09         0.44 o                         
   4   7   8          0.01          0.10         0.34 o                         
   5   7   8          0.35          0.08         0.58 o                         
   6   7   8          7.83          6.76         0.69 o                         
  -4   8   8          1.52          1.89         0.41 o                         
  -3   8   8          1.25          1.19         0.69 o                         
  -2   8   8         12.12         11.48         0.76 o                         
  -1   8   8          0.12         -0.42         0.43 o                         
   0   8   8          6.19          5.44         0.38 o                         
   1   8   8          6.20          5.55         0.36 o                         
   2   8   8          6.43          6.39         0.35 o                         
   3   8   8          4.32          3.38         1.25 o                         
   4   8   8          0.49          0.57         0.35 o                         
   5   8   8          0.08         -0.22         0.63 o                         
  -3   9   8          4.91          5.09         0.79 o                         
  -2   9   8          0.07         -0.46         0.56 o                         
  -1   9   8          1.15          0.60         0.63 o                         
   0   9   8          4.15          3.58         0.39 o                         
   1   9   8         26.87         27.56         0.51 o                         
   2   9   8          0.53          0.71         0.40 o                         
   3   9   8          2.93          2.49         0.42 o                         
   4   9   8          0.06         -0.05         0.40 o                         
  -1  10   8          1.03          0.87         0.48 o                         
   0  10   8          7.07          6.24         0.44 o                         
   1  10   8          0.12          0.17         0.36 o                         
   2  10   8          0.00          0.41         0.43 o                         
   3  10   8          1.76          1.48         0.62 o                         
  -2  -7   9          0.64          0.61         0.63 o                         
  -1  -7   9          2.54          2.68         0.65 o                         
   0  -7   9         10.80         11.88         0.63 o                         
   1  -7   9          0.89          1.07         0.63 o                         
  -4  -6   9          4.48          7.26         0.70 o                         
  -3  -6   9          4.61          3.61         0.63 o                         
  -2  -6   9          3.58          2.73         0.56 o                         
  -1  -6   9          0.01          0.26         0.41 o                         
   0  -6   9          4.27          3.65         1.02 o                         
   1  -6   9          1.04          1.20         0.71 o                         
   2  -6   9          0.94          0.99         0.74 o                         
   3  -6   9          6.34          5.89         0.78 o                         
  -5  -5   9          3.49          3.55         0.61 o                         
  -4  -5   9         29.71         30.37         0.91 o                         
  -3  -5   9          0.03         -0.11         0.43 o                         
  -2  -5   9          0.02          0.03         0.42 o                         
  -1  -5   9          1.37          1.05         0.29 o                         
   0  -5   9          1.44          1.88         0.36 o                         
   1  -5   9          0.05         -0.15         0.63 o                         
   2  -5   9          7.86          7.73         0.71 o                         
   3  -5   9         31.81         30.58         1.01 o                         
   4  -5   9          2.50          2.56         0.76 o                         
  -6  -4   9          0.66          0.64         0.45 o                         
  -5  -4   9         12.04         10.81         0.52 o                         
  -4  -4   9          0.22          0.55         0.39 o                         
  -3  -4   9         16.74         17.84         0.56 o                         
  -2  -4   9         34.97         30.90         0.62 o                         
  -1  -4   9          1.43          0.85         0.31 o                         
   0  -4   9          6.40          5.96         0.46 o                         
   1  -4   9          3.05          1.99         0.84 o                         
   2  -4   9          5.70          5.15         0.44 o                         
   3  -4   9          6.30          7.10         0.76 o                         
   4  -4   9          0.02         -0.29         0.68 o                         
   5  -4   9          1.77          1.06         0.73 o                         
   6  -4   9          6.46          5.14         0.71 o                         
  -6  -3   9          9.79         11.99         0.78 o                         
  -5  -3   9         38.68         41.96         1.80 o                         
  -4  -3   9          1.24          1.25         0.65 o                         
  -3  -3   9          3.78          4.23         0.60 o                         
  -2  -3   9         22.36         19.60         0.81 o                         
  -1  -3   9         28.54         26.54         0.90 o                         
   0  -3   9         28.95         30.15         0.86 o                         
   1  -3   9         15.88         16.66         0.69 o                         
   2  -3   9          0.56          0.15         0.38 o                         
   3  -3   9         12.63         14.13         0.78 o                         
   4  -3   9         20.26         20.80         0.58 o                         
   5  -3   9         10.89          9.94         0.47 o                         
   6  -3   9          1.65          2.35         0.42 o                         
  -7  -2   9         22.19         24.30         1.03 o                         
  -6  -2   9          4.21          3.45         0.48 o                         
  -5  -2   9         22.48         21.71         0.70 o                         
  -4  -2   9         14.00         14.34         0.79 o                         
  -3  -2   9         32.23         28.86         0.61 o                         
  -2  -2   9         15.23         15.02         0.68 o                         
  -1  -2   9          0.75          0.91         0.45 o                         
   0  -2   9         12.77         11.80         0.60 o                         
   1  -2   9         61.71         59.57         0.67 o                         
   2  -2   9          2.95          3.11         0.38 o                         
   3  -2   9         29.57         28.94         0.60 o                         
   4  -2   9          0.79          0.98         0.35 o                         
   5  -2   9          1.52          1.81         0.39 o                         
   6  -2   9          0.07         -0.05         0.36 o                         
  -7  -1   9         13.62         16.89         0.96 o                         
  -6  -1   9          4.82          3.39         0.67 o                         
  -5  -1   9          2.89          2.42         0.46 o                         
  -4  -1   9         15.10         15.06         1.06 o                         
  -3  -1   9         54.28         53.89         1.05 o                         
  -2  -1   9         17.85         16.85         0.70 o                         
  -1  -1   9          5.02          4.89         0.54 o                         
   0  -1   9          8.49          7.57         0.52 o                         
   1  -1   9         19.42         18.32         0.48 o                         
   2  -1   9         30.73         32.16         0.52 o                         
   3  -1   9        143.64        152.03         1.49 o                         
   4  -1   9         11.25         11.59         0.59 o                         
   5  -1   9         30.49         28.21         0.59 o                         
   6  -1   9         22.05         20.57         0.57 o                         
   7  -1   9          1.86          1.64         0.53 o                         
  -7   0   9          0.71          1.02         0.65 o                         
  -6   0   9          0.05         -0.14         0.55 o                         
  -5   0   9         12.33         12.85         0.50 o                         
  -4   0   9         62.71         60.05         1.12 o                         
  -3   0   9          0.60          0.70         0.45 o                         
  -2   0   9          6.97          5.50         0.51 o                         
  -1   0   9         32.93         34.88         0.81 o                         
   0   0   9         62.32         64.12         1.78 o                         
   1   0   9         99.21        104.25         0.79 o                         
   2   0   9         11.92         12.15         0.37 o                         
   3   0   9         34.24         35.78         0.54 o                         
   4   0   9         15.57         16.42         0.69 o                         
   5   0   9         52.40         54.45         1.10 o                         
   6   0   9         35.68         33.42         0.97 o                         
   7   0   9          1.96          1.74         0.57 o                         
  -7   1   9          3.45          2.39         0.65 o                         
  -6   1   9          1.92          2.90         0.64 o                         
  -5   1   9          3.54          4.90         0.43 o                         
  -4   1   9         70.16         74.82         1.18 o                         
  -3   1   9          2.53          3.13         0.52 o                         
  -2   1   9          1.95          2.12         0.45 o                         
  -1   1   9         23.37         23.98         0.71 o                         
   0   1   9         25.71         26.25         0.67 o                         
   1   1   9         47.80         43.93         0.56 o                         
   2   1   9         26.30         27.11         0.54 o                         
   3   1   9         14.30         15.51         0.41 o                         
   4   1   9          0.99          1.18         0.54 o                         
   5   1   9          2.50          1.76         0.57 o                         
   6   1   9          5.00          5.15         0.63 o                         
   7   1   9         12.56         12.61         0.78 o                         
  -7   2   9          7.44          6.76         0.78 o                         
  -6   2   9          0.00          0.10         0.56 o                         
  -5   2   9          0.88          1.09         0.45 o                         
  -4   2   9          0.01         -0.14         0.46 o                         
  -3   2   9         26.02         20.40         0.71 o                         
  -2   2   9          7.82          8.24         0.56 o                         
  -1   2   9        120.00        119.02         1.31 o                         
   0   2   9         73.73         68.31         1.03 o                         
   1   2   9        202.75        211.32         3.89 o                         
   2   2   9         52.46         50.53         0.61 o                         
   3   2   9         40.57         38.45         0.64 o                         
   4   2   9         64.59         58.43         1.09 o                         
   5   2   9          0.00          0.29         0.51 o                         
   6   2   9          0.51          0.24         0.55 o                         
   7   2   9          2.59          2.67         0.63 o                         
  -7   3   9          0.30          0.55         0.52 o                         
  -6   3   9          0.80          0.70         0.58 o                         
  -5   3   9          0.22          0.34         0.42 o                         
  -4   3   9         12.87         13.32         0.67 o                         
  -3   3   9         25.77         22.00         0.73 o                         
  -2   3   9          0.62          0.65         0.44 o                         
  -1   3   9          0.00         -0.17         0.47 o                         
   0   3   9         95.32         98.32         1.19 o                         
   1   3   9        196.76        198.72         1.12 o                         
   2   3   9          1.55          1.48         0.32 o                         
   3   3   9         47.53         43.88         0.60 o                         
   4   3   9          0.14         -0.08         0.56 o                         
   5   3   9        103.51         95.31         1.41 o                         
   6   3   9         20.69         20.85         0.88 o                         
   7   3   9          0.21          0.33         0.65 o                         
  -6   4   9          0.16          0.60         0.60 o                         
  -5   4   9          1.75          0.45         0.36 o                         
  -4   4   9          3.77          4.36         0.39 o                         
  -3   4   9          6.15          4.26         0.52 o                         
  -2   4   9          6.04          6.00         0.55 o                         
  -1   4   9          7.25          5.55         0.51 o                         
   0   4   9        164.61        167.78         1.51 o                         
   1   4   9        197.05        200.04         1.17 o                         
   2   4   9          4.16          3.28         0.35 o                         
   3   4   9          1.42          1.21         0.38 o                         
   4   4   9          2.92          2.31         0.61 o                         
   5   4   9          1.57          0.43         0.55 o                         
   6   4   9          0.83          0.86         0.56 o                         
   7   4   9          0.85          0.48         0.67 o                         
  -6   5   9         15.54         16.99         0.59 o                         
  -5   5   9          3.73          3.74         0.65 o                         
  -4   5   9          0.89          0.35         0.38 o                         
  -3   5   9          3.14          3.39         0.41 o                         
  -2   5   9          2.62          1.94         0.55 o                         
  -1   5   9          4.57          3.89         0.42 o                         
   0   5   9         14.60         17.21         0.68 o                         
   1   5   9         46.43         50.89         0.97 o                         
   2   5   9          4.97          6.35         0.40 o                         
   3   5   9         28.27         27.47         0.70 o                         
   4   5   9         11.47         11.49         0.68 o                         
   5   5   9          1.08          1.11         0.54 o                         
   6   5   9         15.99         13.75         0.83 o                         
   7   5   9         16.92         16.94         0.94 o                         
  -6   6   9          0.62          0.95         0.42 o                         
  -5   6   9          4.65          3.69         0.67 o                         
  -4   6   9          0.64          0.39         0.34 o                         
  -3   6   9          7.39          4.32         0.38 o                         
  -2   6   9          1.86          1.81         0.60 o                         
  -1   6   9          2.70          1.94         0.36 o                         
   0   6   9          3.30          3.63         0.55 o                         
   1   6   9         23.59         21.94         0.77 o                         
   2   6   9          3.89          3.28         0.61 o                         
   3   6   9          2.21          3.33         0.57 o                         
   4   6   9          2.47          3.09         0.62 o                         
   5   6   9          3.32          2.36         0.70 o                         
   6   6   9          1.17          0.95         0.57 o                         
  -5   7   9          1.20          0.89         0.65 o                         
  -4   7   9          5.88          4.16         0.43 o                         
  -3   7   9         17.28         17.60         0.55 o                         
  -2   7   9          0.00          0.19         0.36 o                         
  -1   7   9          6.52          6.14         0.62 o                         
   0   7   9         12.43          9.15         0.67 o                         
   1   7   9         39.25         37.72         1.00 o                         
   2   7   9          0.22         -0.18         0.48 o                         
   3   7   9          0.95          0.03         0.53 o                         
   4   7   9          0.02          0.41         0.63 o                         
   5   7   9          0.62          1.23         0.72 o                         
   6   7   9          8.11          8.76         0.88 o                         
  -4   8   9          1.11          1.16         0.41 o                         
  -3   8   9          0.51          0.54         0.43 o                         
  -2   8   9          4.42          4.43         0.72 o                         
  -1   8   9          2.45          3.65         0.69 o                         
   0   8   9         18.63         17.13         0.78 o                         
   1   8   9         11.55         12.47         0.40 o                         
   2   8   9          2.25          2.94         0.52 o                         
   3   8   9         14.65         14.26         0.53 o                         
   4   8   9          0.96          1.43         0.73 o                         
   5   8   9         15.18         17.13         1.07 o                         
  -2   9   9          0.01          0.38         0.61 o                         
  -1   9   9          0.09         -0.57         0.58 o                         
   0   9   9         12.89         13.72         0.56 o                         
   1   9   9          0.92          1.05         0.36 o                         
   2   9   9          0.80          0.61         0.39 o                         
   3   9   9          0.07         -0.45         0.45 o                         
   4   9   9          3.81          3.08         0.47 o                         
   0  10   9          1.11          1.86         0.64 o                         
   1  10   9          0.33         -0.43         0.43 o                         
   2  10   9          1.36          1.37         0.78 o                         
  -3  -6  10         17.54         17.28         0.88 o                         
  -2  -6  10          3.55          3.00         0.59 o                         
  -1  -6  10          0.18          0.26         0.39 o                         
   0  -6  10          1.71          2.50         0.43 o                         
   1  -6  10          2.05          1.27         0.72 o                         
  -3  -5  10          9.41         10.26         0.84 o                         
  -2  -5  10         18.91         20.45         1.03 o                         
  -1  -5  10         12.03         11.74         0.60 o                         
   0  -5  10          4.71          4.19         0.47 o                         
   1  -5  10          3.65          4.38         0.64 o                         
   2  -5  10          0.84          0.87         0.76 o                         
   3  -5  10          1.74          1.85         0.73 o                         
  -5  -4  10          1.52          1.49         0.73 o                         
  -4  -4  10          6.77          6.28         0.81 o                         
  -3  -4  10         26.47         23.40         0.93 o                         
  -2  -4  10          1.56          1.97         0.67 o                         
  -1  -4  10          0.98          0.90         0.44 o                         
   0  -4  10         15.55         17.06         0.61 o                         
   1  -4  10          1.51          1.32         0.41 o                         
   2  -4  10          5.59          3.61         0.48 o                         
   3  -4  10          3.37          2.41         0.62 o                         
   4  -4  10          1.45          1.59         0.77 o                         
  -6  -3  10          0.02          0.25         0.46 o                         
  -5  -3  10          3.95          4.89         0.52 o                         
  -4  -3  10          4.59          3.65         0.75 o                         
  -3  -3  10          8.50          7.45         0.69 o                         
  -2  -3  10          1.12          0.29         0.55 o                         
  -1  -3  10          9.23         10.80         0.76 o                         
   0  -3  10         71.45         69.87         1.26 o                         
   1  -3  10         38.95         39.22         0.99 o                         
   2  -3  10         19.67         20.24         0.58 o                         
   3  -3  10         52.50         56.27         1.29 o                         
   4  -3  10          0.18          0.43         0.42 o                         
   5  -3  10         21.28         22.53         0.60 o                         
   6  -3  10          0.69         -0.14         0.75 o                         
  -6  -2  10         10.21         10.47         1.16 o                         
  -5  -2  10         15.84         17.42         0.58 o                         
  -4  -2  10         17.04         15.00         0.57 o                         
  -3  -2  10          0.44          0.81         0.62 o                         
  -2  -2  10         62.10         59.24         1.18 o                         
  -1  -2  10         39.05         39.60         0.98 o                         
   0  -2  10          0.33         -0.12         0.50 o                         
   1  -2  10          0.02         -0.23         0.44 o                         
   2  -2  10         33.99         35.51         0.75 o                         
   3  -2  10          1.35          1.06         0.55 o                         
   4  -2  10          3.31          2.87         0.43 o                         
   5  -2  10          7.35          7.85         0.46 o                         
   6  -2  10          4.85          3.72         0.45 o                         
  -6  -1  10          1.26          1.08         0.46 o                         
  -5  -1  10         18.40         19.20         0.73 o                         
  -4  -1  10         60.46         58.54         0.86 o                         
  -3  -1  10          5.76          5.75         0.60 o                         
  -2  -1  10          0.54         -0.09         0.59 o                         
  -1  -1  10          0.73          0.36         0.54 o                         
   0  -1  10          1.78          1.92         0.53 o                         
   1  -1  10          1.39          1.37         0.30 o                         
   2  -1  10          5.91          5.64         0.39 o                         
   3  -1  10         36.71         40.89         0.92 o                         
   4  -1  10          2.42          2.16         0.53 o                         
   5  -1  10          2.81          2.50         0.43 o                         
   6  -1  10          2.78          2.50         0.42 o                         
  -6   0  10          4.03          2.94         0.72 o                         
  -5   0  10          0.60          0.68         0.40 o                         
  -4   0  10          0.01          0.03         0.52 o                         
  -3   0  10         25.37         22.41         0.84 o                         
  -2   0  10          0.01         -0.44         0.53 o                         
  -1   0  10          4.58          3.73         0.51 o                         
   0   0  10          2.37          2.88         0.51 o                         
   1   0  10         33.98         34.98         0.73 o                         
   2   0  10         64.24         62.54         0.71 o                         
   3   0  10          0.41          0.35         0.49 o                         
   4   0  10          0.41          0.09         0.44 o                         
   5   0  10          7.30          8.14         0.67 o                         
   6   0  10          0.49          0.81         0.59 o                         
  -6   1  10          0.08          1.02         0.58 o                         
  -5   1  10          0.14         -0.03         0.36 o                         
  -4   1  10         26.75         30.05         0.92 o                         
  -3   1  10         38.68         38.81         0.96 o                         
  -2   1  10          7.52          6.51         0.62 o                         
  -1   1  10          0.00         -0.06         0.43 o                         
   0   1  10         21.08         21.97         0.70 o                         
   1   1  10         85.39         92.73         1.28 o                         
   2   1  10         13.96         13.92         0.44 o                         
   3   1  10        172.23        178.86         1.14 o                         
   4   1  10         10.59         11.75         0.65 o                         
   5   1  10         45.54         45.01         1.02 o                         
   6   1  10         11.40         12.96         0.79 o                         
   7   1  10          0.29          0.49         0.64 o                         
  -6   2  10          0.03          0.02         0.64 o                         
  -5   2  10          0.89          0.92         0.48 o                         
  -4   2  10          1.39          1.96         0.58 o                         
  -3   2  10          1.24          0.36         0.52 o                         
  -2   2  10         39.85         40.88         0.92 o                         
  -1   2  10          0.29          0.47         0.48 o                         
   0   2  10         26.49         28.35         0.80 o                         
   1   2  10          0.15         -0.23         0.32 o                         
   2   2  10        202.17        207.21         1.20 o                         
   3   2  10          0.35          0.40         0.32 o                         
   4   2  10          1.64          1.89         0.57 o                         
   5   2  10          5.10          5.13         0.57 o                         
   6   2  10          2.54          2.77         0.63 o                         
   7   2  10          0.04          0.02         0.55 o                         
  -6   3  10          1.67          3.22         0.56 o                         
  -5   3  10         12.10         12.85         0.72 o                         
  -4   3  10          4.21          4.48         0.62 o                         
  -3   3  10          0.77          0.85         0.50 o                         
  -2   3  10          1.55          1.96         0.59 o                         
  -1   3  10         76.94         80.13         1.18 o                         
   0   3  10         18.86         15.96         0.67 o                         
   1   3  10         88.64         90.00         1.12 o                         
   2   3  10          5.02          5.02         0.36 o                         
   3   3  10          0.02         -0.18         0.31 o                         
   4   3  10         56.17         52.06         1.08 o                         
   5   3  10          7.76          7.29         0.63 o                         
   6   3  10         34.83         35.03         1.05 o                         
   7   3  10          2.75          2.38         0.67 o                         
  -6   4  10          4.18          4.65         0.67 o                         
  -5   4  10          2.84          3.22         0.52 o                         
  -4   4  10          0.19          0.60         0.48 o                         
  -3   4  10          0.40         -0.19         0.56 o                         
  -2   4  10         18.48         14.60         0.72 o                         
  -1   4  10         12.63         10.35         0.67 o                         
   0   4  10          0.64          0.95         0.52 o                         
   1   4  10          0.51          0.01         0.33 o                         
   2   4  10         17.34         18.17         1.03 o                         
   3   4  10         35.82         36.15         0.61 o                         
   4   4  10          3.81          4.94         0.63 o                         
   5   4  10         18.26         19.79         0.90 o                         
   6   4  10          2.68          3.38         0.61 o                         
  -5   5  10          0.01          0.31         0.43 o                         
  -4   5  10          2.62          1.46         0.39 o                         
  -3   5  10         44.87         39.69         0.98 o                         
  -2   5  10          2.49          2.22         0.56 o                         
  -1   5  10          1.81          1.90         0.50 o                         
   0   5  10         61.33         56.04         1.03 o                         
   1   5  10          1.19         -0.08         0.35 o                         
   2   5  10         26.63         28.02         0.58 o                         
   3   5  10          3.81          3.06         0.35 o                         
   4   5  10          0.71          1.53         0.52 o                         
   5   5  10          0.06         -0.63         0.65 o                         
   6   5  10         10.76         15.09         0.91 o                         
  -5   6  10          1.16          0.49         0.59 o                         
  -4   6  10          1.11          0.58         0.39 o                         
  -3   6  10          0.26         -0.36         0.36 o                         
  -2   6  10          2.14          1.99         0.40 o                         
  -1   6  10          1.28          0.90         0.53 o                         
   0   6  10          0.74          0.78         0.50 o                         
   1   6  10         43.38         43.61         0.70 o                         
   2   6  10          0.54          0.55         0.35 o                         
   3   6  10         10.83         12.36         0.46 o                         
   4   6  10          5.11          5.63         0.70 o                         
   5   6  10         14.35         13.38         0.83 o                         
   6   6  10          5.66          7.33         0.81 o                         
  -4   7  10          0.68          1.08         0.42 o                         
  -3   7  10          0.03         -0.15         0.41 o                         
  -2   7  10          3.81          3.86         0.64 o                         
  -1   7  10          0.01         -0.26         0.37 o                         
   0   7  10         22.09         21.28         0.74 o                         
   1   7  10          1.54          0.75         0.50 o                         
   2   7  10          0.03         -0.29         0.50 o                         
   3   7  10          0.08          0.12         0.65 o                         
   4   7  10          0.07          0.25         0.67 o                         
   5   7  10          7.68          8.60         0.85 o                         
  -4   8  10          3.95          4.11         0.61 o                         
  -3   8  10          0.09          0.91         0.58 o                         
  -2   8  10          2.51          2.01         0.46 o                         
  -1   8  10          0.27          0.24         0.37 o                         
   0   8  10          0.11         -0.39         0.56 o                         
   2   8  10          0.74          1.73         0.65 o                         
   3   8  10          0.32          0.29         0.65 o                         
   4   8  10         24.39         24.63         1.00 o                         
  -1   9  10          1.30          1.46         0.70 o                         
   0   9  10          9.94         10.41         0.72 o                         
   1   9  10          1.46          1.22         0.60 o                         
   2   9  10          0.40          0.08         0.58 o                         
   3   9  10          0.00         -0.12         0.80 o                         
  -1  -5  11          0.02         -0.12         0.50 o                         
   0  -5  11          6.00          5.82         0.51 o                         
   1  -5  11          4.62          5.18         0.85 o                         
  -3  -4  11          6.33          5.54         0.73 o                         
  -2  -4  11         25.16         24.95         1.07 o                         
  -1  -4  11          4.83          4.60         0.71 o                         
   0  -4  11          3.31          3.58         0.50 o                         
   1  -4  11          0.00         -0.11         0.42 o                         
   2  -4  11         31.41         37.97         1.24 o                         
   3  -4  11          4.55          4.63         0.87 o                         
  -4  -3  11          0.95          1.12         0.67 o                         
  -3  -3  11          6.33          5.39         0.77 o                         
  -2  -3  11          0.08         -0.20         0.67 o                         
  -1  -3  11          0.63          0.82         0.53 o                         
   0  -3  11          4.32          3.16         0.65 o                         
   1  -3  11          3.51          4.14         0.68 o                         
   2  -3  11          1.45          0.95         0.45 o                         
   3  -3  11          2.82          4.46         0.84 o                         
   4  -3  11          0.00          0.26         0.64 o                         
  -5  -2  11          4.61          5.35         0.51 o                         
  -4  -2  11          0.24          0.24         0.40 o                         
  -3  -2  11          0.78          0.65         0.64 o                         
  -2  -2  11         22.25         22.94         0.88 o                         
  -1  -2  11          1.45          1.16         0.60 o                         
   0  -2  11          6.30          7.11         0.68 o                         
   1  -2  11          0.58          1.70         0.59 o                         
   2  -2  11         54.81         53.64         0.78 o                         
   3  -2  11          2.51          3.41         0.51 o                         
   4  -2  11          0.05          0.20         0.37 o                         
   5  -2  11         13.85         16.12         0.61 o                         
  -6  -1  11          9.49         10.34         0.76 o                         
  -5  -1  11          2.38          2.36         0.49 o                         
  -4  -1  11         11.03         11.48         0.53 o                         
  -3  -1  11         15.49         14.29         0.78 o                         
  -2  -1  11          4.39          5.18         0.70 o                         
  -1  -1  11          8.87          9.11         0.67 o                         
   0  -1  11          0.70          0.83         0.58 o                         
   1  -1  11         28.31         29.14         0.93 o                         
   2  -1  11         36.09         35.93         1.16 o                         
   3  -1  11        121.69        126.44         1.52 o                         
   4  -1  11          0.12         -0.01         0.55 o                         
   5  -1  11         13.90         13.79         0.56 o                         
   6  -1  11          1.93          3.19         0.68 o                         
  -5   0  11          8.61          8.78         1.08 o                         
  -4   0  11          6.62          6.07         0.70 o                         
  -3   0  11          1.79          1.66         0.55 o                         
  -2   0  11         18.13         16.05         0.79 o                         
  -1   0  11          1.02          1.63         0.54 o                         
   0   0  11          9.12         10.72         0.66 o                         
   1   0  11         95.68         96.40         1.34 o                         
   2   0  11        203.69        201.25         3.48 o                         
   3   0  11          9.81          8.64         0.66 o                         
   4   0  11          0.01         -0.33         0.54 o                         
   5   0  11          0.00         -0.02         0.60 o                         
   6   0  11          0.45         -0.28         0.62 o                         
  -5   1  11         14.44         17.18         0.63 o                         
  -4   1  11          9.34          8.51         0.73 o                         
  -3   1  11          4.27          5.33         0.63 o                         
  -2   1  11          7.30          5.98         0.62 o                         
  -1   1  11         33.50         32.91         0.92 o                         
   0   1  11          0.43          1.04         0.52 o                         
   1   1  11         31.36         28.74         0.86 o                         
   2   1  11         47.95         49.64         0.73 o                         
   3   1  11          0.52         -0.39         0.48 o                         
   4   1  11         30.92         28.75         0.84 o                         
   5   1  11         16.67         19.08         0.85 o                         
   6   1  11         38.46         39.33         1.10 o                         
  -5   2  11          0.91          1.88         0.55 o                         
  -4   2  11          4.56          5.13         0.65 o                         
  -3   2  11          0.00         -0.19         0.53 o                         
  -2   2  11         27.65         22.82         0.85 o                         
  -1   2  11         11.79         11.66         0.65 o                         
   0   2  11          0.37          0.26         0.44 o                         
   1   2  11          7.30          6.57         0.59 o                         
   2   2  11         46.88         44.42         1.81 o                         
   3   2  11         70.18         77.10         0.84 o                         
   4   2  11          8.95         11.49         0.70 o                         
   5   2  11         10.57         12.29         0.75 o                         
   6   2  11          1.68          1.39         0.64 o                         
  -5   3  11          4.73          5.26         0.66 o                         
  -4   3  11          2.36          1.58         0.58 o                         
  -3   3  11         57.35         52.34         1.11 o                         
  -2   3  11          0.55          0.17         0.55 o                         
  -1   3  11          0.26          0.42         0.50 o                         
   0   3  11         66.08         68.73         1.20 o                         
   1   3  11          0.01         -0.30         0.50 o                         
   2   3  11         16.51         15.37         0.66 o                         
   3   3  11         13.98         15.05         0.48 o                         
   4   3  11          1.75          2.27         0.60 o                         
   5   3  11          0.37          0.20         0.53 o                         
   6   3  11          7.27          8.85         0.67 o                         
  -5   4  11          7.39          8.15         0.65 o                         
  -4   4  11          6.02          5.92         0.62 o                         
  -3   4  11          0.53         -0.14         0.48 o                         
  -2   4  11          9.88          9.06         0.69 o                         
  -1   4  11         10.82         11.68         0.70 o                         
   0   4  11         11.58         10.72         0.65 o                         
   1   4  11         26.40         25.34         0.78 o                         
   2   4  11          0.00         -0.32         0.33 o                         
   3   4  11          2.76          2.43         0.38 o                         
   4   4  11          0.38         -0.17         0.47 o                         
   5   4  11          0.03          0.35         0.55 o                         
   6   4  11          0.20          0.45         0.59 o                         
  -5   5  11          1.11          1.40         0.61 o                         
  -4   5  11          5.30          6.66         0.74 o                         
  -3   5  11          1.42          0.63         0.54 o                         
  -2   5  11          1.14          0.89         0.58 o                         
  -1   5  11          0.01          0.11         0.52 o                         
   0   5  11          4.75          4.74         0.59 o                         
   1   5  11         13.18         12.90         0.67 o                         
   2   5  11          2.02          1.56         0.62 o                         
   3   5  11          0.14          0.05         0.31 o                         
   4   5  11          3.29          2.39         0.58 o                         
   5   5  11          4.75          5.06         0.63 o                         
  -4   6  11          2.06          1.57         0.62 o                         
  -3   6  11          0.08         -0.08         0.48 o                         
  -2   6  11          1.90          2.61         0.60 o                         
  -1   6  11          0.85          1.81         0.49 o                         
   0   6  11          1.06          1.28         0.57 o                         
   1   6  11          0.57          0.42         0.51 o                         
   2   6  11          0.26         -0.11         0.37 o                         
   3   6  11          0.18         -0.20         0.32 o                         
   4   6  11          3.33          2.62         0.69 o                         
   5   6  11          0.72         -0.11         0.69 o                         
  -4   7  11          0.76          0.56         0.51 o                         
  -3   7  11          4.54          3.96         0.49 o                         
  -2   7  11          2.33          3.18         0.62 o                         
  -1   7  11          0.25          0.95         0.59 o                         
   0   7  11         28.28         29.89         0.94 o                         
   1   7  11          0.89          1.27         0.59 o                         
   2   7  11          0.03          0.36         0.34 o                         
   3   7  11          0.09          0.15         0.33 o                         
   4   7  11         17.36         22.75         1.04 o                         
  -1   8  11          0.94          1.39         0.47 o                         
   0   8  11          3.00          2.12         0.67 o                         
   1   8  11          2.81          3.90         0.67 o                         
   2   8  11          0.13          0.58         0.41 o                         
   3   8  11         13.59         15.69         0.59 o                         
   2   9  11          2.26          2.06         0.77 o                         
  -1  -4  12          0.17         -0.14         0.75 o                         
   0  -4  12          1.95          1.37         0.45 o                         
   1  -4  12          0.28          0.15         0.71 o                         
  -2  -3  12         11.48         10.14         0.77 o                         
  -1  -3  12          6.57          6.34         0.76 o                         
   0  -3  12          2.14          1.90         0.57 o                         
   1  -3  12          0.82          0.51         0.55 o                         
   2  -3  12          6.11          6.86         0.90 o                         
  -3  -2  12          0.20         -0.04         0.64 o                         
  -2  -2  12          0.32          0.59         0.60 o                         
  -1  -2  12          2.60          4.04         0.69 o                         
   0  -2  12         17.03         19.79         0.88 o                         
   1  -2  12         28.71         29.07         0.99 o                         
   2  -2  12         33.80         35.31         0.71 o                         
   3  -2  12         14.04         12.63         0.55 o                         
   4  -2  12          0.95          2.68         0.60 o                         
  -4  -1  12          0.54          0.01         0.47 o                         
  -3  -1  12          0.92          0.99         0.68 o                         
  -2  -1  12          0.22          0.29         0.56 o                         
  -1  -1  12          1.65          1.56         0.66 o                         
   0  -1  12          0.00         -0.35         0.60 o                         
   1  -1  12         13.64         14.30         0.77 o                         
   2  -1  12         19.78         21.16         0.85 o                         
   3  -1  12          1.23          1.41         0.57 o                         
   4  -1  12          3.33          4.32         0.61 o                         
   5  -1  12          2.08          1.82         0.62 o                         
  -5   0  12          1.05          0.93         0.72 o                         
  -4   0  12          0.56          0.71         0.67 o                         
  -3   0  12          0.81          0.85         0.67 o                         
  -2   0  12         22.51         22.05         0.85 o                         
  -1   0  12          1.88          2.31         0.57 o                         
   0   0  12          8.09         10.64         0.70 o                         
   1   0  12          1.07          1.21         0.53 o                         
   2   0  12         27.54         27.68         0.59 o                         
   3   0  12         25.19         27.70         0.87 o                         
   4   0  12          0.25          0.02         0.55 o                         
   5   0  12          1.44          1.08         0.57 o                         
  -5   1  12          2.29          1.74         0.64 o                         
  -4   1  12          2.30          1.41         0.64 o                         
  -3   1  12         51.62         46.24         1.11 o                         
  -2   1  12          1.00          0.92         0.56 o                         
  -1   1  12          0.01          0.10         0.51 o                         
   0   1  12          0.97          0.81         0.58 o                         
   1   1  12         30.23         31.19         0.94 o                         
   2   1  12          0.03         -0.18         0.34 o                         
   3   1  12         16.05         17.63         0.75 o                         
   4   1  12          0.43         -0.10         0.57 o                         
   5   1  12          1.56          0.94         0.53 o                         
  -5   2  12         12.04         12.95         0.80 o                         
  -4   2  12          8.89          8.13         0.68 o                         
  -3   2  12          2.96          1.98         0.68 o                         
  -2   2  12         12.85         10.37         0.77 o                         
  -1   2  12          3.53          2.32         0.54 o                         
   0   2  12          4.14          5.44         0.57 o                         
   1   2  12          7.53          8.25         0.62 o                         
   2   2  12          0.31          0.42         0.56 o                         
   3   2  12          1.02          2.66         0.56 o                         
   4   2  12          1.88          2.35         0.55 o                         
   5   2  12          1.59          2.32         0.64 o                         
  -5   3  12          3.73          4.69         0.67 o                         
  -4   3  12         18.70         19.99         0.87 o                         
  -3   3  12          0.76          0.95         0.55 o                         
  -2   3  12          0.54          0.73         0.50 o                         
  -1   3  12          2.18          1.06         0.58 o                         
   0   3  12          1.30          1.00         0.55 o                         
   1   3  12          4.14          5.43         0.61 o                         
   2   3  12          0.01          0.17         0.45 o                         
   3   3  12         11.23         11.64         0.45 o                         
   4   3  12          0.07         -0.09         0.45 o                         
   5   3  12          1.42          1.76         0.61 o                         
  -5   4  12          0.04         -0.45         0.67 o                         
  -4   4  12          0.14          0.49         0.56 o                         
  -3   4  12          0.01          0.03         0.59 o                         
  -2   4  12          0.70          0.76         0.56 o                         
  -1   4  12          0.81          0.49         0.51 o                         
   0   4  12          8.61         10.04         0.70 o                         
   1   4  12          0.32          0.40         0.51 o                         
   2   4  12          1.66          1.56         0.50 o                         
   3   4  12          0.06          0.16         0.36 o                         
   4   4  12          0.42         -0.48         0.61 o                         
   5   4  12          7.66          7.83         0.74 o                         
  -4   5  12          1.39          0.82         0.62 o                         
  -3   5  12          5.59          5.42         0.69 o                         
  -2   5  12          3.42          2.83         0.64 o                         
  -1   5  12          1.87          2.05         0.64 o                         
   0   5  12         19.84         22.45         0.82 o                         
   1   5  12          0.02         -0.41         0.47 o                         
   2   5  12          0.05         -0.36         0.44 o                         
   3   5  12          1.66          1.56         0.40 o                         
   4   5  12         15.87         17.21         0.88 o                         
  -3   6  12          1.10          0.63         0.61 o                         
  -2   6  12          6.37          6.18         0.65 o                         
  -1   6  12          4.96          6.83         0.65 o                         
   0   6  12          0.87          1.23         0.66 o                         
   1   6  12          2.04          3.49         0.61 o                         
   2   6  12          1.03          1.29         0.58 o                         
   3   6  12         27.81         29.81         0.68 o                         
   4   6  12          1.24          0.65         0.66 o                         
  -1   7  12          2.98          4.41         0.74 o                         
   0   7  12          9.62         12.08         0.71 o                         
   1   7  12          3.19          2.94         0.53 o                         
   2   7  12          2.06          2.60         0.62 o                         
   3   7  12          1.68          2.16         0.45 o                         
  -1  -2  13          0.92          0.71         0.61 o                         
   0  -2  13         11.85         10.36         0.73 o                         
   1  -2  13          0.68          0.60         0.61 o                         
   3  -2  13          1.91          2.38         0.53 o                         
  -2  -1  13          3.69          3.04         0.75 o                         
  -1  -1  13          1.28          2.34         0.57 o                         
   0  -1  13         19.61         20.66         0.88 o                         
   1  -1  13         30.84         33.95         1.06 o                         
   2  -1  13          1.20          1.57         0.59 o                         
   3  -1  13          0.78          0.44         0.46 o                         
  -3   0  13          1.24          0.01         0.70 o                         
  -2   0  13          0.02         -0.14         0.51 o                         
  -1   0  13          4.14          2.99         0.63 o                         
   0   0  13          0.33          0.48         0.59 o                         
   1   0  13          0.03         -0.56         0.56 o                         
   2   0  13          0.00          0.37         0.59 o                         
   3   0  13          3.54          2.98         0.53 o                         
   4   0  13          0.46          1.01         0.52 o                         
  -3   1  13          2.37          2.18         0.61 o                         
  -2   1  13          4.07          5.87         0.74 o                         
  -1   1  13          3.76          3.48         0.69 o                         
   0   1  13          0.18          0.40         0.56 o                         
   1   1  13          0.63         -0.02         0.50 o                         
   2   1  13         11.99         12.76         0.73 o                         
   3   1  13         32.05         31.96         0.90 o                         
   4   1  13          0.06          0.60         0.60 o                         
  -3   2  13          0.40          0.55         0.60 o                         
  -2   2  13          0.12          0.31         0.52 o                         
  -1   2  13          6.23          8.03         0.71 o                         
   0   2  13          0.16          0.44         0.52 o                         
   1   2  13         14.92         17.23         0.76 o                         
   2   2  13          5.76          5.16         0.67 o                         
   3   2  13          2.11          1.34         0.52 o                         
   4   2  13          0.03          0.04         0.53 o                         
  -3   3  13          6.61          6.47         0.66 o                         
  -2   3  13          0.09         -0.02         0.50 o                         
  -1   3  13          5.45          4.60         0.72 o                         
   0   3  13          8.46          9.29         0.75 o                         
   1   3  13          1.05          1.16         0.57 o                         
   2   3  13          1.12          0.79         0.60 o                         
   3   3  13          3.81          3.76         0.56 o                         
   4   3  13          6.50          6.47         0.72 o                         
  -2   4  13          7.53          8.74         0.75 o                         
  -1   4  13          3.63          4.49         0.76 o                         
   0   4  13          0.15         -0.24         0.65 o                         
   1   4  13          0.00         -0.26         0.49 o                         
   2   4  13          0.29         -0.49         0.50 o                         
   3   4  13         19.67         23.03         0.90 o                         
   4   4  13          0.02         -0.45         0.62 o                         
  -1   5  13          6.57          5.72         0.66 o                         
   0   5  13          3.79          2.68         0.64 o                         
   1   5  13          0.01          0.50         0.55 o                         
   2   5  13          1.44          1.97         0.55 o                         
   3   5  13          3.31          4.79         1.10 o                         
   0   6  13          0.77          0.31         0.67 o                         
   1   6  13          1.87          1.52         0.55 o                         
   2   6  13          0.08         -0.19         0.61 o                         
   3   6  13          4.51          3.38         0.58 o                         
   1   0  14         20.10         22.75         0.99 o                         
   2   0  14          2.54          3.82         0.70 o                         
   0   1  14          3.57          3.94         0.74 o                         
   1   1  14          0.66          1.01         0.70 o                         
   2   1  14          0.84          1.15         0.64 o                         
   0   2  14          1.12          1.17         0.56 o                         
   1   2  14          0.06         -0.57         0.57 o                         
   2   2  14          0.12         -0.41         0.59 o                         
   0   3  14          0.41          0.95         0.66 o                         
   1   3  14          0.49         -0.32         0.67 o                         
   2   3  14          1.10          0.77         0.49 o                         
   1   4  14          2.41          3.42         0.72 o                         
   2   4  14          0.06         -0.41         0.59 o                         
                                                                                
