# Supplementary material for: Fifteen 4-(2-meth­oxy­phen­yl)piperazin-1-ium salts containing organic anions: supra­molecular assembly in zero, one, two and three dimensions
Source: Acta Crystallogr E Crystallogr Commun. 2020 Oct 30;76(Pt 11):1779–93. doi: 10.1107/S2056989020014097 (PMC7643239; doi:10.1107/S2056989020014097)
Supplement: Supplementary file 16 [file e-76-01779-XVsup16.hkl]

data_XV                                                                         
_shelx_title ' hm8cg'                                                           
_shelx_refln_list_code          4                                               
_shelx_F_calc_maximum       90.55                                               
_exptl_crystal_F_000       398.00                                               
_reflns_d_resolution_high  0.7600                                               
                                                                                
loop_                                                                           
 _space_group_symop_operation_xyz                                               
 'x, y, z'                                                                      
 '-x, y+1/2, -z'                                                                
                                                                                
_cell_length_a     7.4790                                                       
_cell_length_b     7.0650                                                       
_cell_length_c    17.7880                                                       
_cell_angle_alpha  90.000                                                       
_cell_angle_beta  101.580                                                       
_cell_angle_gamma  90.000                                                       
                                                                                
_shelx_F_squared_multiplier     1.000                                           
                                                                                
loop_                                                                           
 _refln_index_h                                                                 
 _refln_index_k                                                                 
 _refln_index_l                                                                 
 _refln_F_squared_calc                                                          
 _refln_F_squared_meas                                                          
 _refln_F_squared_sigma                                                         
 _refln_observed_status                                                         
   2  -9   0          0.05         -6.72         6.72 o                         
   1  -8   0          9.25          8.04         3.54 o                         
   2  -8   0          8.61         12.08         6.83 o                         
   3  -8   0          7.68          2.06         3.96 o                         
   4  -8   0          0.63         -6.06         6.06 o                         
   1  -7   0         80.16         78.73         4.21 o                         
   2  -7   0          4.93          2.89         3.50 o                         
   3  -7   0         17.88         15.09         3.35 o                         
   4  -7   0         15.51          5.60         5.66 o                         
   5  -7   0          5.86          7.92         6.29 o                         
   0  -6   0        203.48        206.65         4.85 o                         
   1  -6   0         23.27         24.37         3.20 o                         
   2  -6   0         21.93         19.18         3.86 o                         
   3  -6   0        181.95        169.99         4.81 o                         
   4  -6   0         25.03         19.99         3.34 o                         
   5  -6   0          6.79          1.56         5.78 o                         
   6  -6   0         30.54         34.18         6.61 o                         
   7  -6   0         35.82         58.59         8.77 o                         
   1  -5   0        105.02        109.18         2.46 o                         
   2  -5   0         36.64         38.21         3.11 o                         
   3  -5   0         72.87         72.80         3.52 o                         
   4  -5   0        187.99        195.33         4.83 o                         
   5  -5   0         15.50         18.06         4.78 o                         
   6  -5   0         22.04         27.50         6.10 o                         
   7  -5   0         24.46         19.70         4.85 o                         
   8  -5   0          2.61          2.62         4.38 o                         
   0  -4   0        530.85        527.72        17.34 o                         
   1  -4   0        553.56        578.22         8.11 o                         
   2  -4   0         85.59         91.54         3.39 o                         
   3  -4   0         88.93         92.08         3.40 o                         
   4  -4   0        231.38        231.05         4.59 o                         
   5  -4   0         22.40         16.05         4.75 o                         
   6  -4   0         15.51         14.72         4.37 o                         
   7  -4   0         26.88         20.91         4.41 o                         
   1  -3   0       2574.57       2636.32        13.42 o                         
   2  -3   0        246.15        240.00         9.09 o                         
   3  -3   0        371.77        398.79        12.50 o                         
   4  -3   0        105.79        110.47         3.75 o                         
   5  -3   0         37.13         41.49         4.68 o                         
   6  -3   0         35.10         35.63         4.86 o                         
   7  -3   0          9.61          8.73         3.74 o                         
   0  -2   0       6154.09       5770.77        16.91 o                         
   1  -2   0         99.46         97.67         1.82 o                         
   2  -2   0         38.47         36.18         2.03 o                         
   3  -2   0        267.09        279.42         7.17 o                         
   4  -2   0        170.65        181.52         3.30 o                         
   5  -2   0        165.05        162.66         5.31 o                         
   6  -2   0          6.46          5.76         3.76 o                         
   1  -1   0        394.66        398.52         6.20 o                         
   2  -1   0        443.25        438.20         7.71 o                         
   3  -1   0        657.66        681.56         6.13 o                         
   4  -1   0        215.16        202.04         6.38 o                         
   5  -1   0         14.41         11.41         2.46 o                         
   6  -1   0         43.87         37.38         5.74 o                         
   7  -1   0         15.14         12.24         5.48 o                         
   2   0   0       1396.07       1364.59         7.89 o                         
   3   0   0       2705.25       2594.19         8.45 o                         
   4   0   0         82.12         89.83         2.40 o                         
   5   0   0          1.45         -1.15         4.19 o                         
   6   0   0         10.67         11.61         4.99 o                         
   7   0   0          1.35          2.55         5.94 o                         
   8   0   0         46.22         42.24         6.92 o                         
   9   0   0          0.02         -2.03         6.83 o                         
   5   1   0         14.43         11.62         4.57 o                         
   6   1   0         44.09         40.57         5.78 o                         
   7   1   0         15.23         17.04         5.64 o                         
   8   1   0          8.47          6.15         5.36 o                         
   9   1   0          9.59          3.64         5.64 o                         
   1   2   0         99.14         91.53         1.95 o                         
   6   2   0          6.37         10.92         5.70 o                         
   7   2   0         43.62         43.19         6.14 o                         
   8   2   0         13.32         19.14         6.21 o                         
   9   2   0          3.16         -0.14         6.17 o                         
   1   3   0       2574.87       2625.36         8.91 o                         
   2   3   0        246.96        256.91         3.98 o                         
   7   3   0          9.64         12.28         6.39 o                         
   8   3   0          3.19          5.32         3.28 o                         
   2   4   0         85.77         81.85         2.67 o                         
   3   4   0         89.08         96.81         3.38 o                         
   4   4   0        231.19        225.51         5.42 o                         
   8   4   0          3.58          7.11         6.84 o                         
  -2  -9   1          3.89          0.49         5.54 o                         
   2  -9   1          0.26          3.27         5.48 o                         
  -4  -8   1          1.45         -3.34         4.10 o                         
  -3  -8   1         22.37         21.92         3.70 o                         
  -2  -8   1         14.01          9.25         3.81 o                         
  -1  -8   1          4.71          4.77         3.68 o                         
   0  -8   1         22.18         15.96         5.51 o                         
   1  -8   1          1.14         -0.05         5.05 o                         
   2  -8   1          5.00          3.85         3.48 o                         
   3  -8   1         13.04         20.98         6.70 o                         
  -5  -7   1          1.94         -4.13         5.59 o                         
  -4  -7   1          2.54          0.98         3.38 o                         
  -3  -7   1          7.19          3.75         3.44 o                         
  -2  -7   1         21.33         14.41         3.43 o                         
  -1  -7   1         35.10         27.89         3.70 o                         
   0  -7   1         76.53         77.96         3.17 o                         
   1  -7   1         43.51         43.19         3.79 o                         
   2  -7   1         15.50         12.77         3.49 o                         
   3  -7   1          7.10          7.11         3.28 o                         
   4  -7   1          1.32         -1.31         5.85 o                         
   5  -7   1          0.01         -6.11         6.11 o                         
  -7  -6   1         60.95         76.72         8.79 o                         
  -6  -6   1         10.89          1.80         6.09 o                         
  -5  -6   1          2.51         -3.39         6.05 o                         
  -4  -6   1         15.43          6.70         3.28 o                         
  -3  -6   1         65.27         65.33         4.25 o                         
  -2  -6   1         34.03         37.59         3.64 o                         
  -1  -6   1         12.68         11.32         3.21 o                         
   0  -6   1         21.78         20.81         2.12 o                         
   1  -6   1         89.96         81.73         3.22 o                         
   2  -6   1         64.21         62.17         5.33 o                         
   3  -6   1        131.93        125.62         4.52 o                         
   4  -6   1        110.89        117.98         7.23 o                         
   5  -6   1         39.37         42.19         6.16 o                         
   6  -6   1          6.22         -1.55         5.92 o                         
  -8  -5   1          7.64          9.48         4.97 o                         
  -7  -5   1         31.16         40.52         5.58 o                         
  -6  -5   1         26.17         14.77         4.92 o                         
  -5  -5   1         16.15          7.59         5.35 o                         
  -4  -5   1         97.85        100.58         4.06 o                         
  -3  -5   1         99.28        106.68         4.37 o                         
  -2  -5   1        179.07        174.68         4.45 o                         
  -1  -5   1         40.93         40.87         2.22 o                         
   0  -5   1         95.52         97.01         2.40 o                         
   1  -5   1         19.57         19.01         1.89 o                         
   2  -5   1          1.39          0.67         2.75 o                         
   3  -5   1         44.84         40.38         3.12 o                         
   4  -5   1         63.07         63.29         4.60 o                         
   5  -5   1          5.13          5.72         4.95 o                         
   6  -5   1         34.70         28.18         5.71 o                         
   7  -5   1         39.10         38.74         5.54 o                         
   8  -5   1          6.96         14.57         4.66 o                         
  -7  -4   1          0.68         -0.68         5.00 o                         
  -6  -4   1         19.72         16.98         5.05 o                         
  -5  -4   1         46.57         44.09         4.86 o                         
  -4  -4   1        357.76        351.83        12.55 o                         
  -3  -4   1         58.49         60.93         8.29 o                         
  -2  -4   1        249.62        230.06         7.99 o                         
  -1  -4   1        115.17        123.75         2.96 o                         
   0  -4   1        165.93        178.46         2.97 o                         
   1  -4   1        291.42        313.70         7.28 o                         
   2  -4   1          9.59          9.97         2.31 o                         
   3  -4   1        100.15        105.40         3.38 o                         
   4  -4   1        123.50        122.94         3.74 o                         
   5  -4   1         15.03         14.24         4.98 o                         
   6  -4   1         38.02         40.63         5.04 o                         
   7  -4   1          9.45          0.31         4.68 o                         
  -7  -3   1         12.06          9.34         4.36 o                         
  -6  -3   1         20.08         12.19         4.36 o                         
  -5  -3   1         54.45         52.27         3.03 o                         
  -4  -3   1        158.00        157.54         5.92 o                         
  -3  -3   1          7.27          6.66         2.21 o                         
  -2  -3   1       1354.31       1379.68        41.72 o                         
  -1  -3   1        474.32        465.01        14.05 o                         
   0  -3   1        367.56        381.99         3.36 o                         
   1  -3   1        960.13        957.60        19.16 o                         
   2  -3   1        202.65        217.00         6.43 o                         
   3  -3   1        220.98        226.95        10.90 o                         
   4  -3   1        110.58        118.05         5.34 o                         
   5  -3   1         79.31         83.10         5.16 o                         
   6  -3   1         86.42         74.37         5.11 o                         
  -6  -2   1        257.68        258.75         6.80 o                         
  -5  -2   1         35.96         36.27         2.93 o                         
  -4  -2   1        216.86        219.59         3.72 o                         
  -3  -2   1         67.95         71.75         2.63 o                         
  -2  -2   1         27.02         30.66         2.98 o                         
  -1  -2   1        199.09        196.88         7.58 o                         
   0  -2   1        836.99        804.13         4.36 o                         
   1  -2   1        318.36        318.27         6.46 o                         
   2  -2   1        777.70        842.88         5.15 o                         
   3  -2   1        324.52        344.94         6.27 o                         
   4  -2   1        144.40        140.38         4.73 o                         
   5  -2   1         20.14         18.99         3.59 o                         
   6  -2   1         83.54         81.61         4.63 o                         
  -7  -1   1         41.66         48.16         6.37 o                         
  -6  -1   1         59.18         60.78         5.73 o                         
  -5  -1   1         45.84         48.91         5.32 o                         
  -4  -1   1        269.66        280.68         7.82 o                         
  -3  -1   1       1674.90       1785.70        20.24 o                         
  -2  -1   1       1411.73       1499.16         7.93 o                         
  -1  -1   1       1227.23       1219.72         6.40 o                         
   0  -1   1        347.00        360.14         5.08 o                         
   1  -1   1          1.40          1.24         1.37 o                         
   2  -1   1        132.27        146.22         4.32 o                         
   3  -1   1        728.45        760.32        16.49 o                         
   4  -1   1        178.80        183.89         8.54 o                         
   5  -1   1         31.47         27.92         2.49 o                         
   6  -1   1         15.31         13.83         5.12 o                         
   7  -1   1         59.84         59.61         6.34 o                         
  -9   0   1          1.74         -0.49         5.45 o                         
  -8   0   1          0.02         -2.96         5.52 o                         
  -7   0   1          4.89          3.26         5.28 o                         
  -6   0   1        145.03        131.69         6.61 o                         
  -5   0   1        514.22        524.40         7.99 o                         
  -4   0   1         45.55         43.95         2.12 o                         
  -3   0   1       4266.67       4241.11        23.11 o                         
  -2   0   1       4814.09       4431.08        15.02 o                         
   2   0   1         28.99         27.22         2.04 o                         
   3   0   1        793.95        879.41        17.04 o                         
   4   0   1         96.09        106.10         2.69 o                         
   5   0   1        373.39        371.90         8.15 o                         
   6   0   1         21.76         19.65         4.99 o                         
   7   0   1         18.95         20.16         5.36 o                         
   8   0   1         21.20         16.40         5.42 o                         
   9   0   1         19.58         18.68         6.04 o                         
  -9   1   1         19.02         26.66         7.35 o                         
  -8   1   1          5.44          3.95         6.21 o                         
  -7   1   1         41.71         40.01         6.23 o                         
  -6   1   1         58.92         62.95         5.88 o                         
  -5   1   1         45.88         43.29         4.95 o                         
   4   1   1        179.05        171.48         5.90 o                         
   5   1   1         31.43         28.89         4.72 o                         
   6   1   1         15.45         19.67         5.16 o                         
   7   1   1         59.94         69.35         6.80 o                         
   8   1   1          3.30         -4.01         5.89 o                         
   9   1   1          1.37          3.87         7.02 o                         
  -9   2   1         13.22         14.21         7.50 o                         
  -8   2   1         13.14         10.27         6.36 o                         
  -7   2   1          4.28         10.95         5.98 o                         
  -6   2   1        257.79        251.41         8.69 o                         
   0   2   1        837.83        807.83         4.44 o                         
   1   2   1        318.73        298.35         3.59 o                         
   6   2   1         83.31         88.59         6.59 o                         
   7   2   1         21.65         25.40         6.06 o                         
   8   2   1         17.98         22.32         6.19 o                         
   9   2   1          3.64          5.12         7.18 o                         
  -8   3   1          1.17         -0.73         5.82 o                         
  -7   3   1         12.16         11.13         6.96 o                         
  -1   3   1        474.53        455.88         3.31 o                         
   0   3   1        367.46        343.06         3.46 o                         
   1   3   1        959.38        943.00         6.21 o                         
   2   3   1        202.56        209.99         3.91 o                         
   7   3   1         18.35         17.35         6.25 o                         
   8   3   1         15.02          7.58         5.26 o                         
  -8   4   1          6.36          5.33         6.30 o                         
   0   4   1        166.09        156.94         2.71 o                         
   1   4   1        290.94        301.47         3.94 o                         
   2   4   1          9.59          7.69         1.91 o                         
   3   4   1        100.15        100.78         3.56 o                         
   4   4   1        123.43        121.34         4.62 o                         
   5   4   1         15.02         17.67         3.84 o                         
   8   4   1          2.13          2.22         4.41 o                         
  -2  -9   2          7.12         -5.57         6.02 o                         
  -4  -8   2         14.41         15.94         3.87 o                         
  -3  -8   2         19.74         18.18         3.82 o                         
  -2  -8   2         13.49         14.72         3.91 o                         
  -1  -8   2         15.85         14.30         3.96 o                         
   0  -8   2         34.17         41.16         6.12 o                         
   1  -8   2          0.28          9.29         5.06 o                         
   2  -8   2          2.29          5.57         3.60 o                         
   3  -8   2          2.19          0.14         5.49 o                         
  -5  -7   2          1.51         -1.81         4.72 o                         
  -4  -7   2         14.44          8.96         3.89 o                         
  -3  -7   2          3.90          0.21         6.56 o                         
  -2  -7   2         23.26         22.33         3.59 o                         
  -1  -7   2         74.58         83.47         7.25 o                         
   0  -7   2         41.79         38.53         2.91 o                         
   1  -7   2         33.96         32.60         3.04 o                         
   2  -7   2         61.37         62.65         4.12 o                         
   3  -7   2         13.79         16.80         4.57 o                         
   4  -7   2          2.89          1.21         5.64 o                         
   5  -7   2          1.23         -5.77         5.77 o                         
  -7  -6   2          5.90          3.34         9.87 o                         
  -6  -6   2         27.36         26.60         6.60 o                         
  -5  -6   2         14.62         11.20         5.70 o                         
  -4  -6   2         15.20         16.07         4.69 o                         
  -3  -6   2         59.00         61.89         6.21 o                         
  -2  -6   2        250.08        244.44         5.46 o                         
  -1  -6   2         45.01         48.70         3.63 o                         
   0  -6   2         74.43         79.49         2.96 o                         
   1  -6   2         22.78         22.88         2.80 o                         
   2  -6   2        168.67        166.74         4.79 o                         
   3  -6   2         51.25         54.30         6.74 o                         
   4  -6   2        106.78        105.94         6.42 o                         
   5  -6   2         10.12          9.70         4.56 o                         
   6  -6   2          4.80          4.68         5.77 o                         
  -8  -5   2         14.86         10.59         5.82 o                         
  -7  -5   2         51.39         50.62         5.97 o                         
  -6  -5   2          4.84          2.65         5.32 o                         
  -5  -5   2          5.64          3.21         2.96 o                         
  -4  -5   2        172.92        178.40         4.97 o                         
  -3  -5   2         85.90         83.88         5.82 o                         
  -2  -5   2         66.62         74.58         3.56 o                         
  -1  -5   2         14.49         12.55         2.41 o                         
   0  -5   2        342.59        357.06         4.36 o                         
   1  -5   2         21.61         21.89         2.42 o                         
   2  -5   2        140.46        146.48         4.01 o                         
   3  -5   2         51.49         53.75         3.30 o                         
   4  -5   2         12.70         11.78         4.78 o                         
   5  -5   2         28.56         26.75         5.23 o                         
   6  -5   2         20.43         24.37         4.67 o                         
   7  -5   2          5.39          2.77         5.01 o                         
  -7  -4   2          3.22         -0.90         4.66 o                         
  -6  -4   2         21.70         16.14         5.06 o                         
  -5  -4   2        172.27        175.19         5.42 o                         
  -4  -4   2         37.23         32.51         3.01 o                         
  -3  -4   2        156.93        161.11         4.02 o                         
  -2  -4   2          7.67          6.90         1.51 o                         
  -1  -4   2         12.66         12.10         2.07 o                         
   0  -4   2        355.61        390.59         4.01 o                         
   1  -4   2        308.03        326.39         5.78 o                         
   2  -4   2         47.03         50.98         3.53 o                         
   3  -4   2        193.52        198.01         4.17 o                         
   4  -4   2        162.86        167.78         6.80 o                         
   5  -4   2         36.24         36.16         5.08 o                         
   6  -4   2         28.81         27.01         4.77 o                         
   7  -4   2          0.80          1.54         3.94 o                         
  -7  -3   2          2.59         -4.46         4.46 o                         
  -6  -3   2         11.52         12.93         4.01 o                         
  -5  -3   2        179.10        182.54         4.18 o                         
  -4  -3   2        106.93        109.66         3.40 o                         
  -3  -3   2        253.67        268.62         5.73 o                         
  -2  -3   2       1449.43       1435.76        21.47 o                         
  -1  -3   2         37.16         36.29         1.94 o                         
   0  -3   2        191.90        188.46         2.59 o                         
   1  -3   2        420.75        412.14         4.66 o                         
   2  -3   2        197.30        206.19         3.33 o                         
   3  -3   2        114.65        117.73         5.86 o                         
   4  -3   2        100.47        103.81         5.22 o                         
   5  -3   2         78.72         82.45         5.22 o                         
   6  -3   2         30.57         30.51         4.16 o                         
  -6  -2   2         49.57         46.25         4.41 o                         
  -5  -2   2         25.77         25.48         2.59 o                         
  -4  -2   2        194.01        201.63        14.98 o                         
  -3  -2   2       1159.58       1286.27        10.07 o                         
  -2  -2   2         38.62         32.11         3.64 o                         
  -1  -2   2       3075.73       2958.12        31.52 o                         
   0  -2   2       1126.29       1162.49         7.32 o                         
   1  -2   2         29.50         28.98         1.47 o                         
   2  -2   2        148.89        162.72         7.17 o                         
   3  -2   2        133.07        129.00         2.74 o                         
   4  -2   2        294.47        310.08         6.33 o                         
   5  -2   2          7.54          8.47         3.35 o                         
   6  -2   2         71.26         72.48         4.69 o                         
  -7  -1   2         93.01         79.56         7.13 o                         
  -6  -1   2        209.25        194.49         7.53 o                         
  -5  -1   2        190.44        195.14         3.59 o                         
  -4  -1   2        300.35        334.77         3.60 o                         
  -3  -1   2       1908.64       1975.51        31.19 o                         
  -2  -1   2        826.93        761.99         6.41 o                         
  -1  -1   2       6478.44       6050.71        59.06 o                         
   0  -1   2       1564.29       1574.15        18.05 o                         
   1  -1   2       1496.25       1428.73        34.19 o                         
   2  -1   2         65.19         70.22         2.69 o                         
   3  -1   2        561.74        543.60         4.85 o                         
   4  -1   2         46.55         44.79         2.47 o                         
   5  -1   2        148.44        143.53         3.65 o                         
   6  -1   2         46.59         49.83         5.37 o                         
  -9   0   2         20.02         16.90         7.07 o                         
  -8   0   2         13.76         16.16         6.75 o                         
  -7   0   2         50.29         46.66         6.37 o                         
  -6   0   2         16.18         12.80         5.23 o                         
  -5   0   2         35.35         31.98         8.84 o                         
  -4   0   2        591.18        572.43         5.70 o                         
  -3   0   2       1826.52       1975.54        12.79 o                         
  -2   0   2       1874.76       1792.56         9.81 o                         
  -1   0   2       1243.58        969.09         5.32 o                         
   1   0   2        383.19        315.97         3.17 o                         
   2   0   2        166.96        166.19         2.30 o                         
   3   0   2        238.33        230.52         3.96 o                         
   4   0   2        410.17        429.69         3.28 o                         
   5   0   2        126.16        133.38         5.82 o                         
   6   0   2         27.06         35.31         5.43 o                         
   7   0   2         17.13         15.84         5.72 o                         
   8   0   2          1.43         -4.53         5.91 o                         
   9   0   2         53.19         62.23         6.85 o                         
  -9   1   2          4.14          2.14         5.30 o                         
  -8   1   2         12.16         14.67         5.63 o                         
  -7   1   2         92.98         76.85         6.73 o                         
  -6   1   2        209.26        210.20         7.90 o                         
  -5   1   2        190.61        179.62         6.58 o                         
  -4   1   2        299.83        308.39         3.06 o                         
   0   1   2       1564.83       1599.41         6.39 o                         
   1   1   2       1495.69       1445.92         7.48 o                         
   4   1   2         46.39         45.32         4.47 o                         
   5   1   2        148.37        150.86         6.08 o                         
   6   1   2         46.70         52.17         5.53 o                         
   7   1   2         25.77         27.70         5.91 o                         
   8   1   2         13.95         17.05         6.42 o                         
   9   1   2          3.83          3.08         6.82 o                         
  -9   2   2         16.92         10.85         5.52 o                         
  -8   2   2          2.80          4.72         6.33 o                         
  -7   2   2         23.93         19.61         6.36 o                         
  -6   2   2         49.63         56.54         6.15 o                         
   0   2   2       1126.47       1169.45         6.21 o                         
   1   2   2         29.57         26.80         1.96 o                         
   2   2   2        149.21        155.53         3.79 o                         
   6   2   2         71.14         66.83         6.03 o                         
   7   2   2         91.45         94.46         7.26 o                         
   8   2   2          4.94          4.74         6.18 o                         
   9   2   2         10.05         12.80         6.64 o                         
  -8   3   2         11.47          5.04         6.72 o                         
   0   3   2        191.43        184.52         3.14 o                         
   1   3   2        420.32        391.43         4.70 o                         
   2   3   2        196.83        212.83         4.21 o                         
   3   3   2        114.42        122.75         4.08 o                         
   7   3   2         47.61         49.25         6.04 o                         
   8   3   2         40.00         39.36         7.36 o                         
  -8   4   2          6.39          3.17         7.24 o                         
   0   4   2        355.50        360.61         4.43 o                         
   1   4   2        308.51        324.00         4.50 o                         
   2   4   2         46.99         47.43         2.69 o                         
   3   4   2        193.45        194.90         4.81 o                         
   4   4   2        163.12        153.35         5.04 o                         
   5   4   2         36.19         37.98         4.50 o                         
   6   4   2         28.79         28.33         4.17 o                         
   7   4   2          0.80          4.98         4.72 o                         
   8   4   2          4.06          6.12         3.50 o                         
  -2  -9   3          9.30         15.26         7.08 o                         
  -4  -8   3          8.12          6.90         3.41 o                         
  -3  -8   3         21.14         14.78         3.98 o                         
  -2  -8   3         16.27         12.07         4.16 o                         
  -1  -8   3         13.55          6.49         5.37 o                         
   0  -8   3          9.72          9.71         6.06 o                         
   1  -8   3         10.52         11.07         3.69 o                         
   2  -8   3          1.39         -3.06         5.18 o                         
   3  -8   3          2.80          4.52         5.47 o                         
  -5  -7   3          7.17          2.18         3.25 o                         
  -4  -7   3         20.64         25.29         4.06 o                         
  -3  -7   3         17.76         12.54        12.86 o                         
  -2  -7   3         12.56         15.13         3.72 o                         
  -1  -7   3         44.96         37.18         3.72 o                         
   0  -7   3         77.10         71.25         3.19 o                         
   1  -7   3         25.38         26.35         5.06 o                         
   2  -7   3         32.18         34.85         3.48 o                         
   3  -7   3         56.85         66.93         6.21 o                         
   4  -7   3         30.31         28.50         5.86 o                         
   5  -7   3          1.61          2.30         5.78 o                         
  -7  -6   3          4.80         -0.60        10.37 o                         
  -6  -6   3          2.13         -1.19         6.10 o                         
  -5  -6   3         40.92         33.65         3.99 o                         
  -4  -6   3         33.43         30.27         3.57 o                         
  -3  -6   3         51.46         54.88         4.05 o                         
  -2  -6   3         57.54         52.68         3.79 o                         
  -1  -6   3        133.46        134.10         6.75 o                         
   0  -6   3         13.87         11.81         2.82 o                         
   1  -6   3         71.11         66.19         3.10 o                         
   2  -6   3         36.29         38.36         2.83 o                         
   3  -6   3         13.07         12.08         2.97 o                         
   4  -6   3          4.09          2.07         4.87 o                         
   5  -6   3          5.93          3.36         4.92 o                         
   6  -6   3         12.21         22.30         6.62 o                         
  -8  -5   3         19.61          9.71         6.21 o                         
  -7  -5   3         59.53         65.84         6.60 o                         
  -6  -5   3         28.15         20.78         5.75 o                         
  -5  -5   3         32.48         34.47         3.59 o                         
  -4  -5   3         37.28         34.92         3.65 o                         
  -3  -5   3         63.94         65.65         5.20 o                         
  -2  -5   3        103.11        103.46         5.47 o                         
  -1  -5   3         30.14         26.71         2.46 o                         
   0  -5   3        121.61        130.52         3.68 o                         
   1  -5   3        141.04        147.30         3.32 o                         
   2  -5   3         62.69         56.99         2.68 o                         
   3  -5   3        107.65        110.88         3.77 o                         
   4  -5   3         10.50          5.73         4.86 o                         
   5  -5   3        124.76        128.42         6.79 o                         
   6  -5   3         32.61         27.34         5.73 o                         
   7  -5   3         13.07          8.73         5.65 o                         
  -7  -4   3          4.15          0.60         4.82 o                         
  -6  -4   3         25.15         15.24         4.44 o                         
  -5  -4   3        101.26        103.70         5.06 o                         
  -4  -4   3         86.95         95.41         4.98 o                         
  -3  -4   3        237.60        260.24         6.46 o                         
  -2  -4   3         51.34         49.46         2.49 o                         
  -1  -4   3         50.56         46.52         2.38 o                         
   0  -4   3         12.40         13.61         2.17 o                         
   1  -4   3       1059.44       1080.98         6.31 o                         
   2  -4   3        252.17        269.84         5.59 o                         
   3  -4   3         54.56         55.31         2.77 o                         
   4  -4   3         55.77         59.58         5.04 o                         
   5  -4   3        195.65        197.37         7.07 o                         
   6  -4   3         24.28         27.18         4.55 o                         
   7  -4   3          6.42         -0.73         5.11 o                         
  -7  -3   3         20.97         18.07         4.68 o                         
  -6  -3   3         37.21         38.22         4.50 o                         
  -5  -3   3        209.04        195.92         4.48 o                         
  -4  -3   3         38.36         34.07         4.38 o                         
  -3  -3   3        302.13        309.22         6.34 o                         
  -2  -3   3        203.48        176.27        20.15 o                         
  -1  -3   3         19.98         18.87         1.88 o                         
   0  -3   3         91.44         90.69         2.60 o                         
   1  -3   3         15.34         14.66         1.60 o                         
   2  -3   3        193.80        194.83         2.77 o                         
   3  -3   3         92.24         94.86         2.72 o                         
   4  -3   3        256.92        247.43         6.58 o                         
   5  -3   3        405.23        402.47         8.24 o                         
   6  -3   3         47.65         43.18         4.58 o                         
  -6  -2   3        130.48        122.45         5.42 o                         
  -5  -2   3         24.43         29.30         2.67 o                         
  -4  -2   3         39.88         44.98         3.94 o                         
  -3  -2   3        663.65        709.55         8.09 o                         
  -2  -2   3        152.47        143.55         4.73 o                         
  -1  -2   3       1054.52       1053.90        17.70 o                         
   0  -2   3        268.32        263.00        14.51 o                         
   1  -2   3       1338.81       1352.94        21.76 o                         
   2  -2   3       1097.72       1145.03        21.48 o                         
   3  -2   3        135.20        140.04         8.80 o                         
   4  -2   3        490.82        497.63         7.86 o                         
   5  -2   3        103.82        104.28         5.09 o                         
   6  -2   3         97.11         93.09         5.20 o                         
  -7  -1   3        144.00        137.86         7.59 o                         
  -6  -1   3        253.91        248.00         5.03 o                         
  -5  -1   3         93.31         95.78         2.58 o                         
  -4  -1   3          0.99          3.24         2.40 o                         
  -3  -1   3        558.20        552.62        22.83 o                         
  -2  -1   3       3062.58       3023.44        12.81 o                         
  -1  -1   3        722.65        681.20         6.53 o                         
   0  -1   3       8199.97       7502.47        56.79 o                         
   1  -1   3        744.56        692.99         4.79 o                         
   2  -1   3       1244.16       1290.49         8.92 o                         
   3  -1   3        586.10        583.41         6.93 o                         
   4  -1   3        202.17        199.27         6.95 o                         
   5  -1   3        249.15        236.72         5.93 o                         
  -9   0   3         70.08         78.69         8.08 o                         
  -8   0   3          9.87          9.59         6.15 o                         
  -7   0   3          6.39          2.81         5.48 o                         
  -6   0   3         85.57         77.59         3.67 o                         
  -5   0   3          1.16          7.23         4.55 o                         
  -4   0   3        907.68        918.70        10.51 o                         
  -3   0   3         35.95         45.38         3.50 o                         
  -2   0   3        124.14        115.50         3.29 o                         
  -1   0   3        396.49        395.21         3.52 o                         
   0   0   3          9.35         11.32         1.86 o                         
   1   0   3       1130.85       1159.83         6.75 o                         
   2   0   3        180.94        140.04        13.13 o                         
   3   0   3        306.37        372.50        22.55 o                         
   4   0   3         38.16         41.84         2.25 o                         
   5   0   3         26.63         23.16         4.13 o                         
   6   0   3        307.71        287.20         8.33 o                         
   7   0   3          0.01         -1.52         5.36 o                         
   8   0   3         13.03         19.42         6.00 o                         
   9   0   3          3.54          7.90         6.31 o                         
  -9   1   3          0.15         -2.52         6.41 o                         
  -8   1   3          6.92          0.45         5.44 o                         
  -7   1   3        144.14        143.08         7.66 o                         
  -6   1   3        253.49        248.71         8.56 o                         
  -5   1   3         93.08        100.11         5.69 o                         
  -1   1   3        722.79        672.27         5.65 o                         
   0   1   3       8200.05       7653.84        63.41 o                         
   1   1   3        745.05        699.93         6.02 o                         
   2   1   3       1245.57       1280.18         9.13 o                         
   4   1   3        202.13        209.68         6.07 o                         
   5   1   3        248.77        251.88         7.21 o                         
   6   1   3          0.89          2.96         4.58 o                         
   7   1   3         46.47         44.37         5.95 o                         
   8   1   3         21.01         19.58         5.95 o                         
   9   1   3         16.07         26.95         6.51 o                         
  -9   2   3          5.95          7.61         6.77 o                         
  -8   2   3          2.89          6.42         5.47 o                         
  -7   2   3        116.56        106.53         7.43 o                         
  -6   2   3        130.54        134.98         7.32 o                         
  -1   2   3       1054.84       1049.39         7.12 o                         
   0   2   3        268.39        271.78         3.71 o                         
   1   2   3       1339.07       1339.62         8.36 o                         
   2   2   3       1097.52       1062.55         8.66 o                         
   3   2   3        135.50        132.25         4.35 o                         
   6   2   3         97.23        100.44         6.38 o                         
   7   2   3         12.22         16.71         5.91 o                         
   8   2   3         12.16         10.05         6.20 o                         
  -8   3   3          2.32         13.00         6.54 o                         
  -1   3   3         20.10         20.47         2.17 o                         
   0   3   3         91.41         89.43         2.70 o                         
   1   3   3         15.35         15.04         2.21 o                         
   2   3   3        194.35        182.08         4.22 o                         
   3   3   3         92.29         89.91         3.90 o                         
   4   3   3        257.04        265.14         6.30 o                         
   5   3   3        405.28        416.10         8.49 o                         
   6   3   3         47.69         46.09         4.78 o                         
   7   3   3         18.72         22.85         4.40 o                         
   8   3   3         26.31         35.97         4.44 o                         
  -8   4   3         50.89         46.17         7.59 o                         
   0   4   3         12.49         13.24         1.99 o                         
   1   4   3       1059.53       1064.50         8.38 o                         
   2   4   3        252.31        258.51         5.01 o                         
   3   4   3         54.56         55.86         3.56 o                         
   4   4   3         55.69         51.56         4.08 o                         
   5   4   3        195.52        202.51         6.73 o                         
   6   4   3         24.32         24.37         4.41 o                         
   7   4   3          6.43          1.48         4.18 o                         
   8   4   3         14.50         16.76         4.51 o                         
  -4  -8   4          8.68          2.54         3.51 o                         
  -3  -8   4          1.26          6.57         3.59 o                         
  -2  -8   4         12.67         15.81         4.84 o                         
  -1  -8   4         40.11         43.49         4.27 o                         
   0  -8   4          5.53         11.16         5.84 o                         
   1  -8   4          0.75          0.95         4.54 o                         
   2  -8   4         10.28         17.51         5.84 o                         
   3  -8   4          6.09          7.22         5.77 o                         
  -5  -7   4         11.67         12.92         3.86 o                         
  -4  -7   4          1.82          3.56         3.50 o                         
  -3  -7   4         85.00         83.32         4.70 o                         
  -2  -7   4         42.09         44.70         4.21 o                         
  -1  -7   4         10.49         12.69         6.26 o                         
   0  -7   4         42.48         39.31         2.91 o                         
   1  -7   4         30.46         28.95         4.78 o                         
   2  -7   4         14.05         15.96         4.88 o                         
   3  -7   4          0.16         -0.67         4.85 o                         
   4  -7   4         12.80         13.64         5.88 o                         
   5  -7   4          0.58         -0.43         5.60 o                         
  -7  -6   4          1.96         -0.17         8.39 o                         
  -6  -6   4         36.52         41.87         6.12 o                         
  -5  -6   4         24.13         25.62         4.11 o                         
  -4  -6   4          5.19          3.96         3.44 o                         
  -3  -6   4         99.83         95.23         4.94 o                         
  -2  -6   4          5.90         10.05         4.71 o                         
  -1  -6   4         95.36         88.47         6.00 o                         
   0  -6   4        121.00        118.43         4.13 o                         
   1  -6   4          0.30         -0.46         3.04 o                         
   2  -6   4         67.70         59.98         3.70 o                         
   3  -6   4          1.86          2.72         4.98 o                         
   4  -6   4          1.81          1.60         4.86 o                         
   5  -6   4          4.59          1.31         5.76 o                         
   6  -6   4          2.56          3.85         6.18 o                         
  -8  -5   4          0.09         -6.61         6.61 o                         
  -7  -5   4         26.29         29.22         5.81 o                         
  -6  -5   4         40.49         43.01         6.18 o                         
  -5  -5   4         64.09         70.02         4.15 o                         
  -4  -5   4         13.23         15.34         4.70 o                         
  -3  -5   4         16.02         17.34         4.56 o                         
  -2  -5   4        168.53        180.24         6.75 o                         
  -1  -5   4         18.56         18.58         2.56 o                         
   0  -5   4         29.97         29.82         2.78 o                         
   1  -5   4        306.33        281.46        13.63 o                         
   2  -5   4        207.71        200.56         3.65 o                         
   3  -5   4        143.56        135.02         6.07 o                         
   4  -5   4         13.04         10.69         4.79 o                         
   5  -5   4        284.89        296.60         9.24 o                         
   6  -5   4          4.68          8.64         5.55 o                         
   7  -5   4          1.52         12.39         5.86 o                         
  -7  -4   4         21.05         12.23         5.09 o                         
  -6  -4   4         32.57         32.94         3.26 o                         
  -5  -4   4        138.53        140.47        10.62 o                         
  -4  -4   4         42.30         41.13         4.64 o                         
  -3  -4   4         59.38         56.61         4.44 o                         
  -2  -4   4        113.67        119.34         4.67 o                         
  -1  -4   4        129.42        138.50        11.16 o                         
   0  -4   4        135.88        133.73         3.27 o                         
   1  -4   4        225.73        227.48         5.91 o                         
   2  -4   4        195.91        193.76         3.17 o                         
   3  -4   4         50.64         66.78         4.72 o                         
   4  -4   4         52.42         50.03         4.82 o                         
   5  -4   4         90.73         89.25         5.80 o                         
   6  -4   4         17.82         15.72         5.10 o                         
   7  -4   4          0.03          1.51         4.99 o                         
  -7  -3   4         12.81          9.35         4.48 o                         
  -6  -3   4         68.23         67.54         3.66 o                         
  -5  -3   4         38.64         41.81         4.86 o                         
  -4  -3   4         15.53         12.02         3.88 o                         
  -3  -3   4        108.53        117.87         5.03 o                         
  -2  -3   4        141.83        151.21         8.80 o                         
  -1  -3   4        443.97        451.83         4.95 o                         
   0  -3   4        166.81        168.77         9.35 o                         
   1  -3   4        532.55        538.32         4.16 o                         
   2  -3   4         52.11         55.52         1.91 o                         
   3  -3   4          9.32          7.85         1.78 o                         
   4  -3   4         42.55         48.73         4.64 o                         
   5  -3   4        152.89        154.29         6.24 o                         
   6  -3   4         34.50         32.14         4.40 o                         
  -6  -2   4         28.47         28.34         3.37 o                         
  -5  -2   4        264.88        254.63         6.43 o                         
  -4  -2   4        206.27        222.54         5.87 o                         
  -3  -2   4        327.29        362.85         6.76 o                         
  -2  -2   4        307.80        317.10         6.06 o                         
  -1  -2   4        666.80        630.20        15.82 o                         
   0  -2   4          0.24         -0.34         1.71 o                         
   1  -2   4        618.95        633.23         4.23 o                         
   2  -2   4       1293.93       1343.98         9.53 o                         
   3  -2   4        484.93        461.81        21.91 o                         
   4  -2   4        194.26        189.98         5.60 o                         
   5  -2   4         12.28         10.35         3.36 o                         
   6  -2   4        144.89        144.67         5.79 o                         
  -7  -1   4         17.30         14.60         5.72 o                         
  -6  -1   4        217.66        201.59        18.22 o                         
  -5  -1   4         76.21         77.93         8.42 o                         
  -4  -1   4         16.23         23.52         2.80 o                         
  -3  -1   4          8.50          7.14         2.37 o                         
  -2  -1   4        123.49        122.89         4.15 o                         
  -1  -1   4       3284.04       3200.68        12.70 o                         
   0  -1   4        759.85        677.60         3.56 o                         
   1  -1   4       2326.16       2216.08        19.64 o                         
   2  -1   4       1110.20       1110.00         6.94 o                         
   3  -1   4        363.48        374.43         6.04 o                         
   4  -1   4         38.40         39.13         3.33 o                         
   5  -1   4        263.32        264.08         6.10 o                         
  -9   0   4         53.07         54.17         7.48 o                         
  -8   0   4          0.98          6.00         5.85 o                         
  -7   0   4          2.61         -3.44         5.81 o                         
  -6   0   4         44.78         38.31         5.88 o                         
  -5   0   4          6.43          5.17         4.26 o                         
  -4   0   4         35.76         38.22         3.99 o                         
  -3   0   4         80.91         85.40         3.97 o                         
  -2   0   4       1507.88       1496.08         8.92 o                         
  -1   0   4          4.05          4.43         1.27 o                         
   0   0   4       1712.82       1589.63         5.05 o                         
   1   0   4       2307.27       2091.15        10.20 o                         
   2   0   4        494.35        456.55         3.94 o                         
   3   0   4         10.26         12.15         3.04 o                         
   4   0   4         28.60         30.08         2.21 o                         
   5   0   4          4.01          7.04         4.27 o                         
   6   0   4         68.58         62.45         5.63 o                         
   7   0   4         33.47         38.12         5.74 o                         
   8   0   4          7.04          7.05         5.53 o                         
   9   0   4          3.12          2.53         6.13 o                         
  -9   1   4          6.08          0.74         6.76 o                         
  -8   1   4         33.12         27.85         6.48 o                         
  -7   1   4         17.39         20.66         6.00 o                         
  -6   1   4        217.45        219.46         8.06 o                         
  -5   1   4         76.21         82.52         5.73 o                         
  -1   1   4       3284.32       3262.30        12.00 o                         
   0   1   4        761.22        700.66         5.83 o                         
   1   1   4       2325.78       2262.31        10.83 o                         
   2   1   4       1110.29       1122.34         8.98 o                         
   4   1   4         38.40         39.60         4.02 o                         
   5   1   4        262.98        249.80         7.30 o                         
   6   1   4         16.09         10.88         4.82 o                         
   7   1   4          1.61          0.01         5.57 o                         
   8   1   4          1.94          1.87         5.82 o                         
   9   1   4         26.98         30.25         6.96 o                         
  -9   2   4          7.57         12.73         7.86 o                         
  -8   2   4         19.29         11.84         5.48 o                         
  -7   2   4        129.68        130.53         7.85 o                         
  -6   2   4         28.56         26.34         5.60 o                         
  -1   2   4        665.45        658.48         6.11 o                         
   0   2   4          0.26          0.23         2.05 o                         
   1   2   4        618.41        638.05         6.40 o                         
   2   2   4       1292.94       1303.41        10.25 o                         
   3   2   4        484.27        501.36         7.43 o                         
   4   2   4        194.51        183.52         5.81 o                         
   6   2   4        144.95        150.20         7.27 o                         
   7   2   4         13.08         13.73         5.76 o                         
   8   2   4          2.66         15.56         6.63 o                         
  -8   3   4         11.19         16.68         6.41 o                         
  -1   3   4        444.64        453.37         5.67 o                         
   0   3   4        166.91        169.82         3.78 o                         
   1   3   4        532.84        549.08         6.31 o                         
   2   3   4         52.23         48.78         3.18 o                         
   3   3   4          9.34          6.34         3.21 o                         
   4   3   4         42.67         42.47         4.30 o                         
   5   3   4        152.68        147.59         6.25 o                         
   6   3   4         34.42         41.82         5.21 o                         
   7   3   4         13.18         13.96         3.35 o                         
   8   3   4         12.04         13.22         8.47 o                         
  -8   4   4         28.70         31.45         7.20 o                         
  -1   4   4        129.40        131.46         3.73 o                         
   0   4   4        135.83        146.16         3.75 o                         
   1   4   4        226.39        222.08         4.57 o                         
   2   4   4        195.77        192.12         4.64 o                         
   3   4   4         50.63         50.76         3.50 o                         
   4   4   4         52.42         68.51         4.67 o                         
   5   4   4         90.95         83.45         5.52 o                         
   6   4   4         17.78         15.94         4.52 o                         
   7   4   4          0.03          5.04         4.53 o                         
   8   4   4         22.58         29.04         4.35 o                         
  -4  -8   5         23.03         16.53         5.46 o                         
  -3  -8   5          4.99          7.03         3.83 o                         
  -2  -8   5          2.74         -0.31         3.80 o                         
  -1  -8   5          7.09         17.93         3.92 o                         
   0  -8   5          2.87         -0.05         5.70 o                         
   1  -8   5          9.61         16.22         3.98 o                         
   2  -8   5          6.75         -1.76         5.74 o                         
   3  -8   5          9.82          0.27         6.55 o                         
  -5  -7   5         13.50         16.75         3.84 o                         
  -4  -7   5         50.09         52.51         4.19 o                         
  -3  -7   5         26.47         27.45         4.07 o                         
  -2  -7   5         48.74         46.82         6.21 o                         
  -1  -7   5         84.94         97.57         7.18 o                         
   0  -7   5         14.87         12.81         3.34 o                         
   1  -7   5          0.45         -3.27         3.27 o                         
   2  -7   5         24.21         23.63         3.48 o                         
   3  -7   5         19.58         18.93         5.03 o                         
   4  -7   5          7.61          2.97         5.36 o                         
  -7  -6   5         42.72         41.07         8.28 o                         
  -6  -6   5         15.95         14.14         5.41 o                         
  -5  -6   5          3.00          3.04         3.92 o                         
  -4  -6   5         53.40         52.08         5.83 o                         
  -3  -6   5          1.24          1.61         5.22 o                         
  -2  -6   5         21.65         22.74         5.43 o                         
  -1  -6   5        181.33        174.59         7.08 o                         
   0  -6   5         74.97         81.63         3.85 o                         
   1  -6   5         69.46         75.63         4.05 o                         
   2  -6   5        206.07        202.16         5.12 o                         
   3  -6   5         68.67         64.95         5.67 o                         
   4  -6   5          8.15          6.43         4.80 o                         
   5  -6   5          5.71          7.14         6.09 o                         
   6  -6   5          0.91          6.32         6.34 o                         
  -8  -5   5         11.79         11.86         6.31 o                         
  -7  -5   5         15.54         18.78         5.50 o                         
  -6  -5   5          2.53         -0.15         5.78 o                         
  -5  -5   5        113.38        104.44         6.12 o                         
  -4  -5   5        105.13        108.17         6.07 o                         
  -3  -5   5        103.31        100.39         5.70 o                         
  -2  -5   5        389.19        381.53         8.76 o                         
  -1  -5   5         94.67         91.60         3.35 o                         
   0  -5   5        142.34        138.68         3.89 o                         
   1  -5   5          3.37          5.84         2.98 o                         
   2  -5   5        235.13        240.35         5.97 o                         
   3  -5   5        114.25        120.92         6.36 o                         
   4  -5   5         15.15         10.69         4.78 o                         
   5  -5   5         36.24         31.33         5.68 o                         
   6  -5   5          0.98          4.83         4.85 o                         
   7  -5   5          4.52         -0.05         5.79 o                         
  -7  -4   5         26.44         27.91         4.79 o                         
  -6  -4   5         14.37         10.96         3.81 o                         
  -5  -4   5         11.52         14.25         4.81 o                         
  -4  -4   5         93.32         91.47         5.43 o                         
  -3  -4   5          6.13          9.34         3.99 o                         
  -2  -4   5        424.31        424.81        18.22 o                         
  -1  -4   5         10.86         12.84         2.21 o                         
   0  -4   5        183.56        171.46         3.69 o                         
   1  -4   5         58.41         55.93         2.90 o                         
   2  -4   5        394.38        416.15        15.21 o                         
   3  -4   5         70.34         75.62         5.33 o                         
   4  -4   5        144.68        151.23         6.74 o                         
   5  -4   5         41.23         44.39         5.32 o                         
   6  -4   5          0.06          0.84         3.91 o                         
   7  -4   5          0.01         -4.22         4.22 o                         
  -7  -3   5         31.30         31.42         4.37 o                         
  -6  -3   5         16.89         20.64         4.90 o                         
  -5  -3   5         33.68         30.56         4.89 o                         
  -4  -3   5         17.34         22.54         4.49 o                         
  -3  -3   5          0.72         -3.34         4.04 o                         
  -2  -3   5        111.05         91.69         5.11 o                         
  -1  -3   5        314.87        296.65        14.86 o                         
   0  -3   5        331.47        344.09         4.27 o                         
   1  -3   5        210.67        205.49         3.95 o                         
   2  -3   5         89.79         92.42         6.20 o                         
   3  -3   5        214.21        223.54         6.44 o                         
   4  -3   5        147.00        148.45         6.19 o                         
   5  -3   5        111.67        107.84         5.67 o                         
   6  -3   5         20.49         17.67         4.48 o                         
  -6  -2   5          4.97          7.90         4.40 o                         
  -5  -2   5          0.33          5.30         4.25 o                         
  -4  -2   5         96.00        103.99         4.96 o                         
  -3  -2   5        114.94        143.78         5.38 o                         
  -2  -2   5       2254.96       2294.20        13.89 o                         
  -1  -2   5        621.92        646.23         7.68 o                         
   0  -2   5        246.70        244.50         3.03 o                         
   1  -2   5       1003.82        997.94        11.31 o                         
   2  -2   5        307.66        310.88         6.83 o                         
   3  -2   5        367.69        381.03         6.95 o                         
   4  -2   5         41.42         41.50         3.76 o                         
   5  -2   5        109.41        109.39         5.21 o                         
   6  -2   5         50.06         46.94         4.67 o                         
  -7  -1   5        101.88         91.19         7.23 o                         
  -6  -1   5         25.45         26.94         3.48 o                         
  -5  -1   5         23.78         26.34         3.10 o                         
  -4  -1   5         64.45         59.66        10.68 o                         
  -3  -1   5        682.22        747.63         5.98 o                         
  -2  -1   5       1710.20       1782.31        11.36 o                         
  -1  -1   5        480.59        476.05         3.89 o                         
   0  -1   5         87.23         74.19         7.79 o                         
   1  -1   5        821.18        810.47        16.61 o                         
   2  -1   5        266.02        259.18         2.67 o                         
   3  -1   5         76.55         70.86         3.57 o                         
   4  -1   5         18.90         19.28         3.13 o                         
   5  -1   5        106.89        112.38         4.61 o                         
  -9   0   5          9.38          5.44         6.52 o                         
  -8   0   5         21.51         19.42         6.13 o                         
  -7   0   5        193.36        186.03         8.44 o                         
  -6   0   5          7.09          8.18         3.10 o                         
  -5   0   5         17.09         19.19         4.18 o                         
  -4   0   5        528.90        585.74         8.71 o                         
  -3   0   5         10.66         12.37         3.20 o                         
  -2   0   5        594.62        609.38         6.01 o                         
  -1   0   5       4194.09       3830.66        13.07 o                         
   0   0   5        978.83        977.23         8.32 o                         
   1   0   5         70.77         63.94         2.82 o                         
   2   0   5        377.73        414.54         8.23 o                         
   3   0   5        460.03        499.55         6.81 o                         
   4   0   5        197.14        205.63         5.69 o                         
   5   0   5        123.32        128.79         5.59 o                         
   6   0   5         27.03         34.03         5.37 o                         
   7   0   5          3.80          1.35         4.67 o                         
   8   0   5         24.43         20.66         4.93 o                         
  -9   1   5         26.54         17.53         7.21 o                         
  -8   1   5          2.74          1.04         5.70 o                         
  -7   1   5        101.88        102.68         7.06 o                         
  -6   1   5         25.53         22.58         5.35 o                         
  -5   1   5         23.72         28.11         4.80 o                         
  -1   1   5        479.63        474.94         5.31 o                         
   0   1   5         87.24         79.88         3.15 o                         
   1   1   5        820.42        825.98         7.32 o                         
   2   1   5        266.35        258.13         5.21 o                         
   3   1   5         76.40         73.68         4.33 o                         
   4   1   5         18.91         19.33         2.70 o                         
   5   1   5        106.97        107.34         5.54 o                         
   6   1   5         17.35         20.16         5.37 o                         
   7   1   5         20.46         25.76         5.68 o                         
   8   1   5          4.57          9.53         6.20 o                         
  -9   2   5         10.21         14.76         7.54 o                         
  -8   2   5         18.04         12.80         5.70 o                         
  -7   2   5         71.31         72.89         7.12 o                         
  -6   2   5          4.98          5.63         5.06 o                         
  -1   2   5        622.03        633.64         6.57 o                         
   0   2   5        246.16        240.80         4.27 o                         
   1   2   5       1004.74       1023.97         8.54 o                         
   2   2   5        307.85        309.27         5.70 o                         
   3   2   5        367.72        361.23         6.74 o                         
   4   2   5         41.40         37.69         4.11 o                         
   5   2   5        109.47        111.71         4.25 o                         
   6   2   5         50.08         50.75         4.05 o                         
   7   2   5         20.30         22.38         3.80 o                         
   8   2   5          3.20          2.18         3.91 o                         
  -8   3   5         26.36         28.01         6.91 o                         
  -1   3   5        314.11        312.97         5.08 o                         
   0   3   5        331.44        346.35         5.24 o                         
   1   3   5        210.74        219.88         4.51 o                         
   2   3   5         89.74         95.24         4.01 o                         
   3   3   5        214.01        226.06         5.70 o                         
   4   3   5        146.62        151.36         5.56 o                         
   5   3   5        111.33        115.92         5.89 o                         
   6   3   5         20.49         18.05         4.64 o                         
   7   3   5          2.03          0.63         4.33 o                         
   8   3   5         12.74         19.99         3.70 o                         
  -8   4   5         47.03         58.31         8.07 o                         
  -1   4   5         10.91         13.73         2.48 o                         
   0   4   5        183.48        172.85         4.22 o                         
   1   4   5         58.47         55.91         3.13 o                         
   2   4   5        393.76        407.72         6.70 o                         
   3   4   5         70.41         70.54         4.04 o                         
   4   4   5        144.78        158.64         5.82 o                         
   5   4   5         41.09         42.74         5.24 o                         
   6   4   5          0.06          0.89         4.46 o                         
   7   4   5          0.01         -5.10         5.10 o                         
   8   4   5         11.90         18.12         7.38 o                         
  -4  -8   6          6.12         15.37        10.02 o                         
  -3  -8   6         14.18         15.75         4.30 o                         
  -2  -8   6         37.19         42.43         4.54 o                         
  -1  -8   6          2.79         10.41         3.69 o                         
   0  -8   6          4.48          5.67         5.36 o                         
   1  -8   6         28.02         41.18        11.67 o                         
   2  -8   6         22.26         23.13         6.15 o                         
  -6  -7   6          5.05          9.72         5.28 o                         
  -5  -7   6         20.91         22.67         4.06 o                         
  -4  -7   6         41.44         46.74         4.92 o                         
  -3  -7   6         15.03         15.13         5.07 o                         
  -2  -7   6         18.82         17.30         5.09 o                         
  -1  -7   6          4.97          2.75         5.28 o                         
   0  -7   6         36.75         38.90         3.39 o                         
   1  -7   6         10.24          6.30         3.24 o                         
   2  -7   6         18.53         21.57         3.93 o                         
   3  -7   6          4.64          9.36         4.99 o                         
   4  -7   6         20.91         29.89         6.19 o                         
  -7  -6   6         33.34         26.25         6.38 o                         
  -6  -6   6          9.72          9.57         3.90 o                         
  -5  -6   6          2.98          6.75         5.74 o                         
  -4  -6   6          8.92          9.81         5.26 o                         
  -3  -6   6          4.42          0.75         5.22 o                         
  -2  -6   6         85.80         85.08         6.15 o                         
  -1  -6   6        151.67        151.99         6.96 o                         
   0  -6   6          5.60          3.69         3.04 o                         
   1  -6   6         86.27         84.85         4.26 o                         
   2  -6   6        116.19        109.81         4.66 o                         
   3  -6   6          7.35          2.77         5.00 o                         
   4  -6   6          5.28          4.34         5.48 o                         
   5  -6   6          1.32          2.92         5.46 o                         
  -8  -5   6         29.21         20.84         5.25 o                         
  -7  -5   6         22.13         17.66         5.12 o                         
  -6  -5   6         24.84         34.22         3.82 o                         
  -5  -5   6          9.40         15.94         5.29 o                         
  -4  -5   6        133.35        122.07         6.43 o                         
  -3  -5   6        211.77        196.11         7.07 o                         
  -2  -5   6         80.60         82.02         5.86 o                         
  -1  -5   6        289.49        285.89         4.89 o                         
   0  -5   6         66.20         64.85         3.34 o                         
   1  -5   6         81.19         81.70         3.63 o                         
   2  -5   6         34.38         32.34         3.21 o                         
   3  -5   6         14.99         12.24         4.56 o                         
   4  -5   6         18.85         21.40         5.42 o                         
   5  -5   6         12.71         12.65         4.76 o                         
   6  -5   6          5.10          3.80         4.30 o                         
   7  -5   6         20.03         26.63         6.19 o                         
  -7  -4   6          1.68          8.21         4.25 o                         
  -6  -4   6         12.91          4.22         4.63 o                         
  -5  -4   6         87.00         79.89         6.32 o                         
  -4  -4   6         34.00         30.08         5.23 o                         
  -3  -4   6         14.28         14.44         4.41 o                         
  -2  -4   6         83.44         89.82         5.28 o                         
  -1  -4   6        197.85        191.94         4.03 o                         
   0  -4   6        443.25        463.40         5.50 o                         
   1  -4   6        198.53        204.12         6.54 o                         
   2  -4   6        329.65        349.01         5.23 o                         
   3  -4   6         13.32         15.62         2.82 o                         
   4  -4   6         81.49         83.71         5.73 o                         
   5  -4   6         87.87         81.78         6.25 o                         
   6  -4   6          9.78          5.63         4.96 o                         
   7  -4   6          3.09          4.91         4.70 o                         
  -7  -3   6         61.43         92.24         5.74 o                         
  -6  -3   6         12.97         13.60         5.20 o                         
  -5  -3   6         37.97         39.40         5.43 o                         
  -4  -3   6        218.48        224.91         6.92 o                         
  -3  -3   6          5.46          5.25         4.29 o                         
  -2  -3   6        109.45        107.86         5.29 o                         
  -1  -3   6         56.70         57.87         3.35 o                         
   0  -3   6        242.45        250.61         7.19 o                         
   1  -3   6          1.86          3.37         2.50 o                         
   2  -3   6        270.38        281.79        10.28 o                         
   3  -3   6        139.02        144.26         3.39 o                         
   4  -3   6        122.38        127.79         5.88 o                         
   5  -3   6        314.22        314.54         8.09 o                         
   6  -3   6         26.61         22.91         4.67 o                         
  -7  -2   6         48.51         46.16         5.10 o                         
  -6  -2   6         58.60         72.27         5.85 o                         
  -5  -2   6         88.57        103.38         5.54 o                         
  -4  -2   6        536.93        543.34         8.75 o                         
  -3  -2   6        109.10        121.22         5.09 o                         
  -2  -2   6        148.60        143.33         5.19 o                         
  -1  -2   6         91.84         89.15         2.00 o                         
   0  -2   6       1717.56       1652.66        12.51 o                         
   1  -2   6         78.82         77.37         4.78 o                         
   2  -2   6        125.42        128.75         2.22 o                         
   3  -2   6         79.45         84.84         2.90 o                         
   4  -2   6         36.97         38.24         4.16 o                         
   5  -2   6         67.80         61.41         4.79 o                         
   6  -2   6          7.13          5.35         4.16 o                         
  -7  -1   6        135.49        124.05         5.03 o                         
  -6  -1   6         17.09         18.65         3.48 o                         
  -5  -1   6         93.27         89.39         3.71 o                         
  -4  -1   6        622.64        622.47         6.31 o                         
  -3  -1   6        107.80         99.59         4.87 o                         
  -2  -1   6         19.20         21.13         3.29 o                         
  -1  -1   6        644.63        607.31         8.42 o                         
   0  -1   6        691.21        657.71        10.38 o                         
   1  -1   6        145.45        144.42         2.25 o                         
   2  -1   6        657.54        706.40        32.40 o                         
   3  -1   6        285.03        284.17         4.28 o                         
   4  -1   6         16.17         17.53         3.45 o                         
   5  -1   6         44.05         39.04         4.00 o                         
  -9   0   6          0.38         -6.74         6.74 o                         
  -8   0   6         29.70         25.96         6.82 o                         
  -7   0   6         23.00         26.57         5.96 o                         
  -6   0   6         25.42         21.50         4.29 o                         
  -5   0   6         77.40         85.44         5.35 o                         
  -4   0   6        170.91        163.55         5.61 o                         
  -3   0   6        270.38        292.19         5.57 o                         
  -2   0   6        102.67        100.26         3.05 o                         
  -1   0   6        137.23        140.12         3.56 o                         
   0   0   6       1147.09       1040.95         5.06 o                         
   1   0   6         64.49         64.98         1.73 o                         
   2   0   6          0.02         -0.11         1.53 o                         
   3   0   6        202.57        188.71         5.16 o                         
   4   0   6        205.92        200.05         8.23 o                         
   5   0   6        396.69        413.06         8.58 o                         
   6   0   6        168.74        151.42         6.67 o                         
   7   0   6         10.74         10.96         5.51 o                         
  -9   1   6          4.56          7.17         7.01 o                         
  -8   1   6         21.95         16.00         5.65 o                         
  -7   1   6        135.48        123.22         7.50 o                         
  -6   1   6         17.07         14.80         5.37 o                         
  -5   1   6         93.48         90.49         5.34 o                         
  -4   1   6        622.78        623.89         9.07 o                         
  -1   1   6        644.60        645.24         6.68 o                         
   0   1   6        691.66        693.84         6.79 o                         
   1   1   6        145.33        144.89         4.16 o                         
   2   1   6        657.91        731.99         8.27 o                         
   3   1   6        284.90        293.81         4.25 o                         
   4   1   6         16.22         13.56         2.64 o                         
   5   1   6         44.10         46.71         3.43 o                         
   6   1   6        137.60        149.80         4.84 o                         
   7   1   6          7.01          6.16         3.43 o                         
   8   1   6          1.70         -4.66         4.66 o                         
  -9   2   6          1.48          5.95         7.24 o                         
  -8   2   6          2.42         -0.54         6.00 o                         
  -7   2   6         48.59         43.91         6.77 o                         
  -6   2   6         58.65         59.07         6.44 o                         
  -1   2   6         91.39         84.84         3.35 o                         
   0   2   6       1718.32       1769.78        11.20 o                         
   1   2   6         79.10         76.67         3.60 o                         
   2   2   6        125.74        119.40         4.53 o                         
   3   2   6         79.51         86.28         4.77 o                         
   4   2   6         37.03         36.95         4.28 o                         
   5   2   6         67.85         68.79         3.67 o                         
   6   2   6          7.13          5.02         3.15 o                         
   7   2   6         33.15         34.21         5.71 o                         
   8   2   6          8.61          7.44         4.53 o                         
  -8   3   6         13.60         13.45         7.02 o                         
  -1   3   6         56.67         61.27         3.32 o                         
   0   3   6        242.53        266.77         5.13 o                         
   1   3   6          1.87          2.16         2.70 o                         
   2   3   6        270.15        281.23         5.83 o                         
   3   3   6        139.19        137.22         5.21 o                         
   4   3   6        122.34        127.37         5.58 o                         
   5   3   6        314.10        308.28         8.29 o                         
   6   3   6         26.61         28.71         6.60 o                         
   7   3   6          1.76         26.64        13.99 o                         
  -8   4   6         25.12         37.11         7.89 o                         
  -1   4   6        197.76        185.39         4.63 o                         
   0   4   6        442.80        457.46         6.71 o                         
   1   4   6        198.91        198.63         4.95 o                         
   2   4   6        328.81        335.24         6.42 o                         
   3   4   6         13.39         16.13         3.44 o                         
   4   4   6         81.52         70.63         4.68 o                         
   5   4   6         87.89         94.59         5.77 o                         
   6   4   6          9.80          1.58         4.00 o                         
   7   4   6          3.11          9.38         4.34 o                         
  -1   5   6        289.19        285.11         5.83 o                         
   0   5   6         66.32         70.56         3.66 o                         
   1   5   6         81.24         76.70         3.70 o                         
   2   5   6         34.44         33.94         3.47 o                         
   3   5   6         14.97         11.95         3.54 o                         
   4   5   6         18.87         25.32         4.05 o                         
   5   5   6         12.72          3.01         3.84 o                         
  -3  -8   7          6.12         18.94         4.28 o                         
  -2  -8   7         30.82         37.76         5.85 o                         
  -1  -8   7         14.26         13.29         6.39 o                         
   0  -8   7          1.19          0.08         6.01 o                         
   1  -8   7          5.40          3.58         4.07 o                         
   2  -8   7         20.72         25.07         4.58 o                         
  -6  -7   7          0.14         -5.81         6.11 o                         
  -5  -7   7         16.07         22.24        11.37 o                         
  -4  -7   7          4.37          1.40         4.85 o                         
  -3  -7   7         19.74         30.49         5.97 o                         
  -2  -7   7         18.13         30.03         5.85 o                         
  -1  -7   7         21.27         22.37         5.73 o                         
   0  -7   7         36.96         33.05         3.79 o                         
   1  -7   7          5.94          2.99         3.48 o                         
   2  -7   7         14.86         16.56         3.74 o                         
   3  -7   7         11.62          7.32         5.53 o                         
   4  -7   7          8.87         10.73         5.80 o                         
  -6  -6   7         18.28         20.75         3.89 o                         
  -5  -6   7          2.28          2.60         5.26 o                         
  -4  -6   7         10.81         10.73         5.17 o                         
  -3  -6   7          0.04          0.69         5.25 o                         
  -2  -6   7        177.75        175.10         7.78 o                         
  -1  -6   7         21.95         21.12         5.50 o                         
   0  -6   7          0.39         -0.83         3.00 o                         
   1  -6   7         20.37         17.60         3.16 o                         
   2  -6   7         55.08         52.57         3.69 o                         
   3  -6   7         15.62         14.16         4.64 o                         
   4  -6   7          0.08         -4.36         5.43 o                         
   5  -6   7          2.05         -5.91         5.91 o                         
  -8  -5   7         26.45         42.05         7.00 o                         
  -7  -5   7         57.46         61.15         6.73 o                         
  -6  -5   7         13.46         15.13         4.54 o                         
  -5  -5   7          2.31          5.13         5.08 o                         
  -4  -5   7         96.62        104.93         6.79 o                         
  -3  -5   7         78.31         79.68         6.06 o                         
  -2  -5   7        169.05        172.14         7.11 o                         
  -1  -5   7        637.06        632.61        14.54 o                         
   0  -5   7        182.70        180.80         4.47 o                         
   1  -5   7        240.91        242.19         6.59 o                         
   2  -5   7         37.74         37.10         3.37 o                         
   3  -5   7         17.48         15.07         3.12 o                         
   4  -5   7         12.77         10.51         4.55 o                         
   5  -5   7          0.04         -4.53         5.45 o                         
   6  -5   7          2.69          5.56         5.19 o                         
  -7  -4   7         16.40         26.59        11.86 o                         
  -6  -4   7         14.63          7.40         5.73 o                         
  -5  -4   7        104.22         87.02         6.30 o                         
  -4  -4   7          6.34          3.00         5.23 o                         
  -3  -4   7        166.16        172.46         6.62 o                         
  -2  -4   7          2.67          4.61         4.16 o                         
  -1  -4   7        227.49        213.80         4.13 o                         
   0  -4   7          3.18          1.17         2.53 o                         
   1  -4   7         86.41         86.55         3.34 o                         
   2  -4   7         85.92         85.60         3.47 o                         
   3  -4   7        156.18        165.52         4.19 o                         
   4  -4   7          4.61          2.27         4.41 o                         
   5  -4   7        109.11        111.36         6.47 o                         
   6  -4   7          8.70          9.88         4.80 o                         
   7  -4   7          7.84         11.19         5.48 o                         
  -7  -3   7         36.05         40.18         5.80 o                         
  -6  -3   7         72.58         66.29         5.74 o                         
  -5  -3   7         31.25         36.64         5.42 o                         
  -4  -3   7         75.47         70.70         5.95 o                         
  -3  -3   7        322.72        347.47         8.06 o                         
  -2  -3   7        285.59        276.56         6.99 o                         
  -1  -3   7         46.59         46.30         3.92 o                         
   0  -3   7        127.59        122.78         3.16 o                         
   1  -3   7        130.61        129.96         2.86 o                         
   2  -3   7        358.45        351.57         6.09 o                         
   3  -3   7         14.57         15.77         3.16 o                         
   4  -3   7        118.83        128.93         3.79 o                         
   5  -3   7         23.27         25.19         4.68 o                         
   6  -3   7          2.00          1.46         4.54 o                         
  -7  -2   7         68.29         62.42         5.53 o                         
  -6  -2   7         93.70        114.83         6.67 o                         
  -5  -2   7         77.84         86.87         5.56 o                         
  -4  -2   7         91.65         96.19         5.41 o                         
  -3  -2   7          2.93          0.95         3.96 o                         
  -2  -2   7        937.07        968.49        10.51 o                         
  -1  -2   7        250.53        256.46        11.02 o                         
   0  -2   7        213.33        209.34         3.57 o                         
   1  -2   7         80.42         85.48         1.91 o                         
   2  -2   7         48.34         49.59         1.79 o                         
   3  -2   7         21.03         23.05         2.42 o                         
   4  -2   7          4.99          6.90         2.61 o                         
   5  -2   7         29.60         28.19         4.58 o                         
   6  -2   7         14.25         20.63         4.64 o                         
   8  -2   7          4.36          3.00         5.65 o                         
  -7  -1   7        132.82        118.86         8.71 o                         
  -6  -1   7        134.19        136.58         4.76 o                         
  -5  -1   7        282.24        280.48         5.20 o                         
  -4  -1   7         88.13         90.57         3.49 o                         
  -3  -1   7        682.14        696.42         8.95 o                         
  -2  -1   7        790.63        821.84         8.89 o                         
  -1  -1   7         63.63         67.41         2.28 o                         
   0  -1   7       3677.90       3529.73        20.59 o                         
   1  -1   7        156.86        155.60         5.04 o                         
   2  -1   7        460.72        467.63         4.05 o                         
   3  -1   7         86.71         83.58         4.14 o                         
   4  -1   7          5.59          7.59         3.52 o                         
   5  -1   7         16.63         17.05         4.27 o                         
   6  -1   7         82.29         71.81         5.48 o                         
   7  -1   7         18.28         26.31         5.67 o                         
   8  -1   7          6.01         13.46         5.85 o                         
  -9   0   7          8.43         10.91         7.21 o                         
  -8   0   7          0.31          0.50         6.00 o                         
  -7   0   7         14.07         14.33         3.76 o                         
  -6   0   7         14.62         14.24         3.66 o                         
  -5   0   7         79.59         72.98         4.81 o                         
  -4   0   7        128.80        126.45         5.04 o                         
  -3   0   7         23.11         20.33         3.13 o                         
  -2   0   7        129.44        126.87         3.14 o                         
  -1   0   7         20.84         20.58         2.75 o                         
   0   0   7          0.92          1.32         1.63 o                         
   1   0   7         94.30         88.57         3.53 o                         
   2   0   7        246.00        240.75        16.92 o                         
   3   0   7        979.72       1006.66        19.52 o                         
   4   0   7         15.16         16.49         2.54 o                         
   5   0   7        112.03        118.58         9.16 o                         
   6   0   7          9.70         12.70         3.20 o                         
   7   0   7          0.44          6.39         4.48 o                         
   8   0   7          0.56          0.89         5.59 o                         
  -9   1   7         12.11          3.79         5.69 o                         
  -8   1   7         12.37         10.42         6.11 o                         
  -7   1   7        132.90        129.44         7.97 o                         
  -6   1   7        134.25        131.81         6.82 o                         
  -5   1   7        282.43        276.88         7.42 o                         
  -4   1   7         88.33         82.52         4.67 o                         
  -2   1   7        791.05        825.22         8.47 o                         
  -1   1   7         63.55         67.94         3.50 o                         
   0   1   7       3676.56       3562.85        15.88 o                         
   1   1   7        156.63        162.08         4.58 o                         
   2   1   7        460.61        473.92         7.13 o                         
   3   1   7         86.60         87.91         3.62 o                         
   4   1   7          5.58          5.75         2.52 o                         
   5   1   7         16.68         12.70         3.02 o                         
   6   1   7         82.32         80.64         6.18 o                         
   7   1   7         18.32         23.83         5.66 o                         
   8   1   7          6.00         11.16         5.48 o                         
  -9   2   7          3.74          6.19         6.18 o                         
  -8   2   7         20.91         14.71         6.54 o                         
  -7   2   7         68.40         76.70         6.42 o                         
  -6   2   7         93.66         88.92         6.51 o                         
  -2   2   7        936.98        973.52         9.57 o                         
  -1   2   7        250.92        272.28         5.35 o                         
   0   2   7        213.25        213.94         4.88 o                         
   1   2   7         80.33         86.09         4.01 o                         
   2   2   7         48.49         50.61         3.90 o                         
   3   2   7         21.00         20.34         3.68 o                         
   4   2   7          4.90          0.50         4.18 o                         
   5   2   7         29.53         30.08         3.39 o                         
   6   2   7         14.29         17.89         4.79 o                         
   7   2   7         10.71         17.43         5.66 o                         
  -8   3   7          2.32         -2.06         6.70 o                         
  -7   3   7         36.16         38.30         6.93 o                         
  -2   3   7        285.67        272.74         5.90 o                         
  -1   3   7         46.53         55.88         3.54 o                         
   0   3   7        127.54        127.02         4.21 o                         
   1   3   7        130.64        140.79         4.61 o                         
   2   3   7        358.37        352.52         6.79 o                         
   3   3   7         14.62         12.65         3.68 o                         
   4   3   7        118.81        123.97         5.75 o                         
   5   3   7         23.22         23.56         5.04 o                         
   6   3   7          2.00          0.47         4.56 o                         
   7   3   7         20.56         22.45         4.83 o                         
  -8   4   7          0.80          3.64         6.92 o                         
  -1   4   7        227.13        215.41         5.15 o                         
   0   4   7          3.19         -0.30         2.71 o                         
   1   4   7         86.53         80.39         3.95 o                         
   2   4   7         85.46         85.19         4.36 o                         
   3   4   7        156.22        158.89         5.51 o                         
   4   4   7          4.61         -0.70         4.32 o                         
   5   4   7        109.08        112.33         6.10 o                         
   6   4   7          8.70         10.96         5.15 o                         
   7   4   7          7.88          6.32         5.56 o                         
  -1   5   7        637.46        591.97         8.42 o                         
   0   5   7        182.43        170.65         5.07 o                         
   1   5   7        241.17        241.09         5.79 o                         
   2   5   7         37.70         38.04         3.64 o                         
   3   5   7         17.51         17.10         3.58 o                         
   4   5   7         12.75          9.19         3.96 o                         
   5   5   7          0.04          4.40         4.14 o                         
   6   5   7          2.68          4.29         4.37 o                         
  -2  -8   8          3.43         -3.06         6.56 o                         
  -1  -8   8         14.83         12.47         5.50 o                         
   0  -8   8          0.18          5.80         6.07 o                         
   1  -8   8          1.45         -3.78         3.86 o                         
   2  -8   8         17.74         14.65         4.45 o                         
  -5  -7   8          0.37          4.74         5.05 o                         
  -4  -7   8         23.02         25.12         6.55 o                         
  -3  -7   8          6.23          4.95         5.21 o                         
  -2  -7   8         15.64         20.18         4.86 o                         
  -1  -7   8          3.11         16.20         5.07 o                         
   0  -7   8         16.20         23.37         5.03 o                         
   1  -7   8         18.56         11.37         4.47 o                         
   2  -7   8         20.32         18.98         3.69 o                         
   3  -7   8          7.45         13.81         5.56 o                         
  -6  -6   8          5.19          3.25         4.62 o                         
  -5  -6   8          3.76         13.72         4.81 o                         
  -4  -6   8         85.83         93.14         6.88 o                         
  -3  -6   8         15.26         12.27         5.74 o                         
  -2  -6   8         34.25         28.84         5.93 o                         
  -1  -6   8         20.47         15.41         5.09 o                         
   0  -6   8         55.39         57.68         3.87 o                         
   1  -6   8         12.90         10.68         3.31 o                         
   2  -6   8         12.71          9.14         3.50 o                         
   3  -6   8         21.16         23.65         5.30 o                         
   4  -6   8          1.84          4.10         5.56 o                         
   5  -6   8          1.96          1.69         5.76 o                         
  -8  -5   8         18.49         29.62         5.53 o                         
  -7  -5   8         49.64         46.87         4.45 o                         
  -6  -5   8         23.16         19.37         5.89 o                         
  -5  -5   8          6.07         11.12         5.47 o                         
  -4  -5   8        128.00        123.76         6.66 o                         
  -3  -5   8         90.03         91.14         6.21 o                         
  -2  -5   8          4.33          3.32         5.00 o                         
  -1  -5   8         94.26         88.23         3.85 o                         
   0  -5   8          2.21          3.38         2.95 o                         
   1  -5   8        140.33        136.22         6.06 o                         
   2  -5   8         58.13         52.19         3.56 o                         
   3  -5   8        115.11        111.91         6.40 o                         
   4  -5   8         59.49         55.71         6.06 o                         
   5  -5   8          3.02          2.22         5.42 o                         
   6  -5   8          1.76         -0.37         5.48 o                         
  -7  -4   8         40.05         27.36         6.26 o                         
  -6  -4   8         40.81         34.45         5.61 o                         
  -5  -4   8         31.88         26.91         6.33 o                         
  -4  -4   8         12.70          6.39         5.88 o                         
  -3  -4   8        105.12         95.89         6.09 o                         
  -2  -4   8         61.78         68.44         5.22 o                         
  -1  -4   8         40.75         40.87         4.36 o                         
   0  -4   8        160.60        159.79         3.95 o                         
   1  -4   8         20.34         20.24         2.89 o                         
   2  -4   8         16.77         15.95         2.81 o                         
   3  -4   8         22.43         24.03         4.99 o                         
   4  -4   8        115.92        117.95         6.83 o                         
   5  -4   8         23.10         23.65         5.38 o                         
   6  -4   8          0.05         -4.14         4.14 o                         
   7  -4   8         14.80         12.92         5.82 o                         
  -7  -3   8         31.76         32.71         6.19 o                         
  -6  -3   8         27.33         31.13         5.29 o                         
  -5  -3   8         12.09         17.82         5.43 o                         
  -4  -3   8         63.52         64.08         6.05 o                         
  -3  -3   8         47.34         53.68         5.36 o                         
  -2  -3   8        316.89        338.03         7.67 o                         
  -1  -3   8         17.97         19.90         4.06 o                         
   0  -3   8         45.04         49.39         4.24 o                         
   1  -3   8         48.29         46.96         2.66 o                         
   2  -3   8         64.31         61.37         2.03 o                         
   3  -3   8         51.65         51.45         2.89 o                         
   4  -3   8         35.60         33.51         3.14 o                         
   5  -3   8          7.26          5.17         2.78 o                         
   6  -3   8          3.95          4.75         2.73 o                         
  -7  -2   8         27.13         25.35         5.26 o                         
  -6  -2   8         88.96         87.00         6.30 o                         
  -5  -2   8         10.16         14.10         5.46 o                         
  -4  -2   8         65.10         73.36         5.46 o                         
  -3  -2   8        153.76        167.96         6.02 o                         
  -2  -2   8        681.81        676.44         9.03 o                         
  -1  -2   8        285.82        268.39         3.43 o                         
   0  -2   8        466.00        490.29         4.28 o                         
   1  -2   8        221.37        228.37         3.18 o                         
   2  -2   8          4.84          4.24         1.40 o                         
   3  -2   8         71.67         70.78         3.91 o                         
   4  -2   8        159.84        158.66         4.12 o                         
   5  -2   8         61.79         59.51         3.38 o                         
   6  -2   8         12.05         12.68         3.09 o                         
   7  -2   8          6.30         11.59         4.68 o                         
   8  -2   8          6.11          3.32         6.19 o                         
  -7  -1   8         42.39         40.17         4.45 o                         
  -6  -1   8         85.11         79.03         4.33 o                         
  -5  -1   8        300.08        301.36         5.44 o                         
  -4  -1   8         60.41         71.84         5.38 o                         
  -3  -1   8        711.77        706.03         9.46 o                         
  -2  -1   8        353.85        368.83         6.74 o                         
  -1  -1   8        257.23        253.36         3.46 o                         
   0  -1   8       1773.80       1726.93        30.58 o                         
   1  -1   8        292.11        285.48         5.83 o                         
   2  -1   8         32.38         29.38         1.61 o                         
   3  -1   8        105.06        102.77         4.80 o                         
   4  -1   8         57.38         52.33         4.29 o                         
   5  -1   8          9.84          8.19         4.44 o                         
   6  -1   8         20.38         27.81         5.18 o                         
   7  -1   8         38.58         36.57         6.08 o                         
   8  -1   8         10.56         22.30         6.04 o                         
  -9   0   8         52.40         48.69         6.84 o                         
  -8   0   8          4.33          4.80         3.78 o                         
  -7   0   8         93.14         94.54         6.61 o                         
  -6   0   8         47.07         44.08         3.92 o                         
  -5   0   8        234.28        227.43         9.02 o                         
  -4   0   8         20.14         26.21         3.54 o                         
  -3   0   8        512.23        554.38         7.03 o                         
  -2   0   8          0.35          0.95         1.48 o                         
  -1   0   8         79.59         79.42         2.56 o                         
   0   0   8        165.30        166.36         2.80 o                         
   1   0   8        165.08        161.36         5.66 o                         
   2   0   8          0.06         -0.02         1.45 o                         
   3   0   8        533.62        544.97        10.50 o                         
   4   0   8          5.93          3.44         3.73 o                         
   5   0   8         50.85         47.51         5.22 o                         
   6   0   8         20.29         12.67         4.95 o                         
   7   0   8          0.01          1.10         4.59 o                         
  -9   1   8         45.02         37.16         7.35 o                         
  -8   1   8         41.80         43.47         4.34 o                         
  -7   1   8         42.25         34.31         6.03 o                         
  -6   1   8         85.17         83.14         6.51 o                         
  -5   1   8        300.44        286.89         7.61 o                         
  -4   1   8         60.36         66.61         4.26 o                         
  -2   1   8        353.38        378.16         6.47 o                         
  -1   1   8        256.94        270.14         5.35 o                         
   0   1   8       1773.67       1728.35        12.01 o                         
   1   1   8        292.32        276.54         5.53 o                         
   2   1   8         32.41         30.46         1.97 o                         
   3   1   8        104.80        106.53         3.15 o                         
   4   1   8         57.33         59.11         4.86 o                         
   5   1   8          9.85         10.77         4.37 o                         
   6   1   8         20.40         26.61         5.43 o                         
   7   1   8         38.55         40.31         5.81 o                         
  -9   2   8          5.15          8.35         7.08 o                         
  -8   2   8          1.28          1.70         5.16 o                         
  -7   2   8         27.15         17.60         6.28 o                         
  -6   2   8         89.15         86.58         6.54 o                         
  -2   2   8        681.91        695.34         8.54 o                         
  -1   2   8        284.86        298.85         5.82 o                         
   0   2   8        466.33        519.18         7.29 o                         
   1   2   8        221.46        243.51         5.67 o                         
   2   2   8          4.84          4.03         3.30 o                         
   3   2   8         71.57         64.49         4.56 o                         
   4   2   8        159.64        173.74         6.75 o                         
   5   2   8         61.84         67.00         5.91 o                         
   6   2   8         12.06          9.36         4.74 o                         
   7   2   8          6.32          1.60         4.95 o                         
  -8   3   8         22.62         25.54         6.18 o                         
  -7   3   8         31.85         28.10         5.73 o                         
  -2   3   8        316.79        349.37         6.67 o                         
  -1   3   8         17.91         17.97         3.37 o                         
   0   3   8         45.13         45.41         3.43 o                         
   1   3   8         48.17         53.40         3.77 o                         
   2   3   8         64.35         60.75         4.01 o                         
   3   3   8         51.53         60.04         4.36 o                         
   4   3   8         35.77         32.91         4.31 o                         
   5   3   8          7.29          4.02         4.69 o                         
   6   3   8          3.96          4.24         5.22 o                         
   7   3   8         11.59         22.02         6.14 o                         
  -8   4   8         13.96         17.12         6.11 o                         
  -2   4   8         61.53         64.52         4.13 o                         
  -1   4   8         40.92         40.95         3.48 o                         
   0   4   8        160.58        166.54         5.02 o                         
   1   4   8         20.23         19.92         3.18 o                         
   2   4   8         16.72         15.07         3.64 o                         
   3   4   8         22.36         21.76         3.84 o                         
   4   4   8        115.94        114.40         5.59 o                         
   5   4   8         23.03         10.92         4.48 o                         
   6   4   8          0.06         -2.77         4.03 o                         
   7   4   8         14.81         13.07         5.17 o                         
  -1   5   8         94.35         89.30         4.26 o                         
   0   5   8          2.20          2.50         3.10 o                         
   1   5   8        140.32        138.58         5.11 o                         
   2   5   8         58.21         57.09         4.28 o                         
   3   5   8        115.05        115.43         5.33 o                         
   4   5   8         59.62         51.55         4.83 o                         
   5   5   8          3.03         -1.82         4.30 o                         
   6   5   8          1.76          5.12         3.97 o                         
  -2  -8   9          8.10         -5.92         6.69 o                         
  -1  -8   9          6.97         11.46         4.93 o                         
   0  -8   9          1.83          0.41         6.19 o                         
   1  -8   9          1.74          1.22         3.90 o                         
   2  -8   9          2.73          5.13         6.42 o                         
  -5  -7   9         15.39         22.23         6.49 o                         
  -4  -7   9          6.36          3.99         5.82 o                         
  -3  -7   9          3.49          5.33         5.93 o                         
  -2  -7   9         23.67         22.19         5.97 o                         
  -1  -7   9          9.93         24.13         5.51 o                         
   0  -7   9          3.08          0.82         3.70 o                         
   1  -7   9         38.53         33.07         3.73 o                         
   2  -7   9         10.69         16.65         3.68 o                         
   3  -7   9          5.89          7.09         5.67 o                         
  -7  -6   9         17.54         25.00         6.49 o                         
  -6  -6   9          2.53          4.38         5.04 o                         
  -5  -6   9          2.05         -1.69         5.39 o                         
  -4  -6   9         25.66         36.91         6.48 o                         
  -3  -6   9         70.54         78.87         6.45 o                         
  -2  -6   9         72.45         74.89         6.85 o                         
  -1  -6   9          7.09          6.20         4.60 o                         
   0  -6   9          0.27          1.12         2.60 o                         
   1  -6   9         20.07         21.53         3.63 o                         
   2  -6   9          9.88          6.83         3.15 o                         
   3  -6   9          9.99          9.64         5.80 o                         
  -7  -5   9         23.92         17.04         5.85 o                         
  -6  -5   9         17.42         17.55         5.45 o                         
  -5  -5   9         69.76         72.80         6.17 o                         
  -4  -5   9         13.45         14.87         5.22 o                         
  -3  -5   9         26.12         28.37         5.63 o                         
  -2  -5   9        458.81        462.97        10.02 o                         
  -1  -5   9         29.39         28.77         5.42 o                         
   0  -5   9         24.47         17.21         3.23 o                         
   1  -5   9         46.64         44.87         3.63 o                         
   2  -5   9         84.19         85.14         3.82 o                         
   3  -5   9          8.68          7.40         5.15 o                         
   4  -5   9         27.09         26.75         5.69 o                         
   5  -5   9          1.35         -2.16         5.34 o                         
   6  -5   9          6.54         10.08         6.05 o                         
  -7  -4   9         20.55         17.55         6.08 o                         
  -6  -4   9         13.29          8.66         5.29 o                         
  -5  -4   9         29.87         32.31         6.24 o                         
  -4  -4   9         17.94         19.16         6.34 o                         
  -3  -4   9        344.32        314.25         8.85 o                         
  -2  -4   9        659.60        650.11        10.69 o                         
  -1  -4   9         71.25         77.93         5.41 o                         
   0  -4   9        105.88        107.22         5.14 o                         
   1  -4   9         59.96         62.18         3.32 o                         
   2  -4   9         64.83         64.67         3.43 o                         
   3  -4   9          4.85          3.73         4.85 o                         
   4  -4   9         21.39         14.04         5.11 o                         
   5  -4   9          7.57         14.05         5.23 o                         
   6  -4   9          2.36          0.60         4.77 o                         
   7  -4   9         22.76         23.41         6.45 o                         
  -7  -3   9          3.62          0.45         5.58 o                         
  -6  -3   9          4.33         11.29         5.19 o                         
  -5  -3   9         58.65         63.10         6.35 o                         
  -4  -3   9        131.38        140.96         7.12 o                         
  -3  -3   9        198.96        205.72         7.31 o                         
  -2  -3   9         10.49         11.67         4.47 o                         
  -1  -3   9         31.36         23.28         4.29 o                         
   0  -3   9         14.16         15.57         3.41 o                         
   1  -3   9        189.72        193.99         4.04 o                         
   2  -3   9         13.44         14.82         2.44 o                         
   3  -3   9         35.23         32.43         5.01 o                         
   4  -3   9          7.60          3.81         4.42 o                         
   5  -3   9          6.82          7.95         4.47 o                         
   6  -3   9         11.39         19.90         5.54 o                         
  -8  -2   9          7.28         12.45         5.93 o                         
  -7  -2   9         13.25         30.38         6.07 o                         
  -6  -2   9         78.92         88.20         6.88 o                         
  -5  -2   9         22.80         26.71         5.60 o                         
  -4  -2   9         70.25         76.08         5.99 o                         
  -3  -2   9        535.32        544.34         9.24 o                         
  -2  -2   9        240.91        253.50         6.66 o                         
  -1  -2   9        117.90        114.60         2.72 o                         
   0  -2   9         55.74         54.82         2.21 o                         
   1  -2   9         41.98         39.67         2.02 o                         
   2  -2   9         79.68         74.58         3.50 o                         
   3  -2   9        144.06        142.62         4.97 o                         
   4  -2   9          3.26          0.67         3.84 o                         
   5  -2   9          8.68         12.98         4.46 o                         
   6  -2   9         13.99         13.23         4.99 o                         
   7  -2   9         25.68         24.44         5.16 o                         
  -8  -1   9         20.52         24.04         5.91 o                         
  -7  -1   9         52.05         49.88         5.98 o                         
  -6  -1   9         23.09         24.71         3.89 o                         
  -5  -1   9        481.57        463.83         9.42 o                         
  -4  -1   9        173.25        181.66         6.68 o                         
  -3  -1   9        972.55        973.83        11.18 o                         
  -2  -1   9        173.19        175.99         3.50 o                         
  -1  -1   9        312.43        325.98         4.00 o                         
   0  -1   9        272.36        268.72         3.60 o                         
   1  -1   9        230.16        226.34         5.51 o                         
   2  -1   9         53.91         50.71         3.54 o                         
   3  -1   9        158.78        157.21         5.47 o                         
   4  -1   9          6.04          4.30         3.68 o                         
   5  -1   9         80.54         83.86         5.72 o                         
   6  -1   9         34.87         33.90         4.83 o                         
   7  -1   9         19.00         21.22         5.47 o                         
  -9   0   9          0.00          1.47         6.93 o                         
  -8   0   9         58.38         56.67         7.57 o                         
  -7   0   9         59.74         56.66         4.25 o                         
  -6   0   9        190.78        184.62         5.29 o                         
  -5   0   9          7.53          8.85         3.21 o                         
  -4   0   9          5.76          4.52         3.43 o                         
  -3   0   9        165.65        181.65         4.49 o                         
  -2   0   9        223.65        246.61         8.61 o                         
  -1   0   9        275.13        253.21        10.14 o                         
   0   0   9        524.94        541.33         8.29 o                         
   1   0   9         28.70         22.59         3.01 o                         
   2   0   9         59.31         58.63         4.01 o                         
   3   0   9         46.63         48.90         4.32 o                         
   4   0   9          5.86          5.40         4.34 o                         
   5   0   9         15.64         10.73         4.36 o                         
   6   0   9          0.20          1.37         5.03 o                         
   7   0   9          0.45         -3.20         4.54 o                         
  -9   1   9         42.71         49.03         7.60 o                         
  -8   1   9         20.50         20.90         4.18 o                         
  -7   1   9         52.09         42.83         5.43 o                         
  -6   1   9         23.10         29.25         5.59 o                         
  -5   1   9        481.60        480.66         9.16 o                         
  -4   1   9        173.00        173.48         5.44 o                         
  -3   1   9        971.97        973.79         9.39 o                         
  -2   1   9        173.00        171.30         5.09 o                         
  -1   1   9        312.41        342.01         6.23 o                         
   0   1   9        271.92        278.24         5.64 o                         
   1   1   9        230.20        220.72         5.54 o                         
   2   1   9         53.97         55.31         4.02 o                         
   3   1   9        158.87        152.88         5.65 o                         
   4   1   9          6.03          7.76         4.40 o                         
   5   1   9         80.58         83.10         6.06 o                         
   6   1   9         34.80         35.69         5.55 o                         
   7   1   9         18.99         16.23         5.02 o                         
  -9   2   9          7.31         18.93         7.12 o                         
  -8   2   9          7.27         13.60         6.36 o                         
  -7   2   9         13.27         12.47         5.58 o                         
  -6   2   9         78.93         76.85         6.49 o                         
  -2   2   9        240.71        247.49         5.94 o                         
  -1   2   9        118.14        119.85         4.74 o                         
   0   2   9         55.91         53.54         3.74 o                         
   1   2   9         42.09         45.91         3.93 o                         
   2   2   9         79.64         82.36         4.49 o                         
   3   2   9        144.22        152.70         5.93 o                         
   4   2   9          3.25          3.40         4.49 o                         
   5   2   9          8.70          8.39         4.90 o                         
   6   2   9         14.01         21.21         5.48 o                         
   7   2   9         25.74         35.53         5.74 o                         
  -8   3   9          0.96         -6.06         6.74 o                         
  -7   3   9          3.62         -5.86         5.86 o                         
  -2   3   9         10.51         14.82         3.53 o                         
  -1   3   9         31.28         31.96         3.66 o                         
   0   3   9         14.23         12.56         3.31 o                         
   1   3   9        189.70        191.71         5.68 o                         
   2   3   9         13.45         13.57         3.72 o                         
   3   3   9         35.25         37.50         4.50 o                         
   4   3   9          7.54          4.61         4.52 o                         
   5   3   9          6.82          2.06         4.70 o                         
   6   3   9         11.37         17.89         5.38 o                         
   7   3   9         17.73         16.78         5.52 o                         
  -8   4   9         11.49         15.05         7.63 o                         
  -2   4   9        659.17        676.32         9.64 o                         
  -1   4   9         71.18         69.97         4.13 o                         
   0   4   9        105.78        102.54         4.57 o                         
   1   4   9         59.97         60.33         4.15 o                         
   2   4   9         64.95         64.81         4.44 o                         
   3   4   9          4.87          9.88         4.09 o                         
   4   4   9         21.47         18.03         4.37 o                         
   5   4   9          7.53          5.19         4.69 o                         
   6   4   9          2.37         -1.04         5.12 o                         
  -2   5   9        459.02        424.00         8.35 o                         
  -1   5   9         29.41         33.87         3.64 o                         
   0   5   9         24.45         15.66         3.30 o                         
   1   5   9         46.52         41.73         3.86 o                         
   2   5   9         84.21         75.41         4.80 o                         
   3   5   9          8.71          4.75         3.89 o                         
   4   5   9         27.14         22.27         4.75 o                         
   5   5   9          1.34          6.55         4.92 o                         
   6   5   9          6.55          7.88         4.49 o                         
   0  -8  10         18.16         17.02         6.89 o                         
   1  -8  10         20.35         30.42         4.64 o                         
  -4  -7  10          3.25          3.27         6.22 o                         
  -3  -7  10          0.53         -4.04         6.44 o                         
  -2  -7  10         38.84         45.79         6.33 o                         
  -1  -7  10          3.14         10.16         5.62 o                         
   0  -7  10         16.30         18.64         6.25 o                         
   1  -7  10         19.57         19.43         3.60 o                         
   2  -7  10          4.49          4.81         3.48 o                         
   3  -7  10         50.69         53.86         6.68 o                         
  -6  -6  10          0.10         -4.01         5.64 o                         
  -5  -6  10          7.79          6.28         5.89 o                         
  -4  -6  10          8.89         15.40         5.76 o                         
  -3  -6  10          4.44          4.11         4.88 o                         
  -2  -6  10         11.54          6.24         5.79 o                         
  -1  -6  10          6.95          2.83         5.12 o                         
   0  -6  10         24.06         20.36         3.32 o                         
   1  -6  10        105.04        105.69         6.16 o                         
   2  -6  10         22.90         28.01         3.76 o                         
   3  -6  10         21.84         19.68         5.84 o                         
   4  -6  10          0.14          1.74         5.66 o                         
  -7  -5  10          0.32         12.88         5.30 o                         
  -6  -5  10          2.30          9.06         5.68 o                         
  -5  -5  10        136.56        130.44         7.19 o                         
  -4  -5  10         20.00         20.09         5.35 o                         
  -3  -5  10         15.06         16.05         5.75 o                         
  -2  -5  10         43.80         41.14         5.89 o                         
  -1  -5  10         47.53         43.69         5.54 o                         
   0  -5  10          7.75          7.80         3.02 o                         
   1  -5  10         93.72         95.73         4.09 o                         
   2  -5  10         50.66         49.69         3.84 o                         
   3  -5  10          5.21          5.70         4.77 o                         
   4  -5  10          4.92          9.43         4.93 o                         
   5  -5  10          4.87         11.76         5.92 o                         
  -8  -4  10          2.86          2.47         6.27 o                         
  -7  -4  10          6.47          2.66         6.15 o                         
  -6  -4  10         46.86         42.18         6.52 o                         
  -5  -4  10         70.03         66.35         6.68 o                         
  -4  -4  10         44.95         36.46         6.72 o                         
  -3  -4  10        166.86        152.77         7.25 o                         
  -2  -4  10          6.68         10.25         4.47 o                         
  -1  -4  10         84.62         92.40         5.65 o                         
   0  -4  10         18.70         16.03         4.11 o                         
   1  -4  10         69.53         66.95         3.46 o                         
   2  -4  10         37.57         35.05         5.00 o                         
   3  -4  10         16.71         17.90         4.96 o                         
   4  -4  10         42.71         42.71         5.40 o                         
   5  -4  10          9.39         18.58         5.25 o                         
   6  -4  10          1.47         11.61         5.16 o                         
  -8  -3  10          1.47          6.09         5.79 o                         
  -7  -3  10         36.50         30.34         5.71 o                         
  -6  -3  10         25.30         26.69         6.56 o                         
  -5  -3  10        116.72        116.65         7.34 o                         
  -4  -3  10        186.99        179.65         7.44 o                         
  -3  -3  10         35.64         34.73         5.87 o                         
  -2  -3  10          2.88         -0.17         4.73 o                         
  -1  -3  10        113.90        105.52         5.33 o                         
   0  -3  10          0.92          3.25         3.60 o                         
   1  -3  10         21.87         23.16         3.66 o                         
   3  -3  10         32.57         35.21         5.03 o                         
   4  -3  10          3.37          3.09         4.83 o                         
  -8  -2  10         20.86         25.65         5.47 o                         
  -7  -2  10          9.82         11.88         5.75 o                         
  -6  -2  10        236.92        224.95         8.28 o                         
  -5  -2  10        101.40         99.69         6.81 o                         
  -4  -2  10         88.90         99.79         6.54 o                         
  -3  -2  10          1.82          8.26         4.85 o                         
  -2  -2  10        377.61        388.72         7.91 o                         
  -1  -2  10        107.09        108.04         8.08 o                         
   0  -2  10        235.85        220.69         3.50 o                         
   1  -2  10         96.04        101.76         5.95 o                         
   2  -2  10        123.90        116.99         4.31 o                         
   3  -2  10        130.73        133.78         5.02 o                         
   4  -2  10        121.12        128.42         5.77 o                         
   5  -2  10         33.48         31.60         4.82 o                         
   6  -2  10         19.37         17.88         4.38 o                         
   7  -2  10         46.75         48.50         6.20 o                         
  -8  -1  10          7.66         11.20         6.16 o                         
  -7  -1  10         13.81         13.96         6.01 o                         
  -6  -1  10         37.56         37.20         6.48 o                         
  -5  -1  10         42.40         49.03         6.08 o                         
  -4  -1  10         89.63         98.78         6.02 o                         
  -3  -1  10        262.16        257.24         7.06 o                         
  -2  -1  10         80.97         79.84         2.97 o                         
  -1  -1  10          9.21          7.05         2.12 o                         
   0  -1  10          8.94          8.05         1.94 o                         
   1  -1  10         15.58         20.09         1.92 o                         
   2  -1  10         20.65         18.83         3.14 o                         
   3  -1  10          0.93          0.02         3.69 o                         
   4  -1  10          1.70          1.71         4.00 o                         
   5  -1  10         10.87         14.45         4.33 o                         
   6  -1  10         20.90         18.98         5.44 o                         
   7  -1  10         12.24         15.06         4.87 o                         
  -9   0  10          0.46         -0.55         5.45 o                         
  -8   0  10          0.12         -0.37         4.17 o                         
  -7   0  10          1.30         -1.14         4.06 o                         
  -6   0  10        544.52        532.89        16.80 o                         
  -5   0  10        293.10        294.93         5.46 o                         
  -4   0  10         29.59         22.62         2.94 o                         
  -3   0  10        165.36        157.66         3.49 o                         
  -2   0  10        853.48        885.33         5.06 o                         
  -1   0  10        248.33        247.96         4.92 o                         
   0   0  10        262.96        258.44         6.50 o                         
   1   0  10         81.82         79.96         4.88 o                         
   2   0  10          8.82          7.28         3.47 o                         
   3   0  10         46.05         44.20         4.31 o                         
   4   0  10         50.50         60.42         5.07 o                         
   5   0  10          3.37          1.40         4.62 o                         
   6   0  10          0.19         -2.08         4.98 o                         
   7   0  10          4.32          9.30         4.83 o                         
  -9   1  10         70.77         83.26         8.63 o                         
  -8   1  10          7.62         10.06         4.04 o                         
  -7   1  10         13.81         18.04         5.43 o                         
  -6   1  10         37.49         28.83         5.43 o                         
  -5   1  10         42.37         44.22         4.66 o                         
  -4   1  10         89.79         81.74         4.51 o                         
  -3   1  10        262.02        250.26         5.22 o                         
  -2   1  10         81.22         78.50         4.12 o                         
  -1   1  10          9.22          7.50         3.23 o                         
   0   1  10          8.98          8.29         3.03 o                         
   1   1  10         15.56         14.94         3.54 o                         
   2   1  10         20.70         21.37         3.90 o                         
   3   1  10          0.93          1.88         3.95 o                         
   4   1  10          1.69          2.92         4.57 o                         
   5   1  10         10.93         13.68         5.21 o                         
   6   1  10         20.94         19.99         5.56 o                         
   7   1  10         12.24         17.63         5.02 o                         
  -8   2  10         20.82         25.35         6.69 o                         
  -7   2  10          9.82         12.46         5.21 o                         
  -6   2  10        237.17        236.54         8.36 o                         
  -2   2  10        377.38        402.29         7.39 o                         
  -1   2  10        107.03        110.75         4.70 o                         
   0   2  10        235.77        240.11         5.97 o                         
   1   2  10         95.93        105.27         4.86 o                         
   2   2  10        123.80        130.17         5.48 o                         
   3   2  10        130.36        133.07         5.72 o                         
   4   2  10        121.28        110.73         6.25 o                         
   5   2  10         33.57         26.64         5.35 o                         
   6   2  10         19.36         22.91         5.86 o                         
   7   2  10         46.80         56.30         7.18 o                         
  -8   3  10          1.48          3.17         6.82 o                         
  -7   3  10         36.54         38.73         6.67 o                         
  -2   3  10          2.83          0.31         3.27 o                         
  -1   3  10        114.05        114.82         4.77 o                         
   0   3  10          0.89          0.31         3.19 o                         
   1   3  10         21.96         23.80         3.88 o                         
   2   3  10         21.67         20.62         4.11 o                         
   3   3  10         32.54         30.07         4.44 o                         
   4   3  10          3.43          4.81         4.09 o                         
   5   3  10         11.72         12.51         4.45 o                         
   6   3  10          0.74         -3.49         4.90 o                         
  -8   4  10          2.82         11.47         7.09 o                         
  -2   4  10          6.65          7.64         3.50 o                         
  -1   4  10         84.81         84.22         4.47 o                         
   0   4  10         18.69         16.67         3.71 o                         
   1   4  10         69.40         61.68         4.27 o                         
   2   4  10         37.60         35.69         4.31 o                         
   3   4  10         16.68         15.36         4.40 o                         
   4   4  10         42.75         42.79         5.10 o                         
   5   4  10          9.42         13.28         4.05 o                         
   6   4  10          1.47          6.45         5.07 o                         
  -2   5  10         43.78         45.53         4.06 o                         
  -1   5  10         47.54         41.19         3.86 o                         
   0   5  10          7.76          8.28         3.39 o                         
   1   5  10         93.76         96.65         5.18 o                         
   2   5  10         50.63         39.57         4.22 o                         
   3   5  10          5.22          1.65         4.00 o                         
   4   5  10          4.88          3.25         4.32 o                         
   5   5  10          4.87          5.98         4.37 o                         
   6   5  10         13.04         23.68         5.37 o                         
  -4  -7  11          0.71          3.32         6.62 o                         
  -3  -7  11          2.62         -2.09         6.14 o                         
  -2  -7  11          6.07          4.86         5.26 o                         
  -1  -7  11          8.49         19.49         5.42 o                         
   0  -7  11         18.76         23.71         4.16 o                         
   1  -7  11          1.55         -3.21         5.86 o                         
   2  -7  11          4.31         11.22         5.84 o                         
  -6  -6  11          9.43          9.15         5.76 o                         
  -5  -6  11          1.81          0.45         5.51 o                         
  -4  -6  11          4.04          4.63         6.28 o                         
  -3  -6  11         64.54         60.33         5.98 o                         
  -2  -6  11         63.46         60.46         6.96 o                         
  -1  -6  11         31.98         33.23         5.36 o                         
   0  -6  11         15.63         26.59         4.96 o                         
   1  -6  11         76.72         76.17         6.11 o                         
   2  -6  11          4.66          6.88         5.50 o                         
   3  -6  11          6.62          3.44         5.83 o                         
   4  -6  11          1.69          1.11         6.32 o                         
  -7  -5  11          1.99          0.85         6.43 o                         
  -6  -5  11          0.44          1.28         6.14 o                         
  -5  -5  11         57.49         70.09         6.79 o                         
  -4  -5  11         11.12         11.24         5.05 o                         
  -3  -5  11         50.00         45.99         5.93 o                         
  -2  -5  11         74.70         78.28         6.59 o                         
  -1  -5  11         24.77         25.77         5.21 o                         
   0  -5  11         34.32         36.36         4.89 o                         
   1  -5  11         14.88         18.28         3.28 o                         
   2  -5  11          3.13          2.03         4.82 o                         
   3  -5  11         19.36         27.28         5.09 o                         
   4  -5  11          1.98         -0.84         4.89 o                         
   5  -5  11          2.06         11.71         6.40 o                         
  -8  -4  11         17.98         21.59         7.29 o                         
  -7  -4  11          0.00          7.66         6.27 o                         
  -6  -4  11         57.32         46.30         7.52 o                         
  -5  -4  11         25.76         30.22         6.68 o                         
  -4  -4  11          8.89          9.63         5.84 o                         
  -3  -4  11         33.24         22.85         6.29 o                         
  -2  -4  11        146.61        139.09         6.65 o                         
  -1  -4  11        128.29        133.19         6.30 o                         
   0  -4  11         20.24         20.54         4.19 o                         
   1  -4  11         38.89         30.67         4.31 o                         
   3  -4  11         14.27         10.35         5.21 o                         
   4  -4  11         17.47         19.20         5.35 o                         
   5  -4  11         30.42         33.38         5.40 o                         
  -8  -3  11         18.54         30.05         6.93 o                         
  -7  -3  11         10.10          9.68         6.39 o                         
  -6  -3  11         14.24         13.07         5.62 o                         
  -5  -3  11        121.01        122.46         7.83 o                         
  -4  -3  11         17.47         17.56         6.38 o                         
  -3  -3  11        213.41        201.12         7.64 o                         
  -2  -3  11         35.68         32.64         5.09 o                         
  -1  -3  11        101.84         99.88         5.76 o                         
   0  -3  11          2.44          6.67         3.73 o                         
   1  -3  11         31.47         31.86         3.57 o                         
  -8  -2  11         38.14         48.59         7.11 o                         
  -7  -2  11          5.43          7.04         5.40 o                         
  -6  -2  11        106.18        101.70         7.01 o                         
  -5  -2  11         63.75         60.51         6.63 o                         
  -4  -2  11        255.39        260.63         8.47 o                         
  -3  -2  11        119.04        127.89         6.44 o                         
  -2  -2  11        180.84        179.84         6.21 o                         
  -1  -2  11         28.31         33.02         3.89 o                         
   0  -2  11        167.95        168.56         4.23 o                         
   1  -2  11          9.75          8.18         1.89 o                         
   2  -2  11         72.29         66.11         3.94 o                         
   3  -2  11        123.61        122.78         5.12 o                         
   4  -2  11         24.48         19.51         3.87 o                         
   5  -2  11         24.19         21.98         4.11 o                         
   6  -2  11          1.26          5.15         4.95 o                         
   7  -2  11         18.92         24.04         6.18 o                         
  -8  -1  11          4.46          2.99         6.47 o                         
  -7  -1  11         50.03         58.72         7.08 o                         
  -6  -1  11         35.43         46.09         6.54 o                         
  -5  -1  11        136.83        131.71         7.21 o                         
  -4  -1  11        106.74         97.84         6.19 o                         
  -3  -1  11         43.34         47.77         5.08 o                         
  -2  -1  11        214.36        203.51         8.41 o                         
  -1  -1  11        105.22        107.46         3.07 o                         
   0  -1  11         75.13         69.83         2.67 o                         
   1  -1  11        161.22        159.82         4.30 o                         
   2  -1  11        141.24        136.21         4.92 o                         
   3  -1  11         48.02         42.42         4.15 o                         
   4  -1  11         65.11         60.54         5.02 o                         
   5  -1  11          6.69          4.75         4.61 o                         
   6  -1  11         15.57         17.07         5.60 o                         
   7  -1  11          2.26          3.42         4.78 o                         
  -9   0  11         51.13         39.36         7.46 o                         
  -8   0  11         14.30         10.35         4.45 o                         
  -7   0  11         20.46         18.65         6.90 o                         
  -6   0  11        696.26        672.14        18.42 o                         
  -5   0  11         42.88         43.71         3.56 o                         
  -4   0  11          0.27          0.47         3.34 o                         
  -3   0  11          3.94          2.55         4.43 o                         
  -2   0  11       1014.70       1010.68         7.59 o                         
  -1   0  11         52.22         51.02         2.71 o                         
   0   0  11          0.19          5.36         3.93 o                         
   1   0  11        113.10        101.77         4.69 o                         
   2   0  11        100.39        106.21         5.00 o                         
   3   0  11          5.15          2.85         3.75 o                         
   4   0  11        170.53        175.78         6.91 o                         
   5   0  11         16.65         17.91         5.08 o                         
   6   0  11          0.02         -1.90         4.73 o                         
   7   0  11          6.77          3.84         4.58 o                         
  -9   1  11         31.33         31.59         4.43 o                         
  -8   1  11          4.47          4.07         3.75 o                         
  -7   1  11         50.17         39.53         5.70 o                         
  -6   1  11         35.60         29.50         5.13 o                         
  -5   1  11        136.96        124.93         5.77 o                         
  -4   1  11        106.78        110.69         4.67 o                         
  -3   1  11         43.43         45.45         3.08 o                         
  -2   1  11        214.70        195.80         5.67 o                         
  -1   1  11        105.07        108.17         4.78 o                         
   0   1  11         75.08         70.33         4.21 o                         
   1   1  11        161.47        148.32         5.25 o                         
   2   1  11        141.24        148.24         5.71 o                         
   3   1  11         48.03         51.07         4.59 o                         
   4   1  11         65.30         64.55         5.56 o                         
   5   1  11          6.68          1.76         5.09 o                         
   6   1  11         15.51         18.46         5.82 o                         
   7   1  11          2.27          8.07         5.65 o                         
  -9   2  11         24.06         18.32         7.50 o                         
  -8   2  11         38.04         33.01         6.34 o                         
  -7   2  11          5.45          3.50         4.97 o                         
  -6   2  11        106.29         95.12         6.20 o                         
  -5   2  11         63.47         67.00         5.21 o                         
  -2   2  11        180.88        190.63         5.89 o                         
  -1   2  11         28.31         33.48         3.95 o                         
   0   2  11        167.75        180.41         5.66 o                         
   1   2  11          9.79          5.10         3.60 o                         
   2   2  11         72.47         63.89         4.65 o                         
   3   2  11        123.73        136.30         6.05 o                         
   4   2  11         24.59         20.62         4.78 o                         
   5   2  11         24.14         20.61         4.60 o                         
   6   2  11          1.26         -5.13         5.13 o                         
  -8   3  11         18.50         19.25         5.85 o                         
  -7   3  11         10.12          6.50         6.06 o                         
  -2   3  11         35.79         32.43         4.01 o                         
  -1   3  11        101.91        102.18         4.92 o                         
   0   3  11          2.45          1.94         3.71 o                         
   1   3  11         31.63         29.72         4.03 o                         
   2   3  11         61.93         63.14         4.95 o                         
   3   3  11         28.28         26.15         4.76 o                         
   4   3  11          8.85          8.35         4.65 o                         
   5   3  11         40.18         43.48         5.59 o                         
   6   3  11          5.61          9.86         5.01 o                         
  -8   4  11         17.88         12.14         6.21 o                         
  -2   4  11        146.74        147.19         5.84 o                         
  -1   4  11        128.32        134.05         5.53 o                         
   0   4  11         20.20         15.72         3.88 o                         
   1   4  11         38.95         32.86         4.03 o                         
   2   4  11          1.16         -1.61         4.23 o                         
   3   4  11         14.27         15.04         4.50 o                         
   4   4  11         17.54         12.67         4.86 o                         
   5   4  11         30.39         33.73         5.61 o                         
   6   4  11          0.42         -3.21         4.15 o                         
  -2   5  11         74.58         65.75         4.75 o                         
  -1   5  11         24.76         26.56         4.02 o                         
   0   5  11         34.37         35.53         4.06 o                         
   1   5  11         14.78         13.47         4.15 o                         
   2   5  11          3.13          2.60         3.60 o                         
   3   5  11         19.36         16.56         4.15 o                         
   4   5  11          1.98          7.44         4.36 o                         
   5   5  11          2.06          8.69         4.28 o                         
  -3  -7  12          5.82          8.92         5.53 o                         
  -2  -7  12          3.65          0.52         5.81 o                         
  -1  -7  12          1.71          5.56         4.47 o                         
   0  -7  12          3.69          2.69         5.23 o                         
   1  -7  12          9.48         12.40         5.74 o                         
   2  -7  12          5.18          7.59         6.49 o                         
  -5  -6  12          0.53          3.72         4.97 o                         
  -4  -6  12         41.90         40.33         6.30 o                         
  -3  -6  12         40.75         55.57         6.85 o                         
  -2  -6  12         75.40         78.74         6.97 o                         
  -1  -6  12          0.24         -3.39         4.91 o                         
   0  -6  12          7.34          8.09         5.48 o                         
   1  -6  12         16.03          5.69         4.69 o                         
   2  -6  12         32.85         36.16         6.16 o                         
   3  -6  12          4.94          8.35         6.14 o                         
  -7  -5  12          0.75         -6.76         6.91 o                         
  -6  -5  12          1.70          1.03         6.31 o                         
  -5  -5  12         20.13         29.66         6.43 o                         
  -4  -5  12         18.01         13.59         6.22 o                         
  -3  -5  12         82.24         78.54         6.37 o                         
  -2  -5  12        140.53        138.63         7.19 o                         
  -1  -5  12          7.80         11.70         5.50 o                         
   0  -5  12         60.11         61.62         5.73 o                         
   1  -5  12         37.81         44.33         4.94 o                         
   4  -5  12          2.93          1.87         4.74 o                         
  -8  -4  12          0.77         -1.17         6.63 o                         
  -7  -4  12          5.29          2.69         5.62 o                         
  -6  -4  12         13.68         19.42         6.00 o                         
  -5  -4  12        110.84        105.37         7.82 o                         
  -4  -4  12         72.75         68.14         7.31 o                         
  -3  -4  12          6.73          2.76         5.78 o                         
  -2  -4  12        124.91        136.73         6.76 o                         
  -1  -4  12          3.47          6.72         4.68 o                         
   0  -4  12         80.58         77.11         5.39 o                         
   1  -4  12         32.89         29.31         4.65 o                         
  -8  -3  12         55.95         61.02         7.77 o                         
  -7  -3  12          6.92          4.32         5.91 o                         
  -6  -3  12         15.28         15.88         6.43 o                         
  -5  -3  12         54.43         54.25         6.56 o                         
  -4  -3  12         75.77         75.46         7.12 o                         
  -3  -3  12        128.77        139.35         7.15 o                         
  -2  -3  12         47.42         51.49         6.00 o                         
  -1  -3  12         49.53         52.99         5.26 o                         
   0  -3  12        130.76        123.47         5.32 o                         
   1  -3  12         11.57         14.85         3.57 o                         
  -8  -2  12          4.57         10.17         6.81 o                         
  -7  -2  12          3.13         11.68         5.72 o                         
  -6  -2  12         31.37         31.53         6.03 o                         
  -5  -2  12         39.25         48.35         6.57 o                         
  -4  -2  12          9.65         15.94         5.95 o                         
  -3  -2  12        149.36        167.81         7.20 o                         
  -2  -2  12         88.35         88.50         3.20 o                         
  -1  -2  12         59.55         60.85         2.80 o                         
   0  -2  12         79.50         81.89         2.91 o                         
   1  -2  12         42.81         42.40         3.49 o                         
   2  -2  12         91.89         86.64         4.33 o                         
   3  -2  12         53.05         42.82         4.08 o                         
   4  -2  12          4.76          0.13         3.91 o                         
   5  -2  12         11.15         18.98         4.79 o                         
   6  -2  12          0.76          5.50         5.19 o                         
   7  -2  12          1.82          1.62         6.17 o                         
  -9  -1  12         14.59         10.36         6.74 o                         
  -8  -1  12          0.35          0.60         6.30 o                         
  -7  -1  12         25.96         22.93         6.87 o                         
  -6  -1  12         68.35         80.21         6.89 o                         
  -5  -1  12         83.16         85.78         7.09 o                         
  -4  -1  12         14.08         15.37         5.85 o                         
  -3  -1  12         19.03         21.49         5.30 o                         
  -2  -1  12         81.39         79.25         3.32 o                         
  -1  -1  12        190.95        194.64         3.85 o                         
   0  -1  12         43.80         51.30         2.54 o                         
   1  -1  12        263.25        263.65         6.15 o                         
   2  -1  12        152.10        144.53         5.31 o                         
   3  -1  12        122.89        126.30         5.63 o                         
   4  -1  12          1.78          3.45         4.35 o                         
   5  -1  12          8.52          2.81         4.83 o                         
   6  -1  12          2.77          8.24         4.98 o                         
  -9   0  12        136.00        133.63         7.74 o                         
  -8   0  12          7.75          4.79         4.01 o                         
  -7   0  12          4.54          7.25         4.06 o                         
  -6   0  12        155.19        151.63         7.33 o                         
  -5   0  12        263.13        238.82         6.29 o                         
  -4   0  12          3.18         -0.06         5.14 o                         
  -3   0  12          9.82          6.48         4.63 o                         
  -2   0  12          8.73          5.44         2.64 o                         
  -1   0  12          4.05          1.74         2.23 o                         
   0   0  12         30.56         34.29         4.84 o                         
   1   0  12        192.73        197.38         5.87 o                         
   2   0  12         16.72         11.77         3.89 o                         
   3   0  12         30.36         28.18         4.27 o                         
   4   0  12         79.50         70.37         5.71 o                         
   5   0  12          0.22         -4.87         4.87 o                         
   6   0  12          1.36         -0.32         5.07 o                         
  -9   1  12         14.59         15.64         8.26 o                         
  -8   1  12          0.35          1.28         6.09 o                         
  -7   1  12         26.03         24.27         3.94 o                         
  -6   1  12         68.38         67.18         5.68 o                         
  -5   1  12         83.11         92.23         5.34 o                         
  -2   1  12         81.31         72.64         4.42 o                         
  -1   1  12        191.23        197.84         5.99 o                         
   0   1  12         43.81         44.66         4.27 o                         
   1   1  12        263.59        274.91         6.96 o                         
   2   1  12        152.00        136.34         5.73 o                         
   3   1  12        122.85        118.12         5.80 o                         
   4   1  12          1.74         -1.08         4.52 o                         
   5   1  12          8.52         12.46         5.03 o                         
   6   1  12          2.78          5.71         5.45 o                         
  -8   2  12          4.56          2.40         5.58 o                         
  -7   2  12          3.12          7.10         5.24 o                         
  -6   2  12         31.32         24.04         5.36 o                         
  -5   2  12         39.27         33.47         4.42 o                         
  -2   2  12         88.41         88.81         4.99 o                         
  -1   2  12         59.56         59.34         4.55 o                         
   0   2  12         79.24         83.26         4.74 o                         
   1   2  12         42.91         43.92         4.42 o                         
   2   2  12         91.70         84.99         5.25 o                         
   3   2  12         53.12         51.20         5.28 o                         
   4   2  12          4.72          3.21         4.30 o                         
   5   2  12         11.11          9.34         5.01 o                         
   6   2  12          0.77          2.37         5.25 o                         
  -8   3  12         55.99         54.39         6.92 o                         
  -7   3  12          6.88          6.91         6.18 o                         
  -2   3  12         47.35         48.66         3.79 o                         
  -1   3  12         49.48         49.43         4.44 o                         
   0   3  12        130.47        118.45         5.47 o                         
   1   3  12         11.59         10.10         4.25 o                         
   2   3  12         91.65         87.52         5.60 o                         
   3   3  12         62.32         75.96         5.72 o                         
   4   3  12          4.53         10.02         4.17 o                         
   5   3  12          1.76          2.20         4.33 o                         
   6   3  12         13.48         20.67         5.88 o                         
  -8   4  12          0.76          2.99         5.99 o                         
  -2   4  12        125.14        133.20         5.81 o                         
  -1   4  12          3.48          3.66         4.20 o                         
   0   4  12         80.60         77.00         5.20 o                         
   1   4  12         32.84         31.56         4.19 o                         
   2   4  12         33.45         26.98         4.09 o                         
   3   4  12          6.24          1.50         4.33 o                         
   4   4  12          4.16          1.26         4.32 o                         
   5   4  12         12.23         14.62         5.66 o                         
  -2   5  12        140.36        149.64         6.01 o                         
  -1   5  12          7.79          2.66         3.55 o                         
   0   5  12         60.10         56.22         4.86 o                         
   1   5  12         37.80         40.81         4.69 o                         
   2   5  12         17.46         15.06         4.72 o                         
   3   5  12         24.41         22.66         4.57 o                         
   4   5  12          2.92          4.69         4.23 o                         
   5   5  12          4.24          9.49         4.93 o                         
  -2  -7  13          6.25         10.29         6.91 o                         
  -1  -7  13          9.03         23.07         6.68 o                         
   1  -7  13          4.98         -3.30         4.69 o                         
  -5  -6  13          6.37          6.72         6.77 o                         
  -4  -6  13         63.07         54.71         7.38 o                         
  -3  -6  13         43.58         44.27         6.26 o                         
  -2  -6  13         30.86         34.35         6.22 o                         
  -1  -6  13          3.85          0.33         5.84 o                         
   0  -6  13          7.36          6.70         5.55 o                         
  -6  -5  13         11.47          6.82         6.95 o                         
  -5  -5  13         16.41          8.55         6.32 o                         
  -4  -5  13         16.99         19.42         5.52 o                         
  -3  -5  13          9.34         16.38         6.11 o                         
  -2  -5  13         57.07         56.83         6.35 o                         
  -1  -5  13         37.65         46.48         5.54 o                         
   0  -5  13          0.42         -2.42         5.04 o                         
  -7  -4  13          4.54          3.76         7.44 o                         
  -6  -4  13          4.89          4.32         6.92 o                         
  -5  -4  13         29.34         33.69         7.11 o                         
  -4  -4  13          2.11          1.95         5.80 o                         
  -3  -4  13         97.30         92.77         7.40 o                         
  -2  -4  13          8.91          2.71         5.64 o                         
  -1  -4  13         21.90         25.02         5.30 o                         
   0  -4  13         90.80         94.58         5.60 o                         
  -8  -3  13         19.33         11.65         5.64 o                         
  -7  -3  13         16.88         13.25         5.74 o                         
  -6  -3  13         18.25         22.72         7.09 o                         
  -5  -3  13         43.05         39.90         6.42 o                         
  -4  -3  13          2.43         12.14         6.46 o                         
  -3  -3  13          1.66          4.75         5.73 o                         
  -2  -3  13         56.53         58.36         6.30 o                         
  -1  -3  13        132.95        125.78         6.45 o                         
   0  -3  13          2.81          6.90         4.13 o                         
  -8  -2  13         13.52         18.02         7.14 o                         
  -7  -2  13          0.62          2.17         5.51 o                         
  -6  -2  13         30.32         31.78         6.77 o                         
  -5  -2  13         21.99         30.32         6.57 o                         
  -4  -2  13         48.62         47.83         6.30 o                         
  -3  -2  13         64.29         92.69         6.14 o                         
  -2  -2  13        138.65        144.26         3.89 o                         
  -1  -2  13         36.30         35.16         2.69 o                         
   0  -2  13        128.09        125.52         3.43 o                         
   1  -2  13          9.55          7.44         3.07 o                         
   2  -2  13         50.11         46.52         3.91 o                         
   3  -2  13          7.96         11.39         3.67 o                         
   4  -2  13         40.18         33.52         4.21 o                         
   5  -2  13          3.94         -1.40         4.43 o                         
   6  -2  13         14.00         12.06         5.41 o                         
  -8  -1  13          6.79          3.33         5.63 o                         
  -7  -1  13          0.37          0.18         5.48 o                         
  -6  -1  13         56.17         54.48         6.77 o                         
  -5  -1  13         19.44         14.90         6.05 o                         
  -4  -1  13         43.10         39.74         5.95 o                         
  -3  -1  13         34.47         36.58         5.88 o                         
  -2  -1  13        223.96        224.66         5.35 o                         
  -1  -1  13         54.70         51.14         2.94 o                         
   0  -1  13        159.01        160.58         3.77 o                         
   1  -1  13         55.34         52.76         4.00 o                         
   2  -1  13        113.95        110.02         5.19 o                         
   3  -1  13        124.74        128.34         5.94 o                         
   4  -1  13         13.77         20.58         4.46 o                         
   5  -1  13          8.41          9.03         4.98 o                         
   6  -1  13         15.07         21.53         5.54 o                         
  -9   0  13         58.27         55.84         7.96 o                         
  -8   0  13          3.28         -3.27         4.41 o                         
  -7   0  13         17.91         15.15         6.06 o                         
  -6   0  13         20.55         16.41         6.37 o                         
  -5   0  13         12.23          5.57         5.78 o                         
  -4   0  13         48.13         40.33         5.96 o                         
  -3   0  13         30.82         26.67         5.21 o                         
  -2   0  13         98.58        101.74         3.68 o                         
  -1   0  13        226.12        236.82         4.40 o                         
   0   0  13        350.53        344.93         4.82 o                         
   1   0  13         90.30         88.09         4.94 o                         
   2   0  13         37.74         38.57         4.16 o                         
   3   0  13         32.20         28.64         4.39 o                         
   4   0  13          0.78          3.16         4.48 o                         
   5   0  13          0.08         -5.30         5.30 o                         
   6   0  13          0.19         -5.76         5.76 o                         
  -8   1  13          6.77         -1.07         4.13 o                         
  -7   1  13          0.38         -4.65         6.33 o                         
  -2   1  13        223.73        234.56         6.66 o                         
  -1   1  13         54.74         50.76         4.40 o                         
   0   1  13        158.95        153.95         3.72 o                         
   1   1  13         55.54         54.49         4.68 o                         
   2   1  13        114.04        112.86         5.82 o                         
   3   1  13        124.98        115.70         6.30 o                         
   4   1  13         13.76         17.65         4.55 o                         
   5   1  13          8.43         10.63         4.43 o                         
   6   1  13         15.13         12.95         5.04 o                         
  -8   2  13         13.55         11.47         6.13 o                         
  -3   2  13         64.33         61.26         5.22 o                         
  -2   2  13        138.75        150.21         6.12 o                         
  -1   2  13         36.32         33.72         4.62 o                         
   0   2  13        128.27        116.57         5.55 o                         
   1   2  13          9.61          9.69         4.57 o                         
   2   2  13         50.04         53.89         5.13 o                         
   3   2  13          7.98          9.80         4.93 o                         
   4   2  13         40.30         37.14         5.58 o                         
   5   2  13          3.97          0.51         5.03 o                         
   6   2  13         13.99         20.08         5.91 o                         
  -8   3  13         19.27         21.99         6.35 o                         
  -2   3  13         56.31         59.00         5.25 o                         
  -1   3  13        132.75        135.80         5.80 o                         
   0   3  13          2.79          2.15         3.85 o                         
   1   3  13         15.89         13.25         4.05 o                         
   2   3  13         25.26         27.04         4.54 o                         
   3   3  13          2.43          4.44         4.67 o                         
   4   3  13         20.37         20.02         5.39 o                         
   5   3  13          9.30         11.03         5.24 o                         
  -2   4  13          8.90          5.45         4.28 o                         
  -1   4  13         21.84         17.73         4.60 o                         
   0   4  13         90.89        102.59         5.25 o                         
   1   4  13          2.90          2.12         3.90 o                         
   2   4  13         16.26         10.01         4.59 o                         
   3   4  13          5.91          2.08         4.13 o                         
   4   4  13          3.40          1.98         4.51 o                         
   5   4  13          7.16          4.40         3.89 o                         
  -2   5  13         57.01         60.72         5.22 o                         
  -1   5  13         37.64         30.16         4.59 o                         
   0   5  13          0.42         -4.31         4.31 o                         
   1   5  13         21.63         17.52         3.90 o                         
   2   5  13          4.23          7.02         4.55 o                         
   3   5  13          8.34          6.30         4.73 o                         
   4   5  13         16.45         20.72         4.46 o                         
  -1  -7  14          4.79          4.90         5.04 o                         
   0  -7  14          0.50          6.97         5.60 o                         
  -4  -6  14         13.07         15.83         6.23 o                         
  -3  -6  14         13.23         13.20         6.63 o                         
  -2  -6  14          1.18         -0.38         5.84 o                         
  -1  -6  14          0.96          2.96         4.97 o                         
   0  -6  14          9.46         13.84         5.58 o                         
  -6  -5  14          2.53          0.45         6.05 o                         
  -5  -5  14          5.10          1.10         6.24 o                         
  -4  -5  14         51.30         63.85         7.04 o                         
  -3  -5  14         25.49         32.27         6.14 o                         
  -2  -5  14         33.88         34.20         5.70 o                         
  -1  -5  14        112.63        111.54         6.86 o                         
   0  -5  14         12.90         14.52         5.21 o                         
  -7  -4  14          4.84          5.56         8.33 o                         
  -6  -4  14          8.59          6.54         7.26 o                         
  -5  -4  14         33.44         30.83         7.05 o                         
  -4  -4  14        185.60        185.59         8.71 o                         
  -3  -4  14         67.49         64.40         7.39 o                         
  -2  -4  14          1.08         -2.46         5.03 o                         
  -1  -4  14         40.19         40.71         5.01 o                         
   0  -4  14          2.72          7.83         4.54 o                         
  -7  -3  14          0.19         -1.99         5.87 o                         
  -6  -3  14          2.55          4.66         6.85 o                         
  -5  -3  14          4.27          7.48         6.10 o                         
  -4  -3  14        112.01        117.07         8.00 o                         
  -3  -3  14        103.03         96.06         6.78 o                         
  -2  -3  14         33.68         29.11         6.09 o                         
  -1  -3  14        157.71        136.83         6.90 o                         
   0  -3  14         27.79         22.05         4.65 o                         
  -8  -2  14          7.62         18.63         7.48 o                         
  -7  -2  14         55.86         71.43         7.66 o                         
  -6  -2  14         10.93         10.01         7.13 o                         
  -5  -2  14        107.15        116.65         8.21 o                         
  -4  -2  14        156.18        165.83         8.24 o                         
  -3  -2  14         64.19         72.71         6.78 o                         
  -2  -2  14          6.06          7.11         2.61 o                         
  -1  -2  14         20.38         17.55         2.65 o                         
   0  -2  14        239.62        245.10         4.53 o                         
   1  -2  14         34.81         30.31         3.40 o                         
   2  -2  14          1.30          1.24         3.40 o                         
   3  -2  14         49.12         48.99         4.37 o                         
   4  -2  14         29.51         27.18         4.15 o                         
   5  -2  14          6.11          7.53         4.27 o                         
  -8  -1  14          6.15          6.18         6.96 o                         
  -7  -1  14          7.45          2.14         7.04 o                         
  -6  -1  14         70.34         69.50         7.61 o                         
  -5  -1  14          9.50         14.19         6.25 o                         
  -4  -1  14        161.46        156.42         7.61 o                         
  -3  -1  14         66.52         68.05         6.41 o                         
  -2  -1  14         13.91         10.40         2.63 o                         
  -1  -1  14         28.97         31.95         2.96 o                         
   0  -1  14        119.18        117.81         3.60 o                         
   1  -1  14         58.25         61.18         4.46 o                         
   2  -1  14         28.21         25.12         4.28 o                         
   3  -1  14         23.47         20.84         4.60 o                         
   4  -1  14          7.71         12.94         4.40 o                         
   5  -1  14          1.71          4.82         4.96 o                         
   6  -1  14          0.53         -2.28         5.14 o                         
  -8   0  14          1.42          0.27         5.96 o                         
  -7   0  14          0.02         -4.30         5.75 o                         
  -6   0  14         21.69         19.34         6.68 o                         
  -5   0  14         55.59         54.40         6.58 o                         
  -4   0  14         54.87         50.00         6.42 o                         
  -3   0  14          5.69         -1.09         5.15 o                         
  -2   0  14        114.13        121.70         7.39 o                         
  -1   0  14         40.01         33.62         3.18 o                         
   0   0  14        872.86        874.78        11.32 o                         
   1   0  14         58.79         52.27         4.51 o                         
   2   0  14        270.74        272.08         7.66 o                         
   3   0  14         24.06         28.79         4.92 o                         
   4   0  14         13.06         10.98         4.70 o                         
   5   0  14          1.14          0.89         5.09 o                         
   6   0  14          1.93          2.94         5.41 o                         
  -8   1  14          6.12          7.21         7.19 o                         
  -7   1  14          7.47          8.72         6.34 o                         
  -6   1  14         70.42         59.37         7.42 o                         
  -3   1  14         66.52         67.03         5.19 o                         
  -2   1  14         13.97         11.71         4.12 o                         
  -1   1  14         28.87         30.08         3.78 o                         
   0   1  14        119.32        116.01         5.58 o                         
   1   1  14         58.26         63.16         5.22 o                         
   2   1  14         28.17         22.90         4.78 o                         
   3   1  14         23.42         18.20         4.46 o                         
   4   1  14          7.73          6.42         4.80 o                         
   5   1  14          1.70          0.98         5.06 o                         
  -3   2  14         64.22         52.76         4.99 o                         
  -2   2  14          6.11          3.23         4.27 o                         
  -1   2  14         20.32         16.17         4.31 o                         
   0   2  14        239.67        230.74         7.06 o                         
   1   2  14         34.86         31.42         4.44 o                         
   2   2  14          1.32          1.80         4.48 o                         
   3   2  14         49.19         48.91         5.12 o                         
   4   2  14         29.52         28.21         5.29 o                         
   5   2  14          6.14          6.79         4.62 o                         
  -3   3  14        102.80        108.65         6.29 o                         
  -2   3  14         33.73         36.55         4.96 o                         
  -1   3  14        157.70        156.68         6.50 o                         
   0   3  14         27.81         23.96         4.33 o                         
   1   3  14          1.19         -0.60         4.48 o                         
   2   3  14          5.69          8.53         4.12 o                         
   3   3  14         44.81         49.78         5.59 o                         
   4   3  14         11.91         10.04         5.17 o                         
   5   3  14         21.81         15.75         5.95 o                         
  -2   4  14          1.08          1.07         4.12 o                         
  -1   4  14         40.21         39.99         5.14 o                         
   0   4  14          2.72          1.60         4.37 o                         
   1   4  14         16.07          7.98         4.42 o                         
   2   4  14          7.41          9.47         4.49 o                         
   3   4  14         27.89         34.19         4.86 o                         
   4   4  14          1.32         -0.27         4.42 o                         
  -2   5  14         33.89         27.47         4.80 o                         
  -1   5  14        112.70        118.64         6.22 o                         
   0   5  14         12.90         11.13         3.76 o                         
   1   5  14          0.02          2.04         3.68 o                         
   2   5  14          5.01          5.07         4.01 o                         
   3   5  14         10.86          2.02         4.57 o                         
   4   5  14          0.52          5.61         5.05 o                         
  -2   6  14          1.19          0.93         3.86 o                         
  -1   6  14          0.96          1.80         4.31 o                         
   0   6  14          9.45         10.21         3.86 o                         
   1   6  14          5.62          8.40         4.48 o                         
   2   6  14          0.02         -4.51         4.51 o                         
   0  -7  15          6.03          1.68         6.18 o                         
  -4  -6  15          5.02         10.47         7.33 o                         
  -3  -6  15          5.43         12.37         5.23 o                         
  -2  -6  15          3.39         -3.17         6.43 o                         
  -1  -6  15          0.00          1.24         6.03 o                         
   0  -6  15          0.25         -2.46         4.54 o                         
  -5  -5  15          1.08         -7.34         7.34 o                         
  -4  -5  15         35.29         44.25         7.38 o                         
  -3  -5  15         30.89         32.44         5.58 o                         
  -2  -5  15          4.58          7.42         5.84 o                         
  -1  -5  15         20.03         27.15         5.63 o                         
   0  -5  15         22.43         24.81         5.08 o                         
  -6  -4  15         43.31         47.67         8.34 o                         
  -5  -4  15          2.58          1.61         6.44 o                         
  -4  -4  15         23.69         19.24         6.53 o                         
  -3  -4  15          3.43         -1.32         6.51 o                         
  -2  -4  15          6.95          4.43         4.97 o                         
  -1  -4  15         20.15         15.17         4.55 o                         
   0  -4  15         74.01         65.62         5.47 o                         
  -7  -3  15          5.54          3.78         5.80 o                         
  -6  -3  15          0.93          3.39         6.66 o                         
  -5  -3  15         45.16         47.12         7.29 o                         
  -4  -3  15        118.88        127.53         7.98 o                         
  -3  -3  15         26.53         30.00         5.92 o                         
  -2  -3  15          9.91         15.64         5.82 o                         
  -1  -3  15         52.79         48.18         5.72 o                         
  -7  -2  15          6.58         20.75         7.66 o                         
  -6  -2  15          3.09          5.29         5.83 o                         
  -5  -2  15          1.24         11.56         5.91 o                         
  -4  -2  15         15.24         23.03         6.02 o                         
  -3  -2  15         30.93         33.44         5.66 o                         
  -2  -2  15         12.57         11.52         3.00 o                         
  -1  -2  15         34.79         36.95         3.14 o                         
   0  -2  15         74.27         73.61         4.51 o                         
   1  -2  15         53.16         51.77         4.51 o                         
   2  -2  15         30.03         27.47         3.76 o                         
   3  -2  15         27.25         31.22         4.67 o                         
  -8  -1  15          5.73          1.93         6.95 o                         
  -7  -1  15         14.13          9.35         5.91 o                         
  -6  -1  15          4.66          5.28         5.84 o                         
  -5  -1  15         18.22         21.99         6.77 o                         
  -4  -1  15         13.37         20.14         5.92 o                         
  -3  -1  15         41.57         46.95         6.36 o                         
  -2  -1  15          8.83          6.79         4.35 o                         
  -1  -1  15        117.01        110.50         3.76 o                         
   0  -1  15          2.76          0.13         3.29 o                         
   1  -1  15         56.12         59.96         4.78 o                         
   2  -1  15         87.02         85.14         5.30 o                         
   3  -1  15         37.35         33.62         3.75 o                         
   4  -1  15          0.00          4.65         4.61 o                         
   5  -1  15          4.10          2.95         5.27 o                         
  -8   0  15          7.94          4.75         6.95 o                         
  -7   0  15          7.37          7.61         6.76 o                         
  -6   0  15         74.29         80.24         7.48 o                         
  -5   0  15         41.97         41.65         6.84 o                         
  -4   0  15          0.06         -1.38         5.54 o                         
  -3   0  15        264.03        245.61         8.04 o                         
  -2   0  15        115.57        123.43         4.26 o                         
  -1   0  15         49.00         47.60         3.40 o                         
   0   0  15        213.83        222.51         6.65 o                         
   1   0  15         26.39         20.66         4.36 o                         
   2   0  15         41.27         31.19         4.63 o                         
   3   0  15         71.29         64.93         5.57 o                         
   4   0  15          6.40          2.28         3.80 o                         
   5   0  15         30.60         30.29         5.03 o                         
  -8   1  15          5.72         -0.22         7.63 o                         
  -7   1  15         14.15         11.07         6.15 o                         
  -6   1  15          4.64          7.51         6.02 o                         
  -5   1  15         18.22         13.58         6.36 o                         
  -3   1  15         41.48         46.75         5.16 o                         
  -2   1  15          8.84          6.93         3.17 o                         
  -1   1  15        116.87        115.12         3.92 o                         
   0   1  15          2.76          0.09         3.81 o                         
   1   1  15         56.00         52.64         5.19 o                         
   2   1  15         86.99         91.14         6.07 o                         
   3   1  15         37.36         31.82         4.86 o                         
   4   1  15          0.00         -2.33         4.69 o                         
   5   1  15          4.10          7.72         5.21 o                         
  -3   2  15         30.94         30.04         4.92 o                         
  -2   2  15         12.58          9.10         4.43 o                         
  -1   2  15         34.83         43.94         5.25 o                         
   0   2  15         74.35         71.65         5.28 o                         
   1   2  15         53.20         56.62         3.94 o                         
   2   2  15         30.02         28.77         5.04 o                         
   3   2  15         27.28         27.63         4.94 o                         
   4   2  15          2.46          4.03         4.68 o                         
   5   2  15          3.57         -2.01         4.82 o                         
  -3   3  15         26.59         32.62         4.91 o                         
  -2   3  15          9.94          7.34         4.21 o                         
  -1   3  15         52.71         58.11         5.35 o                         
   0   3  15         58.30         54.43         5.15 o                         
   1   3  15         17.78         25.24         4.92 o                         
   2   3  15         37.47         47.83         5.78 o                         
   3   3  15         25.85         29.06         5.54 o                         
   4   3  15          3.80          3.69         5.18 o                         
  -2   4  15          6.95          9.49         4.20 o                         
  -1   4  15         20.16         15.82         4.17 o                         
   0   4  15         73.92         64.89         6.29 o                         
   1   4  15          3.66         -0.85         4.67 o                         
   2   4  15          7.44          4.60         4.80 o                         
   3   4  15         28.28         28.56         5.60 o                         
   4   4  15          3.96          6.12         4.41 o                         
  -2   5  15          4.58          3.38         4.68 o                         
  -1   5  15         20.01         20.34         4.47 o                         
   0   5  15         22.42         27.68         5.31 o                         
   1   5  15          3.91          5.73         3.94 o                         
   2   5  15          7.14          4.62         4.49 o                         
   3   5  15          4.33          8.62         5.25 o                         
  -2   6  15          3.40          3.34         4.94 o                         
  -1   6  15          0.00          1.00         4.48 o                         
   0   6  15          0.24          3.27         4.77 o                         
   1   6  15          7.84         14.36         4.07 o                         
   2   6  15          1.80         -1.88         4.73 o                         
  -3  -6  16          1.94          2.44         5.86 o                         
  -2  -6  16         14.96         21.84         6.56 o                         
  -1  -6  16          7.56          5.93         6.54 o                         
  -5  -5  16         16.74          4.08         7.63 o                         
  -4  -5  16         31.11         50.03         7.25 o                         
  -3  -5  16         15.56         21.60         5.31 o                         
  -2  -5  16         11.89         19.42         6.43 o                         
  -1  -5  16         11.17         17.58         5.03 o                         
  -6  -4  16         23.47         19.94         8.02 o                         
  -5  -4  16         19.26         17.20         7.82 o                         
  -4  -4  16         22.85         25.45         6.38 o                         
  -3  -4  16         32.49         24.90         7.21 o                         
  -2  -4  16         15.94         15.39         5.67 o                         
  -1  -4  16         18.37         18.73         4.69 o                         
  -6  -3  16          7.74         14.16         6.32 o                         
  -5  -3  16          8.01          7.86         7.18 o                         
  -4  -3  16          4.17          2.99         5.87 o                         
  -3  -3  16         37.37         40.54         7.11 o                         
  -2  -3  16          4.93          0.04         5.13 o                         
  -1  -3  16          7.56          3.07         4.63 o                         
  -7  -2  16          5.02         17.42         6.16 o                         
  -6  -2  16          4.29         14.52         7.72 o                         
  -5  -2  16         39.68         58.95         7.18 o                         
  -4  -2  16         30.50         36.45         6.70 o                         
  -3  -2  16         63.58         64.00         6.49 o                         
  -2  -2  16          1.64          8.67         5.30 o                         
  -1  -2  16          8.99         13.37         4.67 o                         
  -7  -1  16          2.35          1.99         6.90 o                         
  -6  -1  16         14.07         15.26         6.86 o                         
  -5  -1  16         18.23         16.50         7.03 o                         
  -4  -1  16        142.78        134.05         7.79 o                         
  -3  -1  16         77.39         82.03         6.86 o                         
  -2  -1  16         11.66         10.36         3.25 o                         
  -1  -1  16         89.32         91.13         4.85 o                         
   0  -1  16        136.46        141.03         5.87 o                         
   1  -1  16          9.09         11.12         3.99 o                         
   2  -1  16          1.02          1.03         3.87 o                         
   3  -1  16         42.73         42.28         5.30 o                         
   4  -1  16          1.47          0.04         4.58 o                         
   5  -1  16          4.94         11.24         5.21 o                         
  -7   0  16         12.17          9.46         7.57 o                         
  -6   0  16         13.97          9.42         6.77 o                         
  -5   0  16         18.64         20.63         6.83 o                         
  -4   0  16          0.20         -0.54         6.25 o                         
  -3   0  16         13.78         12.66         3.63 o                         
  -2   0  16         89.16         88.48         4.21 o                         
  -1   0  16          3.07          5.24         2.97 o                         
   0   0  16         55.42         52.71         4.90 o                         
   1   0  16        164.09        195.36         7.21 o                         
   2   0  16          0.27         -0.45         3.70 o                         
   3   0  16         41.67         44.13         5.37 o                         
   4   0  16         11.94         10.92         4.95 o                         
   5   0  16          3.11          2.08         5.13 o                         
  -7   1  16          2.35         -3.69         6.22 o                         
  -6   1  16         13.96         11.03         6.40 o                         
  -5   1  16         18.24         21.03         5.87 o                         
  -4   1  16        142.63        133.45         7.93 o                         
  -3   1  16         77.43         71.33         5.24 o                         
  -2   1  16         11.58         11.83         3.35 o                         
  -1   1  16         89.22         91.50         5.78 o                         
   0   1  16        136.42        138.13         6.40 o                         
   1   1  16          9.14          3.83         4.04 o                         
   2   1  16          1.02         -3.05         4.64 o                         
   3   1  16         42.74         37.75         5.52 o                         
   4   1  16          1.49          4.42         4.88 o                         
   5   1  16          4.94         -0.55         4.89 o                         
  -3   2  16         63.52         74.26         5.49 o                         
  -2   2  16          1.64          3.07         4.63 o                         
  -1   2  16          8.99          9.09         4.24 o                         
   0   2  16         33.66         38.17         4.88 o                         
   1   2  16          5.34          2.88         4.59 o                         
   2   2  16          2.22          1.97         4.54 o                         
   3   2  16          9.98         11.11         5.20 o                         
   4   2  16          2.35          7.52         5.36 o                         
  -3   3  16         37.36         39.79         5.47 o                         
  -2   3  16          4.93          4.11         4.49 o                         
  -1   3  16          7.51          0.68         4.64 o                         
   0   3  16         56.73         57.81         5.59 o                         
   1   3  16          5.61          4.84         4.31 o                         
   2   3  16         12.17         14.05         6.10 o                         
   3   3  16          2.26          0.67         5.54 o                         
   4   3  16         10.52          5.18         4.74 o                         
  -3   4  16         32.37         38.49         5.58 o                         
  -2   4  16         15.91         12.42         4.24 o                         
  -1   4  16         18.38         22.40         5.06 o                         
   0   4  16          9.72          2.32         4.35 o                         
   1   4  16          0.24         -2.47         4.59 o                         
   2   4  16         17.39         17.91         4.96 o                         
   3   4  16         11.72         12.64         5.41 o                         
  -2   5  16         11.86         15.47         5.22 o                         
  -1   5  16         11.24         14.86         4.12 o                         
   0   5  16          8.64         18.28         5.04 o                         
   1   5  16          1.06          3.65         4.05 o                         
   2   5  16         10.61         18.05         5.60 o                         
  -2   6  16         14.94         17.05         5.41 o                         
  -1   6  16          7.54          4.65         5.18 o                         
   0   6  16          4.72          5.41         4.41 o                         
   1   6  16          7.61         -4.52         4.52 o                         
  -2  -6  17          8.70         14.24         6.32 o                         
  -1  -6  17          9.97         20.75         6.65 o                         
  -4  -5  17         13.24         26.48         8.04 o                         
  -3  -5  17          9.81          9.93         5.22 o                         
  -2  -5  17          2.14          4.86         6.11 o                         
  -1  -5  17         15.02         17.98         5.56 o                         
  -5  -4  17          9.01         11.08         7.75 o                         
  -4  -4  17          4.68          1.82         6.85 o                         
  -3  -4  17         12.50         10.27         6.24 o                         
  -2  -4  17          7.74          7.31         6.12 o                         
  -1  -4  17         25.03         20.22         5.12 o                         
  -6  -3  17         23.57         39.07         8.36 o                         
  -5  -3  17          7.15         11.65         6.31 o                         
  -4  -3  17         26.01         26.67         7.28 o                         
  -3  -3  17         20.26         24.64         5.94 o                         
  -2  -3  17          0.51          0.15         6.07 o                         
  -1  -3  17         72.90         71.93         6.66 o                         
  -7  -2  17          0.26         14.28         8.30 o                         
  -6  -2  17         12.02         14.59         6.46 o                         
  -5  -2  17         22.38         32.07         7.33 o                         
  -4  -2  17         21.39         24.95         7.13 o                         
  -3  -2  17         36.19         44.41         6.60 o                         
  -2  -2  17          8.61          8.62         4.93 o                         
  -7  -1  17         13.93         12.17         8.33 o                         
  -6  -1  17         45.22         41.13         7.55 o                         
  -5  -1  17         34.37         33.91         7.22 o                         
  -4  -1  17          5.79          6.43         6.36 o                         
  -3  -1  17          1.53          3.07         5.20 o                         
  -2  -1  17        126.13        133.71         7.12 o                         
  -1  -1  17          3.44          0.44         4.12 o                         
   0  -1  17        197.58        199.23         6.73 o                         
   1  -1  17         81.22         86.94         5.05 o                         
   2  -1  17          9.49          5.59         4.25 o                         
   3  -1  17          9.00          5.96         4.29 o                         
   4  -1  17          0.57          9.30         4.21 o                         
   5  -1  17          9.88          7.64         4.08 o                         
  -7   0  17         11.44          0.57         7.30 o                         
  -6   0  17          0.54         -1.02         7.32 o                         
  -5   0  17          0.01         -3.74         6.02 o                         
  -4   0  17          3.53          2.32         5.51 o                         
  -3   0  17         17.44         15.32         3.51 o                         
  -2   0  17         30.41         31.28         3.78 o                         
  -1   0  17         21.45         16.57         4.42 o                         
   0   0  17         19.74         24.09         4.79 o                         
   1   0  17         18.41         24.71         4.82 o                         
   2   0  17          0.43         -0.47         4.26 o                         
   3   0  17         22.02         21.03         4.63 o                         
   4   0  17          4.29         17.88         5.52 o                         
  -7   1  17         13.96         11.24         7.15 o                         
  -6   1  17         45.31         45.46         7.78 o                         
  -5   1  17         34.31         28.58         7.20 o                         
  -4   1  17          5.77          6.17         5.51 o                         
  -3   1  17          1.52         -1.46         3.35 o                         
  -2   1  17        126.05        132.58         4.68 o                         
  -1   1  17          3.43         -0.22         4.43 o                         
   0   1  17        197.94        194.80         7.58 o                         
   1   1  17         81.21         87.76         6.06 o                         
   2   1  17          9.49         15.35         5.07 o                         
   3   1  17          9.04         13.76         4.46 o                         
   4   1  17          0.57          3.17         4.41 o                         
  -3   2  17         36.14         35.50         5.45 o                         
  -2   2  17          8.57          5.88         4.85 o                         
  -1   2  17         24.55         21.18         4.90 o                         
   0   2  17          9.93         11.54         4.96 o                         
   1   2  17         27.38         34.15         5.45 o                         
   2   2  17         21.24         27.47         4.80 o                         
   3   2  17         14.04         22.37         5.59 o                         
   4   2  17         11.12          9.03         5.51 o                         
  -3   3  17         20.24         34.43         5.46 o                         
  -2   3  17          0.52          3.87         4.66 o                         
  -1   3  17         72.90         65.80         5.29 o                         
   0   3  17         16.40         18.49         4.66 o                         
   1   3  17          5.78          4.62         4.97 o                         
   2   3  17         10.42          6.81         4.43 o                         
   3   3  17          4.55          6.13         5.37 o                         
  -3   4  17         12.50         12.55         5.22 o                         
  -2   4  17          7.74         10.64         4.29 o                         
  -1   4  17         25.04         20.43         5.11 o                         
   0   4  17          5.32          6.73         4.36 o                         
   1   4  17          4.38         -0.14         4.08 o                         
   2   4  17          1.54         -0.63         4.78 o                         
   3   4  17         12.99         10.67         5.54 o                         
  -2   5  17          2.16          3.76         5.05 o                         
  -1   5  17         15.04         20.82         5.34 o                         
   0   5  17          0.79          0.96         4.23 o                         
   1   5  17         14.09         17.79         4.37 o                         
   2   5  17          6.87          5.12         4.30 o                         
  -2   6  17          8.70          7.38         4.93 o                         
  -1   6  17          9.99         21.48         5.55 o                         
   0   6  17          5.01          4.70         5.61 o                         
  -3  -5  18         14.52          7.48         6.58 o                         
  -2  -5  18         10.71          6.66         5.48 o                         
  -5  -4  18         21.24         19.51         7.06 o                         
  -4  -4  18         12.80          3.57         7.50 o                         
  -3  -4  18          5.00          5.91         6.55 o                         
  -2  -4  18          2.72         10.85         5.51 o                         
  -5  -3  18          4.58          8.45         7.64 o                         
  -4  -3  18         17.98         17.62         6.40 o                         
  -3  -3  18          8.33          1.01         6.35 o                         
  -2  -3  18          3.17          0.32         5.26 o                         
  -6  -2  18          1.52         16.21         7.48 o                         
  -5  -2  18          9.91         14.86         6.74 o                         
  -4  -2  18          9.88         10.66         6.65 o                         
  -3  -2  18          0.29          2.83         6.24 o                         
  -2  -2  18          9.90         10.66         5.04 o                         
  -6  -1  18         28.49         26.00         7.66 o                         
  -5  -1  18         30.34         34.72         7.48 o                         
  -4  -1  18         15.54         17.23         6.96 o                         
  -3  -1  18         17.77         19.23         6.22 o                         
  -2  -1  18         25.63         33.37         3.98 o                         
  -1  -1  18          9.88          9.49         4.19 o                         
   0  -1  18         52.96         57.91         4.99 o                         
   1  -1  18         10.78          6.40         3.92 o                         
   2  -1  18          0.30          2.80         4.40 o                         
   3  -1  18          3.43          2.91         4.91 o                         
   4  -1  18          1.16         -5.10         5.10 o                         
  -6   0  18          9.47         10.87         7.17 o                         
  -5   0  18         28.48         28.26         7.02 o                         
  -4   0  18         19.26         18.81         6.88 o                         
  -3   0  18         57.34         52.81         4.24 o                         
  -2   0  18          4.31          2.21         3.16 o                         
  -1   0  18         80.64         90.74         5.94 o                         
   0   0  18         10.66         10.92         4.01 o                         
   1   0  18         62.60         56.82         5.13 o                         
   2   0  18         12.11         12.60         5.18 o                         
   3   0  18          4.10          1.71         5.43 o                         
   4   0  18         20.05         16.92         5.02 o                         
  -6   1  18         28.43         28.26         6.47 o                         
  -5   1  18         30.41         26.87         6.82 o                         
  -4   1  18         15.59          6.99         5.46 o                         
  -3   1  18         17.81         15.26         6.55 o                         
  -2   1  18         25.71         27.53         3.53 o                         
  -1   1  18          9.88          8.83         4.15 o                         
   0   1  18         53.02         54.89         5.43 o                         
   1   1  18         10.80         14.27         4.95 o                         
   2   1  18          0.29          1.31         4.76 o                         
   3   1  18          3.44         -0.93         4.40 o                         
  -6   2  18          1.53         -5.69         6.03 o                         
  -3   2  18          0.29         -0.11         4.94 o                         
  -2   2  18          9.89         14.48         4.39 o                         
  -1   2  18          3.29          3.16         4.90 o                         
   0   2  18         23.97         27.43         5.58 o                         
   1   2  18          4.98          2.93         4.73 o                         
   2   2  18          8.34         11.76         4.68 o                         
   3   2  18          7.77          3.63         5.77 o                         
  -3   3  18          8.33          9.36         4.68 o                         
  -2   3  18          3.16          3.17         4.86 o                         
  -1   3  18          2.41          2.51         5.10 o                         
   0   3  18          5.75         -0.95         4.22 o                         
   1   3  18          7.11          6.77         4.34 o                         
   2   3  18         31.65         35.76         5.71 o                         
  -3   4  18          5.00          6.58         5.43 o                         
  -2   4  18          2.74         -3.78         4.85 o                         
  -1   4  18          7.20          5.02         5.27 o                         
   0   4  18          2.03          5.02         4.22 o                         
   1   4  18          9.96         25.69         5.29 o                         
   2   4  18          1.89          3.50         5.19 o                         
  -2   5  18         10.73         10.73         5.79 o                         
  -1   5  18          5.25          1.98         3.77 o                         
   0   5  18          1.59          3.91         5.36 o                         
  -2  -5  19         11.44         10.99         6.04 o                         
  -4  -4  19          1.64         -3.32         5.94 o                         
  -3  -4  19          3.30         -2.07         7.10 o                         
  -2  -4  19         20.94         25.51         6.13 o                         
  -5  -3  19          1.49         14.82         7.67 o                         
  -4  -3  19          0.14         -1.16         6.79 o                         
  -3  -3  19          2.29         -1.26         6.75 o                         
  -2  -3  19          2.12         -5.54         5.54 o                         
  -5  -2  19          4.98          2.48         6.02 o                         
  -4  -2  19         12.35         20.08         7.21 o                         
  -3  -2  19          5.52          6.23         6.73 o                         
  -2  -2  19         23.25         26.96         5.50 o                         
  -6  -1  19         18.55         15.19         7.80 o                         
  -5  -1  19         12.27         21.55         6.99 o                         
  -4  -1  19          6.65         11.78         6.83 o                         
  -3  -1  19          3.60          6.45         6.25 o                         
  -2  -1  19          1.00          2.76         4.21 o                         
  -1  -1  19          3.73          5.16         3.82 o                         
   0  -1  19         14.18         24.46         5.00 o                         
   1  -1  19         18.81         20.54         4.68 o                         
   2  -1  19          0.95          1.70         4.52 o                         
   3  -1  19          1.60          0.52         4.09 o                         
  -6   0  19         64.88         64.15         7.41 o                         
  -5   0  19         25.39         25.34         7.63 o                         
  -4   0  19         32.94         30.52         6.64 o                         
  -3   0  19         46.39         45.11         4.31 o                         
  -2   0  19          3.06          8.15         4.73 o                         
  -1   0  19          6.28          7.06         4.84 o                         
   0   0  19          0.03          3.84         4.80 o                         
   1   0  19          0.07         -3.05         4.01 o                         
   2   0  19          0.08         -0.48         4.57 o                         
   3   0  19          1.04         -5.03         5.03 o                         
  -6   1  19         18.53         19.00         7.98 o                         
  -5   1  19         12.23          9.65         6.43 o                         
  -4   1  19          6.68         11.15         6.02 o                         
  -3   1  19          3.60          2.20         3.59 o                         
  -2   1  19          0.98          5.22         5.07 o                         
  -1   1  19          3.74          6.67         4.33 o                         
   0   1  19         14.24         11.20         4.49 o                         
   1   1  19         18.83         11.18         4.54 o                         
   2   1  19          0.95          1.53         5.16 o                         
   3   1  19          1.61          2.31         5.10 o                         
  -6   2  19          3.34         -3.88         7.56 o                         
  -5   2  19          4.93         -2.28         7.18 o                         
  -4   2  19         12.37          8.48         5.97 o                         
  -3   2  19          5.51          0.85         4.02 o                         
  -2   2  19         23.22         30.35         5.49 o                         
  -1   2  19         12.38          3.44         5.02 o                         
   0   2  19          2.93          0.47         5.09 o                         
   1   2  19         19.92         17.98         5.09 o                         
   2   2  19          0.44          1.17         5.10 o                         
  -3   3  19          2.30          2.49         5.14 o                         
  -2   3  19          2.15          1.59         4.56 o                         
  -1   3  19          1.50          4.22         5.37 o                         
   0   3  19          8.00         15.95         4.84 o                         
   1   3  19         13.76         14.05         5.73 o                         
   2   3  19          0.18          6.57         5.89 o                         
  -3   4  19          3.29         -3.09         5.78 o                         
  -2   4  19         20.96         22.44         6.06 o                         
  -1   4  19          0.09         -0.23         4.40 o                         
   0   4  19          5.71          5.00         4.10 o                         
   1   4  19          8.66         18.31         6.11 o                         
  -3  -4  20          3.06          0.34         7.45 o                         
  -4  -3  20          1.71          3.67         7.88 o                         
  -3  -3  20          4.44          4.45         5.65 o                         
  -5  -2  20          4.72          8.41         5.78 o                         
  -4  -2  20          2.56          9.20         7.16 o                         
  -3  -2  20          0.33          4.78         6.43 o                         
  -5  -1  20          1.29         12.70         6.25 o                         
  -4  -1  20         10.12         14.25         5.77 o                         
  -3  -1  20          6.14          8.50         5.44 o                         
  -2  -1  20          5.32          5.21         4.12 o                         
  -1  -1  20         34.71         30.80         4.52 o                         
   0  -1  20         10.31         14.03         4.23 o                         
   1  -1  20         19.38          5.61         5.01 o                         
   2  -1  20          7.67          6.84         4.51 o                         
   3  -1  20          0.17         -0.12         5.15 o                         
  -5   0  20          5.99         11.63         6.39 o                         
  -4   0  20          1.49         22.73         7.12 o                         
  -3   0  20          1.05          2.83         3.69 o                         
  -2   0  20          0.29         -2.49         2.49 o                         
   0   0  20          7.92         18.90         5.08 o                         
   1   0  20          5.80          3.11         5.08 o                         
   2   0  20          0.00         -2.08         4.85 o                         
   3   0  20          0.26         -0.36         4.61 o                         
  -5   1  20          1.27         -6.79         7.75 o                         
  -4   1  20         10.14          7.60         7.00 o                         
  -3   1  20          6.13          7.52         5.15 o                         
  -2   1  20          5.30          6.69         4.32 o                         
  -1   1  20         34.72         39.28         4.95 o                         
   0   1  20         10.28          5.97         5.30 o                         
   1   1  20         19.35         15.69         5.66 o                         
   2   1  20          7.67          7.32         5.59 o                         
  -5   2  20          4.72          6.05         7.48 o                         
  -4   2  20          2.58         -0.77         6.39 o                         
  -3   2  20          0.33         -2.15         3.57 o                         
  -2   2  20          1.49          2.97         4.35 o                         
  -1   2  20          0.47         -1.42         5.01 o                         
   0   2  20          1.85          3.16         4.11 o                         
   1   2  20          9.58         13.69         5.33 o                         
  -3   3  20          4.45          5.30         5.75 o                         
  -2   3  20          4.77          4.84         5.66 o                         
  -1   3  20          4.85         -3.41         5.58 o                         
   0   3  20          3.19          2.20         4.91 o                         
  -4  -3  21         10.82         10.55         8.30 o                         
  -3  -3  21          2.35          3.07         5.64 o                         
  -4  -2  21          1.42          0.12         7.57 o                         
  -3  -2  21          0.97          9.98         6.07 o                         
  -5  -1  21         18.77         22.47         7.93 o                         
  -4  -1  21          7.85         18.90         7.43 o                         
  -3  -1  21          2.37          9.10         6.60 o                         
  -2  -1  21         10.06         13.83         5.30 o                         
  -1  -1  21          9.14         14.66         4.20 o                         
   0  -1  21         22.97         27.69         5.19 o                         
   1  -1  21          1.28          4.74         4.85 o                         
  -5   0  21          4.13          6.74         8.05 o                         
  -4   0  21          0.41          7.86         7.09 o                         
  -3   0  21          2.78          1.16         3.68 o                         
  -2   0  21         29.67         30.00         3.80 o                         
  -1   0  21          0.46         -2.99         5.11 o                         
   0   0  21          1.06          1.99         4.32 o                         
   1   0  21         11.82         16.03         5.45 o                         
   2   0  21          3.77         18.26         5.72 o                         
  -5   1  21         18.80         28.03         7.53 o                         
  -4   1  21          7.83          8.45         7.15 o                         
  -3   1  21          2.37          2.66         5.88 o                         
  -2   1  21         10.04          5.94         5.66 o                         
  -1   1  21          9.16         10.83         4.64 o                         
   0   1  21         22.99         33.88         5.73 o                         
   1   1  21          1.26          6.93         5.31 o                         
  -4   2  21          1.41         -6.94         6.94 o                         
  -3   2  21          0.96          1.17         5.31 o                         
  -2   2  21          4.98          3.68         5.30 o                         
  -1   2  21          0.52         -4.75         4.75 o                         
   0   2  21         10.66         13.46         5.27 o                         
  -4  -2  22         11.38         10.00         7.83 o                         
  -4  -1  22          2.47          4.48         7.12 o                         
  -4   0  22          0.02          3.54         5.79 o                         
  -2   0  22          0.26         -5.40         5.40 o                         
  -1   0  22         15.19         13.25         5.33 o                         
   0   0  22          1.11          1.14         7.71 o                         
   1   0  22          5.06          6.85         4.48 o                         
  -4   1  22          2.48          4.72         6.98 o                         
  -3   1  22          4.45          1.45         4.30 o                         
  -2   1  22          0.84         -5.17         5.49 o                         
  -1   1  22          2.30         -0.88         4.37 o                         
   0   1  22          3.75          7.40         5.04 o                         
  -4   2  22         11.44         21.84         7.53 o                         
  -2   0  23          3.92          5.99         4.16 o                         
  -1   0  23          1.79          2.19         4.48 o                         
                                                                                
